# Supplementary material for: Loss of serine/threonine protein phosphatase 6 severely impairs sexual stage development in malaria parasite Plasmodium berghei
Source: PLoS Pathog. 2025 Jul 7;21(7):e1013318. doi: 10.1371/journal.ppat.1013318 (PMC12233266; doi:10.1371/journal.ppat.1013318)
Supplement: S1 Table — A. Hierarchical clustering of Pearson correlation coefficients between each pair of samples from three biological replicates. B. Raw sequencing counts per gene in ∆pbpp6 transcriptome analysis. C. Transcriptome analysis of significantly 2-fold regulated genes in ∆pbpp6 parasites. D. GO analysis of significantly altered transcripts in ∆pbpp6 parasites compared to WT. Related to S6C Fig. (XLSX) [file ppat.1013318.s010.xlsx]

## Sheet: S1A Table
S1 Table. Transcriptome analysis of Δpbpp6 and WT P. berghei gametocytes. A. Hierarchical clustering of Pearson correlation coefficients between each pair of samples from three biological replicates.
	Δpbpp6_rep1	Δpbpp6_rep2	Δpbpp6_rep3	WT_rep1	WT_rep2	WT_rep3
Δpbpp6_rep1	1	0.99	0.99	0.96	0.95	0.94
Δpbpp6_rep2	0.99	1	0.99	0.95	0.95	0.94
Δpbpp6_rep3	0.99	0.99	1	0.96	0.96	0.95
WT_rep1	0.96	0.95	0.96	1	0.97	0.96
WT_rep2	0.95	0.95	0.96	0.97	1	0.99
WT_rep3	0.94	0.94	0.95	0.96	0.99	1

## Sheet: S1B Table
S1 Table. Transcriptome analysis of Δpbpp6 and WT P. berghei gametocytes. B. Raw sequencing counts per gene in Δpbpp6 transcriptome analysis.
Gene.ID	input Gene.ID	Product.Description	Transcript.Product.Description	Gene.Name.or.Symbol	baseMean	log2FoldChange	lfcSE	stat	pvalue	padj
PBANKA_0216000	PBANKA_021600	PIR protein	PIR protein	N/A	149.92	-6.54258	0.484638	-13.4999	1.56507e-41	7.27129e-39
PBANKA_0600600	PBANKA_060060	NIMA related kinase 3, putative	NIMA related kinase 3, putative	NEK3	91.1567	-5.74073	0.472798	-12.142	6.32271e-34	1.54607e-31
PBANKA_0300100	PBANKA_072300	PIR protein	PIR protein	N/A	265.132	-5.6938	0.392372	-14.5112	1.02878e-47	7.96617e-45
PBANKA_1246600	PBANKA_124660	cleft-like protein 1	cleft-like protein 1	CP1	187.338	-5.04897	0.328913	-15.3505	3.51731e-53	4.08536e-50
PBANKA_0514900	PBANKA_051490	ookinete surface protein P28	ookinete surface protein P28	P28	198.015	-4.80014	0.304631	-15.7572	6.12774e-56	9.48983e-53
PBANKA_0719700	PBANKA_071970	conserved Plasmodium protein, unknown function	conserved Plasmodium protein, unknown function	N/A	123.719	-4.65545	0.401323	-11.6003	4.10837e-31	8.2989e-29
PBANKA_0943900	PBANKA_050090	PIR protein	PIR protein	N/A	94.0375	-4.5798	0.379534	-12.0669	1.58005e-33	3.67045e-31
PBANKA_1146600	PBANKA_114660	fam-b protein	fam-b protein	N/A	129.668	-4.56268	0.348397	-13.0962	3.46161e-39	1.34022e-36
PBANKA_1200096	PBANKA_072280	fam-b protein	fam-b protein	N/A	250.386	-4.3713	0.293369	-14.9004	3.27777e-50	3.0457e-47
PBANKA_1100441	PBANKA_120020	fam-b protein	fam-b protein	N/A	233.882	-4.36824	0.321737	-13.577	5.47948e-42	2.82863e-39
PBANKA_0943900	PBANKA_094390	PIR protein	PIR protein	N/A	85.7453	-4.31606	0.369501	-11.6808	1.59823e-31	3.37518e-29
PBANKA_1146261	PBANKA_146590	PIR protein	PIR protein	N/A	600.896	-4.12045	0.218654	-18.8446	3.2538e-79	1.51172e-75
PBANKA_1204200	PBANKA_120420	IMP1-like protein, putative	IMP1-like protein, putative	IMP4	94.6134	-4.1066	0.35678	-11.5102	1.17249e-30	2.26975e-28
PBANKA_0515000	PBANKA_051500	ookinete surface protein P25	ookinete surface protein P25	P25	96.0425	-3.98701	0.331282	-12.0351	2.32313e-33	5.13964e-31
PBANKA_1040521	PBANKA_083710	fam-b protein	fam-b protein	N/A	44.2262	-3.88693	0.447608	-8.68377	3.82861e-18	4.94103e-16
PBANKA_1465100	PBANKA_146510	Plasmodium exported protein, unknown function	Plasmodium exported protein, unknown function	N/A	266.105	-3.68952	0.277659	-13.2879	2.71973e-40	1.14872e-37
PBANKA_0612400	PBANKA_061240	conserved Plasmodium protein, unknown function	conserved Plasmodium protein, unknown function	N/A	202.262	-3.44909	0.280338	-12.3033	8.69165e-35	2.24341e-32
PBANKA_1429300	PBANKA_142930	integral membrane protein GPR180, putative	integral membrane protein GPR180, putative	N/A	45.2225	-3.42524	0.419566	-8.16379	3.24683e-16	3.67921e-14
PBANKA_1300096	PBANKA_072230	fam-b protein	fam-b protein	N/A	88.0871	-3.37994	0.669932	-5.04519	4.53062e-07	1.13168e-05
PBANKA_1432200	PBANKA_143220	male development gene 1	male development gene 1	MDV1	108.863	-3.35973	0.33282	-10.0948	5.82749e-24	9.66948e-22
PBANKA_0722600	PBANKA_072260	fam-b protein	fam-b protein	N/A	328.103	-3.32697	0.260817	-12.7559	2.88908e-37	9.58761e-35
PBANKA_1246921	PBANKA_000130	PIR protein	PIR protein	N/A	148.514	-3.28258	0.262223	-12.5183	5.92942e-36	1.83654e-33
PBANKA_1108500	PBANKA_110850	protein AAP6, putative	protein AAP6, putative	N/A	6691.93	-3.11895	0.221698	-14.0685	5.9341e-45	3.93855e-42
PBANKA_0400500	PBANKA_040050	PIR protein	PIR protein	N/A	611.219	-3.06433	0.21879	-14.0058	1.43598e-44	8.33943e-42
PBANKA_1431500	PBANKA_143150	radial spoke head protein 9, putative	radial spoke head protein 9, putative	RSPH9	42.3246	-2.98912	0.383845	-7.7873	6.84555e-15	6.91401e-13
PBANKA_1315300	PBANKA_131530	LCCL domain-containing protein	LCCL domain-containing protein	LAP5	26.0801	-2.91518	0.447943	-6.50794	7.6188e-11	4.98548e-09
PBANKA_0609500	PBANKA_060950	kinesin-X3, putative	kinesin-X3, putative	N/A	44.7236	-2.85859	0.396346	-7.21236	5.4989e-13	4.56212e-11
PBANKA_0722801	PBANKA_040030	fam-b protein	fam-b protein	N/A	308.609	-2.85582	0.254534	-11.2198	3.261e-29	6.06025e-27
PBANKA_0704900	PBANKA_070490	crystalloid-specific PH domain-containing protein, putative	crystalloid-specific PH domain-containing protein, putative	CryPH	41.9391	-2.82045	0.367566	-7.67331	1.67617e-14	1.54083e-12
PBANKA_1029400	PBANKA_102940	conserved Plasmodium protein, unknown function	conserved Plasmodium protein, unknown function	N/A	201.973	-2.81367	0.257224	-10.9386	7.53695e-28	1.34679e-25
PBANKA_1236600	PBANKA_123650	conserved Plasmodium protein, unknown function	conserved Plasmodium protein, unknown function	N/A	38.1779	-2.78334	0.395087	-7.04488	1.85621e-12	1.41376e-10
PBANKA_1200061	PBANKA_000440	PIR protein	PIR protein	N/A	53.5125	-2.77529	0.396908	-6.99228	2.70456e-12	2.02668e-10
PBANKA_0810700	PBANKA_081070	subpellicular microtubule protein 1, putative	subpellicular microtubule protein 1, putative	SPM1	29.9716	-2.72114	0.433095	-6.283	3.32102e-10	2.00383e-08
PBANKA_1212700	PBANKA_121270	SPRY domain-containing protein, putative	SPRY domain-containing protein, putative	N/A	1326.76	-2.71071	0.219837	-12.3305	6.20349e-35	1.69538e-32
PBANKA_1009600	PBANKA_100960	conserved protein, unknown function	conserved protein, unknown function	N/A	23.7965	-2.69093	0.515779	-5.21723	1.81623e-07	5.37467e-06
PBANKA_0828900	PBANKA_082890	conserved Plasmodium protein, unknown function	conserved Plasmodium protein, unknown function	N/A	122.528	-2.65078	0.263294	-10.0678	7.67009e-24	1.2288e-21
NA	PBANKA_090130.2	NA	NA	NA	148.324	-2.60863	0.615108	-4.24093	2.22594e-05	0.000269315
NA	PBANKA_090130.1	NA	NA	NA	148.18	-2.60694	0.614444	-4.24277	2.20778e-05	0.000267816
PBANKA_1317200	PBANKA_131720	NAD(P) transhydrogenase	NAD(P) transhydrogenase	NTH	36.6475	-2.60211	0.377834	-6.8869	5.70212e-12	4.20509e-10
PBANKA_1421500	PBANKA_142150	conserved Plasmodium protein, unknown function	conserved Plasmodium protein, unknown function	N/A	34.7755	-2.60039	0.410892	-6.32865	2.47321e-10	1.51191e-08
PBANKA_1129600	PBANKA_112960	TPH domain-containing protein, putative	TPH domain-containing protein, putative	N/A	80.6612	-2.53264	0.329244	-7.69229	1.4453e-14	1.37038e-12
PBANKA_1400400	PBANKA_140040	fam-b protein	fam-b protein	N/A	419.987	-2.52298	0.258194	-9.77161	1.4906e-22	2.16417e-20
PBANKA_1200031	PBANKA_062380	PIR protein	PIR protein	N/A	25.5195	-2.49917	0.440817	-5.6694	1.43301e-08	6.4017e-07
PBANKA_0704800	PBANKA_070480	PH-like domain-containing protein, putative	PH-like domain-containing protein, putative	N/A	31.954	-2.42158	0.447977	-5.4056	6.45926e-08	2.22294e-06
PBANKA_0605100	PBANKA_060510	Tat binding protein 1(TBP-1)-interacting protein, putative	Tat binding protein 1(TBP-1)-interacting protein, putative	N/A	25.2031	-2.39001	0.501663	-4.76418	1.89619e-06	3.76483e-05
PBANKA_1038800	PBANKA_103880	EGF domain-containing protein, putative	EGF domain-containing protein, putative	N/A	38.4871	-2.3684	0.382051	-6.19918	5.67594e-10	3.2159e-08
PBANKA_1409600	PBANKA_140960	meiosis-specific nuclear structural protein 1, putative	meiosis-specific nuclear structural protein 1, putative	N/A	31.772	-2.30492	0.403014	-5.71921	1.07019e-08	4.9721e-07
PBANKA_1461300	PBANKA_146130	conserved Plasmodium protein, unknown function	conserved Plasmodium protein, unknown function	N/A	64.337	-2.27633	0.306415	-7.4289	1.09503e-13	9.42134e-12
PBANKA_1300700	PBANKA_130070	LCCL domain-containing protein	LCCL domain-containing protein	CCp1	73.0024	-2.27456	0.29647	-7.67215	1.6914e-14	1.54083e-12
PBANKA_1353800	PBANKA_135380	conserved Plasmodium protein, unknown function	conserved Plasmodium protein, unknown function	N/A	29.2729	-2.27239	0.394818	-5.75555	8.6362e-09	4.13647e-07
PBANKA_1363700	PBANKA_136370	AP2 domain transcription factor AP2-O4	AP2 domain transcription factor AP2-O4	AP2-O4	25.9142	-2.2655	0.465182	-4.87015	1.11516e-06	2.39863e-05
PBANKA_1419300	PBANKA_141930	conserved Plasmodium protein, unknown function	conserved Plasmodium protein, unknown function	N/A	33.5592	-2.25679	0.376856	-5.98847	2.11829e-09	1.13121e-07
PBANKA_0606300	PBANKA_060630	conserved Plasmodium protein, unknown function	conserved Plasmodium protein, unknown function	N/A	252.001	-2.24689	0.270717	-8.29978	1.04305e-16	1.24256e-14
PBANKA_1362300	PBANKA_136230	conserved Plasmodium protein, unknown function	conserved Plasmodium protein, unknown function	N/A	1539.45	-2.20153	1.04215	-2.11248	0.0346449	0.0837898
PBANKA_MIT01800	PBANKA_MIT0002	cytochrome c oxidase subunit 1	cytochrome c oxidase subunit 1	COX1	33.9672	-2.19903	0.419745	-5.23897	1.61479e-07	4.8402e-06
PBANKA_0301500	PBANKA_030150	protein MAK16, putative	protein MAK16, putative	MAK16	1761.79	-2.14629	0.253259	-8.47471	2.35672e-17	2.8814e-15
PBANKA_1203800	PBANKA_120380	DnaJ protein, putative	DnaJ protein, putative	N/A	1123.94	-2.1117	0.213454	-9.893	4.46454e-23	6.91409e-21
PBANKA_1200300	PBANKA_120030	PIR protein	PIR protein	N/A	33.3833	-2.11115	0.386286	-5.46524	4.62275e-08	1.70455e-06
PBANKA_1364700	PBANKA_136470	GTP-binding protein, putative	GTP-binding protein, putative	N/A	1759.97	-2.09368	0.219771	-9.52664	1.62454e-21	2.28715e-19
PBANKA_1413200	PBANKA_141320	pinin/SDK/MemA domain-containing protein, putative	pinin/SDK/MemA domain-containing protein, putative	N/A	492.492	-2.09188	0.293363	-7.13068	9.98729e-13	8.00017e-11
PBANKA_1330900	PBANKA_133090	conserved Plasmodium protein, unknown function	conserved Plasmodium protein, unknown function	N/A	34.9862	-2.08387	0.403104	-5.16955	2.34656e-07	6.72969e-06
PBANKA_1340400	PBANKA_134040	lactate dehydrogenase, putative	lactate dehydrogenase, putative	N/A	49.7924	-2.04844	0.339478	-6.03409	1.59865e-09	8.63642e-08
PBANKA_1318600	PBANKA_131860	conserved protein, unknown function	conserved protein, unknown function	N/A	28.8367	-2.04518	0.389613	-5.24926	1.52715e-07	4.63734e-06
PBANKA_0720000	PBANKA_072000	conserved Plasmodium protein, unknown function	conserved Plasmodium protein, unknown function	N/A	46.2071	-2.02062	0.358599	-5.63476	1.75305e-08	7.61182e-07
PBANKA_1326200	PBANKA_132620	conserved Plasmodium protein, unknown function	conserved Plasmodium protein, unknown function	N/A	28.6182	-2.01371	0.416214	-4.83816	1.31048e-06	2.76749e-05
PBANKA_0825900	PBANKA_082590	conserved Plasmodium protein, unknown function	conserved Plasmodium protein, unknown function	N/A	34.8577	-1.99522	0.362488	-5.50425	3.70753e-08	1.40042e-06
PBANKA_1336900	PBANKA_133690	conserved Plasmodium protein, unknown function	conserved Plasmodium protein, unknown function	N/A	40.527	-1.99492	0.371583	-5.3687	7.9306e-08	2.63183e-06
PBANKA_MIT01900	PBANKA_MIT0003	cytochrome b	cytochrome b	CYTB	43.7133	-1.94793	0.396919	-4.90762	9.21897e-07	2.06915e-05
PBANKA_0910700	PBANKA_091070	conserved Plasmodium protein, unknown function	conserved Plasmodium protein, unknown function	N/A	324.286	-1.93098	0.250071	-7.72173	1.14762e-14	1.13444e-12
PBANKA_0402600	PBANKA_040260	inner membrane complex protein 1a	inner membrane complex protein 1a	IMC1a	227.58	-1.91405	0.278888	-6.86314	6.73622e-12	4.81484e-10
PBANKA_1319500	PBANKA_131950	LCCL domain-containing protein	LCCL domain-containing protein	CCP2	50.3406	-1.90226	0.32854	-5.79004	7.03706e-09	3.44149e-07
PBANKA_1030400	PBANKA_103040	conserved Plasmodium protein, unknown function	conserved Plasmodium protein, unknown function	N/A	85.7649	-1.9018	0.26929	-7.06227	1.63808e-12	1.28992e-10
PBANKA_0902700	PBANKA_090280	conserved Plasmodium protein, unknown function	conserved Plasmodium protein, unknown function	N/A	23.847	-1.88318	0.427074	-4.40949	1.03616e-05	0.000148123
PBANKA_1312000	PBANKA_131200	condensin-2 complex subunit G2, putative	condensin-2 complex subunit G2, putative	CAPG2	34.077	-1.88134	0.370559	-5.07704	3.83364e-07	1.01199e-05
PBANKA_1318500	PBANKA_131850	conserved Plasmodium protein, unknown function	conserved Plasmodium protein, unknown function	N/A	22.8857	-1.85209	0.460459	-4.02228	5.76375e-05	0.000582138
PBANKA_0515400	PBANKA_051540	protein GEXP15	protein GEXP15	GEXP15	1409.94	-1.82652	0.230461	-7.92552	2.27195e-15	2.45476e-13
PBANKA_0313600	PBANKA_031360	conserved Plasmodium protein, unknown function	conserved Plasmodium protein, unknown function	N/A	39.8166	-1.8141	0.387746	-4.67858	2.88863e-06	5.34886e-05
PBANKA_1229900	PBANKA_122990	conserved protein, unknown function	conserved protein, unknown function	N/A	80.1415	-1.81186	0.275448	-6.57786	4.77253e-11	3.26076e-09
PBANKA_MIT03100	PBANKA_rRNA_15.1	ribosomal RNA fragment	ribosomal RNA fragment	SSUD	36.5035	-1.80117	0.460453	-3.91172	9.164e-05	0.000833189
PBANKA_1447900	PBANKA_144790	conserved Plasmodium protein, unknown function	conserved Plasmodium protein, unknown function	N/A	240.413	-1.78867	0.229257	-7.80202	6.09221e-15	6.28987e-13
PBANKA_1337600	PBANKA_133760	BRCT domain-containing protein, putative	BRCT domain-containing protein, putative	N/A	198.902	-1.76955	0.277316	-6.38098	1.75962e-10	1.09003e-08
PBANKA_1449000	PBANKA_144900	microgamete surface protein MiGS, putative	microgamete surface protein MiGS, putative	MiGS	138.736	-1.76638	0.286392	-6.16769	6.92966e-10	3.87894e-08
PBANKA_1125200	PBANKA_112520	CRAL/TRIO domain-containing protein, putative	CRAL/TRIO domain-containing protein, putative	N/A	83.3474	-1.76144	0.346367	-5.08549	3.66672e-07	9.79861e-06
PBANKA_0821400	PBANKA_082140	ADP-ribosylation factor, putative	ADP-ribosylation factor, putative	N/A	31.5479	-1.74928	0.364319	-4.80151	1.57476e-06	3.30826e-05
PBANKA_MIT02900	PBANKA_rRNA_RNA11	ribosomal RNA fragment	ribosomal RNA fragment	N/A	41.077	-1.7488	0.44498	-3.93007	8.49214e-05	0.000779733
PBANKA_MIT03000	PBANKA_rRNA_RNA22	ribosomal RNA fragment	ribosomal RNA fragment	N/A	34.5703	-1.7449	0.469021	-3.7203	0.000198985	0.0015106
PBANKA_1354900	PBANKA_135490	inner membrane complex protein 1k, putative	inner membrane complex protein 1k, putative	IMC1k	52.6276	-1.7448	0.315239	-5.53484	3.11511e-08	1.2162e-06
PBANKA_0943400	PBANKA_094340	CPW-WPC family protein	CPW-WPC family protein	N/A	69.4389	-1.73571	0.312106	-5.56129	2.67784e-08	1.09134e-06
PBANKA_0505000	PBANKA_050500	dihydrolipoamide acyltransferase, putative	dihydrolipoamide acyltransferase, putative	N/A	37.1347	-1.72359	0.365869	-4.71094	2.46583e-06	4.67601e-05
PBANKA_1420700	PBANKA_142070	MAATS1 domain-containing protein, putative	MAATS1 domain-containing protein, putative	N/A	23.6874	-1.72146	0.453676	-3.79447	0.000147959	0.00117858
PBANKA_MIT02800	PBANKA_rRNA_RNA7	ribosomal RNA fragment	ribosomal RNA fragment	N/A	39.2588	-1.71999	0.462556	-3.71845	0.00020045	0.00151676
PBANKA_0107200	PBANKA_010720	conserved Plasmodium protein, unknown function	conserved Plasmodium protein, unknown function	N/A	61.7165	-1.7193	0.310457	-5.53797	3.05992e-08	1.20478e-06
PBANKA_1350200	PBANKA_135020	conserved Plasmodium protein, unknown function	conserved Plasmodium protein, unknown function	N/A	51.958	-1.70588	0.323725	-5.26954	1.36763e-07	4.23599e-06
PBANKA_0104300	PBANKA_010430	cyclin dependent kinase binding protein, putative	cyclin dependent kinase binding protein, putative	N/A	42.8803	-1.70165	0.364123	-4.67329	2.96419e-06	5.46493e-05
PBANKA_0920600	PBANKA_092060	TFIIS central domain-containing protein, putative	TFIIS central domain-containing protein, putative	N/A	208.724	-1.69706	0.227761	-7.45106	9.25904e-14	8.27259e-12
PBANKA_1200041	PBANKA_000110	fam-b protein	fam-b protein	N/A	121.389	-1.67935	0.282749	-5.93936	2.86132e-09	1.47708e-07
PBANKA_0604900	PBANKA_060490	conserved Plasmodium protein, unknown function	conserved Plasmodium protein, unknown function	N/A	726.599	-1.67131	0.192719	-8.67225	4.2366e-18	5.31979e-16
PBANKA_1436600	PBANKA_143660	inner membrane complex protein 1h	inner membrane complex protein 1h	IMC1h	64.9634	-1.66738	0.305228	-5.46274	4.6883e-08	1.71511e-06
PBANKA_1002500	PBANKA_100250	sporozoite-specific protein S10	sporozoite-specific protein S10	S10	76.4393	-1.66417	0.304404	-5.46698	4.57779e-08	1.70147e-06
PBANKA_0403200	PBANKA_040320	circumsporozoite (CS) protein	circumsporozoite (CS) protein	CSP	1906.86	-1.66237	0.223285	-7.44503	9.69256e-14	8.49653e-12
PBANKA_0206700	PBANKA_020670	conserved Plasmodium protein, unknown function	conserved Plasmodium protein, unknown function	N/A	39.9706	-1.64848	0.367029	-4.49143	7.07471e-06	0.00010993
PBANKA_1414800	PBANKA_141480	conserved Plasmodium protein, unknown function	conserved Plasmodium protein, unknown function	N/A	23.6273	-1.64544	0.407274	-4.04012	5.3424e-05	0.000545512
PBANKA_1463300	PBANKA_146330	conserved Plasmodium protein, unknown function	conserved Plasmodium protein, unknown function	N/A	51.371	-1.64305	0.324839	-5.05805	4.23564e-07	1.07534e-05
PBANKA_1333700	PBANKA_133370	cGMP-specific 3',5'-cyclic phosphodiesterase delta	cGMP-specific 3',5'-cyclic phosphodiesterase delta	PDEdelta	68.6643	-1.64241	0.294373	-5.57937	2.41385e-08	1.00132e-06
PBANKA_0939000	PBANKA_093900	mechanosensitive ion channel protein, putative	mechanosensitive ion channel protein, putative	MSCS	66.0394	-1.60744	0.299097	-5.37431	7.6876e-08	2.58816e-06
PBANKA_0205800	PBANKA_020580	eukaryotic translation initiation factor 2-alpha kinase 2	eukaryotic translation initiation factor 2-alpha kinase 2	eIK2	160.217	-1.60342	0.251135	-6.38469	1.71744e-10	1.07827e-08
PBANKA_0927700	PBANKA_092770	DDRGK domain-containing protein, putative	DDRGK domain-containing protein, putative	N/A	70.7233	-1.60173	0.28369	-5.64606	1.64171e-08	7.19563e-07
PBANKA_1038200	PBANKA_103820	nuclear formin-like protein MISFIT	nuclear formin-like protein MISFIT	MISFIT	24.7231	-1.60078	0.404218	-3.96018	7.48938e-05	0.000707229
PBANKA_1004100	PBANKA_100410	NYN domain-containing protein, putative	NYN domain-containing protein, putative	N/A	89.7677	-1.58994	0.286608	-5.54743	2.89897e-08	1.16109e-06
PBANKA_0306600	PBANKA_030660	conserved Plasmodium protein, unknown function	conserved Plasmodium protein, unknown function	N/A	36.8075	-1.58407	0.353138	-4.48568	7.26805e-06	0.000112558
PBANKA_1419400	PBANKA_141940	protein kinase domain-containing protein, putative	protein kinase domain-containing protein, putative	N/A	35.2417	-1.58116	0.398235	-3.97043	7.17435e-05	0.000690105
PBANKA_1227500	PBANKA_122750	conserved Plasmodium protein, unknown function	conserved Plasmodium protein, unknown function	N/A	24.742	-1.58029	0.424578	-3.72201	0.00019764	0.00150319
PBANKA_0105100	PBANKA_010510	conserved Plasmodium protein, unknown function	conserved Plasmodium protein, unknown function	N/A	23.1128	-1.57865	0.429914	-3.67201	0.000240646	0.00174694
PBANKA_0306000	PBANKA_030600	6-cysteine protein P230p	6-cysteine protein P230p	P230p	38.7739	-1.57832	0.3665	-4.30646	1.65891e-05	0.000215287
PBANKA_0919500	PBANKA_091950	GPI-anchor transamidase, putative	GPI-anchor transamidase, putative	GPI8	106.421	-1.57272	0.28321	-5.5532	2.80481e-08	1.13314e-06
PBANKA_0707300	PBANKA_070730	histone acetyltransferase GCN5, putative	histone acetyltransferase GCN5, putative	GCN5	3519.63	-1.56952	0.215057	-7.29815	2.91757e-13	2.46455e-11
PBANKA_1465200	PBANKA_146520	PIR protein	PIR protein	N/A	25.9981	-1.5611	0.425605	-3.66795	0.000244499	0.00176115
PBANKA_1006300	PBANKA_100630	perforin-like protein 1	perforin-like protein 1	PLP1	86.0408	-1.5557	0.272842	-5.70182	1.18537e-08	5.34684e-07
PBANKA_1037500	PBANKA_103750	adenylyl cyclase alpha	adenylyl cyclase alpha	ACalpha	182.005	-1.55529	0.220678	-7.04776	1.81817e-12	1.40787e-10
PBANKA_0915900	PBANKA_091590	amino acid transporter, putative	amino acid transporter, putative	N/A	28.6257	-1.55411	0.376069	-4.13252	3.58801e-05	0.000398802
PBANKA_0511200	PBANKA_051120	U3 small nucleolar ribonucleoprotein protein MPP10, putative	U3 small nucleolar ribonucleoprotein protein MPP10, putative	MPP10	848.793	-1.5471	0.249244	-6.20717	5.39481e-10	3.13304e-08
PBANKA_1102900	PBANKA_110290	cell division control protein 6, putative	cell division control protein 6, putative	CDC6	38.9055	-1.53357	0.350737	-4.37242	1.22878e-05	0.000170478
PBANKA_1145400	PBANKA_114540	Plasmodium exported protein (PHIST), unknown function	Plasmodium exported protein (PHIST), unknown function	N/A	592.48	-1.52889	0.629484	-2.42879	0.0151492	0.043962
PBANKA_1444800	PBANKA_144480	thioredoxin-like associated protein 1, putative	thioredoxin-like associated protein 1, putative	TLAP1	40.0708	-1.52246	0.376002	-4.04909	5.14181e-05	0.000530063
PBANKA_1353700	PBANKA_135370	nucleolar complex protein 2, putative	nucleolar complex protein 2, putative	N/A	783.004	-1.51714	0.275394	-5.50897	3.6093e-08	1.38585e-06
PBANKA_1300021	PBANKA_062390	PIR protein	PIR protein	N/A	38.2269	-1.50797	0.412934	-3.65183	0.000260379	0.00184973
PBANKA_0819500	PBANKA_081950	ATP-dependent DNA helicase Q1, putative	ATP-dependent DNA helicase Q1, putative	RECQ1	346.551	-1.50653	0.259616	-5.8029	6.51758e-09	3.25598e-07
PBANKA_1319700	PBANKA_131970	AP2 domain transcription factor, putative	AP2 domain transcription factor, putative	ApiAP2	27.633	-1.50538	0.39257	-3.83468	0.000125727	0.00104495
PBANKA_1240100	PBANKA_124010	conserved protein, unknown function	conserved protein, unknown function	N/A	21.3401	-1.50115	0.484952	-3.09546	0.00196509	0.00906929
PBANKA_1102100	PBANKA_110210	conserved Plasmodium protein, unknown function	conserved Plasmodium protein, unknown function	N/A	45.1364	-1.49812	0.326877	-4.58314	4.58042e-06	7.82377e-05
PBANKA_1221300	PBANKA_122130	conserved Plasmodium protein, unknown function	conserved Plasmodium protein, unknown function	N/A	95.23	-1.4951	0.324724	-4.60422	4.14021e-06	7.25495e-05
PBANKA_1028600	PBANKA_102860	zinc finger protein, putative	zinc finger protein, putative	N/A	192.872	-1.48297	0.281038	-5.27676	1.31488e-07	4.11729e-06
PBANKA_1349300	PBANKA_134930	conserved Plasmodium protein, unknown function	conserved Plasmodium protein, unknown function	N/A	28.968	-1.47639	0.381057	-3.87445	0.000106868	0.000940354
PBANKA_1320800	PBANKA_132080	conserved Plasmodium protein, unknown function	conserved Plasmodium protein, unknown function	N/A	258.995	-1.45958	0.269855	-5.40875	6.34667e-08	2.21024e-06
PBANKA_1348700	PBANKA_134870	RING zinc finger protein, putative	RING zinc finger protein, putative	N/A	46.7278	-1.45527	0.331875	-4.385	1.15988e-05	0.000162313
PBANKA_0909000	PBANKA_090900	carbonic anhydrase, putative	carbonic anhydrase, putative	CA	77.2152	-1.44746	0.272873	-5.30449	1.12987e-07	3.59547e-06
PBANKA_1423000	PBANKA_142300	conserved protein, unknown function	conserved protein, unknown function	N/A	245.784	-1.44593	0.257213	-5.62151	1.89295e-08	8.14318e-07
PBANKA_1334700	PBANKA_133470	transmembrane protein 43, putative	transmembrane protein 43, putative	TMEM43	36.1692	-1.43503	0.35862	-4.00153	6.29343e-05	0.000618166
PBANKA_0620800	PBANKA_062080	conserved protein, unknown function	conserved protein, unknown function	N/A	127.459	-1.4347	0.260599	-5.50539	3.68345e-08	1.40042e-06
PBANKA_1143400	PBANKA_114340	NADH-cytochrome b5 reductase, putative	NADH-cytochrome b5 reductase, putative	N/A	36.6741	-1.43122	0.347065	-4.12378	3.72701e-05	0.000410325
PBANKA_1313100	PBANKA_131310	crossover junction endonuclease MUS81, putative	crossover junction endonuclease MUS81, putative	MUS81	136.735	-1.4299	0.285044	-5.01644	5.26367e-07	1.2737e-05
PBANKA_0807900	PBANKA_080790	conserved Plasmodium protein, unknown function	conserved Plasmodium protein, unknown function	N/A	3368.3	-1.42329	0.210285	-6.76838	1.30234e-11	9.16772e-10
PBANKA_1232600	PBANKA_123260	doublecortin domain-containing protein, putative	doublecortin domain-containing protein, putative	DCX	39.4552	-1.42111	0.35124	-4.04597	5.2107e-05	0.000535595
PBANKA_0313700	PBANKA_031370	conserved Plasmodium membrane protein, unknown function	conserved Plasmodium membrane protein, unknown function	N/A	21.9868	-1.41827	0.416509	-3.40514	0.000661312	0.00390401
PBANKA_0503500	PBANKA_050350	zinc finger protein, putative	zinc finger protein, putative	N/A	38.0548	-1.40641	0.360901	-3.89693	9.7419e-05	0.000868348
PBANKA_1006200	PBANKA_100620	sporozoite invasion-associated protein 1	sporozoite invasion-associated protein 1	SIAP1	34.4274	-1.39974	0.364872	-3.83625	0.000124926	0.00104287
PBANKA_0912500	PBANKA_091250	conserved Plasmodium protein, unknown function	conserved Plasmodium protein, unknown function	N/A	29.5076	-1.39641	0.394303	-3.54146	0.000397923	0.00261492
PBANKA_1208900	PBANKA_120890	ankyrin-repeat protein, putative	ankyrin-repeat protein, putative	N/A	97.2209	-1.39505	0.266102	-5.24253	1.58393e-07	4.77854e-06
PBANKA_0408200	PBANKA_040820	calcium-dependent protein kinase 3	calcium-dependent protein kinase 3	CDPK3	46.3074	-1.39221	0.312686	-4.45241	8.49128e-06	0.00012685
PBANKA_0605500	PBANKA_060550	conserved Plasmodium protein, unknown function	conserved Plasmodium protein, unknown function	N/A	27.2704	-1.39063	0.413473	-3.36329	0.000770202	0.00443053
PBANKA_0522100	PBANKA_052210	conserved Plasmodium protein, unknown function	conserved Plasmodium protein, unknown function	N/A	52.4833	-1.39029	0.335821	-4.13998	3.4734e-05	0.000389792
PBANKA_1304300	PBANKA_130430	zinc finger protein, putative	zinc finger protein, putative	N/A	223.377	-1.38949	0.283861	-4.89497	9.83225e-07	2.15475e-05
PBANKA_1120300	PBANKA_112030	mRNA-binding protein PUF3, putative	mRNA-binding protein PUF3, putative	PUF3	77.9806	-1.38619	0.270645	-5.1218	3.02637e-07	8.31983e-06
PBANKA_1003400	PBANKA_100340	lysine decarboxylase, putative	lysine decarboxylase, putative	UIS14	29.5698	-1.38343	0.377035	-3.66922	0.000243288	0.00175515
PBANKA_1009500	PBANKA_100950	glutamate synthase [NADH], putative	glutamate synthase [NADH], putative	N/A	993.243	-1.38143	0.22222	-6.21652	5.08315e-10	2.9894e-08
PBANKA_1208800	PBANKA_120880	MORN repeat protein, putative	MORN repeat protein, putative	N/A	244.759	-1.37245	0.210449	-6.52152	6.95974e-11	4.68622e-09
PBANKA_1225900	PBANKA_122590	conserved Plasmodium protein, unknown function	conserved Plasmodium protein, unknown function	N/A	70.6348	-1.36906	0.315747	-4.33595	1.45135e-05	0.00019565
PBANKA_0206400	PBANKA_020640	2-C-methyl-D-erythritol 4-phosphate cytidylyltransferase, putative	2-C-methyl-D-erythritol 4-phosphate cytidylyltransferase, putative	IspD	54.559	-1.36768	0.310142	-4.40987	1.03434e-05	0.000148123
PBANKA_1029600	PBANKA_102960	conserved Plasmodium protein, unknown function	conserved Plasmodium protein, unknown function	N/A	61.3105	-1.36726	0.297002	-4.60354	4.15371e-06	7.25495e-05
PBANKA_1429200	PBANKA_142920	kelch domain-containing protein, putative	kelch domain-containing protein, putative	S20	40.228	-1.36392	0.357325	-3.81703	0.000135067	0.00110091
PBANKA_0620300	PBANKA_062030	conserved protein, unknown function	conserved protein, unknown function	N/A	149.699	-1.36348	0.261489	-5.21428	1.84535e-07	5.42627e-06
PBANKA_0906900	PBANKA_090690	conserved Plasmodium protein, unknown function	conserved Plasmodium protein, unknown function	N/A	802.492	-1.36265	0.209336	-6.50941	7.54479e-11	4.98548e-09
PBANKA_1331500	PBANKA_133150	telomere length and silencing protein 1, putative	telomere length and silencing protein 1, putative	TLS1	47.573	-1.36066	0.317882	-4.28038	1.86574e-05	0.000233645
PBANKA_0608600	PBANKA_060860	zinc finger protein, putative	zinc finger protein, putative	N/A	46.4662	-1.35409	0.316724	-4.2753	1.90881e-05	0.000237756
PBANKA_1443900	PBANKA_144390	PhIL1-interacting candidate PIC1, putative	PhIL1-interacting candidate PIC1, putative	N/A	150.635	-1.35358	0.261717	-5.1719	2.31727e-07	6.68697e-06
PBANKA_0820200	PBANKA_082020	thioredoxin-like protein 1, putative	thioredoxin-like protein 1, putative	TrxL1	63.6196	-1.34629	0.366123	-3.67715	0.000235855	0.00172023
PBANKA_0816800	PBANKA_081680	glycolipid transfer protein, putative	glycolipid transfer protein, putative	GLTP	39.0218	-1.34234	0.34972	-3.83834	0.000123869	0.00104068
PBANKA_0917000	PBANKA_091700	conserved Plasmodium protein, unknown function	conserved Plasmodium protein, unknown function	N/A	60.3278	-1.34212	0.323422	-4.14974	3.32849e-05	0.000376257
PBANKA_1465000	PBANKA_146500	fam-c protein	fam-c protein	N/A	41.1508	-1.3414	0.397292	-3.37636	0.00073451	0.00424973
PBANKA_0918600	PBANKA_091860	phosphatidylinositol-4-phosphate 5-kinase, putative	phosphatidylinositol-4-phosphate 5-kinase, putative	N/A	54.6032	-1.33494	0.303033	-4.40527	1.05652e-05	0.00015057
PBANKA_1131500	PBANKA_113150	conserved Plasmodium protein, unknown function	conserved Plasmodium protein, unknown function	N/A	117.436	-1.33109	0.322362	-4.12918	3.64053e-05	0.000403673
PBANKA_1321500	PBANKA_132150	conserved Plasmodium protein, unknown function	conserved Plasmodium protein, unknown function	N/A	92.1391	-1.32695	0.278691	-4.76136	1.92289e-06	3.80159e-05
PBANKA_0412900	PBANKA_041290	circumsporozoite- and TRAP-related protein	circumsporozoite- and TRAP-related protein	CTRP	59.5046	-1.32633	0.290141	-4.57134	4.84612e-06	8.04469e-05
PBANKA_0207300	PBANKA_020730	conserved protein, unknown function	conserved protein, unknown function	N/A	107.495	-1.32227	0.289015	-4.57508	4.76028e-06	8.0201e-05
PBANKA_0301100	PBANKA_030110	conserved Plasmodium protein, unknown function	conserved Plasmodium protein, unknown function	N/A	270.322	-1.32222	0.262902	-5.02934	4.9218e-07	1.20988e-05
PBANKA_1212200	PBANKA_121220	conserved Plasmodium protein, unknown function	conserved Plasmodium protein, unknown function	N/A	217.459	-1.32121	0.269556	-4.90143	9.51398e-07	2.09749e-05
PBANKA_0111900	PBANKA_011190	conserved Plasmodium protein, unknown function	conserved Plasmodium protein, unknown function	N/A	51.3568	-1.3177	0.337538	-3.90386	9.46711e-05	0.000852407
PBANKA_1424500	PBANKA_142450	conserved Plasmodium protein, unknown function	conserved Plasmodium protein, unknown function	N/A	115.279	-1.30598	0.261213	-4.99966	5.74301e-07	1.37536e-05
PBANKA_0515300	PBANKA_051530	SAE2 domain-containing protein, putative	SAE2 domain-containing protein, putative	N/A	607.562	-1.30083	0.310064	-4.19537	2.72425e-05	0.000318812
PBANKA_1346400	PBANKA_134640	conserved Plasmodium protein, unknown function	conserved Plasmodium protein, unknown function	N/A	115.398	-1.30047	0.319885	-4.06543	4.79438e-05	0.000503952
PBANKA_1120400	PBANKA_112040	inner membrane complex protein 1j, putative	inner membrane complex protein 1j, putative	ALV7	46.543	-1.29447	0.324914	-3.98404	6.77546e-05	0.000655808
PBANKA_1031000	PBANKA_103100	conserved Plasmodium protein, unknown function	conserved Plasmodium protein, unknown function	N/A	433.54	-1.29249	0.225359	-5.73525	9.73663e-09	4.61596e-07
PBANKA_1454900	PBANKA_145490	conserved Plasmodium protein, unknown function	conserved Plasmodium protein, unknown function	UIS8	123.342	-1.28931	0.318798	-4.0443	5.24803e-05	0.000538242
PBANKA_0908500	PBANKA_090850	myosin K	myosin K	MyoK	30.5503	-1.28864	0.373342	-3.45163	0.000557209	0.00342584
PBANKA_0106200	PBANKA_010620	spindle assembly abnormal protein 6	spindle assembly abnormal protein 6	SAS6	71.7477	-1.28841	0.28828	-4.46931	7.84727e-06	0.000119509
PBANKA_1450800	PBANKA_145080	conserved Plasmodium protein, unknown function	conserved Plasmodium protein, unknown function	N/A	29.7307	-1.28722	0.394459	-3.26325	0.00110141	0.0057496
PBANKA_0903500	PBANKA_090350	ABC transporter B family member 3, putative	ABC transporter B family member 3, putative	ABCB3	384.991	-1.28709	0.21002	-6.12842	8.8755e-10	4.909e-08
PBANKA_0211600	PBANKA_021160	mTERF domain-containing protein, putative	mTERF domain-containing protein, putative	N/A	105.355	-1.28231	0.359879	-3.56319	0.00036638	0.00242134
PBANKA_1328900	PBANKA_132890	potassium channel K2	potassium channel K2	K2	68.6144	-1.28067	0.282093	-4.53987	5.62897e-06	9.09629e-05
PBANKA_0619200	PBANKA_061920	secreted ookinete protein, putative	secreted ookinete protein, putative	PSOP1	211.959	-1.27792	0.260314	-4.90914	9.14744e-07	2.06306e-05
PBANKA_0402400	PBANKA_040240	IBR domain protein, putative	IBR domain protein, putative	N/A	71.0685	-1.27763	0.308021	-4.14786	3.35602e-05	0.000378449
PBANKA_0312000	PBANKA_031200	conserved Plasmodium protein, unknown function	conserved Plasmodium protein, unknown function	N/A	49.25	-1.27696	0.308704	-4.13653	3.52602e-05	0.000393795
PBANKA_1405000	PBANKA_140500	MORN repeat protein, putative	MORN repeat protein, putative	N/A	68.1794	-1.27229	0.294275	-4.32345	1.53607e-05	0.000202049
PBANKA_0716400	PBANKA_071640	conserved Plasmodium protein, unknown function	conserved Plasmodium protein, unknown function	N/A	65.4936	-1.27089	0.293631	-4.32818	1.50346e-05	0.000199005
PBANKA_1220700	PBANKA_122070	conserved protein, unknown function	conserved protein, unknown function	N/A	33.8635	-1.26625	0.380022	-3.33204	0.000862126	0.00482002
PBANKA_0722900	PBANKA_072290	PIR protein, pseudogene	PIR protein, pseudogene	N/A	169.093	-1.26415	0.291567	-4.33572	1.45284e-05	0.00019565
PBANKA_1014800	PBANKA_101480	ADP-dependent DNA helicase RecQ, putative	ADP-dependent DNA helicase RecQ, putative	WRN	164.687	-1.26085	0.286605	-4.39927	1.08613e-05	0.000154317
PBANKA_0101500	PBANKA_010150	conserved Plasmodium protein, unknown function	conserved Plasmodium protein, unknown function	N/A	30.443	-1.26008	0.393503	-3.20221	0.00136377	0.0068424
PBANKA_1018800	PBANKA_101880	conserved Plasmodium protein, unknown function	conserved Plasmodium protein, unknown function	N/A	166.424	-1.25836	0.327304	-3.84461	0.000120744	0.00102181
PBANKA_1351400	PBANKA_135140	phosphoinositide-binding protein PH2, putative	phosphoinositide-binding protein PH2, putative	PH2	194.723	-1.25476	0.31622	-3.96801	7.24758e-05	0.000692845
PBANKA_0615500	PBANKA_061550	conserved Plasmodium protein, unknown function	conserved Plasmodium protein, unknown function	N/A	26.4218	-1.25474	0.412379	-3.04269	0.00234475	0.0103454
PBANKA_1003600	PBANKA_100360	apical sushi protein, putative	apical sushi protein, putative	ASP	694.56	-1.24989	0.296474	-4.21585	2.48835e-05	0.000293423
PBANKA_1313300	PBANKA_131330	conserved protein, unknown function	conserved protein, unknown function	N/A	111.277	-1.24909	0.284783	-4.38612	1.15388e-05	0.000161962
PBANKA_0605000	PBANKA_060500	thiosulfate sulfurtransferase, putative	thiosulfate sulfurtransferase, putative	TUM1	32.2103	-1.24776	0.355815	-3.50676	0.00045359	0.00287696
PBANKA_1432800	PBANKA_143280	multiple RNA-binding domain-containing protein 1, putative	multiple RNA-binding domain-containing protein 1, putative	MRD1	151.758	-1.24622	0.300047	-4.15343	3.27536e-05	0.000372061
PBANKA_1422300	PBANKA_142230	FAD-dependent monooxygenase, putative	FAD-dependent monooxygenase, putative	N/A	25.8985	-1.24409	0.431226	-2.88501	0.00391404	0.0153707
PBANKA_1335700	PBANKA_133570	conserved Plasmodium protein, unknown function	conserved Plasmodium protein, unknown function	N/A	36.5618	-1.24367	0.372569	-3.33809	0.000843568	0.00473908
PBANKA_0104400	PBANKA_010440	nucleoside diphosphate kinase, putative	nucleoside diphosphate kinase, putative	N/A	38.8251	-1.24357	0.329209	-3.77745	0.000158441	0.00124512
PBANKA_0812700	PBANKA_081270	conserved Plasmodium protein, unknown function	conserved Plasmodium protein, unknown function	N/A	222.589	-1.22889	0.312564	-3.93164	8.43683e-05	0.000777729
PBANKA_0830900	PBANKA_083090	leucine-rich repeat protein	leucine-rich repeat protein	LRR8	64.6956	-1.22579	0.294921	-4.15635	3.23376e-05	0.00037005
PBANKA_0302100	PBANKA_030210	conserved Plasmodium protein, unknown function	conserved Plasmodium protein, unknown function	N/A	173.908	-1.22373	0.29645	-4.12794	3.66023e-05	0.000404892
PBANKA_0622400	PBANKA_062240	kinesin-20, putative	kinesin-20, putative	N/A	186.129	-1.22339	0.259739	-4.71008	2.47625e-06	4.6767e-05
PBANKA_1107700	PBANKA_110770	SET domain protein, putative	SET domain protein, putative	SET9	286.629	-1.22329	0.271795	-4.50077	6.77083e-06	0.000105561
PBANKA_0101700	PBANKA_010170	conserved Plasmodium protein, unknown function	conserved Plasmodium protein, unknown function	N/A	315.52	-1.21867	0.298216	-4.08653	4.37864e-05	0.000465768
PBANKA_0214000	PBANKA_021400	dynein heavy chain, putative	dynein heavy chain, putative	N/A	50.258	-1.21612	0.340544	-3.57111	0.000355473	0.00236948
PBANKA_1226800	PBANKA_122680	DNA repair and recombination protein RAD54, putative	DNA repair and recombination protein RAD54, putative	RAD54	372.72	-1.2158	0.281341	-4.32144	1.55013e-05	0.00020287
PBANKA_1038900	PBANKA_103890	condensin complex subunit 1, putative	condensin complex subunit 1, putative	CAPD2	744.923	-1.21124	0.255413	-4.74228	2.11327e-06	4.10805e-05
NA	775564-775699	NA	NA	NA	505.883	-1.20956	0.290208	-4.16792	3.07393e-05	0.00035526
PBANKA_0904200	PBANKA_090420	conserved Plasmodium protein, unknown function	conserved Plasmodium protein, unknown function	N/A	24.1253	-1.20496	0.42788	-2.81611	0.00486086	0.0179949
PBANKA_1318800	PBANKA_131880	protein tyrosine phosphatase	protein tyrosine phosphatase	PTP1	26.2657	-1.1993	0.420068	-2.85503	0.00430333	0.0165194
PBANKA_0112200	PBANKA_011220	myosin E	myosin E	MyoE	404.163	-1.19872	0.214666	-5.58415	2.34847e-08	9.91153e-07
PBANKA_0826600	PBANKA_082660	regulator of nonsense transcripts 2, putative	regulator of nonsense transcripts 2, putative	UPF2	26.9784	-1.19794	0.3839	-3.12044	0.0018058	0.0085785
PBANKA_0313200	PBANKA_031320	conserved Plasmodium protein, unknown function	conserved Plasmodium protein, unknown function	N/A	62.4782	-1.19531	0.298273	-4.00742	6.1386e-05	0.000605975
PBANKA_1450400	PBANKA_145040	peptidase, putative	peptidase, putative	N/A	39.1095	-1.19357	0.334958	-3.56334	0.000366162	0.00242134
PBANKA_1435200	PBANKA_143520	zinc finger protein, putative	zinc finger protein, putative	N/A	27.8719	-1.19103	0.382719	-3.11202	0.00185813	0.00872408
PBANKA_0717300	PBANKA_071730	cdc2-related protein kinase 3	cdc2-related protein kinase 3	CRK3	1221.39	-1.19099	0.196049	-6.07497	1.24008e-09	6.77812e-08
PBANKA_1307700	PBANKA_130770	pre-mRNA-splicing factor CWC24, putative	pre-mRNA-splicing factor CWC24, putative	CWC24	181.831	-1.18748	0.300747	-3.94845	7.86586e-05	0.000738279
PBANKA_0507300	PBANKA_050730	dynein heavy chain, putative	dynein heavy chain, putative	N/A	103.064	-1.18699	0.249891	-4.75003	2.03382e-06	4.00387e-05
PBANKA_1012700	PBANKA_101270	conserved Plasmodium protein, unknown function	conserved Plasmodium protein, unknown function	N/A	35.1349	-1.17817	0.383634	-3.07109	0.00213281	0.00963915
PBANKA_0302800	PBANKA_030280	conserved Plasmodium protein, unknown function	conserved Plasmodium protein, unknown function	N/A	72.8055	-1.17123	0.296278	-3.95315	7.71275e-05	0.000726844
PBANKA_0912000	PBANKA_091200	conserved Plasmodium protein, unknown function	conserved Plasmodium protein, unknown function	N/A	556.184	-1.17075	0.284995	-4.10797	3.99149e-05	0.000434297
PBANKA_0936000	PBANKA_093600	endonuclease/exonuclease/phosphatase family protein, putative	endonuclease/exonuclease/phosphatase family protein, putative	N/A	83.435	-1.16824	0.273178	-4.27647	1.89881e-05	0.000237147
PBANKA_1457200	PBANKA_145720	double C2-like domain-containing protein, putative	double C2-like domain-containing protein, putative	DOC2	260.538	-1.16507	0.27601	-4.2211	2.43111e-05	0.000289614
PBANKA_1443000	PBANKA_144300	NIMA related kinase 1, putative	NIMA related kinase 1, putative	NEK1	1505.59	-1.16504	0.271825	-4.286	1.8192e-05	0.000229605
PBANKA_0301000	PBANKA_030100	repetitive organellar protein, putative	repetitive organellar protein, putative	ROPE	137.708	-1.16185	0.251646	-4.61701	3.8931e-06	6.87732e-05
PBANKA_1458300	PBANKA_145830	kinesin-13, putative	kinesin-13, putative	N/A	589.126	-1.15963	0.288044	-4.02586	5.67672e-05	0.000575852
PBANKA_1417200	PBANKA_141720	protein AAP4, putative	protein AAP4, putative	N/A	38.3183	-1.15847	0.391129	-2.96186	0.00305789	0.0126284
PBANKA_1440900	PBANKA_144090	conserved protein, unknown function	conserved protein, unknown function	N/A	37.4658	-1.15736	0.403478	-2.86846	0.00412481	0.0160501
PBANKA_0306100	PBANKA_030610	6-cysteine protein P230	6-cysteine protein P230	P230	21.3551	-1.15732	0.421109	-2.74828	0.00599094	0.0211504
PBANKA_0938800	PBANKA_093880	conserved Plasmodium protein, unknown function	conserved Plasmodium protein, unknown function	N/A	35.4719	-1.14766	0.383545	-2.99224	0.00276938	0.0117182
PBANKA_1016500	PBANKA_101650	WW domain-binding protein 11, putative	WW domain-binding protein 11, putative	WBP11	393.171	-1.14706	0.204257	-5.61579	1.95669e-08	8.34017e-07
PBANKA_1234700	PBANKA_123470	conserved protein, unknown function	conserved protein, unknown function	N/A	47.4451	-1.14562	0.32451	-3.5303	0.000415092	0.00270278
PBANKA_1038600	PBANKA_103860	conserved Plasmodium protein, unknown function	conserved Plasmodium protein, unknown function	N/A	26.4	-1.14409	0.397828	-2.87585	0.00402935	0.0157579
PBANKA_1228900	PBANKA_122890	von Willebrand factor A domain-related protein	von Willebrand factor A domain-related protein	WARP	26.2109	-1.14352	0.402182	-2.84329	0.004465	0.0168791
PBANKA_0505400	PBANKA_050540	conserved Plasmodium protein, unknown function	conserved Plasmodium protein, unknown function	N/A	196.306	-1.14148	0.270375	-4.22185	2.42309e-05	0.0002894
PBANKA_0835500	PBANKA_083550	UBX domain-containing protein, putative	UBX domain-containing protein, putative	N/A	611.385	-1.13948	0.228256	-4.99212	5.97201e-07	1.41684e-05
PBANKA_0416100	PBANKA_041610	dynein heavy chain, putative	dynein heavy chain, putative	MG1	182.225	-1.13916	0.265889	-4.28436	1.83266e-05	0.000230122
PBANKA_1101600	PBANKA_110160	chromatin assembly factor 1 subunit A, putative	chromatin assembly factor 1 subunit A, putative	CAF1A	491.723	-1.1375	0.285399	-3.98566	6.72933e-05	0.000654069
PBANKA_0611200	PBANKA_061120	conserved protein, unknown function	conserved protein, unknown function	N/A	27.6722	-1.13441	0.380312	-2.98285	0.00285578	0.0119639
PBANKA_1415200	PBANKA_141520	conserved protein, unknown function	conserved protein, unknown function	N/A	93.8761	-1.13103	0.26284	-4.30309	1.6843e-05	0.000216766
PBANKA_0501600	PBANKA_050160	golgi re-assembly stacking protein, putative	golgi re-assembly stacking protein, putative	GRASP	130.032	-1.13048	0.25302	-4.46796	7.89698e-06	0.000119509
PBANKA_0403300	PBANKA_040330	conserved Plasmodium membrane protein, unknown function	conserved Plasmodium membrane protein, unknown function	N/A	40.9167	-1.12876	0.342259	-3.29798	0.000973821	0.00532279
PBANKA_1301900	PBANKA_130190	DNA repair metallo-beta-lactamase protein, putative	DNA repair metallo-beta-lactamase protein, putative	N/A	223.526	-1.12573	0.258812	-4.34963	1.3637e-05	0.000188004
PBANKA_1222700	PBANKA_122270	conserved Plasmodium protein, unknown function	conserved Plasmodium protein, unknown function	N/A	69.0324	-1.12358	0.29374	-3.8251	0.000130717	0.00107299
PBANKA_0313400	PBANKA_031340	autophagy-related protein 11, putative	autophagy-related protein 11, putative	ATG11	195.197	-1.12311	0.244598	-4.59164	4.39784e-06	7.62402e-05
PBANKA_0210100	PBANKA_021010	vacuolar protein sorting-associated protein VTA1, putative	vacuolar protein sorting-associated protein VTA1, putative	N/A	211.14	-1.1203	0.23336	-4.80074	1.58079e-06	3.30826e-05
PBANKA_0942700	PBANKA_094270	chromatin remodeling protein, putative	chromatin remodeling protein, putative	SNF2L	1558.64	-1.12024	0.223465	-5.01307	5.35677e-07	1.28951e-05
PBANKA_0607900	PBANKA_060790	cGMP-specific 3',5'-cyclic phosphodiesterase alpha, putative	cGMP-specific 3',5'-cyclic phosphodiesterase alpha, putative	PDEalpha	24.3142	-1.11674	0.423396	-2.63758	0.0083499	0.0274548
PBANKA_0317181	PBANKA_000240	PIR protein	PIR protein	N/A	33.6246	-1.11434	0.358057	-3.1122	0.00185698	0.00872408
PBANKA_1025900	PBANKA_102590	lysine--tRNA ligase, putative	lysine--tRNA ligase, putative	KRS2	127.144	-1.11336	0.31503	-3.53415	0.00040909	0.00267695
PBANKA_1307000	PBANKA_130700	conserved Plasmodium protein, unknown function	conserved Plasmodium protein, unknown function	N/A	665.262	-1.11229	0.298846	-3.72196	0.000197686	0.00150319
PBANKA_1006600	PBANKA_100660	conserved Plasmodium protein, unknown function	conserved Plasmodium protein, unknown function	N/A	42.1049	-1.11118	0.355934	-3.12186	0.00179711	0.00854591
PBANKA_1361600	PBANKA_136160	E1-E2 ATPase, putative	E1-E2 ATPase, putative	N/A	23.0479	-1.11093	0.405972	-2.73646	0.00621045	0.0217841
PBANKA_1351500	PBANKA_135150	calcium-dependent protein kinase 5	calcium-dependent protein kinase 5	CDPK5	80.1669	-1.107	0.262516	-4.21688	2.47701e-05	0.000292829
PBANKA_1133700	PBANKA_113370	conserved Plasmodium protein, unknown function	conserved Plasmodium protein, unknown function	N/A	183.473	-1.10366	0.286911	-3.84669	0.000119726	0.0010182
PBANKA_1303900	PBANKA_130390	conserved Plasmodium protein, unknown function	conserved Plasmodium protein, unknown function	N/A	118.627	-1.10244	0.286311	-3.85049	0.000117884	0.00101049
PBANKA_0911700	PBANKA_091170	subtilisin-like protease 2	subtilisin-like protease 2	SUB2	206.115	-1.10114	0.253517	-4.34344	1.40266e-05	0.000191669
PBANKA_1464500	PBANKA_146450	ATP-dependent RNA helicase DRS1, putative	ATP-dependent RNA helicase DRS1, putative	DRS1	332.993	-1.09936	0.263496	-4.17221	3.01662e-05	0.000349507
PBANKA_0906100	PBANKA_090610	conserved Plasmodium protein, unknown function	conserved Plasmodium protein, unknown function	N/A	83.5476	-1.0993	0.280899	-3.9135	9.09664e-05	0.000828686
PBANKA_0815500	PBANKA_081550	conserved Plasmodium protein, unknown function	conserved Plasmodium protein, unknown function	N/A	60.2822	-1.09739	0.326557	-3.36048	0.000778069	0.00445186
PBANKA_1308100	PBANKA_130810	calmodulin-like protein	calmodulin-like protein	N/A	46.9271	-1.09465	0.334576	-3.27174	0.00106887	0.00566245
PBANKA_1034500	PBANKA_103450	conserved protein, unknown function	conserved protein, unknown function	N/A	33.7316	-1.09377	0.386134	-2.8326	0.00461708	0.0173131
PBANKA_1301800	PBANKA_130180	conserved Plasmodium protein, unknown function	conserved Plasmodium protein, unknown function	N/A	45.8491	-1.08811	0.357146	-3.04668	0.00231381	0.0102381
PBANKA_0818100	PBANKA_081810	N-glycosylase/DNA lyase, putative	N-glycosylase/DNA lyase, putative	OGG1	43.5041	-1.08654	0.332241	-3.27035	0.00107415	0.00568395
PBANKA_1339400	PBANKA_133940	micro-fibrillar-associated protein, putative	micro-fibrillar-associated protein, putative	N/A	255.81	-1.086	0.330951	-3.28145	0.00103276	0.00551626
PBANKA_1114100	PBANKA_111410	conserved Plasmodium protein, unknown function	conserved Plasmodium protein, unknown function	N/A	60.5923	-1.08506	0.310204	-3.4979	0.000468943	0.00295218
PBANKA_0905500	PBANKA_090550	conserved Plasmodium protein, unknown function	conserved Plasmodium protein, unknown function	N/A	38.3638	-1.08316	0.387107	-2.79809	0.0051405	0.0187758
PBANKA_1115200	PBANKA_111520	gamete egress protein GEP	gamete egress protein GEP	GEP	82.0242	-1.08184	0.27839	-3.88606	0.000101886	0.000903364
PBANKA_1017100	PBANKA_101710	DNA mismatch repair protein MSH2, putative	DNA mismatch repair protein MSH2, putative	MSH2-1	348.704	-1.07988	0.248117	-4.35229	1.34722e-05	0.000186285
PBANKA_1035200	PBANKA_103520	LCCL domain-containing protein	LCCL domain-containing protein	CCp3	28.7009	-1.07898	0.384327	-2.80746	0.00499334	0.0183828
PBANKA_1113800	PBANKA_111380	ATP-dependent DNA helicase UvrD, putative	ATP-dependent DNA helicase UvrD, putative	UvrD	39.3356	-1.07824	0.344832	-3.12685	0.00176692	0.00841958
PBANKA_0202400	PBANKA_020240	conserved Plasmodium protein, unknown function	conserved Plasmodium protein, unknown function	N/A	224.393	-1.0776	0.251189	-4.28999	1.78685e-05	0.000227444
PBANKA_0001200	PBANKA_000120	fam-a protein, pseudogene	fam-a protein, pseudogene	N/A	55.8467	-1.07669	0.319182	-3.37328	0.000742771	0.00429218
PBANKA_1306900	PBANKA_130690	serine/threonine protein kinase, putative	serine/threonine protein kinase, putative	SRPK2	141.01	-1.07669	0.278283	-3.86903	0.000109268	0.000950717
PBANKA_1120100	PBANKA_112010	conserved Plasmodium protein, unknown function	conserved Plasmodium protein, unknown function	N/A	1196.68	-1.07427	0.20868	-5.14792	2.63389e-07	7.41639e-06
PBANKA_1244700	PBANKA_124470	PhIL1-interacting candidate PIC6, putative	PhIL1-interacting candidate PIC6, putative	N/A	581.302	-1.0702	0.266642	-4.0136	5.98002e-05	0.000596269
PBANKA_0617000	PBANKA_061700	LEM3/CDC50 family protein, putative	LEM3/CDC50 family protein, putative	CDC50A	24.0486	-1.07019	0.414675	-2.58079	0.00985752	0.0312614
PBANKA_0207500	PBANKA_020750	cyclin-dependent kinases regulatory subunit, putative	cyclin-dependent kinases regulatory subunit, putative	N/A	351.568	-1.06995	0.279392	-3.82956	0.00012837	0.00106501
PBANKA_1348800	PBANKA_134880	conserved protein, unknown function	conserved protein, unknown function	N/A	101.279	-1.06948	0.34128	-3.13372	0.00172603	0.00826127
PBANKA_0834100	PBANKA_083410	conserved Plasmodium protein, unknown function	conserved Plasmodium protein, unknown function	N/A	55.8479	-1.068	0.298126	-3.58238	0.000340484	0.00228306
PBANKA_1110100	PBANKA_111010	topoisomerase I, putative	topoisomerase I, putative	N/A	120.536	-1.06078	0.344693	-3.07746	0.00208776	0.00950954
PBANKA_0623600	PBANKA_062360	PIR protein	PIR protein	N/A	29.1839	-1.06027	0.403375	-2.6285	0.00857634	0.0279619
PBANKA_1212500	PBANKA_121250	merozoite surface protein MSA180, putative	merozoite surface protein MSA180, putative	MSA180	84.8986	-1.05946	0.303348	-3.49254	0.000478447	0.00299408
PBANKA_1406500	PBANKA_140650	conserved Plasmodium protein, unknown function	conserved Plasmodium protein, unknown function	N/A	172.989	-1.05923	0.274535	-3.85828	0.000114188	0.000982439
PBANKA_0929600	PBANKA_092960	nucleolar protein 56, putative	nucleolar protein 56, putative	NOP56	1680.84	-1.05904	0.29179	-3.62944	0.000284037	0.0019715
PBANKA_0514300	PBANKA_051430	conserved Plasmodium protein, unknown function	conserved Plasmodium protein, unknown function	N/A	82.6779	-1.05679	0.273412	-3.8652	0.000110999	0.000958125
PBANKA_1414500	PBANKA_141450	protein kinase, putative	protein kinase, putative	N/A	59.3484	-1.05549	0.301562	-3.50007	0.000465138	0.00293618
PBANKA_0312100	PBANKA_031210	conserved Plasmodium protein, unknown function	conserved Plasmodium protein, unknown function	N/A	371.603	-1.05479	0.242601	-4.34782	1.37498e-05	0.000188731
PBANKA_1364400	PBANKA_136440	inner membrane complex protein 1f, putative	inner membrane complex protein 1f, putative	IMC1f	227.766	-1.05316	0.253458	-4.15518	3.25026e-05	0.000370932
PBANKA_1020400	PBANKA_102040	nucleolar GTP-binding protein 2, putative	nucleolar GTP-binding protein 2, putative	NOG2	109.185	-1.05295	0.307175	-3.42785	0.000608374	0.00366127
PBANKA_1452700	PBANKA_145270	conserved Plasmodium protein, unknown function	conserved Plasmodium protein, unknown function	N/A	42.644	-1.05277	0.337696	-3.11752	0.00182382	0.00864641
PBANKA_1030500	PBANKA_103050	mini-chromosome maintenance complex-binding protein, putative	mini-chromosome maintenance complex-binding protein, putative	MCMBP	191.817	-1.05271	0.307978	-3.41813	0.000630522	0.00377015
PBANKA_1458200	PBANKA_145820	5-formyltetrahydrofolate cyclo-ligase, putative	5-formyltetrahydrofolate cyclo-ligase, putative	N/A	76.1618	-1.04893	0.274093	-3.8269	0.00012977	0.00106972
PBANKA_1303400	PBANKA_130340	oocyst rupture protein 2	oocyst rupture protein 2	ORP2	264.151	-1.04745	0.257025	-4.07529	4.59561e-05	0.000485255
PBANKA_0410650	PBANKA_041065	conserved Plasmodium protein, unknown function	conserved Plasmodium protein, unknown function	N/A	93.6121	-1.04456	0.292325	-3.57329	0.000352518	0.00235316
PBANKA_1464900	PBANKA_146490	rhoptry neck protein 3, putative	rhoptry neck protein 3, putative	RON3	604.954	-1.04368	0.23639	-4.41506	1.00983e-05	0.000145704
PBANKA_1308400	PBANKA_130840	eukaryotic translation initiation factor 2-alpha kinase 1, putative	eukaryotic translation initiation factor 2-alpha kinase 1, putative	eIK1	130.163	-1.04345	0.302928	-3.44455	0.000572019	0.00350607
PBANKA_0913900	PBANKA_091390	alpha/beta hydrolase, putative	alpha/beta hydrolase, putative	N/A	120.912	-1.0416	0.299219	-3.48107	0.000499415	0.00309371
PBANKA_0702500	PBANKA_070250	leucine--tRNA ligase, putative	leucine--tRNA ligase, putative	N/A	114.329	-1.04158	0.259348	-4.01614	5.91591e-05	0.000592356
PBANKA_1300600	PBANKA_130060	bromodomain protein 4, putative	bromodomain protein 4, putative	BDP4	272.02	-1.03985	0.283787	-3.66419	0.000248122	0.00178172
PBANKA_1006100	PBANKA_100610	flap endonuclease 1, putative	flap endonuclease 1, putative	FEN1	413.854	-1.03909	0.284274	-3.65525	0.000256936	0.00182806
PBANKA_1312100	PBANKA_131210	conserved protein, unknown function	conserved protein, unknown function	N/A	138.738	-1.03902	0.27328	-3.80202	0.000143523	0.00115565
PBANKA_0803000	PBANKA_080300	origin recognition complex subunit 2, putative	origin recognition complex subunit 2, putative	ORC2	114.578	-1.03802	0.314414	-3.30146	0.000961828	0.00528394
PBANKA_1020200	PBANKA_102020	peptidyl-prolyl cis-trans isomerase, putative	peptidyl-prolyl cis-trans isomerase, putative	CYP52	1873.39	-1.03686	0.243508	-4.25803	2.06239e-05	0.000254837
PBANKA_1361200	PBANKA_136120	conserved Plasmodium protein, unknown function	conserved Plasmodium protein, unknown function	N/A	130.414	-1.03607	0.239037	-4.33437	1.4618e-05	0.000196287
PBANKA_1201800	PBANKA_120180	conserved Plasmodium protein, unknown function	conserved Plasmodium protein, unknown function	N/A	405.914	-1.03568	0.201727	-5.13407	2.83541e-07	7.88822e-06
PBANKA_1205900	PBANKA_120590	AP2 domain transcription factor AP2-I, putative	AP2 domain transcription factor AP2-I, putative	ApiAP2	1443.38	-1.03427	0.243724	-4.2436	2.19962e-05	0.000267525
PBANKA_1132400	PBANKA_113240	conserved Plasmodium protein, unknown function	conserved Plasmodium protein, unknown function	N/A	54.91	-1.0318	0.369762	-2.79044	0.00526359	0.0191351
PBANKA_1113400	PBANKA_111340	secreted ookinete protein	secreted ookinete protein	PSOP12	167.702	-1.02893	0.23208	-4.4335	9.27141e-06	0.000135456
PBANKA_0903100	PBANKA_090315	conserved Plasmodium protein, unknown function	conserved Plasmodium protein, unknown function	N/A	45.3682	-1.02547	0.340306	-3.01339	0.00258347	0.011124
PBANKA_0100400	PBANKA_010040	reticulocyte binding protein, putative	reticulocyte binding protein, putative	Pb235	86.9609	-1.02327	0.286314	-3.57395	0.000351641	0.00235068
PBANKA_0715000	PBANKA_071500	vacuolar protein sorting-associated protein 9, putative	vacuolar protein sorting-associated protein 9, putative	VPS9	811.269	-1.02266	0.184421	-5.54526	2.93518e-08	1.16554e-06
PBANKA_1138800	PBANKA_113880	conserved Plasmodium protein, unknown function	conserved Plasmodium protein, unknown function	N/A	223.558	-1.02196	0.22272	-4.58854	4.46346e-06	7.67583e-05
PBANKA_0304800	PBANKA_030480	serine repeat antigen 4	serine repeat antigen 4	SERA4	2246.98	-1.02166	0.230502	-4.43232	9.3225e-06	0.000135775
PBANKA_0619000	PBANKA_061900	conserved Plasmodium protein, unknown function	conserved Plasmodium protein, unknown function	N/A	169.614	-1.02013	0.279561	-3.64904	0.000263218	0.00186136
PBANKA_1463000	PBANKA_146300	osmiophilic body protein G377	osmiophilic body protein G377	G377	59.8095	-1.01962	0.288038	-3.53988	0.000400314	0.00262692
PBANKA_1011500	PBANKA_101150	PHD finger protein PHD2, putative	PHD finger protein PHD2, putative	PHD2	350.265	-1.01884	0.200967	-5.0697	3.98451e-07	1.03419e-05
PBANKA_1445600	PBANKA_144560	serine/threonine protein kinase RIO1, putative	serine/threonine protein kinase RIO1, putative	RIO1	134.459	-1.01825	0.273311	-3.7256	0.000194847	0.00149106
PBANKA_1442300	PBANKA_144230	kinetochore protein SPC24, putative	kinetochore protein SPC24, putative	SPC24	157.199	-1.016	0.275323	-3.69021	0.000224069	0.00164761
PBANKA_1136700	PBANKA_113670	guanylyl cyclase beta	guanylyl cyclase beta	GCbeta	186.705	-1.01534	0.222022	-4.57315	4.80447e-06	8.04469e-05
PBANKA_0504300	PBANKA_050430	flagellar outer arm dynein-associated protein, putative	flagellar outer arm dynein-associated protein, putative	N/A	37.5727	-1.01508	0.367206	-2.76435	0.00570372	0.0202922
PBANKA_0713200	PBANKA_071320	conserved protein, unknown function	conserved protein, unknown function	N/A	262.19	-1.01422	0.246246	-4.11872	3.80986e-05	0.000418454
PBANKA_0823800	PBANKA_082380	3-oxoacyl-[acyl-carrier-protein] reductase, putative	3-oxoacyl-[acyl-carrier-protein] reductase, putative	FabG	49.3663	-1.01399	0.339554	-2.98625	0.00282417	0.0118851
PBANKA_0712100	PBANKA_071210	DNA helicase, putative	DNA helicase, putative	N/A	183.401	-1.01033	0.287948	-3.50872	0.000450262	0.00286172
PBANKA_0832500	PBANKA_083250	PIH1 domain-containing protein, putative	PIH1 domain-containing protein, putative	N/A	36.2486	-1.00983	0.414213	-2.43794	0.0147712	0.0430802
PBANKA_1419900	PBANKA_141990	cGMP-specific 3',5'-cyclic phosphodiesterase gamma, putative	cGMP-specific 3',5'-cyclic phosphodiesterase gamma, putative	PDEgamma	68.1165	-1.00499	0.27681	-3.6306	0.000282764	0.00196665
PBANKA_1343900	PBANKA_134390	PUB domain-containing protein, putative	PUB domain-containing protein, putative	N/A	48.6173	-1.00466	0.324601	-3.09507	0.00196768	0.00906929
PBANKA_0941700	PBANKA_094170	WD repeat-containing protein WRAP73, putative	WD repeat-containing protein WRAP73, putative	WDR8	133.365	-1.00365	0.254907	-3.9373	8.24034e-05	0.000764164
PBANKA_0517600	PBANKA_051760	plasmepsin VII	plasmepsin VII	N/A	44.0573	-1.00284	0.311769	-3.21662	0.0012971	0.00658869
PBANKA_0916600	PBANKA_091660	oxysterol-binding protein, putative	oxysterol-binding protein, putative	N/A	80.6178	-1.00277	0.353887	-2.83358	0.00460293	0.017274
PBANKA_1040200	PBANKA_104020	PIR protein	PIR protein	N/A	156.954	-1.00184	0.270481	-3.70391	0.000212303	0.00158834
PBANKA_0813100	PBANKA_081310	conserved Plasmodium protein, unknown function	conserved Plasmodium protein, unknown function	N/A	200.015	-1.00101	0.280653	-3.5667	0.000361502	0.00239934
PBANKA_0819600	PBANKA_081960	conserved Plasmodium protein, unknown function	conserved Plasmodium protein, unknown function	N/A	105.83	-0.999669	0.264573	-3.77842	0.000157824	0.0012428
PBANKA_1432400	PBANKA_143240	perforin-like protein 2	perforin-like protein 2	PLP2	60.6258	-0.99923	0.290736	-3.4369	0.000588418	0.00357826
PBANKA_0510800	PBANKA_051080	conserved Plasmodium protein, unknown function	conserved Plasmodium protein, unknown function	N/A	57.1698	-0.996562	0.300575	-3.31552	0.000914728	0.00505931
PBANKA_1341300	PBANKA_134130	GTPase-activating protein, putative	GTPase-activating protein, putative	N/A	44.8736	-0.996154	0.360916	-2.76007	0.00577893	0.0205267
PBANKA_1318700	PBANKA_131870	protein phosphatase PPM3	protein phosphatase PPM3	PPM3	77.7911	-0.993996	0.289864	-3.42918	0.000605408	0.00365289
PBANKA_1458400	PBANKA_145840	conserved Plasmodium protein, unknown function	conserved Plasmodium protein, unknown function	N/A	36.0551	-0.993922	0.338747	-2.93411	0.00334501	0.0135847
PBANKA_1436100	PBANKA_143610	heterochromatin protein 1	heterochromatin protein 1	HP1	1158.84	-0.993867	0.220487	-4.50759	6.55671e-06	0.000103749
PBANKA_0210700	PBANKA_021070	conserved Plasmodium protein, unknown function	conserved Plasmodium protein, unknown function	N/A	223.571	-0.992829	0.282361	-3.51616	0.000437829	0.00281349
PBANKA_0700800	PBANKA_070080	Plasmodium exported protein (PHIST), unknown function	Plasmodium exported protein (PHIST), unknown function	N/A	111.812	-0.992156	0.289188	-3.43083	0.000601732	0.00363543
PBANKA_0408900	PBANKA_040890	conserved Plasmodium protein, unknown function	conserved Plasmodium protein, unknown function	N/A	303.915	-0.991337	0.271804	-3.64725	0.000265066	0.00186874
PBANKA_0512600	PBANKA_051260	partial CSTF domain-containing protein, putative	partial CSTF domain-containing protein, putative	N/A	128.69	-0.991292	0.322216	-3.07648	0.00209459	0.00952199
PBANKA_1036100	PBANKA_103610	tubby domain-containing protein, putative	tubby domain-containing protein, putative	N/A	60.983	-0.99022	0.305771	-3.23844	0.00120187	0.00617002
PBANKA_0908800	PBANKA_090880	conserved Plasmodium protein, unknown function	conserved Plasmodium protein, unknown function	N/A	848.861	-0.990063	0.229262	-4.31848	1.57108e-05	0.000205035
PBANKA_1329100	PBANKA_132910	plasmepsin VIII	plasmepsin VIII	PM8	75.2564	-0.989869	0.284339	-3.4813	0.000498989	0.00309371
PBANKA_0832100	PBANKA_083210	conserved Plasmodium protein, unknown function	conserved Plasmodium protein, unknown function	N/A	569.408	-0.988481	0.281446	-3.51215	0.00044449	0.00283318
PBANKA_1009300	PBANKA_100930	clathrin light chain, putative	clathrin light chain, putative	CLC	200.481	-0.987892	0.304778	-3.24135	0.00118965	0.00612084
PBANKA_0910000	PBANKA_091000	protein KIC5, putative	protein KIC5, putative	N/A	144.711	-0.987696	0.253077	-3.90274	9.51086e-05	0.00085304
PBANKA_1105100	PBANKA_110510	DNA mismatch repair protein MSH6, putative	DNA mismatch repair protein MSH6, putative	MSH6	700.147	-0.98516	0.22172	-4.44325	8.86084e-06	0.000131107
PBANKA_0317141	PBANKA_130030	fam-a protein	fam-a protein	N/A	64.0714	-0.984452	0.319381	-3.08237	0.00205358	0.00940059
PBANKA_1239000	PBANKA_123900	conserved Plasmodium membrane protein, unknown function	conserved Plasmodium membrane protein, unknown function	N/A	95.982	-0.98354	0.253436	-3.88083	0.000104102	0.000921249
PBANKA_0304100	PBANKA_030410	conserved Plasmodium protein, unknown function	conserved Plasmodium protein, unknown function	N/A	32.1197	-0.981711	0.359013	-2.73447	0.00624805	0.0218423
PBANKA_1330200	PBANKA_133020	NOC3 domain-containing protein, putative	NOC3 domain-containing protein, putative	N/A	71.9799	-0.979379	0.284319	-3.44465	0.000571796	0.00350607
PBANKA_0701900	PBANKA_070190	GPI-anchored micronemal antigen, putative	GPI-anchored micronemal antigen, putative	GAMA	172.365	-0.978963	0.219544	-4.45908	8.23133e-06	0.000123763
PBANKA_0622500	PBANKA_062250	exonuclease I, putative	exonuclease I, putative	N/A	75.5761	-0.976765	0.336499	-2.90273	0.00369928	0.01474
PBANKA_1411900	PBANKA_141190	conserved Plasmodium protein, unknown function	conserved Plasmodium protein, unknown function	N/A	263.26	-0.97646	0.23488	-4.15727	3.22067e-05	0.000369463
PBANKA_0917100	PBANKA_091710	serpentine receptor 1, putative	serpentine receptor 1, putative	SR1	220.319	-0.975279	0.229164	-4.25582	2.08286e-05	0.000256004
PBANKA_0923800	PBANKA_092380	pyruvate dehydrogenase E1 component subunit alpha	pyruvate dehydrogenase E1 component subunit alpha	pdhA	35.807	-0.97408	0.340129	-2.86385	0.00418526	0.0161635
PBANKA_0802200	PBANKA_080220	serine/threonine protein kinase, putative	serine/threonine protein kinase, putative	N/A	269.997	-0.973996	0.267147	-3.64592	0.000266436	0.00187555
PBANKA_0609100	PBANKA_060910	kelch protein, putative	kelch protein, putative	N/A	480.343	-0.972938	0.264293	-3.68129	0.000232056	0.00169784
PBANKA_0703800	PBANKA_070380	conserved Plasmodium protein, unknown function	conserved Plasmodium protein, unknown function	N/A	146.031	-0.970698	0.267692	-3.62617	0.000287651	0.00198873
PBANKA_0921200	PBANKA_092120	conserved Plasmodium protein, unknown function	conserved Plasmodium protein, unknown function	N/A	31.5835	-0.970217	0.362818	-2.67411	0.00749276	0.0252622
PBANKA_1463900	PBANKA_146390	HSP20-like chaperone, putative	HSP20-like chaperone, putative	N/A	53.5377	-0.96795	0.349344	-2.77077	0.00559246	0.0200483
PBANKA_0818500	PBANKA_081850	conserved protein, unknown function	conserved protein, unknown function	N/A	329.887	-0.967776	0.277693	-3.48506	0.000492035	0.00306023
PBANKA_0513900	PBANKA_051390	ORC3 domain-containing protein, putative	ORC3 domain-containing protein, putative	N/A	626.167	-0.966782	0.265887	-3.63607	0.000276833	0.00193408
PBANKA_1356400	PBANKA_135640	DNA repair protein RAD5, putative	DNA repair protein RAD5, putative	RAD5	664.57	-0.96673	0.263598	-3.66743	0.000244998	0.00176201
PBANKA_1019100	PBANKA_101910	DEAD/DEAH box helicase, putative	DEAD/DEAH box helicase, putative	N/A	199.513	-0.966541	0.269286	-3.58928	0.000331598	0.002236
PBANKA_1012400	PBANKA_101240	RNA methyltransferase, putative	RNA methyltransferase, putative	N/A	165.758	-0.96254	0.264397	-3.64051	0.0002721	0.00190388
PBANKA_1128100	PBANKA_112810	phospholipase	phospholipase	PL	238.951	-0.962466	0.20846	-4.61703	3.8928e-06	6.87732e-05
PBANKA_1201100	PBANKA_120110	conserved Plasmodium protein, unknown function	conserved Plasmodium protein, unknown function	N/A	30.3915	-0.962205	0.361344	-2.66285	0.0077482	0.0259849
PBANKA_0934600	PBANKA_093460	conserved Plasmodium protein, unknown function	conserved Plasmodium protein, unknown function	N/A	25.4074	-0.958385	0.394382	-2.43009	0.015095	0.0438322
PBANKA_1460000	PBANKA_146000	rac-beta serine/threonine protein kinase, putative	rac-beta serine/threonine protein kinase, putative	PKB	48.2678	-0.954423	0.324591	-2.94039	0.003278	0.0133945
PBANKA_1023000	PBANKA_102300	myosin-specific chaperone UNC, putative	myosin-specific chaperone UNC, putative	UNC	569.603	-0.953148	0.235408	-4.04892	5.14547e-05	0.000530063
PBANKA_0109900	PBANKA_010990	basal complex transmembrane protein 1, putative	basal complex transmembrane protein 1, putative	BTP1	113.402	-0.952132	0.314454	-3.02789	0.00246269	0.010735
PBANKA_1008700	PBANKA_100870	conserved Plasmodium protein, unknown function	conserved Plasmodium protein, unknown function	N/A	407.108	-0.951846	0.278501	-3.41775	0.00063142	0.00377067
PBANKA_1024100	PBANKA_102410	ATP-dependent RNA helicase DDX55, putative	ATP-dependent RNA helicase DDX55, putative	DDX55	83.9524	-0.951592	0.267437	-3.5582	0.000373408	0.00246428
PBANKA_1319300	PBANKA_131930	ferlin, putative	ferlin, putative	FER2	613.682	-0.95081	0.214243	-4.43799	9.08038e-06	0.000133083
PBANKA_1449200	PBANKA_144920	protein TOC75, putative	protein TOC75, putative	TOC75	125.319	-0.950806	0.269197	-3.53201	0.000412414	0.00269112
PBANKA_0612700	PBANKA_061270	conserved Plasmodium protein, unknown function	conserved Plasmodium protein, unknown function	N/A	28.4981	-0.948954	0.376035	-2.52358	0.0116167	0.0355716
PBANKA_1128600	PBANKA_112860	cullin-like protein, putative	cullin-like protein, putative	N/A	241	-0.946173	0.247199	-3.82758	0.000129408	0.00106972
PBANKA_0301900	PBANKA_030190	Sel1 repeat-containing protein, putative	Sel1 repeat-containing protein, putative	N/A	245.729	-0.944837	0.26336	-3.58763	0.000333703	0.00224694
PBANKA_0303700	PBANKA_030370	DNA repair protein RAD2, putative	DNA repair protein RAD2, putative	RAD2	333.489	-0.943993	0.27645	-3.4147	0.000638528	0.00379847
PBANKA_1336600	PBANKA_133660	conserved protein, unknown function	conserved protein, unknown function	N/A	120.019	-0.943387	0.243845	-3.8688	0.000109371	0.000950717
PBANKA_0404100	PBANKA_040410	DNA-(apurinic or apyrimidinic site) endonuclease, putative	DNA-(apurinic or apyrimidinic site) endonuclease, putative	APE1	1626.23	-0.943042	0.191756	-4.91791	8.74718e-07	1.99213e-05
PBANKA_0408300	PBANKA_040830	phd finger protein, putative	phd finger protein, putative	N/A	253.307	-0.942939	0.207449	-4.5454	5.483e-06	8.93825e-05
PBANKA_1347900	PBANKA_134790	ubiquitin activating enzyme, putative	ubiquitin activating enzyme, putative	UBA1	113.3	-0.942753	0.2878	-3.27572	0.00105394	0.0056025
PBANKA_0806800	PBANKA_080680	coiled-coil domain-containing protein CCDC148/CCDC112, putative	coiled-coil domain-containing protein CCDC148/CCDC112, putative	N/A	32.0245	-0.942201	0.358648	-2.62709	0.00861179	0.0280117
PBANKA_0938050	PBANKA_093805	small nucleolar RNA snoR07	small nucleolar RNA snoR07	N/A	21.7034	-0.938972	0.437423	-2.1466	0.0318253	0.0784822
PBANKA_0824200	PBANKA_082420	perforin-like protein 3	perforin-like protein 3	PLP3	36.4464	-0.93815	0.337557	-2.77924	0.00544868	0.0197001
PBANKA_0802800	PBANKA_080280	conserved Plasmodium protein, unknown function	conserved Plasmodium protein, unknown function	N/A	26.9308	-0.93432	0.374128	-2.49733	0.0125133	0.0378002
PBANKA_1412000	PBANKA_141200	Clu domain-containing protein, putative	Clu domain-containing protein, putative	N/A	31.108	-0.929733	0.383966	-2.42139	0.0154611	0.0446164
PBANKA_1358900	PBANKA_135890	dynactin subunit 2, putative	dynactin subunit 2, putative	N/A	108.003	-0.929403	0.312275	-2.97624	0.0029181	0.0121592
PBANKA_1421000	PBANKA_142100	calmodulin, putative	calmodulin, putative	N/A	41.8809	-0.929346	0.324312	-2.86559	0.00416229	0.0161284
PBANKA_0815300	PBANKA_081530	met-10+ like protein, putative	met-10+ like protein, putative	N/A	184.918	-0.92667	0.276292	-3.35395	0.000796654	0.00453585
PBANKA_1411000	PBANKA_141100	conserved Plasmodium protein, unknown function	conserved Plasmodium protein, unknown function	N/A	72.3401	-0.925531	0.282082	-3.28107	0.00103415	0.00551626
PBANKA_0502500	PBANKA_050250	serine/threonine protein phosphatase 8	serine/threonine protein phosphatase 8	PPP8	465.082	-0.925369	0.225512	-4.10341	4.0711e-05	0.000441924
PBANKA_0407800	PBANKA_040780	SECIS-binding protein 2, putative	SECIS-binding protein 2, putative	SBP2	174.013	-0.922869	0.261427	-3.53012	0.000415364	0.00270278
PBANKA_0507000	PBANKA_050700	4-hydroxy-3-methylbut-2-en-1-yl diphosphate synthase (ferredoxin), putative	4-hydroxy-3-methylbut-2-en-1-yl diphosphate synthase (ferredoxin), putative	ISPG	594.181	-0.922559	0.244731	-3.76968	0.000163457	0.00128064
PBANKA_1132000	PBANKA_113200	NLI interacting factor-like phosphatase	NLI interacting factor-like phosphatase	NIF3	96.5166	-0.920613	0.262975	-3.50076	0.000463936	0.00293258
PBANKA_1226200	PBANKA_122620	methionine aminopeptidase 1c, putative	methionine aminopeptidase 1c, putative	METAP1c	194.943	-0.91998	0.24212	-3.79969	0.000144878	0.00115906
PBANKA_0620700	PBANKA_062070	conserved Plasmodium protein, unknown function	conserved Plasmodium protein, unknown function	N/A	183.118	-0.917798	0.307251	-2.98712	0.00281616	0.0118698
PBANKA_0936700	PBANKA_093670	ES2 protein, putative	ES2 protein, putative	N/A	108.56	-0.917772	0.285494	-3.21468	0.0013059	0.00662358
PBANKA_1001300	PBANKA_100130	conserved Plasmodium protein, unknown function	conserved Plasmodium protein, unknown function	N/A	354.732	-0.915946	0.206077	-4.44468	8.80246e-06	0.000130659
PBANKA_1138900	PBANKA_113890	conserved Plasmodium protein, unknown function	conserved Plasmodium protein, unknown function	N/A	29.032	-0.91593	0.395114	-2.31814	0.0204415	0.0553768
PBANKA_1341900	PBANKA_134190	conserved Apicomplexan protein, unknown function	conserved Apicomplexan protein, unknown function	N/A	117.15	-0.915804	0.30002	-3.05248	0.00226959	0.0100904
PBANKA_1233400	PBANKA_123340	WD repeat-containing protein 26, putative	WD repeat-containing protein 26, putative	WDR26	144.186	-0.914623	0.241496	-3.78732	0.000152282	0.00120734
PBANKA_1002300	PBANKA_100230	conserved Plasmodium protein, unknown function	conserved Plasmodium protein, unknown function	N/A	59.1715	-0.914333	0.284942	-3.20884	0.0013327	0.00672284
PBANKA_0938900	PBANKA_093890	IWS1-like protein, putative	IWS1-like protein, putative	N/A	144.905	-0.913217	0.331193	-2.75735	0.00582713	0.0206505
PBANKA_0511100	PBANKA_051110	conserved Plasmodium protein, unknown function	conserved Plasmodium protein, unknown function	N/A	53.3866	-0.910957	0.32574	-2.79658	0.00516466	0.0188049
PBANKA_0519400	PBANKA_051940	conserved Plasmodium protein, unknown function	conserved Plasmodium protein, unknown function	N/A	7486.58	-0.910551	0.255394	-3.56528	0.000363463	0.00240892
PBANKA_0407500	PBANKA_040750	N2227-like protein, putative	N2227-like protein, putative	N/A	52.827	-0.909958	0.309548	-2.93964	0.00328596	0.0134131
PBANKA_1036400	PBANKA_103640	ribosome biogenesis protein BOP1, putative	ribosome biogenesis protein BOP1, putative	BOP1	260.402	-0.909957	0.28426	-3.20114	0.00136883	0.00686041
PBANKA_1461600	PBANKA_146160	conserved protein, unknown function	conserved protein, unknown function	N/A	722.691	-0.908568	0.224012	-4.05588	4.99456e-05	0.000520285
PBANKA_0927000	PBANKA_092700	tyrosine kinase-like protein, putative	tyrosine kinase-like protein, putative	TKL2	93.3558	-0.908226	0.278053	-3.26638	0.00108933	0.00571224
PBANKA_1419800	PBANKA_141980	3',5'-cyclic nucleotide phosphodiesterase beta, putative	3',5'-cyclic nucleotide phosphodiesterase beta, putative	PDEbeta	1054.91	-0.906938	0.234556	-3.86662	0.000110352	0.000956522
PBANKA_1304500	PBANKA_130450	protein SOC3	protein SOC3	SOC3	37.0986	-0.906783	0.348845	-2.59939	0.009339	0.0298617
PBANKA_1224100	PBANKA_122410	kinesin-like protein, putative	kinesin-like protein, putative	N/A	106.065	-0.905564	0.325555	-2.7816	0.00540917	0.0195877
PBANKA_0832200	PBANKA_083220	PUB domain-containing protein, putative	PUB domain-containing protein, putative	N/A	205.801	-0.903624	0.326285	-2.76943	0.00561543	0.0201151
PBANKA_0413000	PBANKA_041300	conserved Plasmodium protein, unknown function	conserved Plasmodium protein, unknown function	N/A	70.5588	-0.903119	0.273433	-3.30289	0.000956927	0.00527388
PBANKA_1039500	PBANKA_103950	zinc finger protein, putative	zinc finger protein, putative	N/A	725.285	-0.902561	0.274905	-3.28317	0.00102646	0.00551319
PBANKA_0411200	PBANKA_041120	Ras-like G protein, putative	Ras-like G protein, putative	N/A	73.8828	-0.902446	0.309198	-2.91867	0.00351525	0.0140913
PBANKA_0711600	PBANKA_071160	perforin-like protein 5	perforin-like protein 5	PLP5	36.7644	-0.902116	0.343182	-2.62868	0.00857177	0.0279619
PBANKA_1362100	PBANKA_136210	tyrosine kinase-like protein, putative	tyrosine kinase-like protein, putative	TKL3	104.646	-0.901115	0.274583	-3.28176	0.00103161	0.00551626
PBANKA_1426500	PBANKA_142650	cullin-1, putative	cullin-1, putative	CUL1	312.047	-0.898419	0.216243	-4.15468	3.25743e-05	0.000370932
PBANKA_1004600	PBANKA_100460	conserved Plasmodium protein, unknown function	conserved Plasmodium protein, unknown function	N/A	36.7014	-0.897825	0.355026	-2.5289	0.0114421	0.0352519
PBANKA_0213600	PBANKA_021360	N6-adenosine-methyltransferase MT-A70, putative	N6-adenosine-methyltransferase MT-A70, putative	MT-A70	357.102	-0.895373	0.26878	-3.33124	0.000864593	0.004828
PBANKA_1022700	PBANKA_102270	protein GPR89, putative	protein GPR89, putative	N/A	269.448	-0.893264	0.234548	-3.80845	0.000139839	0.00113186
PBANKA_0305700	PBANKA_030570	ribosome-recycling factor, putative	ribosome-recycling factor, putative	RRF1	100.896	-0.891611	0.308972	-2.88573	0.00390506	0.0153707
PBANKA_1211800	PBANKA_121180	conserved Plasmodium protein, unknown function	conserved Plasmodium protein, unknown function	N/A	42.5758	-0.890631	0.331656	-2.68541	0.00724415	0.0246747
PBANKA_1027800	PBANKA_102780	ATP-dependent protease, putative	ATP-dependent protease, putative	N/A	146.012	-0.89055	0.24128	-3.69093	0.000223432	0.00164761
PBANKA_1212900	PBANKA_121290	conserved Plasmodium protein, unknown function	conserved Plasmodium protein, unknown function	N/A	36.0271	-0.889516	0.351415	-2.53124	0.0113659	0.0351103
PBANKA_0311400	PBANKA_031140	serine/threonine protein kinase STK2	serine/threonine protein kinase STK2	STK2	73.2393	-0.88911	0.325546	-2.73114	0.00631161	0.0220123
PBANKA_0808000	PBANKA_080800	cdc2-related protein kinase 4, putative	cdc2-related protein kinase 4, putative	CRK4	279.828	-0.887808	0.274695	-3.23197	0.00122938	0.00627658
PBANKA_1017600	PBANKA_101760	conserved Plasmodium protein, unknown function	conserved Plasmodium protein, unknown function	N/A	202.596	-0.88738	0.303272	-2.92602	0.00343325	0.0137983
PBANKA_1208000	PBANKA_120800	tubulin--tyrosine ligase, putative	tubulin--tyrosine ligase, putative	N/A	94.7008	-0.886526	0.273222	-3.24471	0.00117572	0.00608351
PBANKA_0930200	PBANKA_093020	DNA mismatch repair protein MLH, putative	DNA mismatch repair protein MLH, putative	MLH	150.486	-0.885129	0.253474	-3.49199	0.000479428	0.00299408
PBANKA_1423100	PBANKA_142310	phospholipase DDHD1, putative	phospholipase DDHD1, putative	N/A	150.35	-0.884623	0.251877	-3.51212	0.000444551	0.00283318
PBANKA_1125300	PBANKA_112530	conserved Plasmodium protein, unknown function	conserved Plasmodium protein, unknown function	N/A	26.7536	-0.884263	0.382905	-2.30936	0.0209238	0.056453
PBANKA_0903300	PBANKA_090330	bicoid-interacting protein BIN3, putative	bicoid-interacting protein BIN3, putative	N/A	139.874	-0.882771	0.282718	-3.12245	0.00179355	0.00853774
PBANKA_0812600	PBANKA_081260	conserved Plasmodium protein, unknown function	conserved Plasmodium protein, unknown function	N/A	36.0248	-0.882695	0.354522	-2.48982	0.0127807	0.038483
PBANKA_0613000	PBANKA_061300	conserved Plasmodium protein, unknown function	conserved Plasmodium protein, unknown function	N/A	40.1524	-0.879997	0.347799	-2.53019	0.0114002	0.0351928
PBANKA_0915800	PBANKA_091580	pre-mRNA-splicing factor 38A, putative	pre-mRNA-splicing factor 38A, putative	PRP38A	108.179	-0.878152	0.288197	-3.04706	0.00231094	0.0102351
PBANKA_0828000	PBANKA_082800	zinc finger protein, putative	zinc finger protein, putative	N/A	60.0358	-0.877805	0.333399	-2.63289	0.00846607	0.0276995
PBANKA_1309800	PBANKA_130980	conserved Plasmodium protein, unknown function	conserved Plasmodium protein, unknown function	N/A	35.2315	-0.875788	0.346345	-2.52865	0.0114501	0.0352532
PBANKA_1115700	PBANKA_111570	kinetochore protein NDC80	kinetochore protein NDC80	NDC80	197.544	-0.875712	0.267969	-3.26796	0.00108327	0.00570621
PBANKA_0817000	PBANKA_081700	major facilitator superfamily domain-containing protein, putative	major facilitator superfamily domain-containing protein, putative	MFS2	282.774	-0.874611	0.219469	-3.98512	6.74455e-05	0.000654179
PBANKA_0720700	PBANKA_072070	regulator of chromosome condensation, putative	regulator of chromosome condensation, putative	N/A	58.2201	-0.874547	0.293727	-2.97742	0.00290686	0.0121341
PBANKA_1433200	PBANKA_143320	anaphase-promoting complex subunit 10, putative	anaphase-promoting complex subunit 10, putative	APC10	70.1667	-0.874519	0.275733	-3.17162	0.00151594	0.00742938
PBANKA_1140200	PBANKA_114020	pre-mRNA-splicing factor ATP-dependent RNA helicase PRP16, putative	pre-mRNA-splicing factor ATP-dependent RNA helicase PRP16, putative	PRP16	192.693	-0.87432	0.290726	-3.00737	0.00263522	0.0112737
PBANKA_1464800	PBANKA_146480	conserved Plasmodium protein, unknown function	conserved Plasmodium protein, unknown function	N/A	66.5302	-0.873828	0.306548	-2.85054	0.00436451	0.016703
PBANKA_0924200	PBANKA_092420	BEACH domain-containing protein, putative	BEACH domain-containing protein, putative	BDCP	101.121	-0.873744	0.263827	-3.31181	0.000926944	0.0051147
PBANKA_0825400	PBANKA_082540	conserved Plasmodium protein, unknown function	conserved Plasmodium protein, unknown function	N/A	309.416	-0.873584	0.220263	-3.96609	7.30625e-05	0.000694048
PBANKA_1435600	PBANKA_143560	debranching enzyme-associated ribonuclease, putative	debranching enzyme-associated ribonuclease, putative	DRN1	115.109	-0.872511	0.26806	-3.25491	0.00113428	0.00589683
PBANKA_1113300	PBANKA_111330	deoxyribodipyrimidine photo-lyase, putative	deoxyribodipyrimidine photo-lyase, putative	N/A	503.852	-0.871739	0.256545	-3.398	0.000678815	0.00398204
PBANKA_0506200	PBANKA_050620	RNA-binding protein UIS12, putative	RNA-binding protein UIS12, putative	UIS12	268.046	-0.871502	0.244339	-3.56678	0.0003614	0.00239934
PBANKA_0501200	PBANKA_050120	early transcribed membrane protein	early transcribed membrane protein	UIS4	151.617	-0.87006	0.251412	-3.4607	0.00053878	0.00331986
PBANKA_1133800	PBANKA_113380	DNA helicase, putative	DNA helicase, putative	N/A	339.087	-0.868083	0.215363	-4.03079	5.55904e-05	0.000565149
PBANKA_0622000	PBANKA_062200	conserved Plasmodium protein, unknown function	conserved Plasmodium protein, unknown function	N/A	67.7522	-0.867166	0.288938	-3.00121	0.00268905	0.0114723
PBANKA_1328500	PBANKA_132850	conserved oligomeric Golgi complex subunit 6, putative	conserved oligomeric Golgi complex subunit 6, putative	COG6	42.7165	-0.866099	0.348133	-2.48784	0.0128523	0.0386233
PBANKA_0937100	PBANKA_093710	vacuolar protein sorting-associated protein 35, putative	vacuolar protein sorting-associated protein 35, putative	VPS35	436.009	-0.865282	0.219135	-3.94862	7.86026e-05	0.000738279
PBANKA_1403500	PBANKA_140350	MCL1 domain-containing protein, putative	MCL1 domain-containing protein, putative	N/A	152.499	-0.865139	0.290004	-2.9832	0.00285252	0.0119639
PBANKA_0616200	PBANKA_061620	conserved Plasmodium protein, unknown function	conserved Plasmodium protein, unknown function	N/A	45.7513	-0.865073	0.3544	-2.44095	0.0146486	0.0429385
PBANKA_0704300	PBANKA_070430	SPRY domain, putative	SPRY domain, putative	N/A	639.089	-0.864624	0.184808	-4.67851	2.88972e-06	5.34886e-05
PBANKA_0519000	PBANKA_051900	S-antigen, putative	S-antigen, putative	N/A	19466	-0.864469	0.265134	-3.2605	0.00111217	0.00579928
PBANKA_0212800	PBANKA_021280	alpha/beta hydrolase, putative	alpha/beta hydrolase, putative	N/A	227.944	-0.86255	0.209017	-4.12669	3.68014e-05	0.000406127
PBANKA_0825800	PBANKA_082580	conserved Plasmodium protein, unknown function	conserved Plasmodium protein, unknown function	N/A	89.8373	-0.862528	0.276885	-3.11511	0.00183877	0.00869952
PBANKA_0911500	PBANKA_091150	apical exonemal protein, putative	apical exonemal protein, putative	AEP	33.4817	-0.86246	0.424494	-2.03174	0.0421802	0.0971832
PBANKA_1118500	PBANKA_111850	conserved Plasmodium protein, unknown function	conserved Plasmodium protein, unknown function	N/A	121.306	-0.862412	0.257678	-3.34686	0.000817312	0.00461808
PBANKA_0819400	PBANKA_081940	conserved Plasmodium protein, unknown function	conserved Plasmodium protein, unknown function	N/A	157.578	-0.861458	0.262524	-3.28144	0.00103278	0.00551626
PBANKA_0007401	PBANKA_020010	PIR protein	PIR protein	N/A	28.4354	-0.861218	0.38574	-2.23264	0.0255727	0.0667101
PBANKA_0414300	PBANKA_041430	kinetochore protein NUF2, putative	kinetochore protein NUF2, putative	NUF2	307.49	-0.85991	0.230096	-3.73718	0.000186093	0.00143381
PBANKA_1225000	PBANKA_122500	serine/threonine protein kinase, FIKK family	serine/threonine protein kinase, FIKK family	N/A	441.867	-0.859537	0.297907	-2.88525	0.00391106	0.0153707
PBANKA_0921600	PBANKA_092160	alternative splicing factor SR-MG	alternative splicing factor SR-MG	SR-MG	34.1648	-0.859373	0.393351	-2.18475	0.0289072	0.0733159
PBANKA_1228300	PBANKA_122830	lysine-specific histone demethylase, putative	lysine-specific histone demethylase, putative	LSD2	108.664	-0.859289	0.256555	-3.34934	0.000810055	0.0045879
PBANKA_1123300	PBANKA_112330	conserved protein, unknown function	conserved protein, unknown function	N/A	98.6946	-0.859234	0.285539	-3.00916	0.00261968	0.0112436
PBANKA_0517400	PBANKA_051740	pre-mRNA-splicing factor CEF1, putative	pre-mRNA-splicing factor CEF1, putative	CEF1	650.512	-0.85819	0.28148	-3.04885	0.0022972	0.0101937
PBANKA_0722000	PBANKA_072200	phosphatidylinositol 4-kinase, putative	phosphatidylinositol 4-kinase, putative	N/A	352.86	-0.858092	0.199371	-4.304	1.67743e-05	0.000216482
PBANKA_0211100	PBANKA_021110	vacuolar protein sorting-associated protein 53, putative	vacuolar protein sorting-associated protein 53, putative	VPS53	122.611	-0.857393	0.28047	-3.05699	0.00223571	0.00996844
PBANKA_1236800	PBANKA_123680	conserved Plasmodium protein, unknown function	conserved Plasmodium protein, unknown function	N/A	62.2856	-0.857229	0.321134	-2.66938	0.00759915	0.0255468
PBANKA_1365000	PBANKA_136500	conserved Plasmodium protein, unknown function	conserved Plasmodium protein, unknown function	N/A	36.5275	-0.856695	0.336889	-2.54296	0.0109918	0.0342506
PBANKA_0607800	PBANKA_060780	cytosolic iron-sulfur protein assembly protein 1, putative	cytosolic iron-sulfur protein assembly protein 1, putative	CIA1	332.052	-0.856675	0.301222	-2.84399	0.0044552	0.0168615
PBANKA_1357300	PBANKA_135730	zinc finger protein, putative	zinc finger protein, putative	N/A	107.911	-0.855583	0.283297	-3.02009	0.00252698	0.0109597
PBANKA_1102300	PBANKA_110230	conserved Plasmodium protein, unknown function	conserved Plasmodium protein, unknown function	N/A	83.3405	-0.853391	0.267705	-3.1878	0.0014336	0.00711593
PBANKA_1232400	PBANKA_123240	F-actin-capping protein subunit beta	F-actin-capping protein subunit beta	CPbeta	71.7123	-0.851539	0.276126	-3.08389	0.00204317	0.00937073
PBANKA_1025400	PBANKA_102540	cysteine protease ATG4, putative	cysteine protease ATG4, putative	ATG4	171.624	-0.851282	0.245899	-3.46192	0.000536345	0.00330924
PBANKA_0403600	PBANKA_040360	conserved Plasmodium protein, unknown function	conserved Plasmodium protein, unknown function	N/A	303.193	-0.850046	0.206584	-4.11477	3.87565e-05	0.000424676
PBANKA_0905300	PBANKA_090530	conserved Plasmodium protein, unknown function	conserved Plasmodium protein, unknown function	N/A	30.5743	-0.849428	0.353238	-2.40469	0.0161862	0.0461638
PBANKA_1212300	PBANKA_121230	translation initiation factor eIF-2B subunit delta, putative	translation initiation factor eIF-2B subunit delta, putative	N/A	89.8323	-0.848457	0.329747	-2.57305	0.0100805	0.0319034
PBANKA_1435400	PBANKA_143540	conserved Plasmodium protein, unknown function	conserved Plasmodium protein, unknown function	N/A	48.8119	-0.846661	0.333876	-2.53585	0.0112174	0.0347672
PBANKA_1428100	PBANKA_142810	asparagine-rich antigen, putative	asparagine-rich antigen, putative	N/A	190.61	-0.846658	0.301376	-2.80931	0.00496477	0.0183066
PBANKA_1224400	PBANKA_122440	ferlin-like protein	ferlin-like protein	FLP	313.881	-0.846261	0.250419	-3.37938	0.000726485	0.00421379
PBANKA_0613700	PBANKA_061370	RNA-binding protein, putative	RNA-binding protein, putative	N/A	785.06	-0.845188	0.218686	-3.86485	0.000111156	0.000958125
PBANKA_0925400	PBANKA_092540	dynein heavy chain, putative	dynein heavy chain, putative	N/A	95.3141	-0.842696	0.254023	-3.31741	0.000908573	0.00503126
PBANKA_0816200	PBANKA_081620	ribonuclease H2 subunit C, putative	ribonuclease H2 subunit C, putative	N/A	116.244	-0.842656	0.278245	-3.02847	0.00245794	0.0107327
PBANKA_1216300	PBANKA_121630	conserved protein, unknown function	conserved protein, unknown function	N/A	491.543	-0.842566	0.232541	-3.6233	0.000290871	0.00200502
PBANKA_1230200	PBANKA_123020	cdc2-related protein kinase 5	cdc2-related protein kinase 5	CRK5	1658.37	-0.838903	0.181451	-4.6233	3.77685e-06	6.72308e-05
PBANKA_1121000	PBANKA_112100	conserved Plasmodium protein, unknown function	conserved Plasmodium protein, unknown function	N/A	40.6806	-0.838315	0.344589	-2.4328	0.0149828	0.0435607
PBANKA_0208900	PBANKA_020890	StAR-related lipid transfer protein, putative	StAR-related lipid transfer protein, putative	N/A	285.358	-0.836801	0.22468	-3.72441	0.000195772	0.00149353
PBANKA_0719900	PBANKA_071990	cdc2-related protein kinase 1	cdc2-related protein kinase 1	CRK1	86.8152	-0.836375	0.312225	-2.67876	0.00738961	0.0250599
PBANKA_1035700	PBANKA_103570	WD repeat-containing protein 65, putative	WD repeat-containing protein 65, putative	WDR65	37.1682	-0.835845	0.370533	-2.25579	0.0240836	0.0634672
PBANKA_0305200	PBANKA_030520	conserved Plasmodium protein, unknown function	conserved Plasmodium protein, unknown function	N/A	230.938	-0.834012	0.272306	-3.06278	0.00219293	0.00984202
PBANKA_0934100	PBANKA_093410	GTP-binding protein, putative	GTP-binding protein, putative	N/A	130.737	-0.833127	0.268456	-3.1034	0.00191312	0.00892124
PBANKA_0617300	PBANKA_061730	conserved protein, unknown function	conserved protein, unknown function	N/A	54.2922	-0.83277	0.358728	-2.32146	0.0202623	0.0550196
PBANKA_1342700	PBANKA_134270	conserved protein, unknown function	conserved protein, unknown function	N/A	83.6108	-0.831644	0.292111	-2.84702	0.00441313	0.0168018
PBANKA_0102400	PBANKA_010240	male development protein MD4	male development protein MD4	MD4	37.9176	-0.828934	0.356486	-2.32529	0.0200563	0.0544921
PBANKA_1421200	PBANKA_142120	conserved protein, unknown function	conserved protein, unknown function	N/A	161.242	-0.82856	0.274402	-3.01951	0.00253182	0.0109626
PBANKA_1145500	PBANKA_114550	conserved protein, unknown function	conserved protein, unknown function	N/A	612.355	-0.827353	0.260312	-3.17831	0.00148134	0.00730604
PBANKA_1036000	PBANKA_103600	transcription elongation factor SPT6, putative	transcription elongation factor SPT6, putative	SPT6	1332.55	-0.82545	0.24393	-3.38396	0.00071449	0.0041546
PBANKA_0111200	PBANKA_011120	nucleolar GTP-binding protein 1, putative	nucleolar GTP-binding protein 1, putative	NOG1	823.522	-0.825084	0.266755	-3.09304	0.00198119	0.0091225
PBANKA_1311400	PBANKA_131140	conserved protein, unknown function	conserved protein, unknown function	N/A	24.0206	-0.823867	0.397147	-2.07446	0.0380362	0.0897492
PBANKA_1348300	PBANKA_134830	U3 small nucleolar RNA-associated protein 4, putative	U3 small nucleolar RNA-associated protein 4, putative	UTP4	341.303	-0.8231	0.215176	-3.82525	0.000130641	0.00107299
PBANKA_1314700	PBANKA_131470	conserved Plasmodium protein, unknown function	conserved Plasmodium protein, unknown function	N/A	158.402	-0.822422	0.326144	-2.52166	0.0116804	0.035702
PBANKA_1443400	PBANKA_144340	conserved Plasmodium protein, unknown function	conserved Plasmodium protein, unknown function	N/A	275.723	-0.821706	0.239425	-3.43199	0.000599159	0.00362932
PBANKA_1425900	PBANKA_142590	conserved protein, unknown function	conserved protein, unknown function	N/A	724.953	-0.821666	0.212243	-3.87135	0.000108236	0.000948176
PBANKA_1227200	PBANKA_122720	peptidyl-prolyl cis-trans isomerase, putative	peptidyl-prolyl cis-trans isomerase, putative	CYP81	152.92	-0.820221	0.335489	-2.44485	0.0144911	0.0425304
PBANKA_0621200	PBANKA_062120	metallo-hydrolase/oxidoreductase, putative	metallo-hydrolase/oxidoreductase, putative	N/A	131.002	-0.82012	0.249297	-3.28973	0.00100285	0.00539887
PBANKA_1215300	PBANKA_121530	conserved Plasmodium protein, unknown function	conserved Plasmodium protein, unknown function	N/A	103.819	-0.818406	0.275747	-2.96796	0.00299786	0.0124136
PBANKA_1441300	PBANKA_144130	heptatricopeptide repeat and RAP domain-containing protein, putative	heptatricopeptide repeat and RAP domain-containing protein, putative	N/A	52.1387	-0.816363	0.301433	-2.70827	0.00676352	0.0232765
PBANKA_1449800	PBANKA_144980	inorganic pyrophosphatase, putative	inorganic pyrophosphatase, putative	VP2	578.66	-0.816148	0.230234	-3.54486	0.000392823	0.00258506
PBANKA_0505700	PBANKA_050570	ATP-dependent RNA helicase ROK1, putative	ATP-dependent RNA helicase ROK1, putative	ROK1	152.249	-0.816079	0.257447	-3.16989	0.00152498	0.0074501
PBANKA_1214700	PBANKA_121470	conserved Plasmodium protein, unknown function	conserved Plasmodium protein, unknown function	N/A	1040.7	-0.815732	0.28475	-2.86473	0.00417362	0.0161454
PBANKA_1365100	PBANKA_136510	conserved Plasmodium protein, unknown function	conserved Plasmodium protein, unknown function	N/A	588.07	-0.81553	0.249837	-3.26425	0.00109755	0.00574882
PBANKA_1022100	PBANKA_102210	conserved Plasmodium protein, unknown function	conserved Plasmodium protein, unknown function	N/A	88.2873	-0.813074	0.261704	-3.10684	0.00189098	0.00884742
PBANKA_1354800	PBANKA_135480	conserved Plasmodium protein, unknown function	conserved Plasmodium protein, unknown function	N/A	31.8292	-0.812888	0.364227	-2.23182	0.0256269	0.0668141
PBANKA_1425200	PBANKA_142520	sporozoite surface protein 3	sporozoite surface protein 3	SSP3	56.2613	-0.810956	0.307394	-2.63816	0.00833567	0.0274548
PBANKA_0941400	PBANKA_094140	centrin-4	centrin-4	CEN4	90.2474	-0.810816	0.258979	-3.13082	0.00174321	0.0083237
PBANKA_1322500	PBANKA_132250	DNA-directed RNA polymerase III subunit RPC5, putative	DNA-directed RNA polymerase III subunit RPC5, putative	N/A	154.759	-0.810553	0.267194	-3.03357	0.00241677	0.0105728
PBANKA_1313200	PBANKA_131320	AP2 domain transcription factor AP2-O5, putative	AP2 domain transcription factor AP2-O5, putative	AP2-O5	73.0978	-0.81019	0.297563	-2.72275	0.0064741	0.0224133
PBANKA_1108700	PBANKA_110870	structural maintenance of chromosomes protein 4	structural maintenance of chromosomes protein 4	SMC4	252.672	-0.810129	0.246247	-3.2899	0.00100222	0.00539887
PBANKA_0402300	PBANKA_040230	lipoamide acyltransferase component of branched-chain alpha-keto acid dehydrogenase complex, putative	lipoamide acyltransferase component of branched-chain alpha-keto acid dehydrogenase complex, putative	BCKDH-E2	350.853	-0.809857	0.204203	-3.96594	7.31065e-05	0.000694048
PBANKA_0703600	PBANKA_070360	translation initiation factor IF-2, putative	translation initiation factor IF-2, putative	IF2c	99.7706	-0.808618	0.270975	-2.98411	0.00284407	0.0119472
PBANKA_1210500	PBANKA_121050	conserved protein, unknown function	conserved protein, unknown function	N/A	107.636	-0.80828	0.268655	-3.00862	0.00262437	0.011248
PBANKA_0710000	PBANKA_071000	conserved Plasmodium protein, unknown function	conserved Plasmodium protein, unknown function	N/A	66.5145	-0.80814	0.284437	-2.84119	0.00449453	0.0169356
PBANKA_1351000	PBANKA_135100	1-deoxy-D-xylulose 5-phosphate synthase, putative	1-deoxy-D-xylulose 5-phosphate synthase, putative	DXS	154.296	-0.807565	0.254662	-3.17113	0.00151849	0.00743403
PBANKA_1015800	PBANKA_101580	conserved Plasmodium protein, unknown function	conserved Plasmodium protein, unknown function	N/A	359.977	-0.807137	0.278198	-2.9013	0.00371615	0.0147945
PBANKA_1436700	PBANKA_143670	heptatricopeptide repeat-containing protein, putative	heptatricopeptide repeat-containing protein, putative	N/A	47.0131	-0.806877	0.306618	-2.63154	0.0084998	0.0277903
PBANKA_1322300	PBANKA_132230	zinc finger protein, putative	zinc finger protein, putative	N/A	91.7557	-0.806528	0.309557	-2.60543	0.00917602	0.0294826
PBANKA_0917300	PBANKA_091730	conserved Plasmodium protein, unknown function	conserved Plasmodium protein, unknown function	N/A	56.6122	-0.806376	0.290769	-2.77325	0.00554994	0.019942
PBANKA_1459200	PBANKA_145920	delta-aminolevulinic acid synthetase	delta-aminolevulinic acid synthetase	ALAS	24.3936	-0.805509	0.409491	-1.9671	0.0491719	0.109099
PBANKA_0830700	PBANKA_083070	procollagen lysine 5-dioxygenase, putative	procollagen lysine 5-dioxygenase, putative	N/A	21.3624	-0.805445	0.404934	-1.98908	0.0466925	0.104739
PBANKA_1323200	PBANKA_132320	conserved Plasmodium protein, unknown function	conserved Plasmodium protein, unknown function	N/A	97.1619	-0.803739	0.308921	-2.60176	0.00927456	0.029702
PBANKA_1035800	PBANKA_103580	pentatricopeptide repeat-containing protein 1, putative	pentatricopeptide repeat-containing protein 1, putative	PPR1	217.814	-0.80293	0.235014	-3.41653	0.000634249	0.0037827
PBANKA_1347000	PBANKA_134700	conserved protein, unknown function	conserved protein, unknown function	N/A	658.596	-0.80289	0.266605	-3.01153	0.00259935	0.011182
PBANKA_1216400	PBANKA_121640	mRNA-capping enzyme subunit beta, putative	mRNA-capping enzyme subunit beta, putative	N/A	47.3373	-0.802545	0.334115	-2.402	0.0163057	0.0464477
PBANKA_0802000	PBANKA_080200	conserved Plasmodium protein, unknown function	conserved Plasmodium protein, unknown function	N/A	366.302	-0.802538	0.284658	-2.8193	0.0048128	0.0178882
PBANKA_1342000	PBANKA_134200	Qa-SNARE protein, putative	Qa-SNARE protein, putative	N/A	294.873	-0.802208	0.228463	-3.51132	0.000445889	0.00283781
PBANKA_1145300	PBANKA_114530	conserved Plasmodium protein, unknown function	conserved Plasmodium protein, unknown function	N/A	88.6612	-0.801552	0.279657	-2.86619	0.00415443	0.0161249
PBANKA_1213300	PBANKA_121330	protein KIC8, putative	protein KIC8, putative	N/A	143.874	-0.801317	0.242751	-3.30099	0.000963452	0.00528477
PBANKA_0720200	PBANKA_072020	protein SOC1	protein SOC1	SOC1	154.512	-0.801139	0.255147	-3.13991	0.00169002	0.00812821
PBANKA_0609800	PBANKA_060980	DNA helicase MCM8, putative	DNA helicase MCM8, putative	MCM8	69.2989	-0.800559	0.272545	-2.93734	0.00331038	0.0134642
PBANKA_0604100	PBANKA_060410	kelch domain-containing protein, putative	kelch domain-containing protein, putative	N/A	1229.02	-0.799889	0.214378	-3.7312	0.000190567	0.00146343
PBANKA_0515900	PBANKA_051590	mRNA-decapping enzyme subunit 1, putative	mRNA-decapping enzyme subunit 1, putative	DCP1	429.306	-0.799855	0.275837	-2.89973	0.0037348	0.0148312
PBANKA_1450000	PBANKA_145000	tetQ family GTPase, putative	tetQ family GTPase, putative	N/A	37.0006	-0.799563	0.359117	-2.22647	0.025983	0.067553
PBANKA_0812300	PBANKA_081230	conserved Plasmodium protein, unknown function	conserved Plasmodium protein, unknown function	N/A	68.1463	-0.79954	0.285527	-2.80023	0.00510665	0.018711
PBANKA_0826100	PBANKA_082610	proline--tRNA ligase, putative	proline--tRNA ligase, putative	aPRS	130.204	-0.799134	0.257661	-3.1015	0.00192543	0.0089633
PBANKA_1227600	PBANKA_122760	adenylyl cyclase beta, putative	adenylyl cyclase beta, putative	ACbeta	61.5476	-0.798074	0.293727	-2.71706	0.00658653	0.0227179
PBANKA_1119500	PBANKA_111950	conserved Plasmodium protein, unknown function	conserved Plasmodium protein, unknown function	N/A	22.4513	-0.797598	0.421016	-1.89446	0.0581643	0.123676
PBANKA_1320200	PBANKA_132020	STAG domain-containing protein, putative	STAG domain-containing protein, putative	N/A	246.26	-0.795746	0.249993	-3.18307	0.00145722	0.00721004
PBANKA_1118900	PBANKA_111890	F-box protein FBXO1, putative	F-box protein FBXO1, putative	N/A	216.436	-0.795107	0.252196	-3.15273	0.00161749	0.00783614
PBANKA_0520000	PBANKA_052000	pyruvate kinase 2, putative	pyruvate kinase 2, putative	N/A	240.061	-0.794745	0.209916	-3.78601	0.000153087	0.00121165
PBANKA_1002400	PBANKA_100240	dipeptidyl aminopeptidase 3, putative	dipeptidyl aminopeptidase 3, putative	DPAP3	1194.28	-0.794715	0.203367	-3.90778	9.31475e-05	0.000843593
PBANKA_0619700	PBANKA_061970	rhoptry-associated leucine zipper-like protein 1, putative	rhoptry-associated leucine zipper-like protein 1, putative	RALP1	273.726	-0.794557	0.250987	-3.16573	0.00154693	0.0075336
PBANKA_1336500	PBANKA_133650	CKK domain-containing protein, putative	CKK domain-containing protein, putative	N/A	25.6659	-0.794039	0.388214	-2.04537	0.0408188	0.0947746
PBANKA_0506800	PBANKA_050680	kelch protein K10, putative	kelch protein K10, putative	Kelch10	60.0163	-0.7935	0.337859	-2.34861	0.0188437	0.0521257
PBANKA_1348600	PBANKA_134860	conserved Plasmodium protein, unknown function	conserved Plasmodium protein, unknown function	N/A	85.0093	-0.793255	0.300723	-2.63783	0.00834393	0.0274548
PBANKA_0311700	PBANKA_031170	rhoptry neck protein 6, putative	rhoptry neck protein 6, putative	RON6	400.772	-0.792821	0.226755	-3.49638	0.000471617	0.00296099
PBANKA_0828300	PBANKA_082830	dynein light chain, putative	dynein light chain, putative	N/A	49.7766	-0.792709	0.331236	-2.39318	0.0167029	0.047318
PBANKA_1213500	PBANKA_121350	CWC16 domain-containing protein, putative	CWC16 domain-containing protein, putative	N/A	161.197	-0.792631	0.242528	-3.26821	0.00108231	0.00570621
PBANKA_0905900	PBANKA_090590	AP2 domain transcription factor AP2-O	AP2 domain transcription factor AP2-O	AP2-O	35.7218	-0.791262	0.340164	-2.32612	0.0200122	0.0544359
PBANKA_0802400	PBANKA_080240	phosphopantetheine adenylyltransferase, putative	phosphopantetheine adenylyltransferase, putative	PPAT	44.8827	-0.790366	0.347516	-2.27433	0.0229463	0.0609192
PBANKA_1125900	PBANKA_112590	ankyrin-repeat protein, putative	ankyrin-repeat protein, putative	N/A	459.958	-0.788876	0.270695	-2.91426	0.0035653	0.0142551
PBANKA_0937500	PBANKA_093750	conserved Plasmodium protein, unknown function	conserved Plasmodium protein, unknown function	N/A	1010.24	-0.788346	0.22569	-3.49305	0.000477545	0.00299408
PBANKA_1024200	PBANKA_102420	conserved Plasmodium protein, unknown function	conserved Plasmodium protein, unknown function	N/A	173.52	-0.787856	0.274223	-2.87305	0.0040653	0.0158718
PBANKA_0302400	PBANKA_030240	5'-3' exonuclease, putative	5'-3' exonuclease, putative	N/A	126.09	-0.787533	0.263901	-2.9842	0.00284321	0.0119472
PBANKA_1018300	PBANKA_101830	dynein intermediate chain, putative	dynein intermediate chain, putative	N/A	43.4222	-0.786992	0.334847	-2.35031	0.018758	0.0519366
PBANKA_1106300	PBANKA_110630	GTPase-activating protein, putative	GTPase-activating protein, putative	N/A	146.634	-0.784488	0.228531	-3.43275	0.000597496	0.00362871
PBANKA_0308900	PBANKA_030890	conserved Plasmodium protein, unknown function	conserved Plasmodium protein, unknown function	N/A	102.168	-0.783695	0.297636	-2.63307	0.00846178	0.0276995
PBANKA_1454000	PBANKA_145400	DNA gyrase subunit B, putative	DNA gyrase subunit B, putative	GyrB	612.444	-0.783432	0.223888	-3.49922	0.000466624	0.00294157
PBANKA_0315500	PBANKA_031550	saccharopine dehydrogenase, putative, pseudogene	saccharopine dehydrogenase, putative, pseudogene	N/A	88.1506	-0.783418	0.265378	-2.95209	0.00315635	0.0129888
PBANKA_0606100	PBANKA_060610	tRNA dimethylallyltransferase, putative	tRNA dimethylallyltransferase, putative	MiaA	123.027	-0.782997	0.275321	-2.84394	0.00445588	0.0168615
PBANKA_0907400	PBANKA_090740	dolichol-phosphate mannosyltransferase, putative	dolichol-phosphate mannosyltransferase, putative	DPM1	52.0164	-0.781967	0.325999	-2.39868	0.0164544	0.0467566
PBANKA_0942000	PBANKA_094200	calcium/calmodulin-dependent protein kinase, putative	calcium/calmodulin-dependent protein kinase, putative	N/A	62.567	-0.781679	0.276595	-2.82608	0.00471211	0.0175984
PBANKA_1217200	PBANKA_121720	conserved Plasmodium protein, unknown function	conserved Plasmodium protein, unknown function	N/A	76.187	-0.781244	0.31052	-2.51592	0.0118722	0.0361457
PBANKA_1001800	PBANKA_100180	AP2 domain transcription factor AP2-SP2	AP2 domain transcription factor AP2-SP2	AP2-SP2	194.895	-0.781177	0.21684	-3.60255	0.000315114	0.00215297
PBANKA_1115000	PBANKA_111500	conserved protein, unknown function	conserved protein, unknown function	N/A	34.2044	-0.780396	0.347832	-2.2436	0.024858	0.0651383
PBANKA_0821300	PBANKA_082130	conserved Plasmodium protein, unknown function	conserved Plasmodium protein, unknown function	N/A	35.0087	-0.780248	0.345392	-2.25902	0.0238821	0.0630433
PBANKA_0417900	PBANKA_041790	nucleoporin NUP138	nucleoporin NUP138	NUP138	188.63	-0.779566	0.323156	-2.41235	0.0158501	0.0454006
PBANKA_0104800	PBANKA_010480	protein KIC1, putative	protein KIC1, putative	N/A	112.391	-0.778841	0.33414	-2.33088	0.0197595	0.0540582
PBANKA_1353300	PBANKA_135330	ABC transporter B family member 5, putative	ABC transporter B family member 5, putative	ABCB5	97.071	-0.778516	0.291742	-2.66851	0.00761885	0.0255945
PBANKA_1122100	PBANKA_112210	ferredoxin--NADP reductase, putative	ferredoxin--NADP reductase, putative	FNR	100.767	-0.778449	0.275203	-2.82864	0.00467467	0.0174727
PBANKA_1428000	PBANKA_142800	conserved protein, unknown function	conserved protein, unknown function	N/A	72.8466	-0.778311	0.313832	-2.48003	0.0131372	0.0393017
PBANKA_1242500	PBANKA_124250	ATP-dependent RNA helicase DDX41, putative	ATP-dependent RNA helicase DDX41, putative	DDX41	692.578	-0.778279	0.249639	-3.11762	0.00182318	0.00864641
PBANKA_0827100	PBANKA_082710	protein kinase, putative	protein kinase, putative	N/A	320.639	-0.778098	0.204509	-3.80472	0.000141965	0.00114508
PBANKA_0801100	PBANKA_080110	conserved Plasmodium protein, unknown function	conserved Plasmodium protein, unknown function	N/A	66.5439	-0.777591	0.293918	-2.6456	0.00815453	0.0270035
PBANKA_1005500	PBANKA_100550	AAA family ATPase, putative	AAA family ATPase, putative	N/A	227.775	-0.776968	0.29564	-2.62809	0.00858663	0.0279758
PBANKA_1455800	PBANKA_145580	GAS8-like protein, putative	GAS8-like protein, putative	N/A	47.0839	-0.776483	0.377181	-2.05865	0.0395278	0.0923309
PBANKA_1024300	PBANKA_102430	ATP-dependent RNA helicase DBP4, putative	ATP-dependent RNA helicase DBP4, putative	DBP4	163.257	-0.776224	0.28549	-2.71891	0.00654966	0.0226412
PBANKA_0611400	PBANKA_061140	pantothenate kinase 2, putative	pantothenate kinase 2, putative	PANK2	168.481	-0.776098	0.263631	-2.94388	0.00324129	0.0132796
PBANKA_1243500	PBANKA_124350	conserved protein, unknown function	conserved protein, unknown function	N/A	58.7598	-0.775845	0.315066	-2.46249	0.0137977	0.0410136
PBANKA_1125100	PBANKA_112510	3-oxoacyl-acyl-carrier protein synthase, putative	3-oxoacyl-acyl-carrier protein synthase, putative	FabB/FabF	71.5252	-0.775571	0.280225	-2.76767	0.00564583	0.0201773
PBANKA_1211900	PBANKA_121190	phosphoinositide-specific phospholipase C	phosphoinositide-specific phospholipase C	PI-PLC	636.573	-0.774988	0.238458	-3.25	0.00115405	0.00598408
PBANKA_1233700	PBANKA_123370	conserved protein, unknown function	conserved protein, unknown function	N/A	40.4888	-0.77471	0.318547	-2.43201	0.0150153	0.0436279
PBANKA_1238500	PBANKA_123850	conserved Plasmodium protein, unknown function	conserved Plasmodium protein, unknown function	N/A	36.5326	-0.774159	0.347935	-2.22501	0.0260808	0.0676935
PBANKA_1357800	PBANKA_135780	conserved Plasmodium protein, unknown function	conserved Plasmodium protein, unknown function	N/A	635.774	-0.773862	0.246773	-3.13592	0.00171314	0.00822238
PBANKA_0612800	PBANKA_061280	DEAD box ATP-dependent RNA helicase, putative	DEAD box ATP-dependent RNA helicase, putative	N/A	57.8561	-0.773725	0.341973	-2.26253	0.0236645	0.0625755
PBANKA_1015600	PBANKA_101560	ribosomal protein L15, apicoplast, putative	ribosomal protein L15, apicoplast, putative	N/A	275.867	-0.772446	0.331686	-2.32885	0.0198672	0.0541343
PBANKA_0901900	PBANKA_090190	tubulin--tyrosine ligase, putative	tubulin--tyrosine ligase, putative	N/A	310.786	-0.771641	0.204294	-3.77712	0.000158654	0.00124512
PBANKA_0502800	PBANKA_050280	tRNA wybutosine-synthesizing protein, putative	tRNA wybutosine-synthesizing protein, putative	N/A	159.695	-0.771244	0.238032	-3.24009	0.00119492	0.00614116
PBANKA_1107400	PBANKA_110740	conserved protein, unknown function	conserved protein, unknown function	N/A	683.051	-0.770508	0.231082	-3.33435	0.000854975	0.00479157
PBANKA_1202600	PBANKA_120260	E3 ubiquitin-protein ligase, putative	E3 ubiquitin-protein ligase, putative	N/A	858.659	-0.769888	0.27139	-2.83683	0.00455638	0.0171409
PBANKA_0310700	PBANKA_031070	conserved protein, unknown function	conserved protein, unknown function	N/A	25.1204	-0.76915	0.389483	-1.9748	0.0482913	0.107401
PBANKA_1146700	PBANKA_114670	PIR protein	PIR protein	N/A	116.864	-0.768922	0.27269	-2.81976	0.00480591	0.0178769
PBANKA_0904800	PBANKA_090480	conserved Plasmodium protein, unknown function	conserved Plasmodium protein, unknown function	N/A	118.151	-0.768891	0.264455	-2.90746	0.00364382	0.014544
PBANKA_1013300	PBANKA_101330	mitogen-activated protein kinase 1	mitogen-activated protein kinase 1	MAPK1	60.8852	-0.768597	0.32904	-2.33588	0.0194976	0.0534745
PBANKA_1036700	PBANKA_103670	COBW domain-containing protein 1, putative	COBW domain-containing protein 1, putative	CBWD1	69.553	-0.768415	0.314146	-2.44605	0.0144431	0.0424164
PBANKA_0705100	PBANKA_070510	protein KRI1, putative	protein KRI1, putative	KRI1	262.729	-0.767465	0.263583	-2.91166	0.00359512	0.0143619
PBANKA_0937400	PBANKA_093740	pre-mRNA-processing factor 6, putative	pre-mRNA-processing factor 6, putative	PRPF6	149.393	-0.767231	0.286647	-2.67657	0.00743799	0.0251506
PBANKA_0522000	PBANKA_052200	conserved Plasmodium protein, unknown function	conserved Plasmodium protein, unknown function	N/A	268.666	-0.766838	0.292542	-2.62129	0.00875975	0.0283313
PBANKA_1436500	PBANKA_143650	conserved Plasmodium protein, unknown function	conserved Plasmodium protein, unknown function	N/A	137.522	-0.76644	0.282459	-2.71346	0.00665852	0.0229322
PBANKA_1351100	PBANKA_135110	exoribonuclease, putative	exoribonuclease, putative	N/A	225.651	-0.766415	0.272279	-2.81481	0.00488061	0.0180392
PBANKA_0509200	PBANKA_050920	Eps15-like protein, putative	Eps15-like protein, putative	N/A	782.692	-0.765883	0.253551	-3.02062	0.00252255	0.0109531
PBANKA_0405900	PBANKA_040590	conserved Plasmodium protein, unknown function	conserved Plasmodium protein, unknown function	N/A	102.103	-0.763092	0.26915	-2.83519	0.00457984	0.0172012
PBANKA_0704600	PBANKA_070460	conserved Plasmodium protein, unknown function	conserved Plasmodium protein, unknown function	N/A	54.9765	-0.762205	0.353313	-2.15731	0.0309815	0.0770971
PBANKA_0931900	PBANKA_093190	serine esterase, putative	serine esterase, putative	N/A	101.795	-0.761894	0.269664	-2.82535	0.00472295	0.0176247
PBANKA_1315700	PBANKA_131570	rhoptry neck protein 2	rhoptry neck protein 2	RON2	1982.73	-0.761751	0.203411	-3.74489	0.000180475	0.00139747
PBANKA_1110700	PBANKA_111070	stearoyl-CoA desaturase, putative	stearoyl-CoA desaturase, putative	SCD	254.431	-0.761395	0.223177	-3.41162	0.000645783	0.00382692
PBANKA_1343200	PBANKA_134320	conserved Plasmodium protein, unknown function	conserved Plasmodium protein, unknown function	N/A	85.684	-0.760812	0.303795	-2.50436	0.0122674	0.0372027
PBANKA_1403600	PBANKA_140360	protein AMR3, putative	protein AMR3, putative	N/A	160.427	-0.760598	0.274163	-2.77425	0.00553288	0.0199115
PBANKA_0515350	PBANKA_051535	OTU-like cysteine protease, putative	OTU-like cysteine protease, putative	OTU	28.036	-0.759624	0.369984	-2.05313	0.0400604	0.0933829
PBANKA_0523700	PBANKA_052370	conserved Plasmodium protein, unknown function	conserved Plasmodium protein, unknown function	N/A	336.353	-0.759353	0.327989	-2.31518	0.020603	0.0557492
PBANKA_1130800	PBANKA_113080	phosphoinositide phosphatase SAC1, putative	phosphoinositide phosphatase SAC1, putative	SAC1	977.629	-0.759336	0.188255	-4.03356	5.49379e-05	0.00055974
PBANKA_0201051	PBANKA_000370	conserved rodent malaria protein, unknown function	conserved rodent malaria protein, unknown function	N/A	27.5546	-0.758718	0.395101	-1.92031	0.0548183	0.118184
PBANKA_0903900	PBANKA_090390	coatomer subunit gamma, putative	coatomer subunit gamma, putative	SEC21	311.367	-0.758581	0.222222	-3.41362	0.00064107	0.00380871
PBANKA_0826000	PBANKA_082600	ribosomal RNA-processing protein 8, putative	ribosomal RNA-processing protein 8, putative	RRP8	212.674	-0.758457	0.254975	-2.97463	0.00293339	0.012212
PBANKA_1027600	PBANKA_102760	conserved protein, unknown function	conserved protein, unknown function	N/A	78.432	-0.756855	0.278425	-2.71834	0.00656094	0.0226633
PBANKA_0936400	PBANKA_093640	conserved protein, unknown function	conserved protein, unknown function	N/A	689.259	-0.75602	0.265555	-2.84694	0.00441418	0.0168018
PBANKA_1223900	PBANKA_122390	protein tyrosine phosphatase	protein tyrosine phosphatase	PTP2	120.683	-0.754562	0.307383	-2.45479	0.0140965	0.0416353
PBANKA_1406300	PBANKA_140630	FHA domain-containing protein, putative	FHA domain-containing protein, putative	N/A	291.931	-0.752374	0.306119	-2.45778	0.0139798	0.0413694
PBANKA_0402700	PBANKA_040270	inner membrane complex protein 1e	inner membrane complex protein 1e	IMC1e	99.2042	-0.752135	0.275903	-2.72609	0.00640904	0.0222544
PBANKA_0932900	PBANKA_093290	glycerol-3-phosphate dehydrogenase, putative	glycerol-3-phosphate dehydrogenase, putative	G3PDH	86.4539	-0.751821	0.264574	-2.84163	0.00448833	0.0169356
PBANKA_1002900	PBANKA_100290	ag-1 blood stage membrane protein homologue	ag-1 blood stage membrane protein homologue	N/A	297.668	-0.751285	0.212312	-3.53858	0.000402282	0.00263611
PBANKA_1132700	PBANKA_113270	phosphatase 2A regulatory subunit-related protein, putative	phosphatase 2A regulatory subunit-related protein, putative	N/A	48.9784	-0.750463	0.345204	-2.17397	0.0297075	0.0747677
PBANKA_1363500	PBANKA_136350	N6-adenine-specific methylase, putative	N6-adenine-specific methylase, putative	N/A	332.608	-0.750036	0.252187	-2.97413	0.00293819	0.012221
PBANKA_0708500	PBANKA_070850	phosphorylated CTD interacting factor 1 WW domain-containing protein, putative	phosphorylated CTD interacting factor 1 WW domain-containing protein, putative	N/A	98.4039	-0.749826	0.279947	-2.67846	0.00739618	0.0250639
PBANKA_0707000	PBANKA_070700	lipoate-protein ligase B	lipoate-protein ligase B	LipB	45.1203	-0.749406	0.309332	-2.42266	0.0154072	0.0445247
PBANKA_1414600	PBANKA_141460	inositol polyphosphate kinase, putative	inositol polyphosphate kinase, putative	IPK2	73.5042	-0.748389	0.320311	-2.33644	0.0194682	0.0534745
PBANKA_1425700	PBANKA_142570	conserved Plasmodium protein, unknown function	conserved Plasmodium protein, unknown function	N/A	22.61	-0.747216	0.462699	-1.61491	0.106331	0.196975
PBANKA_1312400	PBANKA_131240	HSP20-like chaperone, putative	HSP20-like chaperone, putative	N/A	194.059	-0.746649	0.228584	-3.26641	0.00108922	0.00571224
PBANKA_0905200	PBANKA_090520	oocyst capsule protein Cap93	oocyst capsule protein Cap93	CAP93	428.746	-0.746311	0.208107	-3.5862	0.000335537	0.00225602
PBANKA_1346900	PBANKA_134690	conserved protein, unknown function	conserved protein, unknown function	N/A	31.0282	-0.746226	0.389959	-1.9136	0.0556711	0.1198
PBANKA_0100800	PBANKA_010080	zinc finger protein, putative	zinc finger protein, putative	N/A	148.618	-0.745967	0.290328	-2.56939	0.0101878	0.0321552
PBANKA_1352300	PBANKA_135230	conserved protein, unknown function	conserved protein, unknown function	N/A	234.083	-0.745088	0.322905	-2.30746	0.0210294	0.0566724
PBANKA_1343600	PBANKA_134360	conserved protein, unknown function	conserved protein, unknown function	N/A	157.268	-0.744588	0.244996	-3.03918	0.00237219	0.010417
PBANKA_1325800	PBANKA_132580	conserved Plasmodium protein, unknown function	conserved Plasmodium protein, unknown function	N/A	38.6553	-0.743836	0.351453	-2.11646	0.0343056	0.0831424
PBANKA_1309200	PBANKA_130920	serine/threonine kinase-1, putative	serine/threonine kinase-1, putative	CLK1	502.633	-0.74293	0.281783	-2.63653	0.00837576	0.0275009
PBANKA_0802500	PBANKA_080250	protein phosphatase PPM12, putative	protein phosphatase PPM12, putative	PPM12	46.2952	-0.742492	0.344769	-2.15359	0.0312721	0.0775475
PBANKA_0702000	PBANKA_070200	conserved protein, unknown function	conserved protein, unknown function	N/A	54.4083	-0.742032	0.319702	-2.32101	0.0202865	0.0550532
PBANKA_0510600	PBANKA_051060	cell division cycle protein 20 homolog	cell division cycle protein 20 homolog	CDC20	61.6141	-0.741984	0.287108	-2.58433	0.00975672	0.0310053
PBANKA_1331200	PBANKA_133120	rab GTPase activator, putative	rab GTPase activator, putative	N/A	199.652	-0.741855	0.250053	-2.96679	0.0030093	0.0124499
PBANKA_0503900	PBANKA_050390	conserved Plasmodium protein, unknown function	conserved Plasmodium protein, unknown function	N/A	66.9866	-0.741438	0.755079	-0.981935	0.326132	0.457629
PBANKA_1304000	PBANKA_130400	cohesin complex subunit, putative	cohesin complex subunit, putative	N/A	792.864	-0.741321	0.18999	-3.9019	9.54389e-05	0.000854352
PBANKA_0517300	PBANKA_051730	WD repeat-containing protein 70, putative	WD repeat-containing protein 70, putative	WDR70	201.581	-0.740462	0.237885	-3.1127	0.00185387	0.00872408
PBANKA_0704700	PBANKA_070470	conserved Plasmodium protein, unknown function	conserved Plasmodium protein, unknown function	N/A	37.8762	-0.740428	0.364799	-2.02969	0.042388	0.0975408
PBANKA_0603000	PBANKA_060300	conserved Plasmodium protein, unknown function	conserved Plasmodium protein, unknown function	N/A	60.8911	-0.739635	0.285141	-2.59393	0.00948868	0.030257
PBANKA_1111500	PBANKA_111150	conserved Plasmodium protein, unknown function	conserved Plasmodium protein, unknown function	N/A	78.8102	-0.739198	0.279315	-2.64647	0.00813371	0.0269538
PBANKA_0707700	PBANKA_070770	PhIL1-interacting candidate PIC2, putative	PhIL1-interacting candidate PIC2, putative	N/A	125.959	-0.73801	0.273816	-2.69528	0.00703305	0.0240261
PBANKA_1425800	PBANKA_142580	conserved Plasmodium protein, unknown function	conserved Plasmodium protein, unknown function	N/A	75.6608	-0.737543	0.279285	-2.64083	0.00827037	0.0273287
PBANKA_1407100	PBANKA_140710	conserved Plasmodium protein, unknown function	conserved Plasmodium protein, unknown function	N/A	53.0707	-0.735617	0.326476	-2.2532	0.0242464	0.0638237
PBANKA_1457500	PBANKA_145750	RNA polymerase II transcription factor B subunit 2, putative	RNA polymerase II transcription factor B subunit 2, putative	TFB2	360.334	-0.735036	0.239999	-3.06267	0.00219375	0.00984202
PBANKA_0108200	PBANKA_010820	protein KIC6, putative	protein KIC6, putative	N/A	176.007	-0.734642	0.239062	-3.07302	0.00211905	0.00959561
PBANKA_0613800	PBANKA_061380	protein SDA1, putative	protein SDA1, putative	SDA1	242.315	-0.734499	0.26917	-2.72876	0.00635733	0.0221079
PBANKA_0514800	PBANKA_051480	calmodulin, putative	calmodulin, putative	N/A	159.157	-0.734069	0.277229	-2.64788	0.00809988	0.0268609
PBANKA_0914700	PBANKA_091470	FHA domain-containing protein, putative	FHA domain-containing protein, putative	N/A	622.807	-0.733877	0.233593	-3.14168	0.00167979	0.00808735
PBANKA_0913000	PBANKA_091300	condensin-2 complex subunit D3, putative	condensin-2 complex subunit D3, putative	CAPD3	45.8207	-0.732059	0.307897	-2.37761	0.0174254	0.0488583
PBANKA_0504000	PBANKA_050400	tRNA methyltransferase, putative	tRNA methyltransferase, putative	N/A	141.342	-0.731394	0.298715	-2.44847	0.0143464	0.0421856
PBANKA_0715900	PBANKA_071590	ubiquitin carboxyl-terminal hydrolase 13, putative	ubiquitin carboxyl-terminal hydrolase 13, putative	USP13	367.673	-0.730491	0.30088	-2.42785	0.0151886	0.0440489
PBANKA_1460600	PBANKA_146060	uroporphyrinogen-III synthase, putative	uroporphyrinogen-III synthase, putative	N/A	242.428	-0.729821	0.238556	-3.05933	0.00221836	0.00991008
PBANKA_1363200	PBANKA_136320	ubiquitin-activating enzyme E1, putative	ubiquitin-activating enzyme E1, putative	N/A	55.8586	-0.729748	0.302704	-2.41077	0.0159191	0.0455236
PBANKA_1234400	PBANKA_123440	zinc finger protein, putative	zinc finger protein, putative	N/A	210.146	-0.729326	0.24871	-2.93243	0.00336318	0.0136228
PBANKA_1211600	PBANKA_121160	conserved Plasmodium protein, unknown function	conserved Plasmodium protein, unknown function	N/A	701.25	-0.727945	0.232311	-3.1335	0.00172734	0.00826127
PBANKA_0211200	PBANKA_021120	conserved protein, unknown function	conserved protein, unknown function	N/A	74.17	-0.727474	0.33503	-2.17137	0.0299035	0.0750576
PBANKA_0821100	PBANKA_082110	CS domain protein, putative	CS domain protein, putative	N/A	188.112	-0.727116	0.301413	-2.41236	0.0158497	0.0454006
PBANKA_0620600	PBANKA_062060	protein CPH1, putative	protein CPH1, putative	CPH1	61.7202	-0.726931	0.286913	-2.53363	0.0112889	0.0349188
PBANKA_1332700	PBANKA_133270	duffy-binding protein	duffy-binding protein	N/A	574.937	-0.726754	0.194806	-3.73066	0.000190978	0.00146417
PBANKA_0602300	PBANKA_060230	TBCC domain-containing protein, putative	TBCC domain-containing protein, putative	N/A	198.224	-0.726378	0.293289	-2.47666	0.0132618	0.0396234
PBANKA_1423800	PBANKA_142380	ABC transporter F family member 1, putative	ABC transporter F family member 1, putative	ABCF1	101.375	-0.725865	0.297683	-2.43838	0.0147531	0.0430802
PBANKA_1026500	PBANKA_102650	metacaspase-3, putative	metacaspase-3, putative	MCA3	69.5954	-0.72573	0.29013	-2.50139	0.0123706	0.037491
PBANKA_1316900	PBANKA_131690	conserved Plasmodium protein, unknown function	conserved Plasmodium protein, unknown function	N/A	176.241	-0.725214	0.246721	-2.93942	0.00328832	0.0134131
PBANKA_1115900	PBANKA_111590	conserved Plasmodium protein, unknown function	conserved Plasmodium protein, unknown function	N/A	51.7006	-0.724305	0.303612	-2.38562	0.0170502	0.0480091
PBANKA_1322400	PBANKA_132240	exonuclease V, mitochondrial, putative	exonuclease V, mitochondrial, putative	N/A	110.766	-0.724242	0.251617	-2.87836	0.00399754	0.0156466
PBANKA_1417000	PBANKA_141700	conserved Plasmodium protein, unknown function	conserved Plasmodium protein, unknown function	N/A	31.6407	-0.724102	0.392829	-1.8433	0.0652847	0.135347
PBANKA_0509500	PBANKA_050950	conserved protein, unknown function	conserved protein, unknown function	N/A	451.18	-0.723554	0.213491	-3.38915	0.000701091	0.00409205
PBANKA_0702900	PBANKA_070290	SET domain protein, putative	SET domain protein, putative	N/A	223.734	-0.722003	0.2256	-3.20037	0.00137251	0.00687141
PBANKA_1342500	PBANKA_134250	conserved Plasmodium protein, unknown function	conserved Plasmodium protein, unknown function	N/A	122.32	-0.721407	0.242622	-2.97338	0.00294541	0.0122291
PBANKA_0508900	PBANKA_050890	conserved protein, unknown function	conserved protein, unknown function	N/A	70.9931	-0.720915	0.302941	-2.37972	0.0173256	0.0486081
PBANKA_0824400	PBANKA_082440	cyclin-dependent kinases regulatory subunit, putative	cyclin-dependent kinases regulatory subunit, putative	N/A	334.648	-0.719578	0.219154	-3.28344	0.0010255	0.00551319
PBANKA_0622921	berg06_18S	18S ribosomal RNA	18S ribosomal RNA	N/A	3479.35	-0.71907	0.259172	-2.77449	0.00552887	0.0199115
PBANKA_0504200	PBANKA_050420	RNA-binding protein 34, putative	RNA-binding protein 34, putative	RBM34	294.848	-0.7187	0.236841	-3.03452	0.00240915	0.0105494
PBANKA_1317600	PBANKA_131760	conserved Plasmodium protein, unknown function	conserved Plasmodium protein, unknown function	N/A	212.873	-0.718408	0.266443	-2.69629	0.00701157	0.0239704
PBANKA_0102600	PBANKA_010260	centrosomal protein CEP76, putative	centrosomal protein CEP76, putative	CEP76	558.417	-0.718023	0.230405	-3.11635	0.00183106	0.00867185
PBANKA_0520300	PBANKA_052030	conserved Plasmodium protein, unknown function	conserved Plasmodium protein, unknown function	N/A	118.864	-0.71707	0.286196	-2.50552	0.0122272	0.0371048
PBANKA_1356300	PBANKA_135630	CDT1-like protein, putative	CDT1-like protein, putative	N/A	902.453	-0.716951	0.283487	-2.52904	0.0114375	0.0352519
PBANKA_1229800	PBANKA_122980	enoyl-acyl carrier reductase	enoyl-acyl carrier reductase	FABI	46.8107	-0.715888	0.380772	-1.8801	0.0600951	0.127083
PBANKA_1406100	PBANKA_140610	DNA-directed RNA polymerase subunit alpha, putative	DNA-directed RNA polymerase subunit alpha, putative	N/A	419.844	-0.715052	0.241782	-2.95743	0.00310215	0.0127771
PBANKA_1349800	PBANKA_134980	thrombospondin-related anonymous protein	thrombospondin-related anonymous protein	TRAP	1012.81	-0.714886	0.227472	-3.14275	0.00167369	0.00807475
PBANKA_1034300	PBANKA_103430	AP2 domain transcription factor AP2-G2	AP2 domain transcription factor AP2-G2	AP2-G2	152.609	-0.714266	0.231397	-3.08675	0.00202356	0.00929
PBANKA_0916400	PBANKA_091640	ubiquitin-like protein, putative	ubiquitin-like protein, putative	N/A	408.958	-0.714243	0.310011	-2.30393	0.0212266	0.0569722
PBANKA_1026900	PBANKA_102690	ribosomal RNA small subunit methyltransferase A1, putative	ribosomal RNA small subunit methyltransferase A1, putative	KsgA1	115.576	-0.713889	0.250933	-2.84494	0.00444201	0.0168615
PBANKA_1402500	PBANKA_140250	condensin complex subunit 2, putative	condensin complex subunit 2, putative	CAPH	865.925	-0.712885	0.232488	-3.06633	0.00216706	0.00975599
PBANKA_1002100	PBANKA_100210	6-cysteine protein P36	6-cysteine protein P36	P36	117.702	-0.712615	0.249413	-2.85716	0.00427445	0.0164396
PBANKA_1238900	PBANKA_123890	conserved Plasmodium protein, unknown function	conserved Plasmodium protein, unknown function	N/A	309.245	-0.712455	0.25006	-2.84913	0.00438383	0.0167494
PBANKA_0604600	PBANKA_060460	conserved protein, unknown function	conserved protein, unknown function	N/A	196.897	-0.712147	0.279011	-2.5524	0.0106985	0.0335166
PBANKA_1132300	PBANKA_113230	conserved Plasmodium protein, unknown function	conserved Plasmodium protein, unknown function	N/A	28.1783	-0.712005	0.375586	-1.89572	0.0579973	0.123434
PBANKA_0704100	PBANKA_070410	ubiquitin conjugation factor E4 B, putative	ubiquitin conjugation factor E4 B, putative	UBE4B	1390.37	-0.710543	0.242502	-2.93005	0.00338903	0.0136679
PBANKA_1225400	PBANKA_122540	gamete release protein	gamete release protein	GAMER	77.6262	-0.710534	0.328631	-2.1621	0.0306103	0.0762957
PBANKA_0920500	PBANKA_092050	conserved Plasmodium protein, unknown function	conserved Plasmodium protein, unknown function	N/A	893.439	-0.709487	0.259955	-2.72927	0.00634748	0.0220902
PBANKA_1441500	PBANKA_144150	U3 small nucleolar RNA-interacting protein 2, putative	U3 small nucleolar RNA-interacting protein 2, putative	RRP9	297.797	-0.708526	0.23633	-2.99804	0.00271723	0.0115607
PBANKA_0827300	PBANKA_082730	tetratricopeptide repeat protein, putative	tetratricopeptide repeat protein, putative	N/A	35.4571	-0.707869	0.347412	-2.03755	0.0415952	0.0962407
PBANKA_1104100	PBANKA_110410	MOLO1 domain-containing protein, putative	MOLO1 domain-containing protein, putative	TPM2	46.1601	-0.707619	0.319583	-2.21419	0.0268156	0.0692525
PBANKA_1141400	PBANKA_114140	DNA topoisomerase 6 subunit B, putative	DNA topoisomerase 6 subunit B, putative	TOP6B	218.329	-0.706264	0.268111	-2.63423	0.00843293	0.02763
PBANKA_0830300	PBANKA_083030	CH domain-containing protein, putative	CH domain-containing protein, putative	N/A	58.4555	-0.705925	0.293104	-2.40845	0.0160205	0.0457477
PBANKA_1034100	PBANKA_103410	FANCJ-like helicase, putative	FANCJ-like helicase, putative	FANCJ	266.197	-0.705675	0.324431	-2.17511	0.0296216	0.0747134
PBANKA_1415400	PBANKA_141540	conserved protein, unknown function	conserved protein, unknown function	N/A	425.015	-0.704847	0.236806	-2.97648	0.00291579	0.0121592
PBANKA_1362400	PBANKA_136240	conserved Plasmodium protein, unknown function	conserved Plasmodium protein, unknown function	N/A	161.163	-0.704754	0.293444	-2.40167	0.0163205	0.0464557
PBANKA_1322800	PBANKA_132280	GTP-binding protein, putative	GTP-binding protein, putative	N/A	163.281	-0.704552	0.306513	-2.2986	0.0215276	0.0576135
PBANKA_1305200	PBANKA_130520	serine/threonine protein kinase, putative	serine/threonine protein kinase, putative	N/A	121.307	-0.702488	0.267698	-2.62418	0.00868569	0.0281211
PBANKA_1433700	PBANKA_143370	conserved Plasmodium protein, unknown function	conserved Plasmodium protein, unknown function	N/A	159.373	-0.702488	0.231412	-3.03566	0.00240008	0.0105196
PBANKA_1144400	PBANKA_114440	heptatricopeptide repeat-containing protein, putative	heptatricopeptide repeat-containing protein, putative	N/A	273.292	-0.70165	0.245736	-2.8553	0.00429962	0.0165194
PBANKA_0622800	PBANKA_062280	conserved protein, unknown function	conserved protein, unknown function	N/A	1702.56	-0.700341	0.229615	-3.05006	0.00228795	0.0101623
PBANKA_1236100	PBANKA_123610	ribosomal large subunit pseudouridylate synthase, putative	ribosomal large subunit pseudouridylate synthase, putative	N/A	85.9754	-0.697793	0.265742	-2.62583	0.00864371	0.028083
PBANKA_0908600	PBANKA_090860	conserved Plasmodium protein, unknown function	conserved Plasmodium protein, unknown function	N/A	96.6575	-0.697788	0.286007	-2.43976	0.0146972	0.0429981
PBANKA_1463200	PBANKA_146320	vacuolar protein sorting-associated protein 26, putative	vacuolar protein sorting-associated protein 26, putative	VPS26	754.172	-0.697727	0.187297	-3.72524	0.000195128	0.00149106
PBANKA_1020300	PBANKA_102030	ankyrin-repeat protein, putative	ankyrin-repeat protein, putative	N/A	67.3887	-0.697444	0.27695	-2.5183	0.0117923	0.0359496
PBANKA_0716700	PBANKA_071670	GTP-binding protein, putative	GTP-binding protein, putative	N/A	203.338	-0.696028	0.320333	-2.17282	0.0297935	0.0748625
PBANKA_1352600	PBANKA_135260	serine/threonine protein kinase, putative	serine/threonine protein kinase, putative	N/A	224.841	-0.695833	0.24794	-2.80646	0.00500896	0.0184257
PBANKA_0506900	PBANKA_050690	phospholipid scramblase, putative	phospholipid scramblase, putative	N/A	364.528	-0.69552	0.2185	-3.18315	0.0014568	0.00721004
PBANKA_0109700	PBANKA_010970	SWI/SNF-related matrix-associated actin-dependent regulator of chromatin, putative	SWI/SNF-related matrix-associated actin-dependent regulator of chromatin, putative	SWIB	241.532	-0.6955	0.254258	-2.73541	0.00623027	0.0217966
PBANKA_1221600	PBANKA_122160	cell division cycle ATPase, putative	cell division cycle ATPase, putative	N/A	792.012	-0.693819	0.254717	-2.72388	0.0064519	0.0223531
PBANKA_1002700	PBANKA_100270	ATP-dependent RNA helicase DDX51, putative	ATP-dependent RNA helicase DDX51, putative	DDX51	154.917	-0.693286	0.236917	-2.92629	0.00343035	0.0137983
PBANKA_1228800	PBANKA_122880	protein kinase, putative	protein kinase, putative	N/A	64.8735	-0.692778	0.293159	-2.36315	0.0181203	0.0504716
PBANKA_0522400	PBANKA_052240	steroid dehydrogenase, putative	steroid dehydrogenase, putative	N/A	42.8066	-0.692398	0.325915	-2.12448	0.0336302	0.0818166
PBANKA_1013600	PBANKA_101360	PhIL1 interacting protein PIP2, putative	PhIL1 interacting protein PIP2, putative	PIP2	23.7041	-0.69095	0.403553	-1.71217	0.086866	0.168579
PBANKA_1462800	PBANKA_146280	ribosomal RNA small subunit methyltransferase A2, putative	ribosomal RNA small subunit methyltransferase A2, putative	KsgA2	206.141	-0.690476	0.234031	-2.95036	0.00317401	0.0130384
PBANKA_0919900	PBANKA_091990	ATP-dependent 6-phosphofructokinase, putative	ATP-dependent 6-phosphofructokinase, putative	PFK11	45.2431	-0.68965	0.320208	-2.15376	0.0312592	0.0775475
PBANKA_1031600	PBANKA_103160	ribosome maturation protein SBDS, putative	ribosome maturation protein SBDS, putative	N/A	51.8628	-0.687938	0.401675	-1.71267	0.0867728	0.168579
PBANKA_0942400	PBANKA_094240	WD repeat-containing protein, putative	WD repeat-containing protein, putative	N/A	32.1144	-0.687468	0.358371	-1.91831	0.0550713	0.118564
PBANKA_1311800	PBANKA_131180	U3 small nucleolar RNA-associated protein 12, putative	U3 small nucleolar RNA-associated protein 12, putative	UTP12	181.128	-0.686922	0.23782	-2.88842	0.00387186	0.0152835
PBANKA_1219900	PBANKA_121990	Cg7 protein, putative	Cg7 protein, putative	N/A	38.3115	-0.686876	0.372459	-1.84417	0.0651585	0.135146
PBANKA_0209300	PBANKA_020930	actin-related protein ARP1	actin-related protein ARP1	ARP1	281.53	-0.68638	0.225259	-3.04707	0.00231086	0.0102351
PBANKA_0912600	PBANKA_091260	conserved Plasmodium protein, unknown function	conserved Plasmodium protein, unknown function	N/A	75.322	-0.686351	0.3001	-2.28708	0.0221914	0.0591856
PBANKA_0916700	PBANKA_091670	conserved Plasmodium protein, unknown function	conserved Plasmodium protein, unknown function	N/A	212.557	-0.685865	0.237191	-2.89162	0.00383266	0.0151545
PBANKA_0503100	PBANKA_050310	conserved Plasmodium protein, unknown function	conserved Plasmodium protein, unknown function	N/A	60.6853	-0.685537	0.288449	-2.37663	0.0174717	0.0489588
PBANKA_0815100	PBANKA_081510	conserved Plasmodium protein, unknown function	conserved Plasmodium protein, unknown function	N/A	32.6015	-0.685143	0.350911	-1.95247	0.0508824	0.111879
PBANKA_1220800	PBANKA_122080	conserved Plasmodium protein, unknown function	conserved Plasmodium protein, unknown function	N/A	562.734	-0.68486	0.23001	-2.97752	0.00290593	0.0121341
PBANKA_1335800	PBANKA_133580	protein disulfide-isomerase, putative	protein disulfide-isomerase, putative	N/A	245.512	-0.684787	0.242014	-2.82953	0.00466158	0.0174518
PBANKA_1416800	PBANKA_141680	conserved Plasmodium protein, unknown function	conserved Plasmodium protein, unknown function	N/A	26.1654	-0.684748	0.416221	-1.64516	0.0999376	0.187904
PBANKA_1120000	PBANKA_112000	conserved Plasmodium protein, unknown function	conserved Plasmodium protein, unknown function	N/A	122.558	-0.683483	0.286421	-2.38629	0.0170194	0.0479517
PBANKA_0607700	PBANKA_060770	telomere repeat-binding zinc finger protein, putative	telomere repeat-binding zinc finger protein, putative	TRZ	656.598	-0.683087	0.242644	-2.81518	0.00487501	0.0180329
PBANKA_0607400	PBANKA_060740	protein phosphatase PPM11, putative	protein phosphatase PPM11, putative	PPM11	1273.68	-0.682819	0.257103	-2.65582	0.00791152	0.0263869
PBANKA_1406400	PBANKA_140640	tripartite motif protein, putative	tripartite motif protein, putative	N/A	479.272	-0.682775	0.22035	-3.0986	0.0019444	0.00901905
PBANKA_0914500	PBANKA_091450	conserved Plasmodium protein, unknown function	conserved Plasmodium protein, unknown function	N/A	131.415	-0.682282	0.292043	-2.33623	0.019479	0.0534745
PBANKA_0110700	PBANKA_011070	conserved Plasmodium protein, unknown function	conserved Plasmodium protein, unknown function	N/A	72.5901	-0.681693	0.265258	-2.56993	0.0101721	0.0321274
PBANKA_1143800	PBANKA_114380	conserved Plasmodium protein, unknown function	conserved Plasmodium protein, unknown function	N/A	135.636	-0.680817	0.236938	-2.8734	0.00406083	0.0158676
PBANKA_0406100	PBANKA_040610	PDZ domain-containing protein, putative	PDZ domain-containing protein, putative	N/A	120.233	-0.680352	0.286984	-2.3707	0.0177546	0.0496318
PBANKA_0209400	PBANKA_020940	L-seryl-tRNA(Sec) kinase, putative	L-seryl-tRNA(Sec) kinase, putative	PSTK	108.318	-0.680114	0.267608	-2.54145	0.0110393	0.034349
PBANKA_0811600	PBANKA_081160	selenide water dikinase, putative	selenide water dikinase, putative	N/A	269.334	-0.679796	0.253977	-2.6766	0.00743731	0.0251506
PBANKA_0209000	PBANKA_020900	protein E140, putative	protein E140, putative	N/A	428.71	-0.677659	0.20234	-3.3491	0.000810733	0.0045879
PBANKA_1038500	PBANKA_103850	dynein light chain, putative	dynein light chain, putative	N/A	115.886	-0.676609	0.259719	-2.60515	0.00918333	0.0294856
PBANKA_1235000	PBANKA_123500	mediator of RNA polymerase II transcription subunit 17, putative	mediator of RNA polymerase II transcription subunit 17, putative	MED17	193.793	-0.674753	0.282592	-2.38773	0.016953	0.0478225
PBANKA_1355700	PBANKA_135570	myosin A	myosin A	MyoA	1306.01	-0.67468	0.237221	-2.8441	0.00445366	0.0168615
PBANKA_1021600	PBANKA_102160	conserved Plasmodium protein, unknown function	conserved Plasmodium protein, unknown function	N/A	58.195	-0.674624	0.308547	-2.18645	0.0287824	0.0731176
PBANKA_0202700	PBANKA_020270	kinesin-8B	kinesin-8B	N/A	64.2517	-0.673933	0.29816	-2.26031	0.0238021	0.0629036
PBANKA_0108600	PBANKA_010860	pre-mRNA-splicing factor SLU7, putative	pre-mRNA-splicing factor SLU7, putative	SLU7	171.879	-0.673413	0.295449	-2.27929	0.0226501	0.060305
PBANKA_0914200	PBANKA_091420	conserved Plasmodium protein, unknown function	conserved Plasmodium protein, unknown function	N/A	213.405	-0.672909	0.225723	-2.98113	0.00287188	0.0120097
PBANKA_0806400	PBANKA_080640	conserved protein, unknown function	conserved protein, unknown function	N/A	229.037	-0.672637	0.214672	-3.13333	0.00172836	0.00826127
PBANKA_0208400	PBANKA_020840	major facilitator superfamily-related transporter, putative	major facilitator superfamily-related transporter, putative	MFR2	60.0209	-0.672533	0.301657	-2.22947	0.0257829	0.0671455
PBANKA_1013900	PBANKA_101390	PhIL1 interacting protein PIP3, putative	PhIL1 interacting protein PIP3, putative	PIP3	84.4185	-0.672108	0.265703	-2.52955	0.011421	0.0352336
PBANKA_1026600	PBANKA_102660	protein SEY1, putative	protein SEY1, putative	SEY1	521.004	-0.671013	0.229306	-2.92628	0.00343039	0.0137983
PBANKA_0416200	PBANKA_041620	mitochondrial carrier protein, putative	mitochondrial carrier protein, putative	N/A	497.922	-0.670171	0.244885	-2.73668	0.00620623	0.0217841
PBANKA_1243900	PBANKA_124390	conserved Plasmodium protein, unknown function	conserved Plasmodium protein, unknown function	N/A	826.499	-0.669902	0.262525	-2.55176	0.0107179	0.0335548
PBANKA_0620100	PBANKA_062010	U3 small nucleolar RNA-associated protein 7, putative	U3 small nucleolar RNA-associated protein 7, putative	UTP7	128.325	-0.669671	0.27959	-2.39519	0.0166116	0.0471456
PBANKA_1437700	PBANKA_143770	conserved Plasmodium protein, unknown function	conserved Plasmodium protein, unknown function	N/A	65.7109	-0.668943	0.295062	-2.26713	0.0233823	0.061935
PBANKA_1464100	PBANKA_146410	coronin	coronin	N/A	33.1376	-0.668002	0.343011	-1.94746	0.0514792	0.11287
PBANKA_1245400	PBANKA_124540	SURF1 domain-containing protein, putative	SURF1 domain-containing protein, putative	N/A	441.472	-0.667755	0.209215	-3.19172	0.0014143	0.00702763
PBANKA_0925100	PBANKA_092510	leucine-rich repeat protein	leucine-rich repeat protein	LRR11	137.415	-0.666572	0.252852	-2.63621	0.00838366	0.0275074
PBANKA_1326000	PBANKA_132600	GTP-binding protein, putative	GTP-binding protein, putative	N/A	674.659	-0.666506	0.253932	-2.62474	0.00867145	0.0281211
PBANKA_0718400	PBANKA_071840	histone acetyltransferase, putative	histone acetyltransferase, putative	HAT1	616.593	-0.666213	0.2958	-2.25224	0.024307	0.0639107
PBANKA_0613200	PBANKA_061320	DNA polymerase alpha catalytic subunit A, putative	DNA polymerase alpha catalytic subunit A, putative	N/A	399.386	-0.666042	0.268353	-2.48196	0.0130662	0.0391396
PBANKA_1307800	PBANKA_130780	heat shock protein 90, putative	heat shock protein 90, putative	N/A	717.946	-0.665923	0.263512	-2.52711	0.0115005	0.0353849
PBANKA_1332000	PBANKA_133200	splicing factor U2AF large subunit, putative	splicing factor U2AF large subunit, putative	U2AF2	687.253	-0.665635	0.269068	-2.47385	0.0133664	0.0399103
PBANKA_0519300	PBANKA_051930	conserved Plasmodium protein, unknown function	conserved Plasmodium protein, unknown function	N/A	1045.66	-0.665108	0.215213	-3.09046	0.00199849	0.00918396
PBANKA_1430300	PBANKA_143030	conserved Plasmodium protein, unknown function	conserved Plasmodium protein, unknown function	N/A	22.0235	-0.664907	0.416589	-1.59607	0.110472	0.202388
PBANKA_0924100	PBANKA_092410	thioredoxin-like protein, putative	thioredoxin-like protein, putative	N/A	367.168	-0.664408	0.198996	-3.3388	0.000841421	0.00473501
PBANKA_1004900	PBANKA_100490	transcription factor, putative	transcription factor, putative	N/A	217.95	-0.664255	0.233061	-2.85013	0.00437011	0.0167107
PBANKA_1434700	PBANKA_143470	clathrin heavy chain, putative	clathrin heavy chain, putative	CHC	990.781	-0.662801	0.268337	-2.47003	0.0135102	0.0403137
PBANKA_1315100	PBANKA_131510	transcriptional regulatory protein sir2b	transcriptional regulatory protein sir2b	Sir2b	106.597	-0.662684	0.304634	-2.17535	0.029604	0.0747096
PBANKA_0211900	PBANKA_021190	cation transporting ATPase, putative	cation transporting ATPase, putative	N/A	310.826	-0.661577	0.23865	-2.77216	0.0055685	0.0199932
PBANKA_1244800	PBANKA_124480	conserved Plasmodium protein, unknown function	conserved Plasmodium protein, unknown function	N/A	48.7491	-0.660117	0.33584	-1.96557	0.0493485	0.109358
PBANKA_0620000	PBANKA_062000	pre-mRNA-splicing factor CWC15, putative	pre-mRNA-splicing factor CWC15, putative	CWC15	261.224	-0.659842	0.299956	-2.1998	0.0278213	0.0712165
PBANKA_1137800	PBANKA_113780	glideosome-associated connector	glideosome-associated connector	GAC	1590.64	-0.659694	0.206263	-3.19831	0.00138237	0.00689264
PBANKA_1443500	PBANKA_144350	WD repeat-containing protein, putative	WD repeat-containing protein, putative	N/A	535.786	-0.65938	0.218786	-3.01381	0.00257993	0.0111191
PBANKA_1013400	PBANKA_101340	surface-related antigen SRA, putative	surface-related antigen SRA, putative	SRA	186.178	-0.659067	0.278581	-2.3658	0.0179913	0.050243
PBANKA_1456500	PBANKA_145650	zinc finger protein, putative	zinc finger protein, putative	N/A	31.283	-0.658702	0.364118	-1.80903	0.0704458	0.144372
PBANKA_0312200	PBANKA_031220	conserved Plasmodium protein, unknown function	conserved Plasmodium protein, unknown function	N/A	176.944	-0.65804	0.222418	-2.95857	0.00309069	0.0127412
PBANKA_0718300	PBANKA_071830	DNA helicase MCM9, putative	DNA helicase MCM9, putative	MCM9	118.278	-0.656946	0.284968	-2.30533	0.0211481	0.0568203
PBANKA_1453000	PBANKA_145300	conserved Plasmodium protein, unknown function	conserved Plasmodium protein, unknown function	N/A	79.2815	-0.656879	0.322161	-2.03898	0.0414522	0.0959788
PBANKA_0803700	PBANKA_080370	conserved Plasmodium protein, unknown function	conserved Plasmodium protein, unknown function	N/A	267.955	-0.65634	0.260515	-2.5194	0.0117556	0.0358834
PBANKA_0610600	PBANKA_061060	peripheral plastid protein 1, putative	peripheral plastid protein 1, putative	PPP1	267.424	-0.656223	0.213419	-3.07481	0.00210634	0.00956604
PBANKA_1347200	PBANKA_134720	nucleotidyltransferase, putative	nucleotidyltransferase, putative	N/A	166.121	-0.655629	0.245068	-2.67529	0.00746642	0.02521
PBANKA_1140500	PBANKA_114050	aldehyde reductase, putative	aldehyde reductase, putative	N/A	194.352	-0.655482	0.311809	-2.1022	0.0355362	0.0854308
PBANKA_0937900	PBANKA_093790	conserved Plasmodium protein, unknown function	conserved Plasmodium protein, unknown function	N/A	69.7522	-0.655184	0.319944	-2.04781	0.0405786	0.0942862
PBANKA_0925000	PBANKA_092500	RING zinc finger protein, putative	RING zinc finger protein, putative	N/A	554.449	-0.654757	0.235853	-2.77612	0.00550117	0.0198435
PBANKA_1215100	PBANKA_121510	protein RIPR, putative	protein RIPR, putative	RIPR	545.018	-0.654724	0.229846	-2.84853	0.00439211	0.0167553
PBANKA_1420100	PBANKA_142010	conserved Plasmodium protein, unknown function	conserved Plasmodium protein, unknown function	N/A	23.3703	-0.653638	0.438256	-1.49145	0.135843	0.237802
PBANKA_0212000	PBANKA_021200	conserved Plasmodium protein, unknown function	conserved Plasmodium protein, unknown function	N/A	119.182	-0.652614	0.243517	-2.67995	0.0073633	0.0250194
PBANKA_1336400	PBANKA_133640	DnaJ protein, putative	DnaJ protein, putative	N/A	217.235	-0.652352	0.223819	-2.91464	0.00356102	0.0142543
PBANKA_0623100	PBANKA_062310	tryptophan-rich protein	tryptophan-rich protein	N/A	4531.32	-0.651924	0.225805	-2.88711	0.003888	0.0153342
PBANKA_1402600	PBANKA_140260	DNA ligase I, putative	DNA ligase I, putative	N/A	1473.19	-0.651431	0.178086	-3.65796	0.000254229	0.00181436
PBANKA_0826800	PBANKA_082680	protein kinase, putative	protein kinase, putative	N/A	106.478	-0.651133	0.275864	-2.36034	0.0182584	0.0507651
PBANKA_0503300	PBANKA_050330	conserved Plasmodium protein, unknown function	conserved Plasmodium protein, unknown function	N/A	103.473	-0.651062	0.255385	-2.54933	0.0107929	0.0337669
PBANKA_0718100	PBANKA_071810	glutamyl-tRNA(Gln) amidotransferase subunit A	glutamyl-tRNA(Gln) amidotransferase subunit A	GATA	516.302	-0.65099	0.201591	-3.22927	0.00124109	0.00632941
PBANKA_1308800	PBANKA_130880	prolyl hydroxylase-like protein, putative	prolyl hydroxylase-like protein, putative	N/A	28.6626	-0.650891	0.374174	-1.73954	0.0819398	0.161928
PBANKA_1416100	PBANKA_141610	conserved Plasmodium protein, unknown function	conserved Plasmodium protein, unknown function	N/A	477.218	-0.648966	0.297672	-2.18014	0.0292475	0.0739302
PBANKA_0511400	PBANKA_051140	peroxiredoxin, putative	peroxiredoxin, putative	nPrx	145.554	-0.648467	0.275427	-2.35441	0.0185521	0.0515201
PBANKA_0935800	PBANKA_093580	peptidyl-prolyl cis-trans isomerase, putative	peptidyl-prolyl cis-trans isomerase, putative	N/A	169.728	-0.647205	0.233771	-2.76854	0.00563074	0.0201466
PBANKA_1015500	PBANKA_101550	AP2 domain transcription factor AP2-O3	AP2 domain transcription factor AP2-O3	AP2-O3	153.661	-0.646815	0.241874	-2.67418	0.00749114	0.0252622
PBANKA_1403300	PBANKA_140330	NLI interacting factor-like phosphatase	NLI interacting factor-like phosphatase	NIF1	78.4686	-0.646236	0.272264	-2.37357	0.0176172	0.0493068
PBANKA_1437100	PBANKA_143710	conserved Plasmodium protein, unknown function	conserved Plasmodium protein, unknown function	N/A	534.075	-0.646082	0.307907	-2.0983	0.0358786	0.0860567
PBANKA_0942600	PBANKA_094260	conserved Plasmodium protein, unknown function	conserved Plasmodium protein, unknown function	N/A	490.568	-0.645994	0.236113	-2.73595	0.00622006	0.0217841
PBANKA_0111800	PBANKA_011180	AP-3 complex subunit beta, putative	AP-3 complex subunit beta, putative	N/A	195.455	-0.645438	0.244934	-2.63515	0.0084101	0.0275747
PBANKA_1017900	PBANKA_101790	phosphoenolpyruvate carboxylase	phosphoenolpyruvate carboxylase	PEPC	132.132	-0.64537	0.258999	-2.49178	0.0127103	0.0383206
PBANKA_1438000	PBANKA_143800	cAMP-dependent protein kinase regulatory subunit, putative	cAMP-dependent protein kinase regulatory subunit, putative	PKAr	3917.12	-0.644631	0.18978	-3.39672	0.000681978	0.00399555
PBANKA_1352500	PBANKA_135250	CPW-WPC family protein	CPW-WPC family protein	N/A	103.09	-0.644241	0.253513	-2.54126	0.0110455	0.034349
PBANKA_0904400	PBANKA_090440	transcription initiation factor IIF subunit beta, putative	transcription initiation factor IIF subunit beta, putative	TFG2	83.0992	-0.643691	0.294218	-2.1878	0.0286842	0.072943
PBANKA_1349700	PBANKA_134970	conserved Plasmodium protein, unknown function	conserved Plasmodium protein, unknown function	N/A	179.324	-0.643284	0.321393	-2.00155	0.0453336	0.102491
PBANKA_0921900	PBANKA_092190	WD repeat-containing protein, putative	WD repeat-containing protein, putative	N/A	152.377	-0.643112	0.268577	-2.39452	0.0166422	0.0472036
PBANKA_1241300	PBANKA_124130	conserved Plasmodium protein, unknown function	conserved Plasmodium protein, unknown function	N/A	1016.15	-0.64304	0.283231	-2.27038	0.0231848	0.0614469
PBANKA_0617600	PBANKA_061760	pre-rRNA-processing protein ESF2, putative	pre-rRNA-processing protein ESF2, putative	ESF2	107.501	-0.64237	0.298343	-2.15313	0.0313088	0.077579
PBANKA_1011400	PBANKA_101140	DNA topoisomerase 2, putative	DNA topoisomerase 2, putative	TOP2	860.122	-0.642158	0.240851	-2.66621	0.00767122	0.0257518
PBANKA_1220500	PBANKA_122050	hydrolase, putative	hydrolase, putative	N/A	149.594	-0.642111	0.26878	-2.38898	0.016895	0.0477169
PBANKA_1017300	PBANKA_101730	conserved Plasmodium protein, unknown function	conserved Plasmodium protein, unknown function	N/A	245.958	-0.641228	0.263185	-2.43642	0.0148336	0.0431811
PBANKA_0700071	PBANKA_114640	PIR protein	PIR protein	N/A	30.7464	-0.641114	0.352996	-1.81621	0.0693384	0.142525
PBANKA_0205000	PBANKA_020500	ELM2 domain-containing protein, putative	ELM2 domain-containing protein, putative	N/A	388.036	-0.639979	0.312311	-2.04917	0.0404454	0.0940958
PBANKA_0721000	PBANKA_072100	conserved protein, unknown function	conserved protein, unknown function	N/A	154.671	-0.63985	0.254314	-2.51599	0.0118699	0.0361457
PBANKA_1124100	PBANKA_112410	conserved Plasmodium protein, unknown function	conserved Plasmodium protein, unknown function	N/A	72.3966	-0.639267	0.309859	-2.06309	0.0391039	0.091617
PBANKA_1109300	PBANKA_110930	conserved Plasmodium protein, unknown function	conserved Plasmodium protein, unknown function	N/A	51.5802	-0.638242	0.308636	-2.06794	0.0386454	0.0908177
PBANKA_1418200	PBANKA_141820	protein phosphatase PP2A regulatory subunit A, putative	protein phosphatase PP2A regulatory subunit A, putative	N/A	322.918	-0.638149	0.228131	-2.79729	0.00515337	0.0188049
PBANKA_0807700	PBANKA_080770	kinesin-5	kinesin-5	EG5	43.4687	-0.637267	0.340924	-1.86924	0.0615901	0.129654
PBANKA_1245100	PBANKA_124510	conserved Plasmodium protein, unknown function	conserved Plasmodium protein, unknown function	N/A	106.158	-0.637068	0.251269	-2.5354	0.0112319	0.034789
PBANKA_0107500	PBANKA_010750	conserved Plasmodium protein, unknown function	conserved Plasmodium protein, unknown function	N/A	155.955	-0.636998	0.269726	-2.36165	0.0181938	0.0506157
PBANKA_0902500	PBANKA_090260	oocyst rupture protein 1	oocyst rupture protein 1	ORP1	242.012	-0.636902	0.280168	-2.27328	0.0230092	0.0610165
PBANKA_1357600	PBANKA_135760	conserved Plasmodium protein, unknown function	conserved Plasmodium protein, unknown function	N/A	120.684	-0.635855	0.293917	-2.16339	0.0305115	0.0760904
PBANKA_1118800	PBANKA_111880	conserved Plasmodium protein, unknown function	conserved Plasmodium protein, unknown function	N/A	58.1351	-0.635738	0.307075	-2.0703	0.0384241	0.090389
PBANKA_1407800	PBANKA_140780	U4/U6 small nuclear ribonucleoprotein PRP3, putative	U4/U6 small nuclear ribonucleoprotein PRP3, putative	PRPF3	197.019	-0.63502	0.287751	-2.20684	0.0273251	0.0703791
PBANKA_0812200	PBANKA_081220	conserved protein, unknown function	conserved protein, unknown function	N/A	280.95	-0.634921	0.225363	-2.81732	0.00484259	0.0179702
PBANKA_1227900	PBANKA_122790	periodic tryptophan protein 2, putative	periodic tryptophan protein 2, putative	PWP2	955.022	-0.63431	0.19862	-3.19359	0.00140516	0.0069897
PBANKA_1322900	PBANKA_132290	OPA3-like protein, putative	OPA3-like protein, putative	N/A	45.4756	-0.632992	0.322323	-1.96385	0.049548	0.109723
PBANKA_1102000	PBANKA_110200	protein Mpv17, putative	protein Mpv17, putative	MPV17	61.0752	-0.632049	0.289333	-2.1845	0.0289255	0.0733159
PBANKA_0907300	PBANKA_090730	OTU domain-containing protein, putative	OTU domain-containing protein, putative	N/A	383.64	-0.630898	0.220654	-2.85922	0.0042468	0.0163469
PBANKA_0915100	PBANKA_091510	LEM3/CDC50 family protein, putative	LEM3/CDC50 family protein, putative	CDC50B	395.858	-0.630502	0.219627	-2.87079	0.0040945	0.0159723
PBANKA_0102900	PBANKA_010290	AP2 domain transcription factor, putative	AP2 domain transcription factor, putative	SIP2	113.729	-0.630215	0.294656	-2.13881	0.0324508	0.0796862
PBANKA_1433300	PBANKA_143330	conserved Plasmodium protein, unknown function	conserved Plasmodium protein, unknown function	N/A	543.893	-0.630158	0.223274	-2.82236	0.00476722	0.0177614
PBANKA_1428200	PBANKA_142820	conserved protein, unknown function	conserved protein, unknown function	N/A	112.986	-0.629796	0.260553	-2.41715	0.0156425	0.0449759
PBANKA_0202500	PBANKA_020250	P-loop containing nucleoside triphosphate hydrolase, putative	P-loop containing nucleoside triphosphate hydrolase, putative	N/A	151.367	-0.627999	0.247839	-2.5339	0.0112801	0.0349149
PBANKA_1008500	PBANKA_100850	translocon component PTEX150	translocon component PTEX150	PTEX150	8474	-0.627819	0.236594	-2.65358	0.00796434	0.026506
PBANKA_1442100	PBANKA_144210	conserved Plasmodium protein, unknown function	conserved Plasmodium protein, unknown function	N/A	24.241	-0.62742	0.401513	-1.56264	0.118137	0.213483
PBANKA_0602000	PBANKA_060200	origin recognition complex subunit 1, putative	origin recognition complex subunit 1, putative	ORC1	132.4	-0.626781	0.27516	-2.27788	0.0227338	0.0604666
PBANKA_0703400	PBANKA_070340	conserved Plasmodium protein, unknown function	conserved Plasmodium protein, unknown function	N/A	528.753	-0.626212	0.226199	-2.76842	0.0056329	0.0201466
PBANKA_1436300	PBANKA_143630	conserved Plasmodium protein, unknown function	conserved Plasmodium protein, unknown function	N/A	77.9334	-0.625749	0.279474	-2.23902	0.0251544	0.0657749
PBANKA_1300041	PBANKA_000080	fam-b protein	fam-b protein	N/A	85.0553	-0.625273	0.35152	-1.77877	0.0752778	0.151797
PBANKA_0813800	PBANKA_081380	tRNA (adenine(58)-N(1))-methyltransferase non-catalytic subunit TRM6, putative	tRNA (adenine(58)-N(1))-methyltransferase non-catalytic subunit TRM6, putative	GCD10	89.1595	-0.623103	0.302138	-2.06231	0.039178	0.0916571
PBANKA_1301700	PBANKA_130170	splicing factor 3A subunit 1, putative	splicing factor 3A subunit 1, putative	SF3A1	257.965	-0.621035	0.278906	-2.22668	0.0259687	0.067553
PBANKA_1114400	PBANKA_111440	inositol polyphosphate multikinase, putative	inositol polyphosphate multikinase, putative	N/A	206.444	-0.62034	0.265789	-2.33395	0.0195981	0.053716
PBANKA_0909500	PBANKA_090950	AAA family ATPase, putative	AAA family ATPase, putative	N/A	35.4482	-0.620313	0.334246	-1.85586	0.0634739	0.132629
PBANKA_1143300	PBANKA_114330	conserved Plasmodium protein, unknown function	conserved Plasmodium protein, unknown function	N/A	100.086	-0.620187	0.316131	-1.9618	0.0497857	0.11004
PBANKA_1407900	PBANKA_140790	HORMA domain protein, putative	HORMA domain protein, putative	N/A	125.435	-0.619455	0.302501	-2.04778	0.040582	0.0942862
PBANKA_0802700	PBANKA_080270	mRNA cap guanine-N7 methyltransferase, putative	mRNA cap guanine-N7 methyltransferase, putative	N/A	249.57	-0.618476	0.298576	-2.07142	0.0383198	0.0901893
PBANKA_0516500	PBANKA_051650	conserved Plasmodium protein, unknown function	conserved Plasmodium protein, unknown function	N/A	362.019	-0.618425	0.581745	-1.06305	0.287759	0.415841
PBANKA_1331300	PBANKA_133130	conserved Plasmodium protein, unknown function	conserved Plasmodium protein, unknown function	N/A	35.2549	-0.617698	0.336731	-1.8344	0.0665953	0.137573
PBANKA_1108200	PBANKA_110820	conserved protein, unknown function	conserved protein, unknown function	N/A	218.317	-0.617234	0.239065	-2.58187	0.00982664	0.0311848
PBANKA_0711000	PBANKA_071100	conserved Plasmodium protein, unknown function	conserved Plasmodium protein, unknown function	N/A	41.3946	-0.61656	0.317985	-1.93896	0.0525065	0.114674
PBANKA_0809600	PBANKA_080960	conserved Plasmodium protein, unknown function	conserved Plasmodium protein, unknown function	N/A	164.233	-0.616503	0.222776	-2.76737	0.00565107	0.0201805
PBANKA_1337000	PBANKA_133700	conserved Plasmodium protein, unknown function	conserved Plasmodium protein, unknown function	N/A	141.175	-0.616426	0.307918	-2.00192	0.0452935	0.102454
PBANKA_0809500	PBANKA_080950	apicoplast integral membrane protein, putative	apicoplast integral membrane protein, putative	N/A	63.7933	-0.615727	0.276816	-2.22432	0.0261267	0.0677369
PBANKA_0612200	PBANKA_061220	conserved Plasmodium protein, unknown function	conserved Plasmodium protein, unknown function	N/A	316.335	-0.6149	0.292161	-2.10466	0.0353208	0.0850261
PBANKA_1430900	PBANKA_143090	SUN domain-containing protein, putative	SUN domain-containing protein, putative	N/A	94.5452	-0.614833	0.290465	-2.11672	0.0342839	0.0831331
PBANKA_0605200	PBANKA_060520	DNA-directed RNA polymerase III subunit RPC2, putative	DNA-directed RNA polymerase III subunit RPC2, putative	RPC2	1326.91	-0.614138	0.249569	-2.46079	0.013863	0.0411294
PBANKA_0929800	PBANKA_092980	insulinase, putative	insulinase, putative	N/A	662.057	-0.613862	0.277192	-2.21458	0.026789	0.0692224
PBANKA_0821500	PBANKA_082150	conserved Plasmodium protein, unknown function	conserved Plasmodium protein, unknown function	N/A	178.202	-0.613847	0.278396	-2.20495	0.0274579	0.0705583
PBANKA_1443300	PBANKA_144330	merozoite surface protein 9, putative	merozoite surface protein 9, putative	N/A	5282.67	-0.613178	0.174442	-3.51508	0.000439617	0.00281719
PBANKA_0940300	PBANKA_094030	DEAD/DEAH box helicase, putative	DEAD/DEAH box helicase, putative	N/A	76.8506	-0.612636	0.268956	-2.27783	0.0227368	0.0604666
PBANKA_1316700	PBANKA_131670	conserved Plasmodium protein, unknown function	conserved Plasmodium protein, unknown function	N/A	218.946	-0.612131	0.227905	-2.6859	0.00723353	0.0246747
PBANKA_1114500	PBANKA_111450	conserved Plasmodium protein, unknown function	conserved Plasmodium protein, unknown function	N/A	29.2219	-0.611474	0.366411	-1.66882	0.0951527	0.18118
PBANKA_1209700	PBANKA_120970	protein ARV1, putative	protein ARV1, putative	ARV1	47.8598	-0.611344	0.340471	-1.79558	0.0725607	0.147535
PBANKA_1245000	PBANKA_124500	XAP-5 DNA binding protein, putative	XAP-5 DNA binding protein, putative	N/A	33.7754	-0.609873	0.436707	-1.39653	0.162556	0.270663
PBANKA_1423200	PBANKA_142320	AAA family ATPase, putative	AAA family ATPase, putative	N/A	54.6334	-0.608621	0.295119	-2.06229	0.0391801	0.0916571
PBANKA_1039200	PBANKA_103920	conserved Plasmodium protein, unknown function	conserved Plasmodium protein, unknown function	N/A	112.221	-0.608443	0.251449	-2.41975	0.0155313	0.0447634
PBANKA_0903800	PBANKA_090380	serine/threonine protein kinase, putative	serine/threonine protein kinase, putative	N/A	97.0815	-0.608256	0.27894	-2.1806	0.0292134	0.0738875
PBANKA_1346600	PBANKA_134660	glutamine--tRNA ligase, putative	glutamine--tRNA ligase, putative	N/A	460.537	-0.607829	0.248218	-2.44877	0.0143346	0.0421776
PBANKA_0401200	PBANKA_040120	ABC transporter B family member 4, putative	ABC transporter B family member 4, putative	ABCB4	41.4061	-0.607012	0.335359	-1.81003	0.0702904	0.144181
PBANKA_0112000	PBANKA_011200	syntaxin-binding protein, putative	syntaxin-binding protein, putative	N/A	79.2447	-0.606799	0.298289	-2.03427	0.0419245	0.0967883
PBANKA_0830400	PBANKA_083040	G2 protein	G2 protein	N/A	125.58	-0.605098	0.250443	-2.41611	0.0156875	0.0450457
PBANKA_1338100	PBANKA_133810	conserved protein, unknown function	conserved protein, unknown function	N/A	67.066	-0.604426	0.289	-2.09144	0.0364888	0.0871604
PBANKA_0603700	PBANKA_060370	conserved protein, unknown function	conserved protein, unknown function	N/A	167.724	-0.60395	0.232628	-2.5962	0.00942613	0.0300782
PBANKA_0614400	PBANKA_061440	conserved Plasmodium protein, unknown function	conserved Plasmodium protein, unknown function	N/A	113.695	-0.603373	0.25333	-2.38176	0.0172299	0.0484272
PBANKA_0901800	PBANKA_090180	conserved Plasmodium protein, unknown function	conserved Plasmodium protein, unknown function	N/A	203.39	-0.60329	0.288988	-2.0876	0.0368343	0.0877833
PBANKA_1220600	PBANKA_122060	conserved Plasmodium protein, unknown function	conserved Plasmodium protein, unknown function	N/A	77.511	-0.601612	0.271833	-2.21317	0.0268862	0.0693964
PBANKA_1345900	PBANKA_134590	protein kinase, putative	protein kinase, putative	N/A	109.618	-0.60068	0.279076	-2.15239	0.0313667	0.0776812
PBANKA_0103500	PBANKA_010350	RAP protein, putative	RAP protein, putative	N/A	52.2165	-0.599885	0.297143	-2.01884	0.0435037	0.0995655
PBANKA_0210300	PBANKA_021030	seipin domain-containing protein, putative	seipin domain-containing protein, putative	N/A	705.842	-0.598487	0.195503	-3.06127	0.00220401	0.00986498
PBANKA_0907700	PBANKA_090770	apical polar ring protein APR1, putative	apical polar ring protein APR1, putative	2021-04-01	36.9638	-0.597002	0.337469	-1.76906	0.0768843	0.1541
PBANKA_1439100	PBANKA_143910	BRO1 domain-containing protein, putative	BRO1 domain-containing protein, putative	N/A	411.116	-0.595615	0.217	-2.74477	0.00605533	0.0213291
PBANKA_0824100	PBANKA_082410	nitric oxide synthase, putative	nitric oxide synthase, putative	NOS	144.113	-0.595279	0.227963	-2.6113	0.00901989	0.0290412
PBANKA_1015000	PBANKA_101500	ribosomal protein L15, mitochondrial, putative	ribosomal protein L15, mitochondrial, putative	N/A	63.6701	-0.595	0.291826	-2.03889	0.0414614	0.0959788
PBANKA_0907000	PBANKA_090700	heptatricopeptide repeat-containing protein, putative	heptatricopeptide repeat-containing protein, putative	N/A	40.6695	-0.594783	0.338564	-1.75678	0.0789551	0.157031
PBANKA_1103300	PBANKA_110330	myosin B	myosin B	MyoB	294.994	-0.594409	0.206454	-2.87913	0.00398774	0.0156214
PBANKA_1460500	PBANKA_146050	serine/threonine protein kinase, putative	serine/threonine protein kinase, putative	N/A	235.975	-0.59299	0.215368	-2.75338	0.00589834	0.0208552
PBANKA_0904600	PBANKA_090460	conserved Plasmodium protein, unknown function	conserved Plasmodium protein, unknown function	N/A	63.5387	-0.592543	0.311367	-1.90304	0.0570354	0.12201
PBANKA_1100700	PBANKA_110070	fam-a protein	fam-a protein	N/A	40.4395	-0.592535	0.338343	-1.75129	0.0798967	0.158565
PBANKA_0408500	PBANKA_040850	parasite-infected erythrocyte surface protein	parasite-infected erythrocyte surface protein	PIESP1	138.498	-0.592152	0.263258	-2.24932	0.0244919	0.0643604
PBANKA_1339700	PBANKA_133970	DEAD box helicase, putative	DEAD box helicase, putative	N/A	59.4143	-0.591778	0.323909	-1.82699	0.0677018	0.139549
PBANKA_0111600	PBANKA_011160	rhoptry protein ROP14, putative	rhoptry protein ROP14, putative	ROP14	1058.07	-0.591191	0.187651	-3.15048	0.00163005	0.00788875
PBANKA_1204100	PBANKA_120410	conserved protein, unknown function	conserved protein, unknown function	N/A	420.097	-0.591075	0.242131	-2.44114	0.014641	0.0429385
PBANKA_0310800	PBANKA_031080	RTR1 domain-containing protein, putative	RTR1 domain-containing protein, putative	N/A	247.945	-0.590612	0.256078	-2.30638	0.0210895	0.0567025
PBANKA_1002800	PBANKA_100280	protein transport protein Sec24B, putative	protein transport protein Sec24B, putative	SEC24B	963.156	-0.588617	0.24297	-2.42259	0.0154102	0.0445247
PBANKA_0417100	PBANKA_041710	conserved protein, unknown function	conserved protein, unknown function	N/A	49.132	-0.588394	0.300875	-1.95561	0.0505112	0.111368
PBANKA_0929300	PBANKA_092930	actin-related protein 2/3 complex subunit 1, putative	actin-related protein 2/3 complex subunit 1, putative	ARC40	321.606	-0.588266	0.236614	-2.48619	0.0129119	0.0387775
PBANKA_0932000	PBANKA_093200	rhoptry neck protein 4	rhoptry neck protein 4	RON4	1426.45	-0.588091	0.20721	-2.83814	0.00453777	0.0170847
PBANKA_1114000	PBANKA_111400	aspartate--tRNA ligase, putative	aspartate--tRNA ligase, putative	N/A	118.779	-0.587883	0.262723	-2.23766	0.0252435	0.0659626
PBANKA_0810400	PBANKA_081040	GDP-fucose protein O-fucosyltransferase 2	GDP-fucose protein O-fucosyltransferase 2	POFUT2	31.5611	-0.586437	0.347272	-1.6887	0.0912779	0.175383
PBANKA_1202900	PBANKA_120290	conserved Plasmodium protein, unknown function	conserved Plasmodium protein, unknown function	N/A	57.058	-0.585	0.295752	-1.97801	0.0479279	0.106849
PBANKA_0508200	PBANKA_050820	conserved Plasmodium protein, unknown function	conserved Plasmodium protein, unknown function	N/A	82.4048	-0.584896	0.269906	-2.16704	0.0302321	0.0756371
PBANKA_1117200	PBANKA_111720	conserved Plasmodium protein, unknown function	conserved Plasmodium protein, unknown function	N/A	158.195	-0.584577	0.265343	-2.2031	0.0275878	0.0708137
PBANKA_0105800	PBANKA_010580	RING zinc finger protein, putative	RING zinc finger protein, putative	N/A	125.739	-0.583194	0.233727	-2.49519	0.012589	0.0379795
PBANKA_1364000	PBANKA_136400	conserved Plasmodium protein, unknown function	conserved Plasmodium protein, unknown function	N/A	198.853	-0.582753	0.294465	-1.97903	0.0478131	0.106695
PBANKA_1339000	PBANKA_133900	vacuolar protein sorting-associated protein 52, putative	vacuolar protein sorting-associated protein 52, putative	VPS52	158.703	-0.582364	0.289919	-2.00871	0.0445675	0.10155
PBANKA_1442000	PBANKA_144200	potassium channel K1	potassium channel K1	K1	117.238	-0.581304	0.27633	-2.10366	0.0354078	0.0851913
PBANKA_0811100	PBANKA_081110	helicase SKI2W, putative	helicase SKI2W, putative	N/A	158.75	-0.57783	0.245554	-2.35317	0.018614	0.0516612
PBANKA_0937300	PBANKA_093730	G-patch domain-containing protein, putative	G-patch domain-containing protein, putative	N/A	284.657	-0.577625	0.205058	-2.81689	0.0048491	0.01798
PBANKA_1201400	PBANKA_120140	guanylate cyclase organizer UGO, putative	guanylate cyclase organizer UGO, putative	N/A	184.291	-0.577204	0.238607	-2.41905	0.0155609	0.0447931
PBANKA_1453700	PBANKA_145370	AP2 domain transcription factor, putative	AP2 domain transcription factor, putative	ApiAP2	1026.31	-0.577154	0.247061	-2.33608	0.0194873	0.0534745
PBANKA_1322000	PBANKA_132200	alpha/beta hydrolase, putative	alpha/beta hydrolase, putative	N/A	619.551	-0.576061	0.245959	-2.34211	0.0191752	0.0528824
PBANKA_1111000	PBANKA_111100	RNA pseudouridylate synthase, putative	RNA pseudouridylate synthase, putative	N/A	401.284	-0.575367	0.210307	-2.73585	0.00622202	0.0217841
PBANKA_0907500	PBANKA_090750	conserved Plasmodium protein, unknown function	conserved Plasmodium protein, unknown function	N/A	150.887	-0.575181	0.230149	-2.49917	0.0124485	0.037651
PBANKA_0702100	PBANKA_070210	folate transporter 1, putative	folate transporter 1, putative	FT1	56.9792	-0.575164	0.361927	-1.58917	0.112022	0.204662
PBANKA_0622961	berg06_28S	28S ribosomal RNA	28S ribosomal RNA	N/A	8488.16	-0.575114	0.284077	-2.0245	0.0429187	0.0986153
PBANKA_0522300	PBANKA_052230	conserved Plasmodium protein, unknown function	conserved Plasmodium protein, unknown function	N/A	118.334	-0.574653	0.272732	-2.10703	0.0351152	0.0846629
PBANKA_0618800	PBANKA_061880	ATP-dependent DNA helicase DDX31, putative	ATP-dependent DNA helicase DDX31, putative	DDX31	205.487	-0.57428	0.23143	-2.48144	0.0130853	0.0391715
PBANKA_0832900	PBANKA_083290	protein MAM3, putative	protein MAM3, putative	N/A	156.844	-0.57377	0.275543	-2.08232	0.0373132	0.0884474
PBANKA_1403100	PBANKA_140310	conserved Plasmodium protein, unknown function	conserved Plasmodium protein, unknown function	N/A	51.6647	-0.573001	0.347	-1.6513	0.0986771	0.186136
PBANKA_0830200	PBANKA_083020	high molecular weight rhoptry protein 2	high molecular weight rhoptry protein 2	RhopH2	4314.5	-0.572941	0.236716	-2.42037	0.0155048	0.0447146
PBANKA_1305600	PBANKA_130560	mitochondrial inner membrane protease ATP23, putative	mitochondrial inner membrane protease ATP23, putative	ATP23	30.2386	-0.572575	0.356408	-1.60651	0.108161	0.199411
PBANKA_1457550	PBANKA_145755	ACEA small nucleolar RNA U3	ACEA small nucleolar RNA U3	N/A	4959.74	-0.571762	0.28302	-2.02022	0.043361	0.0992958
PBANKA_0300200	PBANKA_030020	PIR protein	PIR protein	N/A	25.4067	-0.570205	0.411164	-1.3868	0.165501	0.274124
PBANKA_1447200	PBANKA_144720	CG2-related protein, putative	CG2-related protein, putative	N/A	126.651	-0.570189	0.24115	-2.36446	0.0180566	0.0503849
PBANKA_1021200	PBANKA_102120	conserved Plasmodium protein, unknown function	conserved Plasmodium protein, unknown function	N/A	206.467	-0.570094	0.218061	-2.61438	0.00893888	0.0288403
PBANKA_1458100	PBANKA_145810	conserved Plasmodium protein, unknown function	conserved Plasmodium protein, unknown function	N/A	96.8626	-0.568443	0.27231	-2.08749	0.036844	0.0877833
PBANKA_1440100	PBANKA_144010	DNA-binding protein, putative	DNA-binding protein, putative	N/A	478.21	-0.566975	0.261992	-2.16409	0.0304573	0.0759959
PBANKA_0513300	PBANKA_051330	conserved protein, unknown function	conserved protein, unknown function	N/A	83.8651	-0.566086	0.265465	-2.13244	0.0329711	0.0807079
PBANKA_0720800	PBANKA_072080	RNA-binding protein NOB1, putative	RNA-binding protein NOB1, putative	N/A	1229.61	-0.565937	0.1974	-2.86696	0.00414442	0.0161069
PBANKA_1435300	PBANKA_143530	pre-mRNA-processing factor 17, putative	pre-mRNA-processing factor 17, putative	PRP17	380.612	-0.565722	0.215304	-2.62755	0.00860024	0.0280005
PBANKA_0411600	PBANKA_041160	conserved Plasmodium protein, unknown function	conserved Plasmodium protein, unknown function	N/A	165.005	-0.565317	0.262776	-2.15132	0.0314506	0.0777645
PBANKA_0902000	PBANKA_090200	dynein light chain, putative	dynein light chain, putative	N/A	66.7225	-0.565063	0.318603	-1.77357	0.076135	0.153029
PBANKA_1033800	PBANKA_103380	conserved protein, unknown function	conserved protein, unknown function	N/A	500.653	-0.564866	0.211468	-2.67117	0.00755882	0.0254665
PBANKA_1231400	PBANKA_123140	sporozoite surface antigen MB2, putative	sporozoite surface antigen MB2, putative	MB2	102.99	-0.562667	0.304751	-1.84632	0.0648461	0.134647
PBANKA_1352200	PBANKA_135220	conserved Plasmodium protein, unknown function	conserved Plasmodium protein, unknown function	N/A	50.1162	-0.562464	0.32001	-1.75765	0.0788079	0.156848
PBANKA_1119900	PBANKA_111990	DnaJ protein, putative	DnaJ protein, putative	N/A	62.6393	-0.561509	0.286501	-1.95988	0.0500094	0.110429
PBANKA_0800500	PBANKA_080050	chitinase	chitinase	CHT1	534.188	-0.561078	0.199367	-2.8143	0.00488843	0.0180538
PBANKA_1459700	PBANKA_145970	pre-mRNA-splicing factor CWC26, putative	pre-mRNA-splicing factor CWC26, putative	BUD13	176.949	-0.560222	0.238279	-2.35112	0.0187172	0.0518803
PBANKA_0820500	PBANKA_082050	dolichyl-diphosphooligosaccharide--protein glycosyltransferase subunit WBP1, putative	dolichyl-diphosphooligosaccharide--protein glycosyltransferase subunit WBP1, putative	WBP1	27.5955	-0.559546	0.363503	-1.53932	0.123727	0.221006
PBANKA_1039000	PBANKA_103900	radial spoke protein 3, putative	radial spoke protein 3, putative	N/A	41.3833	-0.559151	0.316284	-1.76788	0.0770812	0.154192
PBANKA_1452200	PBANKA_145220	periodic tryptophan protein 1, putative	periodic tryptophan protein 1, putative	PWP1	504.146	-0.558538	0.20249	-2.75834	0.00580953	0.0206039
PBANKA_1009000	PBANKA_100900	GTPase Era, putative	GTPase Era, putative	ERA	62.7078	-0.55839	0.289222	-1.93066	0.0535251	0.116422
PBANKA_0809000	PBANKA_080900	translation initiation factor SUI1, putative	translation initiation factor SUI1, putative	N/A	209.778	-0.558324	0.263758	-2.11681	0.0342761	0.0831331
PBANKA_1304900	PBANKA_130490	cytoplasmic tRNA 2-thiolation protein 2, putative	cytoplasmic tRNA 2-thiolation protein 2, putative	NCS2	157.128	-0.558292	0.224168	-2.49051	0.0127562	0.038434
PBANKA_0703500	PBANKA_070350	conserved Plasmodium protein, unknown function	conserved Plasmodium protein, unknown function	N/A	145.115	-0.558067	0.285822	-1.9525	0.0508791	0.111879
PBANKA_1024900	PBANKA_102490	DNA replication licensing factor MCM2, putative	DNA replication licensing factor MCM2, putative	MCM2	1956.95	-0.557474	0.185268	-3.00902	0.00262091	0.0112436
PBANKA_0610400	PBANKA_061040	non-SERCA-type Ca2+ -transporting P-ATPase, putative	non-SERCA-type Ca2+ -transporting P-ATPase, putative	ATP4	1349.94	-0.557058	0.247942	-2.24673	0.0246574	0.0647223
PBANKA_1437000	PBANKA_143700	conserved protein, unknown function	conserved protein, unknown function	N/A	1925.2	-0.556275	0.236863	-2.34851	0.0188487	0.0521257
PBANKA_1440000	PBANKA_144000	isoleucine--tRNA ligase, putative	isoleucine--tRNA ligase, putative	N/A	146.982	-0.555731	0.258591	-2.14908	0.0316284	0.0780794
PBANKA_1415000	PBANKA_141500	pre-mRNA-processing factor 40, putative	pre-mRNA-processing factor 40, putative	PRP40	560.57	-0.555295	0.308064	-1.80253	0.071462	0.145811
PBANKA_1012600	PBANKA_101260	conserved Plasmodium protein, unknown function	conserved Plasmodium protein, unknown function	N/A	35.7634	-0.554713	0.369714	-1.50039	0.133514	0.234666
PBANKA_1452800	PBANKA_145280	pre-mRNA-splicing factor CWC22, putative	pre-mRNA-splicing factor CWC22, putative	CWC22	167.517	-0.554682	0.253421	-2.18877	0.0286133	0.0728162
PBANKA_1105900	PBANKA_110590	conserved protein, unknown function	conserved protein, unknown function	N/A	88.8776	-0.553849	0.264682	-2.09251	0.0363931	0.0870213
PBANKA_0831900	PBANKA_083190	nucleolar protein Nop52, putative	nucleolar protein Nop52, putative	N/A	221.014	-0.553805	0.247645	-2.23629	0.025333	0.0661592
PBANKA_0910300	PBANKA_091030	guanylyl cyclase alpha, putative	guanylyl cyclase alpha, putative	GCalpha	232.457	-0.553487	0.237498	-2.33049	0.0197802	0.0540582
PBANKA_0825300	PBANKA_082530	conserved Plasmodium protein, unknown function	conserved Plasmodium protein, unknown function	N/A	131.225	-0.553304	0.339403	-1.63023	0.103053	0.192284
PBANKA_0515200	PBANKA_051520	MORN repeat-containing protein 1, putative	MORN repeat-containing protein 1, putative	MORN1	662.29	-0.551237	0.1986	-2.77561	0.00550981	0.0198592
PBANKA_1110300	PBANKA_111030	WD repeat-containing protein, putative	WD repeat-containing protein, putative	N/A	124.533	-0.55047	0.238562	-2.30745	0.0210295	0.0566724
PBANKA_1015300	PBANKA_101530	rRNA (adenosine-2'-O-)-methyltransferase, putative	rRNA (adenosine-2'-O-)-methyltransferase, putative	N/A	106.558	-0.550469	0.249652	-2.20495	0.0274579	0.0705583
PBANKA_1449900	PBANKA_144990	CCR4-NOT transcription complex subunit 4, putative	CCR4-NOT transcription complex subunit 4, putative	NOT4	340.348	-0.549164	0.243267	-2.25746	0.0239795	0.0632287
PBANKA_0506600	PBANKA_050660	serine/arginine-rich splicing factor 4, putative	serine/arginine-rich splicing factor 4, putative	SRSF4	1649.07	-0.54785	0.248052	-2.20861	0.0272017	0.0701326
PBANKA_0207100	PBANKA_020710	EF hand domain-containing protein, putative	EF hand domain-containing protein, putative	N/A	65.8868	-0.546981	0.290804	-1.88092	0.0599823	0.12696
PBANKA_0908200	PBANKA_090820	conserved Plasmodium protein, unknown function	conserved Plasmodium protein, unknown function	N/A	151.228	-0.546144	0.316883	-1.72349	0.0848001	0.166299
PBANKA_0814900	PBANKA_081490	arginine--tRNA ligase, putative	arginine--tRNA ligase, putative	RRSapi	57.3095	-0.545794	0.330371	-1.65207	0.0985211	0.185993
PBANKA_0502600	PBANKA_050260	peptidase, putative	peptidase, putative	N/A	2205.69	-0.545758	0.185428	-2.94323	0.0032481	0.013284
PBANKA_1354200	PBANKA_135420	mitochondrial pyruvate carrier protein 1, putative	mitochondrial pyruvate carrier protein 1, putative	MPC1	46.8424	-0.54437	0.366773	-1.48421	0.137752	0.239687
PBANKA_1307500	PBANKA_130750	gamma-tubulin complex component, putative	gamma-tubulin complex component, putative	N/A	146.905	-0.544342	0.2814	-1.9344	0.0530634	0.11558
PBANKA_0514600	PBANKA_051460	tRNA N6-adenosine threonylcarbamoyltransferase, putative	tRNA N6-adenosine threonylcarbamoyltransferase, putative	KAE1	290.154	-0.54375	0.221532	-2.4545	0.0141082	0.0416433
PBANKA_0828100	PBANKA_082810	fumarate hydratase, putative	fumarate hydratase, putative	FH	198.071	-0.542406	0.232818	-2.32974	0.0198201	0.0541035
PBANKA_1108100	PBANKA_110810	ND6 protein, putative	ND6 protein, putative	ND6	120.27	-0.542257	0.29155	-1.85991	0.0628981	0.131811
PBANKA_1214900	PBANKA_121490	BSD domain-containing protein, putative	BSD domain-containing protein, putative	N/A	539.353	-0.541515	0.257214	-2.10531	0.0352645	0.0849346
PBANKA_1344200	PBANKA_134420	conserved Plasmodium protein, unknown function	conserved Plasmodium protein, unknown function	N/A	101.645	-0.541496	0.260142	-2.08154	0.0373847	0.0885267
PBANKA_1118000	PBANKA_111800	heptatricopeptide repeat-containing protein, putative	heptatricopeptide repeat-containing protein, putative	N/A	135.356	-0.540835	0.258099	-2.09545	0.0361306	0.0865272
PBANKA_0214700	PBANKA_021470	Plasmodium exported protein, unknown function	Plasmodium exported protein, unknown function	N/A	1686.76	-0.539479	0.245195	-2.20021	0.0277922	0.0711811
PBANKA_1420800	PBANKA_142080	conserved Plasmodium protein, unknown function	conserved Plasmodium protein, unknown function	N/A	425.087	-0.537365	0.278924	-1.92656	0.0540342	0.116873
PBANKA_0821600	PBANKA_082160	CRAL/TRIO domain-containing protein, putative	CRAL/TRIO domain-containing protein, putative	N/A	264.243	-0.537187	0.209163	-2.56827	0.0102207	0.0322372
PBANKA_0940200	PBANKA_094020	DNA replication ATP-dependent helicase/nuclease DNA2, putative	DNA replication ATP-dependent helicase/nuclease DNA2, putative	DNA2	225.859	-0.536064	0.268222	-1.99858	0.0456539	0.102903
PBANKA_1005400	PBANKA_100540	protein CINCH, putative	protein CINCH, putative	CINCH	73.7733	-0.535759	0.285461	-1.87682	0.060543	0.127856
PBANKA_0803300	PBANKA_080330	RNA helicase, putative	RNA helicase, putative	N/A	70.6533	-0.535712	0.318907	-1.67984	0.0929888	0.178028
PBANKA_1311700	PBANKA_131170	multidrug resistance protein 2, putative	multidrug resistance protein 2, putative	MDR2	207.128	-0.535709	0.239859	-2.23344	0.02552	0.06661
PBANKA_1239400	PBANKA_123940	50S ribosomal protein L12, apicoplast, putative	50S ribosomal protein L12, apicoplast, putative	N/A	81.1872	-0.535626	0.29855	-1.79409	0.0727992	0.14789
PBANKA_1304600	PBANKA_130460	AP-3 complex subunit mu, putative	AP-3 complex subunit mu, putative	AP3M	101.215	-0.534357	0.271872	-1.96547	0.0493595	0.109358
PBANKA_0829300	PBANKA_082930	conserved Plasmodium protein, unknown function	conserved Plasmodium protein, unknown function	N/A	79.6605	-0.534337	0.287058	-1.86142	0.0626843	0.131451
PBANKA_0822900	PBANKA_082290	dynein intermediate chain, putative	dynein intermediate chain, putative	N/A	98.6558	-0.533202	0.248291	-2.14749	0.0317543	0.0783487
PBANKA_0602400	PBANKA_060240	major facilitator superfamily domain-containing protein, putative	major facilitator superfamily domain-containing protein, putative	MFS4	431.693	-0.532927	0.211293	-2.52222	0.0116615	0.0356679
PBANKA_1327500	PBANKA_132750	conserved Plasmodium protein, unknown function	conserved Plasmodium protein, unknown function	N/A	138.317	-0.532641	0.243988	-2.18306	0.0290315	0.0735042
PBANKA_1131700	PBANKA_113170	RAP protein, putative	RAP protein, putative	N/A	74.5804	-0.532256	0.268599	-1.9816	0.047524	0.106203
PBANKA_0706500	PBANKA_070650	3'-5' exonuclease, putative	3'-5' exonuclease, putative	N/A	100.448	-0.532009	0.266334	-1.99752	0.0457683	0.103023
PBANKA_0914600	PBANKA_091460	RNA (uracil-5-)methyltransferase, putative	RNA (uracil-5-)methyltransferase, putative	N/A	243.406	-0.531292	0.295278	-1.79929	0.0719723	0.146595
PBANKA_0810200	PBANKA_081020	conserved Plasmodium protein, unknown function	conserved Plasmodium protein, unknown function	N/A	105.062	-0.531036	0.273149	-1.94412	0.0518806	0.113536
PBANKA_1446100	PBANKA_144610	membrane protein ICM1	membrane protein ICM1	ICM1	137.039	-0.530893	0.256876	-2.06673	0.0387595	0.0909937
PBANKA_1214400	PBANKA_121440	conserved Plasmodium protein, unknown function	conserved Plasmodium protein, unknown function	N/A	95.125	-0.530732	0.279284	-1.90033	0.0573895	0.122589
PBANKA_1114300	PBANKA_111430	MORN repeat protein, putative	MORN repeat protein, putative	N/A	92.9488	-0.530473	0.268335	-1.97691	0.0480521	0.107059
PBANKA_1334000	PBANKA_133400	conserved Plasmodium protein, unknown function	conserved Plasmodium protein, unknown function	N/A	145.586	-0.530234	0.268696	-1.97336	0.0484543	0.107712
PBANKA_0411500	PBANKA_041150	conserved Plasmodium protein, unknown function	conserved Plasmodium protein, unknown function	N/A	128.323	-0.529712	0.274723	-1.92817	0.0538342	0.116801
PBANKA_0605300	PBANKA_060530	eukaryotic translation initiation factor 5, putative	eukaryotic translation initiation factor 5, putative	EIF5	493.523	-0.529468	0.265315	-1.99562	0.0459755	0.103439
PBANKA_1433900	PBANKA_143390	AP-2 complex subunit mu, putative	AP-2 complex subunit mu, putative	AP2-MU	155.262	-0.529423	0.229669	-2.30516	0.0211578	0.0568203
PBANKA_1222500	PBANKA_122250	plasmepsin X, putative	plasmepsin X, putative	PMX	118.059	-0.529132	0.261524	-2.02327	0.0430458	0.0988097
PBANKA_1413700	PBANKA_141370	heptatricopeptide repeat-containing protein, putative	heptatricopeptide repeat-containing protein, putative	N/A	148.679	-0.528799	0.254949	-2.07413	0.0380668	0.0897759
PBANKA_0821200	PBANKA_082120	conserved Plasmodium protein, unknown function	conserved Plasmodium protein, unknown function	N/A	97.2507	-0.528346	0.256301	-2.06143	0.0392621	0.0918027
PBANKA_0834300	PBANKA_083430	gamma-tubulin complex component, putative	gamma-tubulin complex component, putative	N/A	190.482	-0.528136	0.283259	-1.8645	0.0622521	0.130752
PBANKA_0916100	PBANKA_091610	nucleic acid binding protein, putative	nucleic acid binding protein, putative	N/A	307.311	-0.527946	0.264637	-1.99498	0.0460451	0.103546
PBANKA_1140100	PBANKA_114010	nucleoporin NUP205	nucleoporin NUP205	NUP205	515.101	-0.527837	0.248784	-2.12167	0.0338657	0.0822909
PBANKA_0508600	PBANKA_050860	conserved Plasmodium protein, unknown function	conserved Plasmodium protein, unknown function	N/A	42.8214	-0.527642	0.327297	-1.61212	0.106936	0.197544
PBANKA_0719200	PBANKA_071920	mRNA-binding protein PUF2	mRNA-binding protein PUF2	PUF2	40.5741	-0.527269	0.325897	-1.6179	0.105684	0.196011
PBANKA_1143600	PBANKA_114360	alanine--tRNA ligase, putative	alanine--tRNA ligase, putative	AlaRS	765.717	-0.526589	0.286489	-1.83808	0.0660505	0.13663
NA	PBANKA_111810.1	NA	NA	NA	244.32	-0.525722	0.215428	-2.44036	0.0146727	0.0429548
PBANKA_0209100	PBANKA_020910	thrombospondin-related sporozoite protein	thrombospondin-related sporozoite protein	TRSP	129.841	-0.525469	0.276126	-1.90301	0.0570397	0.12201
PBANKA_1110000	PBANKA_111000	PDCD2 domain-containing protein, putative	PDCD2 domain-containing protein, putative	N/A	60.0666	-0.52414	0.291942	-1.79535	0.0725975	0.147545
PBANKA_0714900	PBANKA_071490	dihydrolipoyl dehydrogenase, apicoplast, putative	dihydrolipoyl dehydrogenase, apicoplast, putative	aLipDH	24.5057	-0.524105	0.390871	-1.34086	0.179964	0.29245
PBANKA_1121100	PBANKA_112110	radical SAM protein, putative	radical SAM protein, putative	N/A	269.349	-0.524039	0.244927	-2.13957	0.0323898	0.0795785
PBANKA_1115800	PBANKA_111580	conserved Plasmodium protein, unknown function	conserved Plasmodium protein, unknown function	N/A	47.5041	-0.523294	0.304138	-1.72058	0.0853267	0.166777
PBANKA_1363300	PBANKA_136330	conserved Plasmodium protein, unknown function	conserved Plasmodium protein, unknown function	N/A	246.397	-0.521935	0.218399	-2.38982	0.0168564	0.0476368
PBANKA_0910200	PBANKA_091020	protein phosphatase PPM2	protein phosphatase PPM2	PPM2	1467.43	-0.521607	0.269062	-1.93861	0.0525485	0.114674
PBANKA_1106100	PBANKA_110610	conserved Plasmodium protein, unknown function	conserved Plasmodium protein, unknown function	N/A	52.9734	-0.520448	0.307161	-1.69438	0.0901923	0.173729
PBANKA_0700900	PBANKA_070090	reticulocyte binding protein, putative	reticulocyte binding protein, putative	Pb235	69.5237	-0.520262	0.302803	-1.71815	0.0857687	0.167289
PBANKA_0316000	PBANKA_031600	replication factor C subunit 1, putative	replication factor C subunit 1, putative	RFC1	772.529	-0.520058	0.239613	-2.17041	0.0299759	0.0751581
PBANKA_0719500	PBANKA_071950	conserved Plasmodium protein, unknown function	conserved Plasmodium protein, unknown function	N/A	423.477	-0.520048	0.194739	-2.67049	0.00757405	0.0254993
PBANKA_0607300	PBANKA_060730	zinc finger protein, putative	zinc finger protein, putative	N/A	722.979	-0.519246	0.233068	-2.22787	0.0258893	0.0673847
PBANKA_0620900	PBANKA_062090	conserved Plasmodium protein, unknown function	conserved Plasmodium protein, unknown function	N/A	225.118	-0.519218	0.254251	-2.04214	0.0411372	0.0953711
PBANKA_1364800	PBANKA_136480	ABC transporter B family member 6, putative	ABC transporter B family member 6, putative	ABCB6	90.8458	-0.519154	0.267117	-1.94355	0.0519503	0.113635
PBANKA_0524500	PBANKA_052450	conserved rodent malaria protein, unknown function	conserved rodent malaria protein, unknown function	N/A	90.4062	-0.51914	0.274866	-1.8887	0.0589321	0.124908
PBANKA_0509600	PBANKA_050960	conserved Plasmodium protein, unknown function	conserved Plasmodium protein, unknown function	N/A	601.946	-0.517711	0.187283	-2.76432	0.00570417	0.0202922
PBANKA_0512500	PBANKA_051250	ribosome biogenesis protein RPF2, putative	ribosome biogenesis protein RPF2, putative	N/A	76.2244	-0.516813	0.350334	-1.4752	0.140158	0.242252
PBANKA_1105200	PBANKA_110520	BCNT domain-containing protein, putative	BCNT domain-containing protein, putative	N/A	160.435	-0.516669	0.228655	-2.2596	0.0238461	0.0629841
PBANKA_0709700	PBANKA_070970	protein kinase 1	protein kinase 1	PK1	225.63	-0.516175	0.248347	-2.07844	0.0376688	0.089018
PBANKA_1132200	PBANKA_113220	RWD domain-containing protein, putative	RWD domain-containing protein, putative	N/A	153.06	-0.516008	0.237425	-2.17335	0.0297541	0.0748039
PBANKA_0718200	PBANKA_071820	conserved protein, unknown function	conserved protein, unknown function	N/A	245.334	-0.515856	0.226078	-2.28176	0.0225037	0.0599496
PBANKA_1458700	PBANKA_145870	conserved Plasmodium protein, unknown function	conserved Plasmodium protein, unknown function	N/A	297.246	-0.515815	0.250353	-2.06035	0.0393652	0.0919972
PBANKA_0827600	PBANKA_082760	conserved Plasmodium protein, unknown function	conserved Plasmodium protein, unknown function	N/A	113.15	-0.514743	0.290818	-1.76999	0.0767296	0.15399
PBANKA_0100900	PBANKA_010090	ATP-dependent RNA helicase MTR4, putative	ATP-dependent RNA helicase MTR4, putative	MTR4	572.505	-0.514159	0.257095	-1.99988	0.0455135	0.102798
PBANKA_0305100	PBANKA_030510	serine repeat antigen 1	serine repeat antigen 1	SERA1	22549.2	-0.514147	0.171974	-2.98969	0.00279264	0.0117951
PBANKA_0814700	PBANKA_081470	conserved protein, unknown function	conserved protein, unknown function	N/A	210.937	-0.513549	0.336528	-1.52602	0.127005	0.225732
PBANKA_0721100	PBANKA_072110	conserved Plasmodium protein, unknown function	conserved Plasmodium protein, unknown function	N/A	125.254	-0.512897	0.239248	-2.14379	0.0320501	0.078869
PBANKA_0822800	PBANKA_082280	conserved Plasmodium protein, unknown function	conserved Plasmodium protein, unknown function	N/A	111.784	-0.512729	0.323274	-1.58605	0.112727	0.205707
PBANKA_1229500	PBANKA_122950	endonuclease III-like protein 1, putative	endonuclease III-like protein 1, putative	NTHL1	65.7569	-0.512651	0.290398	-1.76534	0.0775073	0.154881
PBANKA_1402000	PBANKA_140200	sodium/hydrogen exchanger, putative	sodium/hydrogen exchanger, putative	N/A	785.667	-0.512478	0.266601	-1.92226	0.0545726	0.117763
PBANKA_1232200	PBANKA_123220	FACT complex subunit SPT16	FACT complex subunit SPT16	FACT-L	954.142	-0.512051	0.255206	-2.00642	0.0448112	0.101906
PBANKA_1139500	PBANKA_113950	CCR4 domain-containing protein 2, putative	CCR4 domain-containing protein 2, putative	CCR4-2	109.562	-0.511721	0.265133	-1.93006	0.0536	0.11653
PBANKA_0212700	PBANKA_021270	RING zinc finger protein, putative	RING zinc finger protein, putative	N/A	213.557	-0.511435	0.214459	-2.38476	0.0170901	0.0480924
PBANKA_0614800	PBANKA_061480	conserved Plasmodium protein, unknown function	conserved Plasmodium protein, unknown function	N/A	352.795	-0.511387	0.219675	-2.32793	0.019916	0.0542061
NA	PBANKA_111810.2	NA	NA	NA	277.78	-0.511081	0.209707	-2.43712	0.0148049	0.0431246
PBANKA_0832400	PBANKA_083240	conserved protein, unknown function	conserved protein, unknown function	N/A	35.1894	-0.511054	0.338368	-1.51035	0.130954	0.23116
PBANKA_0808100	PBANKA_080810	6-cysteine protein	6-cysteine protein	B9	26.1249	-0.510504	0.394147	-1.29521	0.195247	0.310444
PBANKA_1463100	PBANKA_146310	CSC1-like protein, putative	CSC1-like protein, putative	N/A	318.717	-0.510463	0.227402	-2.24476	0.0247836	0.0649801
PBANKA_0935000	PBANKA_093500	ATPase, putative	ATPase, putative	N/A	463.994	-0.510219	0.245276	-2.08019	0.0375084	0.0887585
PBANKA_1433400	PBANKA_143340	diphthamide biosynthesis protein 3, putative	diphthamide biosynthesis protein 3, putative	DPH3	168.499	-0.509937	0.248438	-2.05257	0.0401143	0.0934191
PBANKA_0917800	PBANKA_091780	conserved oligomeric Golgi complex subunit 2, putative	conserved oligomeric Golgi complex subunit 2, putative	COG2	121.214	-0.509274	0.244638	-2.08175	0.0373655	0.0885263
PBANKA_0401700	PBANKA_040170	CLP1 P-loop domain-containing protein, putative	CLP1 P-loop domain-containing protein, putative	N/A	182.924	-0.508855	0.263918	-1.92808	0.0538447	0.116801
PBANKA_0414900	PBANKA_041490	dynein intermediate light chain, putative	dynein intermediate light chain, putative	N/A	62.6459	-0.507615	0.285621	-1.77723	0.0755299	0.152158
PBANKA_0621600	PBANKA_062160	conserved Plasmodium protein, unknown function	conserved Plasmodium protein, unknown function	N/A	250.594	-0.507607	0.268608	-1.88977	0.0587891	0.124662
PBANKA_0610000	PBANKA_061000	ribosomal protein S18, mitochondrial, putative	ribosomal protein S18, mitochondrial, putative	mtRPS18	81.3168	-0.505939	0.273806	-1.8478	0.064631	0.134412
PBANKA_1428900	PBANKA_142890	bromodomain protein 2, putative	bromodomain protein 2, putative	BDP2	956.386	-0.505757	0.283158	-1.78613	0.0740778	0.149963
PBANKA_0603300	PBANKA_060330	sexual stage-specific protein G37	sexual stage-specific protein G37	G37	114.159	-0.505552	0.250251	-2.02018	0.0433644	0.0992958
PBANKA_1317100	PBANKA_131710	gamma-tubulin complex component, putative	gamma-tubulin complex component, putative	N/A	142.355	-0.504829	0.248776	-2.02925	0.0424325	0.0975946
PBANKA_0107900	PBANKA_010790	conserved Plasmodium protein, unknown function	conserved Plasmodium protein, unknown function	N/A	215.8	-0.504548	0.271883	-1.85576	0.0634884	0.132629
PBANKA_1332800	PBANKA_133280	acetyl-CoA carboxylase	acetyl-CoA carboxylase	ACC	80.8322	-0.50408	0.286506	-1.75941	0.0785086	0.156411
PBANKA_1028000	PBANKA_102800	ubiquitin carboxyl-terminal hydrolase, putative	ubiquitin carboxyl-terminal hydrolase, putative	N/A	128.876	-0.503589	0.293452	-1.71609	0.0861463	0.167955
PBANKA_0816500	PBANKA_081650	conserved Plasmodium protein, unknown function	conserved Plasmodium protein, unknown function	N/A	47.5971	-0.503542	0.365044	-1.3794	0.167771	0.276897
PBANKA_1141900	PBANKA_114190	DIP13 homolog, putative	DIP13 homolog, putative	DIP13	82.8061	-0.503163	0.27877	-1.80494	0.071084	0.145269
PBANKA_0613300	PBANKA_061330	LITAF-like zinc finger protein, putative	LITAF-like zinc finger protein, putative	N/A	303.493	-0.502369	0.236416	-2.12493	0.0335923	0.0817977
PBANKA_0714200	PBANKA_071420	chaperone protein ClpB1, putative	chaperone protein ClpB1, putative	ClpB1	862.108	-0.501969	0.251925	-1.99253	0.0463126	0.103996
PBANKA_1139700	PBANKA_113970	protein AMR1, putative	protein AMR1, putative	N/A	168.814	-0.501835	0.25295	-1.98393	0.0472637	0.105723
PBANKA_1411600	PBANKA_141160	methionyl-tRNA formyltransferase, putative	methionyl-tRNA formyltransferase, putative	N/A	38.8361	-0.500962	0.331952	-1.50914	0.131264	0.231442
PBANKA_1300800	PBANKA_130080	cysteine repeat modular protein 4	cysteine repeat modular protein 4	CRMP4	70.3425	-0.500241	0.280192	-1.78535	0.074205	0.150155
PBANKA_0213900	PBANKA_021390	dynein light chain, putative	dynein light chain, putative	N/A	45.9108	-0.50007	0.314178	-1.59168	0.111457	0.20395
PBANKA_0403400	PBANKA_040340	conserved protein, unknown function	conserved protein, unknown function	N/A	68.4642	-0.499799	0.320554	-1.55917	0.118955	0.214372
PBANKA_0204500	PBANKA_020450	LCCL domain-containing protein, putative	LCCL domain-containing protein, putative	CCp5	37.6619	-0.499268	0.336679	-1.48292	0.138096	0.24006
PBANKA_1227100	PBANKA_122710	U3 small nucleolar RNA-associated protein 14, putative	U3 small nucleolar RNA-associated protein 14, putative	UTP14	164.064	-0.499118	0.358435	-1.39249	0.163774	0.272132
PBANKA_0401500	PBANKA_040150	exportin-1, putative	exportin-1, putative	N/A	2879.78	-0.498907	0.203488	-2.45177	0.0142155	0.0419069
PBANKA_0804600	PBANKA_080460	AAA family ATPase, putative	AAA family ATPase, putative	N/A	244.318	-0.498572	0.269103	-1.85272	0.0639225	0.133177
PBANKA_0615300	PBANKA_061530	inner membrane complex protein, putative	inner membrane complex protein, putative	IMC32	221.827	-0.497486	0.230931	-2.15426	0.0312196	0.0775233
PBANKA_0504900	PBANKA_050490	N-acetyltransferase, GNAT family, putative	N-acetyltransferase, GNAT family, putative	N/A	254.356	-0.496851	0.278391	-1.78473	0.0743057	0.15027
PBANKA_0402100	PBANKA_040210	spindle pole body protein, putative	spindle pole body protein, putative	N/A	81.8716	-0.496624	0.285815	-1.73757	0.0822861	0.162336
PBANKA_1203300	PBANKA_120330	methionine--tRNA ligase, putative	methionine--tRNA ligase, putative	N/A	115.114	-0.496429	0.257921	-1.92473	0.0542627	0.117258
PBANKA_1014100	PBANKA_101410	endonuclease/exonuclease/phosphatase family protein, putative	endonuclease/exonuclease/phosphatase family protein, putative	N/A	76.2548	-0.496241	0.309931	-1.60114	0.109347	0.201039
PBANKA_1223800	PBANKA_122380	V-type proton ATPase subunit a, putative	V-type proton ATPase subunit a, putative	N/A	2603.54	-0.496026	0.187725	-2.6423	0.00823451	0.027249
PBANKA_1024600	PBANKA_102460	liver specific protein 1	liver specific protein 1	LISP1	28.3982	-0.495419	0.377984	-1.31069	0.189963	0.304123
PBANKA_1241500	PBANKA_124150	conserved protein, unknown function	conserved protein, unknown function	N/A	119.476	-0.495113	0.309698	-1.59869	0.109889	0.201636
PBANKA_1343700	PBANKA_134370	conserved Plasmodium protein, unknown function	conserved Plasmodium protein, unknown function	N/A	74.5867	-0.495037	0.26679	-1.85553	0.0635209	0.132637
PBANKA_1139400	PBANKA_113940	polyubiquitin binding protein, putative	polyubiquitin binding protein, putative	DOA1	217.828	-0.494613	0.232743	-2.12514	0.0335746	0.0817973
PBANKA_0936300	PBANKA_093630	protein transport protein BOS1, putative	protein transport protein BOS1, putative	BOS1	109.658	-0.494277	0.246397	-2.00602	0.0448545	0.101926
PBANKA_1135900	PBANKA_113590	conserved Plasmodium protein, unknown function	conserved Plasmodium protein, unknown function	N/A	69.0157	-0.494176	0.292354	-1.69034	0.0909635	0.174924
PBANKA_0416300	PBANKA_041630	nucleoporin NUP221	nucleoporin NUP221	NUP221	2093.46	-0.49417	0.198839	-2.48528	0.0129449	0.0388515
PBANKA_0836000	PBANKA_083600	vacuolar protein sorting-associated protein 33, putative	vacuolar protein sorting-associated protein 33, putative	VPS33	78.5496	-0.494143	0.280422	-1.76214	0.0780452	0.155688
PBANKA_1316100	PBANKA_131610	conserved Plasmodium protein, unknown function	conserved Plasmodium protein, unknown function	N/A	504.597	-0.493064	0.273156	-1.80506	0.0710652	0.145269
PBANKA_0930100	PBANKA_093010	conserved Plasmodium protein, unknown function	conserved Plasmodium protein, unknown function	N/A	122.564	-0.492373	0.254345	-1.93585	0.0528867	0.115303
PBANKA_1427300	PBANKA_142730	ABC1 family, putative	ABC1 family, putative	N/A	167.978	-0.492027	0.288794	-1.70373	0.0884315	0.170975
PBANKA_0705700	PBANKA_070570	conserved Plasmodium protein, unknown function	conserved Plasmodium protein, unknown function	N/A	240.662	-0.491487	0.229122	-2.14509	0.0319458	0.078685
PBANKA_1228200	PBANKA_122820	glutamate dehydrogenase, putative	glutamate dehydrogenase, putative	GDH3	507.131	-0.490423	0.235272	-2.08449	0.0371153	0.0881234
PBANKA_0928200	PBANKA_092820	conserved protein, unknown function	conserved protein, unknown function	N/A	751.873	-0.490299	0.222356	-2.20502	0.027453	0.0705583
PBANKA_1211500	PBANKA_121150	U3 small nucleolar RNA-associated protein 13, putative	U3 small nucleolar RNA-associated protein 13, putative	UTP13	386.517	-0.489746	0.24462	-2.00207	0.0452771	0.102454
PBANKA_0509700	PBANKA_050970	conserved Plasmodium protein, unknown function	conserved Plasmodium protein, unknown function	N/A	44.3342	-0.489404	0.312668	-1.56525	0.117524	0.212623
PBANKA_1353500	PBANKA_135350	exosome complex component RRP42, putative	exosome complex component RRP42, putative	RRP42	46.2968	-0.488834	0.313161	-1.56097	0.118531	0.213946
PBANKA_0207700	PBANKA_020770	FtsJ-like methyltransferase, putative	FtsJ-like methyltransferase, putative	N/A	154.553	-0.48876	0.250243	-1.95314	0.050803	0.11181
PBANKA_1405600	PBANKA_140560	U3 small nucleolar RNA-associated protein 6, putative	U3 small nucleolar RNA-associated protein 6, putative	UTP6	117.033	-0.488412	0.24977	-1.95545	0.0505302	0.111368
PBANKA_0801900	PBANKA_080190	methyltransferase, putative	methyltransferase, putative	N/A	409.845	-0.48775	0.27292	-1.78715	0.073913	0.14975
PBANKA_1224600	PBANKA_122460	conserved Plasmodium protein, unknown function	conserved Plasmodium protein, unknown function	N/A	178.098	-0.487644	0.319973	-1.52401	0.127505	0.226189
PBANKA_1124200	PBANKA_112420	DNA polymerase 1, putative	DNA polymerase 1, putative	N/A	75.443	-0.487343	0.284781	-1.71129	0.0870278	0.168753
PBANKA_0501700	PBANKA_050170	phosphomannomutase, putative	phosphomannomutase, putative	N/A	366.162	-0.487336	0.229112	-2.12707	0.0334145	0.0814499
PBANKA_1246500	PBANKA_124650	PIR protein	PIR protein	N/A	35.509	-0.487229	0.347741	-1.40113	0.161176	0.268974
PBANKA_1319400	PBANKA_131940	conserved Plasmodium protein, unknown function	conserved Plasmodium protein, unknown function	N/A	40.6049	-0.486877	0.366456	-1.32861	0.183976	0.29731
PBANKA_1037400	PBANKA_103740	cysteine-rich small secreted protein CSS, putative	cysteine-rich small secreted protein CSS, putative	N/A	90.0511	-0.485915	0.284659	-1.70701	0.087821	0.170078
PBANKA_0934700	PBANKA_093470	conserved protein, unknown function	conserved protein, unknown function	N/A	139.461	-0.485653	0.249795	-1.9442	0.0518708	0.113536
PBANKA_1241200	PBANKA_124120	conserved Plasmodium protein, unknown function	conserved Plasmodium protein, unknown function	N/A	45.2202	-0.485535	0.311134	-1.56054	0.118633	0.213964
PBANKA_1033400	PBANKA_103340	aldo-keto reductase, putative	aldo-keto reductase, putative	N/A	170.344	-0.48514	0.306181	-1.58449	0.113082	0.206112
PBANKA_1433600	PBANKA_143360	thrombospondin-related apical membrane protein	thrombospondin-related apical membrane protein	TRAMP	32.0246	-0.48412	0.348097	-1.39076	0.164298	0.272711
PBANKA_0315300	PBANKA_031530	patatin-like phospholipase, putative	patatin-like phospholipase, putative	N/A	395.485	-0.483938	0.268408	-1.80299	0.071389	0.145726
PBANKA_1301000	PBANKA_130100	conserved protein, unknown function	conserved protein, unknown function	N/A	363.42	-0.483849	0.267977	-1.80556	0.0709868	0.145269
PBANKA_1410600	PBANKA_141060	GYF domain-containing protein, putative	GYF domain-containing protein, putative	N/A	66.447	-0.483529	0.31547	-1.53272	0.125344	0.223293
PBANKA_1107000	PBANKA_110700	subtilisin propeptide-like protein, putative	subtilisin propeptide-like protein, putative	SUB1-ProM	36.9819	-0.482578	0.337807	-1.42856	0.153131	0.259311
PBANKA_1236000	PBANKA_123600	conserved protein, unknown function	conserved protein, unknown function	N/A	68.3056	-0.481981	0.288861	-1.66856	0.0952053	0.181206
PBANKA_1205400	PBANKA_120540	rho GTPase-activating protein, putative	rho GTPase-activating protein, putative	N/A	1228.63	-0.481885	0.203834	-2.3641	0.0180738	0.0504027
PBANKA_0317121	PBANKA_130035	fam-a protein, pseudogene	fam-a protein, pseudogene	N/A	133.197	-0.48175	0.260651	-1.84826	0.0645649	0.134394
PBANKA_1410900	PBANKA_141090	translation initiation factor IF-2, putative	translation initiation factor IF-2, putative	IF2a	50.0873	-0.481419	0.322694	-1.49187	0.135732	0.237787
PBANKA_1231600	PBANKA_123160	AP2 domain transcription factor AP2-O2	AP2 domain transcription factor AP2-O2	AP2-O2	296.397	-0.480823	0.275874	-1.74291	0.0813496	0.160967
PBANKA_1109800	PBANKA_110980	peptidyl-prolyl cis-trans isomerase, putative	peptidyl-prolyl cis-trans isomerase, putative	CYP87	144.168	-0.480457	0.248292	-1.93504	0.0529848	0.115463
PBANKA_1230700	PBANKA_123070	protein phosphatase, putative	protein phosphatase, putative	N/A	55.9795	-0.480424	0.317828	-1.51158	0.130639	0.23078
PBANKA_1426300	PBANKA_142630	ER membrane protein complex subunit 1, putative	ER membrane protein complex subunit 1, putative	EMC1	1001.87	-0.480008	0.239776	-2.0019	0.0452951	0.102454
PBANKA_0200600	PBANKA_020060	fam-a protein	fam-a protein	N/A	512.844	-0.479831	0.246136	-1.94945	0.0512415	0.112402
PBANKA_0702400	PBANKA_070240	conserved protein, unknown function	conserved protein, unknown function	N/A	49.6759	-0.479565	0.345749	-1.38703	0.165431	0.274106
PBANKA_0812400	PBANKA_081240	cysteine repeat modular protein 1	cysteine repeat modular protein 1	CRMP1	125.235	-0.479238	0.242486	-1.97636	0.0481145	0.107059
PBANKA_0708100	PBANKA_070810	dynein light chain 1	dynein light chain 1	DLC1	105.679	-0.479071	0.258285	-1.85481	0.0636228	0.13279
PBANKA_1464600	PBANKA_146460	conserved Plasmodium protein, unknown function	conserved Plasmodium protein, unknown function	N/A	126.668	-0.478691	0.255775	-1.87153	0.0612718	0.129043
PBANKA_0305400	PBANKA_030540	conserved Plasmodium protein, unknown function	conserved Plasmodium protein, unknown function	N/A	83.7001	-0.478086	0.256852	-1.86133	0.0626979	0.131451
PBANKA_0933700	PBANKA_093370	mitogen-activated protein kinase 2	mitogen-activated protein kinase 2	MAPK2	39.1295	-0.478078	0.328502	-1.45533	0.145579	0.249304
PBANKA_1363100	PBANKA_136310	conserved protein, unknown function	conserved protein, unknown function	N/A	45.9668	-0.477762	0.310262	-1.53986	0.123594	0.220853
PBANKA_1352400	PBANKA_135240	conserved protein, unknown function	conserved protein, unknown function	N/A	339.934	-0.477578	0.195818	-2.43888	0.0147327	0.0430491
PBANKA_0521261	berg05_28s	28S ribosomal RNA	28S ribosomal RNA	N/A	8055.3	-0.477499	0.254467	-1.87647	0.0605905	0.127898
PBANKA_0408000	PBANKA_040800	conserved Plasmodium protein, unknown function	conserved Plasmodium protein, unknown function	N/A	59.7993	-0.477471	0.287506	-1.66073	0.0967674	0.183437
PBANKA_1029200	PBANKA_102920	iron-sulfur cluster assembly protein SufC	iron-sulfur cluster assembly protein SufC	SufC	120.918	-0.476944	0.282788	-1.68658	0.0916841	0.176091
PBANKA_0614300	PBANKA_061430	cysteine desulfurase	cysteine desulfurase	SufS	206.928	-0.47672	0.225703	-2.11216	0.0346728	0.0838136
PBANKA_1445500	PBANKA_144550	pre-mRNA-splicing regulator WTAP, putative	pre-mRNA-splicing regulator WTAP, putative	WTAP	222.054	-0.476658	0.259973	-1.83349	0.0667294	0.137789
PBANKA_1402300	PBANKA_140230	conserved Plasmodium protein, unknown function	conserved Plasmodium protein, unknown function	N/A	69.5802	-0.476397	0.283868	-1.67824	0.0933009	0.178369
PBANKA_1126000	PBANKA_112600	E3 ubiquitin-protein ligase RNF5, putative	E3 ubiquitin-protein ligase RNF5, putative	RNF5	325.58	-0.476113	0.221971	-2.14493	0.0319584	0.078685
PBANKA_0906700	PBANKA_090670	conserved Plasmodium protein, unknown function	conserved Plasmodium protein, unknown function	N/A	146.204	-0.475309	0.24654	-1.92792	0.0538653	0.116801
PBANKA_1029300	PBANKA_102930	30S ribosomal protein S9, putative	30S ribosomal protein S9, putative	N/A	111.639	-0.473812	0.303609	-1.5606	0.118618	0.213964
PBANKA_0720100	PBANKA_072010	conserved Plasmodium protein, unknown function	conserved Plasmodium protein, unknown function	N/A	44.9928	-0.473499	0.320396	-1.47786	0.139446	0.241561
PBANKA_0925900	PBANKA_092590	conserved Plasmodium protein, unknown function	conserved Plasmodium protein, unknown function	N/A	471.079	-0.473374	0.254568	-1.85952	0.0629537	0.131868
PBANKA_1239600	PBANKA_123960	ubiquitin fusion degradation protein 1, putative	ubiquitin fusion degradation protein 1, putative	UFD1	185.815	-0.472655	0.228423	-2.06921	0.0385262	0.0905833
PBANKA_1004300	PBANKA_100430	KLRAQ domain-containing protein, putative	KLRAQ domain-containing protein, putative	N/A	603.75	-0.472122	0.247437	-1.90805	0.0563853	0.120945
PBANKA_0521200	PBANKA_052120	conserved Plasmodium protein, unknown function	conserved Plasmodium protein, unknown function	N/A	62.5078	-0.471702	0.288417	-1.63549	0.101947	0.190602
PBANKA_1243100	PBANKA_124310	F-actin-capping protein subunit alpha	F-actin-capping protein subunit alpha	CPalpha	74.8587	-0.471044	0.270961	-1.73842	0.0821368	0.162179
PBANKA_0516100	PBANKA_051610	conserved protein, unknown function	conserved protein, unknown function	N/A	139.788	-0.468617	0.241819	-1.93789	0.0526372	0.114813
PBANKA_1242000	PBANKA_124200	ubiquitin carboxyl-terminal hydrolase 14, putative	ubiquitin carboxyl-terminal hydrolase 14, putative	USP14	380.513	-0.468579	0.242917	-1.92897	0.0537346	0.116726
PBANKA_1357000	PBANKA_135700	aminomethyltransferase, putative	aminomethyltransferase, putative	N/A	262.483	-0.468278	0.265946	-1.7608	0.0782717	0.156006
PBANKA_1338500	PBANKA_133850	N-acetyltransferase, GNAT family, putative	N-acetyltransferase, GNAT family, putative	N/A	291.952	-0.46784	0.21401	-2.18607	0.0288106	0.0731444
PBANKA_0707600	PBANKA_070760	serine/threonine protein kinase VPS15, putative	serine/threonine protein kinase VPS15, putative	VPS15	140.208	-0.467799	0.232344	-2.01339	0.0440734	0.100671
PBANKA_0804500	PBANKA_080450	rhoptry-associated membrane antigen, putative	rhoptry-associated membrane antigen, putative	RAMA	7164.72	-0.467676	0.215458	-2.17061	0.0299607	0.0751581
PBANKA_0309200	PBANKA_030920	conserved Plasmodium protein, unknown function	conserved Plasmodium protein, unknown function	N/A	253.197	-0.467191	0.2122	-2.20165	0.0276898	0.0709972
PBANKA_0932500	PBANKA_093250	histone-lysine N-methyltransferase SET7, putative	histone-lysine N-methyltransferase SET7, putative	SET7	1315.31	-0.466962	0.187944	-2.48457	0.0129706	0.0388784
PBANKA_0804400	PBANKA_080440	conserved Plasmodium protein, unknown function	conserved Plasmodium protein, unknown function	N/A	178.679	-0.465841	0.271569	-1.71537	0.0862774	0.167999
PBANKA_1304700	PBANKA_130470	major facilitator superfamily domain-containing protein, putative	major facilitator superfamily domain-containing protein, putative	MFS6	363.227	-0.465805	0.207734	-2.24231	0.0249412	0.0652877
PBANKA_1226300	PBANKA_122630	zinc finger protein, putative	zinc finger protein, putative	N/A	76.5537	-0.465578	0.272887	-1.70612	0.0879862	0.170327
PBANKA_1109600	PBANKA_110960	conserved Plasmodium protein, unknown function	conserved Plasmodium protein, unknown function	N/A	45.304	-0.465127	0.314892	-1.4771	0.13965	0.241823
PBANKA_0831300	PBANKA_083130	peptidyl-prolyl cis-trans isomerase, putative	peptidyl-prolyl cis-trans isomerase, putative	CYP72	105.192	-0.465016	0.290273	-1.602	0.109156	0.200779
PBANKA_1205600	PBANKA_120560	conserved protein, unknown function	conserved protein, unknown function	N/A	98.0585	-0.464567	0.251463	-1.84746	0.0646807	0.134455
PBANKA_0707900	PBANKA_070790	thrombospondin-related protein 1	thrombospondin-related protein 1	TRP1	41.9781	-0.464299	0.315791	-1.47027	0.141488	0.243698
PBANKA_0414700	PBANKA_041470	zinc finger protein, putative	zinc finger protein, putative	N/A	974.757	-0.463928	0.252776	-1.83534	0.066456	0.137408
PBANKA_0831200	PBANKA_083120	diacylglycerol kinase, putative	diacylglycerol kinase, putative	N/A	93.7123	-0.463919	0.288217	-1.60962	0.107481	0.198315
PBANKA_1226700	PBANKA_122670	AAA family ATPase, putative	AAA family ATPase, putative	N/A	66.9534	-0.463518	0.269061	-1.72272	0.0849388	0.166299
PBANKA_0521400	PBANKA_052140	serine/threonine protein kinase RIO2, putative	serine/threonine protein kinase RIO2, putative	RIO2	211.328	-0.463107	0.281596	-1.64458	0.100057	0.188053
PBANKA_1459400	PBANKA_145940	clathrin adaptor domain-containing protein, putative	clathrin adaptor domain-containing protein, putative	N/A	717.913	-0.462503	0.236148	-1.95853	0.0501676	0.110726
PBANKA_0815000	PBANKA_081500	pseudouridylate synthase, putative	pseudouridylate synthase, putative	N/A	37.2654	-0.462099	0.325906	-1.41789	0.156222	0.262503
PBANKA_0806900	PBANKA_080690	conserved Plasmodium protein, unknown function	conserved Plasmodium protein, unknown function	N/A	95.944	-0.461735	0.279008	-1.65491	0.0979421	0.18505
PBANKA_1442400	PBANKA_144240	protein KIC2, putative	protein KIC2, putative	N/A	44.1888	-0.461312	0.325238	-1.41838	0.156079	0.262503
PBANKA_0810900	PBANKA_081090	FHA domain protein, putative	FHA domain protein, putative	N/A	228.096	-0.460881	0.239376	-1.92534	0.0541862	0.117147
PBANKA_1031500	PBANKA_103150	conserved Plasmodium protein, unknown function	conserved Plasmodium protein, unknown function	N/A	40.5193	-0.460148	0.320661	-1.435	0.151287	0.257089
PBANKA_1204000	PBANKA_120400	conserved Plasmodium protein, unknown function	conserved Plasmodium protein, unknown function	N/A	40.0612	-0.459918	0.328433	-1.40034	0.161411	0.269246
PBANKA_1136100	PBANKA_113610	conserved Plasmodium protein, unknown function	conserved Plasmodium protein, unknown function	N/A	127.618	-0.458993	0.260289	-1.76339	0.0778339	0.1554
PBANKA_1037000	PBANKA_103700	trafficking protein particle complex subunit 1, putative	trafficking protein particle complex subunit 1, putative	BET5	28.7158	-0.458744	0.395174	-1.16087	0.245696	0.370859
PBANKA_0405800	PBANKA_040580	spindle and kinetochore-associated protein 2, putative	spindle and kinetochore-associated protein 2, putative	SKA2	237.672	-0.458566	0.225713	-2.03163	0.0421908	0.0971832
PBANKA_0622600	PBANKA_062260	conserved Plasmodium protein, unknown function	conserved Plasmodium protein, unknown function	N/A	435.959	-0.458233	0.214843	-2.13287	0.0329354	0.0807056
PBANKA_0823600	PBANKA_082360	pre-mRNA-splicing factor 18, putative	pre-mRNA-splicing factor 18, putative	PRP18	467.921	-0.458177	0.253605	-1.80666	0.0708158	0.145002
PBANKA_1127300	PBANKA_112730	DNA methyltransferase 1-associated protein 1, putative	DNA methyltransferase 1-associated protein 1, putative	N/A	178.331	-0.458146	0.262521	-1.74518	0.0809542	0.160321
PBANKA_1131600	PBANKA_113160	DNA replication licensing factor MCM6, putative	DNA replication licensing factor MCM6, putative	MCM6	899.809	-0.457773	0.185995	-2.46122	0.0138466	0.0411294
PBANKA_1129400	PBANKA_112940	deubiquitinating enzyme MINDY, putative	deubiquitinating enzyme MINDY, putative	N/A	349.836	-0.456924	0.237837	-1.92116	0.0547111	0.118007
PBANKA_1123500	PBANKA_112350	ISWI chromatin-remodeling complex ATPase, putative	ISWI chromatin-remodeling complex ATPase, putative	ISWI	1824.29	-0.456827	0.208721	-2.1887	0.0286187	0.0728162
PBANKA_0824900	PBANKA_082490	patatin-like phospholipase, putative	patatin-like phospholipase, putative	N/A	303.899	-0.456197	0.2534	-1.8003	0.071813	0.146399
PBANKA_0818000	PBANKA_081800	merozoite organizing protein, putative	merozoite organizing protein, putative	MOP	155.765	-0.455995	0.246885	-1.847	0.0647477	0.134534
PBANKA_0409700	PBANKA_040970	plasmepsin VI, putative	plasmepsin VI, putative	PM6	97.0108	-0.455839	0.265861	-1.71458	0.0864227	0.168211
PBANKA_0719400	PBANKA_071940	LETM1-like protein, putative	LETM1-like protein, putative	N/A	198.39	-0.455328	0.308348	-1.47667	0.139764	0.241872
PBANKA_0807000	PBANKA_080700	DNA-directed RNA polymerase II subunit RPB1, putative	DNA-directed RNA polymerase II subunit RPB1, putative	RPB1	3404.87	-0.454613	0.241452	-1.88283	0.0597232	0.12647
PBANKA_1123700	PBANKA_112370	conserved Plasmodium protein, unknown function	conserved Plasmodium protein, unknown function	N/A	44.672	-0.45343	0.335848	-1.35011	0.176982	0.288612
PBANKA_1216600	PBANKA_121660	cyclic amine resistance locus protein, putative	cyclic amine resistance locus protein, putative	CARL	504.157	-0.45337	0.210527	-2.1535	0.0312794	0.0775475
PBANKA_1465600	PBANKA_146560	PIR protein	PIR protein	N/A	41.9176	-0.45289	0.327842	-1.38143	0.167147	0.276063
PBANKA_0402500	PBANKA_040250	phosphatidylethanolamine-binding protein, putative	phosphatidylethanolamine-binding protein, putative	N/A	62.2809	-0.451674	0.288138	-1.56756	0.116983	0.212009
PBANKA_0608900	PBANKA_060890	general transcription factor 3C polypeptide 5, putative	general transcription factor 3C polypeptide 5, putative	N/A	132.82	-0.45065	0.280688	-1.60552	0.10838	0.199581
PBANKA_1024000	PBANKA_102400	thioredoxin-like protein, putative	thioredoxin-like protein, putative	ATrx1	103.397	-0.449363	0.28125	-1.59774	0.110102	0.201794
PBANKA_0617800	PBANKA_061780	conserved Plasmodium protein, unknown function	conserved Plasmodium protein, unknown function	N/A	25.0965	-0.448918	0.401324	-1.11859	0.263315	0.389729
PBANKA_1343500	PBANKA_134350	conserved protein, unknown function	conserved protein, unknown function	N/A	519.592	-0.448887	0.187936	-2.38852	0.0169166	0.0477488
PBANKA_1110200	PBANKA_111020	conserved Plasmodium protein, unknown function	conserved Plasmodium protein, unknown function	N/A	46.8448	-0.448861	0.319083	-1.40672	0.15951	0.266672
PBANKA_0807800	PBANKA_080780	DNA replication complex GINS protein, putative	DNA replication complex GINS protein, putative	N/A	105.806	-0.448144	0.261619	-1.71296	0.086719	0.168576
PBANKA_1241600	PBANKA_124160	conserved Plasmodium protein, unknown function	conserved Plasmodium protein, unknown function	N/A	43.941	-0.447449	0.311902	-1.43458	0.151406	0.257197
PBANKA_0712700	PBANKA_071270	zinc finger protein, putative	zinc finger protein, putative	N/A	45.6144	-0.447311	0.319864	-1.39844	0.16198	0.270025
PBANKA_0505900	PBANKA_050590	VPS13 domain-containing protein, putative	VPS13 domain-containing protein, putative	N/A	286.834	-0.446075	0.21258	-2.09839	0.035871	0.0860567
PBANKA_0304500	PBANKA_030450	conserved Plasmodium protein, unknown function	conserved Plasmodium protein, unknown function	N/A	355.682	-0.446057	0.222552	-2.00428	0.0450401	0.102116
PBANKA_0820800	PBANKA_082080	regulator of chromosome condensation-PP1-interacting protein	regulator of chromosome condensation-PP1-interacting protein	RCC-PIP	174.034	-0.445754	0.234047	-1.90455	0.0568388	0.121749
PBANKA_0209800	PBANKA_020980	conserved protein, unknown function	conserved protein, unknown function	N/A	51.7916	-0.445509	0.314738	-1.41549	0.156924	0.263202
PBANKA_1405800	PBANKA_140580	ATP-dependent RNA helicase DBP6, putative	ATP-dependent RNA helicase DBP6, putative	DBP6	213.32	-0.445424	0.266425	-1.67186	0.0945522	0.180258
PBANKA_1331600	PBANKA_133160	leucine-rich repeat protein	leucine-rich repeat protein	LRR14.1	46.4036	-0.445109	0.330358	-1.34735	0.177866	0.289852
PBANKA_1129100	PBANKA_112910	DNA polymerase epsilon catalytic subunit A, putative	DNA polymerase epsilon catalytic subunit A, putative	N/A	103.489	-0.444414	0.280576	-1.58393	0.113209	0.206263
PBANKA_1128900	PBANKA_112890	alpha/beta hydrolase, putative	alpha/beta hydrolase, putative	N/A	214.13	-0.443739	0.2167	-2.04771	0.0405881	0.0942862
PBANKA_0817900	PBANKA_081790	zinc finger protein, putative	zinc finger protein, putative	N/A	422.791	-0.443683	0.228217	-1.94413	0.0518797	0.113536
PBANKA_1332100	PBANKA_133210	zinc finger protein, putative	zinc finger protein, putative	N/A	552.376	-0.442762	0.289929	-1.52714	0.126726	0.22541
PBANKA_0311200	PBANKA_031120	conserved protein, unknown function	conserved protein, unknown function	N/A	244	-0.442191	0.259846	-1.70174	0.0888035	0.171409
PBANKA_0308200	PBANKA_030820	apicoplast beta-ketoacyl-acyl carrier protein synthase III precursor, putative	apicoplast beta-ketoacyl-acyl carrier protein synthase III precursor, putative	N/A	62.8499	-0.441758	0.296479	-1.49001	0.13622	0.238109
PBANKA_1217400	PBANKA_121740	conserved Plasmodium protein, unknown function	conserved Plasmodium protein, unknown function	N/A	126.846	-0.441148	0.268391	-1.64368	0.100243	0.188249
PBANKA_0712800	PBANKA_071280	U4/U6.U5 small nuclear ribonucleoprotein, putative	U4/U6.U5 small nuclear ribonucleoprotein, putative	SNRNP27	176.319	-0.441056	0.29601	-1.49	0.136223	0.238109
PBANKA_1356900	PBANKA_135690	U4/U6 small nuclear ribonucleoprotein PRP4, putative	U4/U6 small nuclear ribonucleoprotein PRP4, putative	PRPF4	241.37	-0.440816	0.235462	-1.87213	0.0611884	0.128926
PBANKA_1416900	PBANKA_141690	structural maintenance of chromosomes protein 2	structural maintenance of chromosomes protein 2	SMC2	69.434	-0.439891	0.296166	-1.48529	0.137468	0.239627
PBANKA_0510200	PBANKA_051020	conserved Plasmodium protein, unknown function	conserved Plasmodium protein, unknown function	N/A	652.591	-0.439694	0.288349	-1.52487	0.127293	0.226071
PBANKA_1124000	PBANKA_112400	sphingomyelin synthase 2, putative	sphingomyelin synthase 2, putative	SMS2	34.2136	-0.439383	0.334818	-1.31231	0.189417	0.303668
PBANKA_0415500	PBANKA_041550	coatomer subunit beta, putative	coatomer subunit beta, putative	SEC27	696.843	-0.438849	0.225881	-1.94283	0.0520362	0.113716
PBANKA_1028200	PBANKA_102820	atypical protein kinase, ABC-1 family, putative	atypical protein kinase, ABC-1 family, putative	N/A	96.6808	-0.438845	0.247194	-1.7753	0.0758479	0.152616
PBANKA_1238000	PBANKA_123800	heptatricopeptide repeat-containing protein, putative	heptatricopeptide repeat-containing protein, putative	N/A	96.3652	-0.438746	0.259396	-1.69141	0.0907584	0.174674
PBANKA_1450500	PBANKA_145050	pre-mRNA-splicing factor SYF1, putative	pre-mRNA-splicing factor SYF1, putative	XAB2	591.617	-0.438653	0.215093	-2.03937	0.0414136	0.0959638
PBANKA_1337500	PBANKA_133750	TOG domain-containing protein, putative	TOG domain-containing protein, putative	N/A	116.913	-0.438612	0.251756	-1.74221	0.0814719	0.16114
PBANKA_0714600	PBANKA_071460	vacuolar protein sorting-associated protein 2, putative	vacuolar protein sorting-associated protein 2, putative	VPS2	166.044	-0.438296	0.241147	-1.81754	0.0691338	0.142248
PBANKA_0203900	PBANKA_020390	rRNA biogenesis protein RRP36, putative	rRNA biogenesis protein RRP36, putative	RRP36	130.86	-0.437994	0.254856	-1.71859	0.0856889	0.167203
PBANKA_1215000	PBANKA_121500	survival motor neuron-like protein, putative	survival motor neuron-like protein, putative	SMN	301.15	-0.437648	0.342133	-1.27918	0.200835	0.317915
PBANKA_1454600	PBANKA_145460	conserved Plasmodium protein, unknown function	conserved Plasmodium protein, unknown function	N/A	365.152	-0.436957	0.235142	-1.85827	0.0631308	0.13206
PBANKA_0401400	PBANKA_040140	RNA-binding protein, putative	RNA-binding protein, putative	N/A	842.485	-0.436551	0.18596	-2.34755	0.0188975	0.0522294
PBANKA_1106400	PBANKA_110640	transcription factor 25, putative	transcription factor 25, putative	TCF25	441.153	-0.435662	0.217952	-1.99889	0.0456202	0.102903
PBANKA_0515800	PBANKA_051580	ribosome maturation factor RimM, putative	ribosome maturation factor RimM, putative	RimM	232.249	-0.435593	0.215129	-2.0248	0.0428876	0.0985927
PBANKA_1210600	PBANKA_121060	rhoptry associated adhesin, putative	rhoptry associated adhesin, putative	RA	272.752	-0.433869	0.241243	-1.79847	0.0721019	0.14673
PBANKA_1104000	PBANKA_110400	ATP-dependent helicase, putative	ATP-dependent helicase, putative	N/A	94.8082	-0.433005	0.279118	-1.55134	0.120821	0.217067
PBANKA_1451700	PBANKA_145170	conserved Plasmodium protein, unknown function	conserved Plasmodium protein, unknown function	N/A	87.604	-0.43241	0.275185	-1.57134	0.116103	0.210791
PBANKA_1357200	PBANKA_135720	endoplasmic reticulum chaperone GRP170, putative	endoplasmic reticulum chaperone GRP170, putative	GRP170	1078.99	-0.431378	0.297509	-1.44997	0.147068	0.251667
NA	29369-29527	NA	NA	NA	1408.19	-0.430446	0.25847	-1.66536	0.0958403	0.182042
PBANKA_1458800	PBANKA_145880	kinesin-15, putative	kinesin-15, putative	N/A	54.4345	-0.429379	0.297522	-1.44319	0.148968	0.254264
PBANKA_0104900	PBANKA_010490	RNA-binding protein, putative	RNA-binding protein, putative	N/A	796.325	-0.429165	0.298909	-1.43577	0.151067	0.256809
PBANKA_1314400	PBANKA_131440	conserved Plasmodium protein, unknown function	conserved Plasmodium protein, unknown function	N/A	173.931	-0.428567	0.27597	-1.55295	0.120436	0.216676
PBANKA_0834500	PBANKA_083450	conserved Plasmodium protein, unknown function	conserved Plasmodium protein, unknown function	N/A	78.0788	-0.428521	0.303648	-1.41124	0.158174	0.26482
PBANKA_0941300	PBANKA_094130	translocon component PTEX88	translocon component PTEX88	PTEX88	326.74	-0.42704	0.21606	-1.97649	0.0480991	0.107059
PBANKA_0214400	PBANKA_021440	AP2 domain transcription factor AP2-L	AP2 domain transcription factor AP2-L	AP2-L	1704.28	-0.426412	0.280198	-1.52182	0.128054	0.226902
PBANKA_1438900	PBANKA_143890	GTP cyclohydrolase 1, putative	GTP cyclohydrolase 1, putative	GCH1	83.2715	-0.425829	0.295168	-1.44267	0.149114	0.254419
PBANKA_1306100	PBANKA_130610	GTP-binding protein YihA2, putative	GTP-binding protein YihA2, putative	N/A	57.0012	-0.425134	0.330639	-1.28579	0.198515	0.314671
PBANKA_0516000	PBANKA_051600	conserved Plasmodium protein, unknown function	conserved Plasmodium protein, unknown function	N/A	31.0211	-0.424937	0.356564	-1.19175	0.233358	0.356308
PBANKA_0703000	PBANKA_070300	magnesium transporter, putative	magnesium transporter, putative	N/A	27.4636	-0.424692	0.391867	-1.08377	0.278469	0.406845
PBANKA_0806300	PBANKA_080630	P-type ATPase, putative	P-type ATPase, putative	ATPase7	137.192	-0.423907	0.244053	-1.73694	0.0823973	0.162417
PBANKA_0824300	PBANKA_082430	conserved Plasmodium protein, unknown function	conserved Plasmodium protein, unknown function	N/A	119.468	-0.42363	0.286412	-1.47909	0.139115	0.241078
PBANKA_0713500	PBANKA_071350	conserved Plasmodium protein, unknown function	conserved Plasmodium protein, unknown function	N/A	53.6124	-0.42357	0.354924	-1.19341	0.232708	0.355646
PBANKA_0614900	PBANKA_061490	conserved Plasmodium protein, unknown function	conserved Plasmodium protein, unknown function	N/A	629.204	-0.422718	0.210196	-2.01107	0.0443183	0.101081
PBANKA_1145100	PBANKA_114510	conserved Plasmodium protein, unknown function	conserved Plasmodium protein, unknown function	N/A	171.78	-0.422459	0.253617	-1.66573	0.0957663	0.181976
PBANKA_0918700	PBANKA_091870	A/G-specific adenine glycosylase, putative	A/G-specific adenine glycosylase, putative	N/A	79.1939	-0.422117	0.283111	-1.49099	0.135963	0.237922
PBANKA_1129800	PBANKA_112980	tetratricopeptide repeat protein, putative	tetratricopeptide repeat protein, putative	N/A	123.536	-0.421859	0.288807	-1.4607	0.144099	0.247407
PBANKA_1327100	PBANKA_132710	rhoptry neck protein 11	rhoptry neck protein 11	RON11	1416.31	-0.419231	0.18307	-2.29	0.0220211	0.0587988
PBANKA_1352100	PBANKA_135210	SprT-like domain-containing protein, putative	SprT-like domain-containing protein, putative	N/A	204.175	-0.419151	0.235954	-1.77641	0.0756653	0.152314
PBANKA_0313900	PBANKA_031390	conserved Plasmodium protein, unknown function	conserved Plasmodium protein, unknown function	N/A	115.237	-0.418804	0.290725	-1.44055	0.149711	0.255156
PBANKA_0209700	PBANKA_020970	zinc-carboxypeptidase, putative	zinc-carboxypeptidase, putative	N/A	78.3085	-0.418446	0.272414	-1.53607	0.124522	0.222084
PBANKA_1443800	PBANKA_144380	multidrug resistance-associated protein 2	multidrug resistance-associated protein 2	MRP2	336.944	-0.418264	0.259229	-1.61349	0.106638	0.197286
PBANKA_0915300	PBANKA_091530	conserved Plasmodium protein, unknown function	conserved Plasmodium protein, unknown function	N/A	664.081	-0.418218	0.272193	-1.53647	0.124423	0.221992
PBANKA_0409200	PBANKA_040920	valine--tRNA ligase, putative	valine--tRNA ligase, putative	N/A	224.888	-0.41816	0.249157	-1.6783	0.093288	0.178369
PBANKA_0622900	PBANKA_062290	conserved Plasmodium protein, unknown function	conserved Plasmodium protein, unknown function	N/A	31.9934	-0.417946	0.368676	-1.13364	0.256945	0.383232
PBANKA_1024500	PBANKA_102450	conserved Plasmodium protein, unknown function	conserved Plasmodium protein, unknown function	N/A	80.6797	-0.417932	0.333887	-1.25172	0.210673	0.32989
PBANKA_1200700	PBANKA_120070	conserved Plasmodium protein, unknown function	conserved Plasmodium protein, unknown function	N/A	48.0235	-0.416836	0.32494	-1.28281	0.199559	0.316111
PBANKA_1451200	PBANKA_145120	p25-alpha family protein, putative	p25-alpha family protein, putative	N/A	68.5716	-0.416437	0.278329	-1.4962	0.134601	0.236093
PBANKA_1343800	PBANKA_134380	transcriptional regulatory protein sir2a	transcriptional regulatory protein sir2a	Sir2A	163.678	-0.416425	0.232397	-1.79187	0.0731537	0.148481
PBANKA_0406000	PBANKA_040600	conserved Plasmodium protein, unknown function	conserved Plasmodium protein, unknown function	N/A	841.207	-0.416327	0.241607	-1.72316	0.0848594	0.166299
PBANKA_1114900	PBANKA_111490	phosphatidylinositol 3-kinase, putative	phosphatidylinositol 3-kinase, putative	PI3K	62.5905	-0.416218	0.283202	-1.46969	0.141647	0.243698
PBANKA_1320000	PBANKA_132000	conserved Plasmodium protein, unknown function	conserved Plasmodium protein, unknown function	N/A	58.4207	-0.415893	0.292383	-1.42243	0.154902	0.261131
PBANKA_0834600	PBANKA_083460	tubulin delta chain, putative	tubulin delta chain, putative	N/A	280.008	-0.415347	0.218514	-1.90078	0.0573302	0.122519
PBANKA_0829200	PBANKA_082920	conserved protein, unknown function	conserved protein, unknown function	N/A	220.67	-0.415096	0.225476	-1.84097	0.0656256	0.135932
PBANKA_1463700	PBANKA_146370	DNA repair protein rhp16, putative	DNA repair protein rhp16, putative	N/A	135.559	-0.414936	0.314794	-1.31812	0.187464	0.301682
PBANKA_1438500	PBANKA_143850	conserved Plasmodium protein, unknown function	conserved Plasmodium protein, unknown function	N/A	170.949	-0.413994	0.21893	-1.89098	0.0586266	0.124482
PBANKA_1233300	PBANKA_123330	ATP-dependent RNA helicase DDX23, putative	ATP-dependent RNA helicase DDX23, putative	DDX23	530.472	-0.413847	0.281498	-1.47016	0.141519	0.243698
PBANKA_0608800	PBANKA_060880	conserved Plasmodium protein, unknown function	conserved Plasmodium protein, unknown function	N/A	186.533	-0.412759	0.292232	-1.41244	0.157821	0.26442
PBANKA_1146100	PBANKA_114610	tryptophan-rich protein	tryptophan-rich protein	N/A	327.708	-0.412642	0.310474	-1.32907	0.183825	0.29731
PBANKA_1214800	PBANKA_121480	U4/U6.U5 tri-snRNP-associated protein 1, putative	U4/U6.U5 tri-snRNP-associated protein 1, putative	SART1	157.263	-0.412249	0.298078	-1.38303	0.166657	0.275548
PBANKA_1407400	PBANKA_140740	mRNA-decapping enzyme 2, putative	mRNA-decapping enzyme 2, putative	DCP2	924.674	-0.412158	0.269274	-1.53063	0.125861	0.224042
PBANKA_0925300	PBANKA_092530	conserved Plasmodium protein, unknown function	conserved Plasmodium protein, unknown function	N/A	350.583	-0.412006	0.280924	-1.46661	0.142483	0.244904
PBANKA_1227000	PBANKA_122700	filament assembling protein, putative	filament assembling protein, putative	N/A	61.2588	-0.411841	0.293918	-1.40121	0.161152	0.268974
PBANKA_1417800	PBANKA_141780	tRNA (guanine(26)-N(2))-dimethyltransferase, putative	tRNA (guanine(26)-N(2))-dimethyltransferase, putative	TRM1	456.228	-0.410587	0.311688	-1.3173	0.187737	0.302018
PBANKA_1103800	PBANKA_110380	ATP-dependent RNA helicase DDX27, putative	ATP-dependent RNA helicase DDX27, putative	DDX27	374.958	-0.409326	0.218438	-1.87388	0.0609475	0.128535
PBANKA_0831000	PBANKA_083100	merozoite surface protein 1	merozoite surface protein 1	MSP1	5097.6	-0.409315	0.264024	-1.5503	0.12107	0.217248
PBANKA_1213800	PBANKA_121380	RMI1 domain-containing protein, putative	RMI1 domain-containing protein, putative	N/A	128.891	-0.409264	0.264254	-1.54875	0.121442	0.217762
PBANKA_1219100	PBANKA_121910	inner membrane complex protein 1d	inner membrane complex protein 1d	IMC1d	25.9073	-0.409231	0.429734	-0.952291	0.34095	0.472569
PBANKA_1329000	PBANKA_132900	conserved Plasmodium protein, unknown function	conserved Plasmodium protein, unknown function	N/A	119.488	-0.408976	0.252298	-1.62101	0.105016	0.195084
PBANKA_1032400	PBANKA_103240	alpha/beta hydrolase, putative	alpha/beta hydrolase, putative	N/A	155.312	-0.408378	0.259984	-1.57078	0.116234	0.210918
PBANKA_1131900	PBANKA_113190	serine/threonine protein phosphatase 5	serine/threonine protein phosphatase 5	PP5	285.229	-0.408215	0.329467	-1.23901	0.21534	0.335391
PBANKA_1307100	PBANKA_130710	heptatricopeptide repeat-containing protein, putative	heptatricopeptide repeat-containing protein, putative	N/A	41.5869	-0.408095	0.31921	-1.27846	0.201089	0.318208
PBANKA_1417100	PBANKA_141710	thioredoxin, putative	thioredoxin, putative	N/A	119.978	-0.407391	0.235092	-1.7329	0.0831138	0.163483
PBANKA_0611800	PBANKA_061180	N-acetyltransferase, GNAT family, putative	N-acetyltransferase, GNAT family, putative	N/A	1119.86	-0.407096	0.19702	-2.06627	0.0388029	0.0910495
PBANKA_0212600	PBANKA_021260	conserved Plasmodium protein, unknown function	conserved Plasmodium protein, unknown function	N/A	62.3026	-0.406979	0.28466	-1.4297	0.152802	0.258988
PBANKA_0805500	PBANKA_080550	conserved Plasmodium protein, unknown function	conserved Plasmodium protein, unknown function	N/A	156.63	-0.406829	0.242505	-1.67761	0.0934225	0.178471
PBANKA_1351600	PBANKA_135160	conserved Plasmodium protein, unknown function	conserved Plasmodium protein, unknown function	N/A	115.75	-0.406745	0.237071	-1.71571	0.0862158	0.167999
PBANKA_0106900	PBANKA_010690	heptatricopeptide repeat-containing protein, putative	heptatricopeptide repeat-containing protein, putative	N/A	281.015	-0.40628	0.206438	-1.96805	0.0490624	0.108908
PBANKA_1002000	PBANKA_100200	conserved Plasmodium protein, unknown function	conserved Plasmodium protein, unknown function	N/A	4741.83	-0.40565	0.25921	-1.56495	0.117595	0.212668
PBANKA_1332600	PBANKA_133260	conserved Plasmodium protein, unknown function	conserved Plasmodium protein, unknown function	N/A	282.475	-0.405466	0.306036	-1.3249	0.185205	0.298771
PBANKA_1140000	PBANKA_114000	conserved protein, unknown function	conserved protein, unknown function	N/A	187.713	-0.405382	0.251755	-1.61023	0.107348	0.198149
PBANKA_1416400	PBANKA_141640	nucleolar complex protein 4, putative	nucleolar complex protein 4, putative	NOC4	232.193	-0.4047	0.231176	-1.75061	0.0800129	0.158722
PBANKA_0944041	PBANKA_000160	reticulocyte binding protein, putative	reticulocyte binding protein, putative	Pb235	23.3189	-0.404122	0.402315	-1.00449	0.315143	0.445031
PBANKA_0305000	PBANKA_030500	serine repeat antigen 2	serine repeat antigen 2	SERA2	9550.32	-0.403889	0.183497	-2.20106	0.0277315	0.0710649
PBANKA_1036500	PBANKA_103650	RING zinc finger protein, putative	RING zinc finger protein, putative	N/A	141.923	-0.403843	0.230711	-1.75043	0.0800441	0.158722
PBANKA_1404900	PBANKA_140490	26S protease regulatory subunit 10B, putative	26S protease regulatory subunit 10B, putative	RPT4	4078.56	-0.403598	0.173319	-2.32864	0.019878	0.0541343
PBANKA_1431700	PBANKA_143170	serine--tRNA ligase, putative	serine--tRNA ligase, putative	N/A	143.621	-0.40212	0.297345	-1.35237	0.176258	0.287836
PBANKA_0216021	PBANKA_094370	fam-b protein	fam-b protein	N/A	83.6023	-0.401172	0.260027	-1.54281	0.122877	0.219909
PBANKA_0524841	PBANKA_100010	reticulocyte binding protein, putative, pseudogene	reticulocyte binding protein, putative, pseudogene	N/A	40.6146	-0.400668	0.343744	-1.1656	0.243776	0.36868
PBANKA_1010500	PBANKA_101050	Hsp70/Hsp90 organizing protein, putative	Hsp70/Hsp90 organizing protein, putative	HOP	608.743	-0.400334	0.293814	-1.36254	0.173026	0.283459
PBANKA_1464700	PBANKA_146470	tryptophan--tRNA ligase, putative	tryptophan--tRNA ligase, putative	aTrpRS	327.896	-0.399596	0.254489	-1.57019	0.116371	0.21103
PBANKA_1345800	PBANKA_134580	RNA-binding protein, putative	RNA-binding protein, putative	N/A	612.527	-0.399088	0.253699	-1.57308	0.115701	0.210307
PBANKA_1457900	PBANKA_145790	conserved protein, unknown function	conserved protein, unknown function	N/A	258.335	-0.398396	0.219952	-1.81129	0.0700964	0.14391
PBANKA_0520100	PBANKA_052010	conserved Plasmodium protein, unknown function	conserved Plasmodium protein, unknown function	N/A	176.074	-0.397995	0.220518	-1.80482	0.0711022	0.145269
PBANKA_1402900	PBANKA_140290	PUB domain-containing protein, putative	PUB domain-containing protein, putative	N/A	84.3219	-0.397477	0.304473	-1.30546	0.191737	0.305806
PBANKA_1219300	PBANKA_121930	heat shock protein 110, putative	heat shock protein 110, putative	HSP110c	2953.38	-0.396715	0.272481	-1.45594	0.14541	0.249106
PBANKA_0800900	PBANKA_080090	conserved Plasmodium protein, unknown function	conserved Plasmodium protein, unknown function	N/A	215.359	-0.396342	0.288172	-1.37537	0.169018	0.278559
PBANKA_0312500	PBANKA_031250	origin recognition complex subunit 5, putative	origin recognition complex subunit 5, putative	ORC5	288.175	-0.395861	0.210754	-1.87831	0.0603387	0.12754
PBANKA_0921700	PBANKA_092170	conserved Plasmodium protein, unknown function	conserved Plasmodium protein, unknown function	ATG23	814.596	-0.395771	0.235457	-1.68086	0.0927896	0.17792
PBANKA_1428700	PBANKA_142870	eukaryotic translation initiation factor 3 subunit A, putative	eukaryotic translation initiation factor 3 subunit A, putative	EIF3A	2760.66	-0.395546	0.203589	-1.94287	0.0520324	0.113716
PBANKA_1039300	PBANKA_103930	U2 snRNP-associated SURP motif-containing protein, putative	U2 snRNP-associated SURP motif-containing protein, putative	SR140	693.309	-0.395194	0.24085	-1.64083	0.100833	0.188975
PBANKA_0903200	PBANKA_090320	conserved Plasmodium protein, unknown function	conserved Plasmodium protein, unknown function	N/A	50.2552	-0.39509	0.316836	-1.24699	0.212403	0.331559
PBANKA_0600500	PBANKA_060050	GPN-loop GTPase, putative	GPN-loop GTPase, putative	N/A	344.881	-0.395026	0.196078	-2.01463	0.0439432	0.100472
PBANKA_1451600	PBANKA_145160	SUMO-activating enzyme subunit 2, putative	SUMO-activating enzyme subunit 2, putative	UBA2	606.646	-0.394864	0.205343	-1.92295	0.0544868	0.117687
PBANKA_0611600	PBANKA_061160	ribonucleoside-diphosphate reductase large subunit, putative	ribonucleoside-diphosphate reductase large subunit, putative	N/A	2331.4	-0.394602	0.190136	-2.07537	0.0379526	0.0896429
PBANKA_1420200	PBANKA_142020	ribosomal protein S5, mitochondrial, putative	ribosomal protein S5, mitochondrial, putative	N/A	152.622	-0.393356	0.253069	-1.55434	0.120103	0.216278
PBANKA_0407100	PBANKA_040710	splicing factor 3B subunit 1, putative	splicing factor 3B subunit 1, putative	SF3B1	673.794	-0.392707	0.259561	-1.51297	0.130288	0.230333
PBANKA_1335400	PBANKA_133540	histone deacetylase, putative	histone deacetylase, putative	HDA1	222.899	-0.392418	0.238117	-1.64801	0.0993513	0.187104
PBANKA_0804700	PBANKA_080470	conserved Plasmodium protein, unknown function	conserved Plasmodium protein, unknown function	N/A	209.084	-0.39177	0.240787	-1.62704	0.103728	0.193158
PBANKA_0602100	PBANKA_060210	conserved Plasmodium protein, unknown function	conserved Plasmodium protein, unknown function	N/A	60.2788	-0.391657	0.288111	-1.35939	0.174022	0.284585
PBANKA_1440200	PBANKA_144020	conserved protein, unknown function	conserved protein, unknown function	N/A	96.7018	-0.391172	0.254743	-1.53556	0.124647	0.222221
PBANKA_0721600	PBANKA_072160	conserved Plasmodium protein, unknown function	conserved Plasmodium protein, unknown function	N/A	98.2214	-0.390197	0.273523	-1.42656	0.153708	0.259777
PBANKA_0713600	PBANKA_071360	conserved protein, unknown function	conserved protein, unknown function	N/A	80.5056	-0.389964	0.263283	-1.48116	0.138565	0.240483
PBANKA_0522900	PBANKA_052290	pre-mRNA-splicing helicase BRR2, putative	pre-mRNA-splicing helicase BRR2, putative	BRR2	415.947	-0.389003	0.205734	-1.8908	0.0586508	0.124482
PBANKA_0308300	PBANKA_030830	GAF domain-related protein, putative	GAF domain-related protein, putative	N/A	118.52	-0.388576	0.299434	-1.2977	0.19439	0.309399
PBANKA_1351300	PBANKA_135130	conserved Plasmodium protein, unknown function	conserved Plasmodium protein, unknown function	N/A	331.538	-0.388187	0.251105	-1.54592	0.122124	0.218732
PBANKA_1301100	PBANKA_130110	conserved Plasmodium protein, unknown function	conserved Plasmodium protein, unknown function	N/A	160.283	-0.387151	0.268401	-1.44244	0.149179	0.254438
PBANKA_0928400	PBANKA_092840	conserved Plasmodium protein, unknown function	conserved Plasmodium protein, unknown function	N/A	239.556	-0.386774	0.234463	-1.64961	0.0990219	0.186711
PBANKA_0928300	PBANKA_092830	protein transport protein SEC16, putative	protein transport protein SEC16, putative	SEC16	49.3155	-0.3862	0.298787	-1.29256	0.196163	0.311534
PBANKA_1325100	PBANKA_132510	MORN repeat protein, putative	MORN repeat protein, putative	N/A	311.689	-0.386063	0.21831	-1.76841	0.076992	0.154184
PBANKA_1120800	PBANKA_112080	signal recognition particle subunit SRP68, putative	signal recognition particle subunit SRP68, putative	SRP68	187.534	-0.385179	0.310444	-1.24074	0.214703	0.334631
PBANKA_0107800	PBANKA_010780	citrate synthase-like protein, putative	citrate synthase-like protein, putative	N/A	65.3812	-0.384237	0.304008	-1.26391	0.206263	0.324627
PBANKA_1408600	PBANKA_140860	conserved Plasmodium protein, unknown function	conserved Plasmodium protein, unknown function	N/A	54.2789	-0.383829	0.289377	-1.3264	0.184707	0.298073
PBANKA_1344100	PBANKA_134410	myosin F	myosin F	MyoF	212.738	-0.38353	0.293127	-1.30841	0.190735	0.304729
PBANKA_0111100	PBANKA_011110	6-cysteine protein P12p, putative	6-cysteine protein P12p, putative	P12p	202.998	-0.383484	0.223732	-1.71403	0.0865235	0.168266
PBANKA_1027700	PBANKA_102770	uracil-DNA glycosylase, putative	uracil-DNA glycosylase, putative	UDG	223.079	-0.382616	0.266114	-1.43779	0.150495	0.256214
PBANKA_0604800	PBANKA_060480	eukaryotic translation initiation factor 3 subunit C, putative	eukaryotic translation initiation factor 3 subunit C, putative	EIF3C	3049.44	-0.382484	0.266096	-1.43739	0.150607	0.256214
PBANKA_0502400	PBANKA_050240	conserved Plasmodium protein, unknown function	conserved Plasmodium protein, unknown function	N/A	26.8171	-0.382009	0.3985	-0.958617	0.337752	0.4701
PBANKA_0313500	PBANKA_031350	TMEM121 domain-containing protein, putative	TMEM121 domain-containing protein, putative	N/A	214.217	-0.381657	0.228354	-1.67134	0.0946547	0.18038
PBANKA_1104900	PBANKA_110490	UDP-N-acetylglucosamine transporter, putative	UDP-N-acetylglucosamine transporter, putative	N/A	98.8749	-0.38135	0.252474	-1.51046	0.130927	0.23116
PBANKA_1036900	PBANKA_103690	conserved Plasmodium protein, unknown function	conserved Plasmodium protein, unknown function	N/A	82.4364	-0.38114	0.339091	-1.124	0.261011	0.387802
PBANKA_0800700	PBANKA_080070	conserved Plasmodium protein, unknown function	conserved Plasmodium protein, unknown function	N/A	21.7161	-0.380106	0.401058	-0.947758	0.343253	0.474488
PBANKA_0618500	PBANKA_061850	conserved Plasmodium protein, unknown function	conserved Plasmodium protein, unknown function	N/A	127.16	-0.379901	0.244814	-1.55179	0.120712	0.216972
PBANKA_0909300	PBANKA_090930	adrenodoxin reductase, putative	adrenodoxin reductase, putative	N/A	164.083	-0.379743	0.26974	-1.40781	0.159187	0.266324
PBANKA_0605800	PBANKA_060580	LIMP protein	LIMP protein	LIMP	73.057	-0.37918	0.313553	-1.2093	0.226546	0.348521
PBANKA_0820700	PBANKA_082070	TLD domain-containing protein	TLD domain-containing protein	N/A	71.8179	-0.379024	0.351736	-1.07758	0.28122	0.40932
PBANKA_1119600	PBANKA_111960	merozoite surface protein 10, putative	merozoite surface protein 10, putative	MSP10	141.411	-0.378395	0.230551	-1.64127	0.100742	0.188882
PBANKA_0924000	PBANKA_092400	conserved protein, unknown function	conserved protein, unknown function	N/A	295.044	-0.378025	0.240681	-1.57065	0.116264	0.210918
PBANKA_0939100	PBANKA_093910	AP2 domain transcription factor, putative	AP2 domain transcription factor, putative	ApiAP2	1099.17	-0.377964	0.229188	-1.64914	0.0991188	0.186818
PBANKA_1206700	PBANKA_120670	protein GPR89, putative	protein GPR89, putative	N/A	179.387	-0.377123	0.226376	-1.66591	0.0957309	0.181976
PBANKA_0210000	PBANKA_021000	vacuolar protein sorting-associated protein 51, putative	vacuolar protein sorting-associated protein 51, putative	VPS51	170.632	-0.376569	0.265916	-1.41612	0.15674	0.26304
PBANKA_1200900	PBANKA_120090	conserved protein, unknown function	conserved protein, unknown function	N/A	263.466	-0.376189	0.208058	-1.80809	0.0705924	0.144609
PBANKA_1117600	PBANKA_111760	LMBR1 domain-containing protein, putative	LMBR1 domain-containing protein, putative	N/A	46.5461	-0.375849	0.308941	-1.21657	0.223767	0.345573
PBANKA_1454700	PBANKA_145470	ribosome-binding factor A, putative	ribosome-binding factor A, putative	N/A	89.5592	-0.375506	0.255891	-1.46744	0.142255	0.244604
PBANKA_1211700	PBANKA_121170	conserved Plasmodium protein, unknown function	conserved Plasmodium protein, unknown function	N/A	263.476	-0.374217	0.223641	-1.67329	0.09427	0.179868
PBANKA_1406000	PBANKA_140600	conserved Plasmodium protein, unknown function	conserved Plasmodium protein, unknown function	N/A	38.5406	-0.374061	0.347859	-1.07533	0.282229	0.410531
PBANKA_1457000	PBANKA_145700	ubiquitin-conjugating enzyme E2, putative	ubiquitin-conjugating enzyme E2, putative	N/A	444.9	-0.373995	0.196319	-1.90504	0.0567745	0.121667
PBANKA_0501900	PBANKA_050190	conserved Plasmodium protein, unknown function	conserved Plasmodium protein, unknown function	N/A	69.1162	-0.373369	0.345068	-1.08202	0.279246	0.407387
PBANKA_1029900	PBANKA_102990	AAA family ATPase, putative	AAA family ATPase, putative	N/A	184.827	-0.373133	0.272261	-1.3705	0.170532	0.280061
PBANKA_0705800	PBANKA_070580	conserved Plasmodium protein, unknown function	conserved Plasmodium protein, unknown function	N/A	447.965	-0.372863	0.267803	-1.3923	0.16383	0.272132
PBANKA_1317700	PBANKA_131770	RNA-binding protein, putative	RNA-binding protein, putative	N/A	329.315	-0.372673	0.250562	-1.48735	0.136922	0.23906
PBANKA_0604000	PBANKA_060400	conserved Plasmodium protein, unknown function	conserved Plasmodium protein, unknown function	N/A	114.018	-0.372583	0.271312	-1.37326	0.169671	0.279287
PBANKA_0716500	PBANKA_071650	RNA-binding protein, putative	RNA-binding protein, putative	N/A	279.47	-0.372457	0.236897	-1.57223	0.115897	0.210581
PBANKA_1033300	PBANKA_103330	conserved Plasmodium protein, unknown function	conserved Plasmodium protein, unknown function	N/A	605.369	-0.372285	0.211824	-1.75752	0.0788291	0.156848
PBANKA_0609200	PBANKA_060920	conserved Plasmodium protein, unknown function	conserved Plasmodium protein, unknown function	N/A	302.847	-0.371666	0.217642	-1.70769	0.0876931	0.169901
PBANKA_1243400	PBANKA_124340	nuclear GTP-binding protein, putative	nuclear GTP-binding protein, putative	N/A	145.816	-0.371591	0.287508	-1.29245	0.1962	0.311534
PBANKA_0613900	PBANKA_061390	PDCD2 domain-containing protein, putative	PDCD2 domain-containing protein, putative	N/A	183.714	-0.371357	0.222852	-1.66638	0.0956372	0.181879
PBANKA_1327400	PBANKA_132740	YL1 nuclear protein, putative	YL1 nuclear protein, putative	N/A	304.568	-0.370281	0.283436	-1.3064	0.191416	0.305503
PBANKA_0923200	PBANKA_092320	ATP synthase F0 subunit b-like protein, putative	ATP synthase F0 subunit b-like protein, putative	ICAP2	93.288	-0.370206	0.278291	-1.33028	0.183426	0.296851
PBANKA_0211000	PBANKA_021100	mitochondrial import inner membrane translocase subunit TIM50, putative	mitochondrial import inner membrane translocase subunit TIM50, putative	TIM50	244.187	-0.370082	0.213555	-1.73296	0.083103	0.163483
PBANKA_1039800	PBANKA_103980	pseudouridine synthase, putative	pseudouridine synthase, putative	N/A	45.2508	-0.369465	0.3073	-1.2023	0.229249	0.351514
PBANKA_1245800	PBANKA_124580	G-patch domain-containing protein, putative	G-patch domain-containing protein, putative	N/A	162.264	-0.369138	0.274273	-1.34587	0.178343	0.290425
PBANKA_0208100	PBANKA_020810	heptatricopeptide repeat and RAP domain-containing protein, putative	heptatricopeptide repeat and RAP domain-containing protein, putative	N/A	1096.92	-0.368769	0.208604	-1.76779	0.077096	0.154192
PBANKA_0101400	PBANKA_010140	SAC3 domain-containing protein, putative	SAC3 domain-containing protein, putative	N/A	1507.62	-0.367451	0.243405	-1.50963	0.131138	0.231308
PBANKA_1202700	PBANKA_120270	RNA-binding protein, putative	RNA-binding protein, putative	N/A	595.085	-0.367292	0.280009	-1.31172	0.189616	0.303883
PBANKA_1030700	PBANKA_103070	conserved Plasmodium protein, unknown function	conserved Plasmodium protein, unknown function	N/A	106.923	-0.367259	0.244689	-1.50092	0.133376	0.234632
PBANKA_1022600	PBANKA_102260	pantothenate kinase 1, putative	pantothenate kinase 1, putative	PANK1	339.855	-0.367246	0.221151	-1.66061	0.0967909	0.183437
PBANKA_1227700	PBANKA_122770	inositol 5-phosphatase, putative	inositol 5-phosphatase, putative	N/A	134.633	-0.367043	0.257251	-1.42679	0.153641	0.259777
PBANKA_1312800	PBANKA_131280	CLASP domain-containing protein, putative	CLASP domain-containing protein, putative	N/A	268.206	-0.366778	0.223792	-1.63892	0.101229	0.189641
PBANKA_1463800	PBANKA_146380	conserved protein, unknown function	conserved protein, unknown function	N/A	42.5539	-0.365997	0.349232	-1.048	0.294636	0.42328
PBANKA_1101100	PBANKA_110110	Plasmodium exported protein, unknown function	Plasmodium exported protein, unknown function	N/A	488.109	-0.364661	0.23206	-1.57141	0.116088	0.210791
PBANKA_1140300	PBANKA_114030	conserved Plasmodium protein, unknown function	conserved Plasmodium protein, unknown function	N/A	258.626	-0.364135	0.225031	-1.61815	0.10563	0.195989
PBANKA_1336300	PBANKA_133630	GTPase-activating protein, putative	GTPase-activating protein, putative	N/A	147.593	-0.36372	0.254944	-1.42667	0.153675	0.259777
PBANKA_0718700	PBANKA_071870	CDGSH iron-sulfur domain-containing protein, putative	CDGSH iron-sulfur domain-containing protein, putative	N/A	28.0903	-0.362272	0.363035	-0.997897	0.318329	0.44861
PBANKA_0940000	PBANKA_094000	conserved Plasmodium protein, unknown function	conserved Plasmodium protein, unknown function	N/A	245.84	-0.362231	0.259641	-1.39512	0.162978	0.271106
PBANKA_0618700	PBANKA_061870	conserved Plasmodium protein, unknown function	conserved Plasmodium protein, unknown function	N/A	35.4215	-0.362017	0.349175	-1.03678	0.299839	0.428924
PBANKA_0909800	PBANKA_090980	RNA-binding protein, putative	RNA-binding protein, putative	N/A	64.8657	-0.361416	0.288202	-1.25404	0.209829	0.328929
PBANKA_1364600	PBANKA_136460	conserved protein, unknown function	conserved protein, unknown function	N/A	108.609	-0.361047	0.323574	-1.11581	0.264503	0.390785
PBANKA_1012300	PBANKA_101230	conserved Plasmodium protein, unknown function	conserved Plasmodium protein, unknown function	N/A	65.0109	-0.360526	0.29297	-1.23059	0.218475	0.339398
PBANKA_0932600	PBANKA_093260	conserved protein, unknown function	conserved protein, unknown function	N/A	739.57	-0.359665	0.2323	-1.54828	0.121555	0.21788
PBANKA_1353100	PBANKA_135310	conserved Plasmodium protein, unknown function	conserved Plasmodium protein, unknown function	N/A	142.176	-0.359298	0.276194	-1.30089	0.193296	0.307869
PBANKA_1432900	PBANKA_143290	GTP-binding protein EngA, putative	GTP-binding protein EngA, putative	EngA	247.805	-0.358719	0.259034	-1.38483	0.166103	0.274827
PBANKA_1224700	PBANKA_122470	AAA family ATPase, putative	AAA family ATPase, putative	N/A	376.807	-0.357872	0.259263	-1.38034	0.167481	0.276517
PBANKA_1309400	PBANKA_130940	RNA-binding protein, putative	RNA-binding protein, putative	N/A	1048.18	-0.357246	0.189568	-1.88453	0.0594937	0.126041
PBANKA_0818300	PBANKA_081830	conserved protein, unknown function	conserved protein, unknown function	N/A	250.1	-0.356931	0.225472	-1.58304	0.113413	0.206537
PBANKA_0106500	PBANKA_010650	conserved Plasmodium protein, unknown function	conserved Plasmodium protein, unknown function	N/A	200.344	-0.356554	0.283174	-1.25913	0.207982	0.326889
PBANKA_1414900	PBANKA_141490	SAS6-like protein	SAS6-like protein	SAS6L	324.802	-0.355567	0.232662	-1.52825	0.126449	0.225003
PBANKA_0416800	PBANKA_041680	ubiquitin specific protease, putative	ubiquitin specific protease, putative	N/A	460.88	-0.354909	0.293608	-1.20879	0.226745	0.348666
PBANKA_1448500	PBANKA_144850	sentrin-specific protease 1, putative	sentrin-specific protease 1, putative	SENP1	338.352	-0.353613	0.239477	-1.4766	0.139782	0.241872
PBANKA_1421900	PBANKA_142190	GTP-binding translation elongation factor, putative	GTP-binding translation elongation factor, putative	N/A	324.287	-0.352977	0.210439	-1.67734	0.0934756	0.178499
PBANKA_1209500	PBANKA_120950	conserved Plasmodium protein, unknown function	conserved Plasmodium protein, unknown function	N/A	241.756	-0.352892	0.21702	-1.62608	0.103933	0.193459
PBANKA_1223500	PBANKA_122350	DNA helicase PSH3, putative	DNA helicase PSH3, putative	PSH3	185.761	-0.352596	0.24213	-1.45623	0.14533	0.24906
PBANKA_1424600	PBANKA_142460	protein KIC7, putative	protein KIC7, putative	N/A	467.187	-0.35215	0.233719	-1.50672	0.131882	0.232444
PBANKA_0108400	PBANKA_010840	conserved Plasmodium protein, unknown function	conserved Plasmodium protein, unknown function	N/A	219.187	-0.35203	0.239355	-1.47074	0.141361	0.243698
PBANKA_1141100	PBANKA_114110	conserved Plasmodium protein, unknown function	conserved Plasmodium protein, unknown function	N/A	82.2002	-0.351969	0.266504	-1.32069	0.186605	0.300509
PBANKA_1441800	PBANKA_144180	conserved Plasmodium protein, unknown function	conserved Plasmodium protein, unknown function	N/A	169.286	-0.350297	0.247928	-1.4129	0.157685	0.264288
PBANKA_1338200	PBANKA_133820	beta-hydroxyacyl-ACP dehydratase, putative	beta-hydroxyacyl-ACP dehydratase, putative	FabZ	69.6236	-0.350255	0.32046	-1.09297	0.274406	0.402173
PBANKA_0802900	PBANKA_080290	conserved Plasmodium protein, unknown function	conserved Plasmodium protein, unknown function	N/A	26.8868	-0.349624	0.367983	-0.950109	0.342057	0.473547
PBANKA_0721700	PBANKA_072170	ran-specific GTPase-activating protein 1, putative	ran-specific GTPase-activating protein 1, putative	RANBP1	1434.41	-0.34951	0.315325	-1.10841	0.267684	0.394413
PBANKA_0315400	PBANKA_031540	pre-mRNA-processing protein 45, putative	pre-mRNA-processing protein 45, putative	PRP45	40.5799	-0.349422	0.376621	-0.927779	0.353522	0.484932
PBANKA_1438300	PBANKA_143830	phospholipid-transporting ATPase, putative	phospholipid-transporting ATPase, putative	N/A	1500.08	-0.348547	0.266515	-1.30779	0.190943	0.304958
PBANKA_0907200	PBANKA_090720	EELM2 domain-containing protein, putative	EELM2 domain-containing protein, putative	N/A	1263.06	-0.348208	0.180146	-1.93293	0.0532451	0.115867
PBANKA_0825100	PBANKA_082510	heptatricopeptide repeat-containing protein, putative	heptatricopeptide repeat-containing protein, putative	N/A	118.294	-0.347672	0.26521	-1.31093	0.189881	0.304098
PBANKA_1027400	PBANKA_102740	RNA-binding protein Nova-1, putative	RNA-binding protein Nova-1, putative	N/A	60.182	-0.347329	0.304769	-1.13965	0.254433	0.380584
PBANKA_1103900	PBANKA_110390	conserved Plasmodium protein, unknown function	conserved Plasmodium protein, unknown function	N/A	81.1095	-0.346785	0.300884	-1.15255	0.249093	0.37477
PBANKA_0919700	PBANKA_091970	Fe-S cluster assembly factor HCF101, putative	Fe-S cluster assembly factor HCF101, putative	mHCF101	173.297	-0.346414	0.239178	-1.44835	0.147518	0.252067
PBANKA_0721500	PBANKA_072150	conserved Plasmodium protein, unknown function	conserved Plasmodium protein, unknown function	N/A	298.708	-0.346219	0.233877	-1.48035	0.13878	0.240676
PBANKA_0101100	PBANKA_010110	liver merozoite formation protein	liver merozoite formation protein	PALM	50.5368	-0.345817	0.308888	-1.11956	0.262903	0.389368
PBANKA_1207800	PBANKA_120780	metalloprotease, putative	metalloprotease, putative	N/A	215.52	-0.345394	0.209729	-1.64686	0.0995869	0.187396
PBANKA_1329800	PBANKA_132980	AP2 domain transcription factor AP2-SP	AP2 domain transcription factor AP2-SP	AP2-SP	179.653	-0.345125	0.238133	-1.44929	0.147256	0.251804
PBANKA_1465841	PBANKA_090010	fam-b protein	fam-b protein	N/A	36.2143	-0.34511	0.336026	-1.02703	0.304405	0.432852
PBANKA_1354600	PBANKA_135460	inner membrane complex suture component, putative	inner membrane complex suture component, putative	ISC1	39.7863	-0.344789	0.335651	-1.02723	0.304314	0.432852
PBANKA_1444500	PBANKA_144450	myosin J	myosin J	MyoJ	109.001	-0.344537	0.269876	-1.27665	0.201726	0.318881
PBANKA_1302400	PBANKA_130240	cleavage and polyadenylation specificity factor subunit 3, putative	cleavage and polyadenylation specificity factor subunit 3, putative	CPSF3	611.892	-0.344134	0.242114	-1.42137	0.155209	0.261458
PBANKA_1230600	PBANKA_123060	conserved oligomeric Golgi complex subunit 4, putative	conserved oligomeric Golgi complex subunit 4, putative	COG4	43.9952	-0.343834	0.316176	-1.08747	0.276827	0.404701
PBANKA_1121200	PBANKA_112120	vacuolar transporter chaperone, putative	vacuolar transporter chaperone, putative	N/A	71.3634	-0.343461	0.305255	-1.12516	0.26052	0.387233
PBANKA_1461000	PBANKA_146100	methyltransferase, putative	methyltransferase, putative	N/A	143.301	-0.34292	0.240762	-1.42432	0.154355	0.260586
PBANKA_0616900	PBANKA_061690	conserved Plasmodium protein, unknown function	conserved Plasmodium protein, unknown function	N/A	63.2076	-0.342175	0.30097	-1.13691	0.255577	0.381633
PBANKA_1358300	PBANKA_135830	conserved Plasmodium protein, unknown function	conserved Plasmodium protein, unknown function	N/A	421.754	-0.341278	0.260699	-1.30909	0.190504	0.30457
PBANKA_1356000	PBANKA_135600	AP2 domain transcription factor, putative	AP2 domain transcription factor, putative	ApiAP2	80.3712	-0.341021	0.272016	-1.25368	0.209958	0.328994
PBANKA_1019200	PBANKA_101920	conserved Plasmodium protein, unknown function	conserved Plasmodium protein, unknown function	N/A	723.256	-0.340668	0.185231	-1.83915	0.0658935	0.136366
PBANKA_0700761	berg07_28S	28S ribosomal RNA	28S ribosomal RNA	N/A	35208.2	-0.340476	0.257227	-1.32364	0.185623	0.299258
PBANKA_0825700	PBANKA_082570	telomeric repeat binding factor 1, putative	telomeric repeat binding factor 1, putative	TRF1	100.327	-0.34047	0.265389	-1.28291	0.199523	0.316111
NA	PBANKA_134230.1	NA	NA	NA	184.328	-0.340037	0.256978	-1.32321	0.185764	0.299258
PBANKA_1241100	PBANKA_124110	WD repeat-containing protein 55, putative	WD repeat-containing protein 55, putative	WDR55	125.229	-0.339957	0.252542	-1.34614	0.178257	0.290386
PBANKA_1028100	PBANKA_102810	mRNA-capping enzyme subunit alpha, putative	mRNA-capping enzyme subunit alpha, putative	N/A	552.25	-0.339929	0.195025	-1.743	0.0813332	0.160967
PBANKA_1209900	PBANKA_120990	conserved protein, unknown function	conserved protein, unknown function	N/A	377.644	-0.339762	0.273078	-1.2442	0.213427	0.332969
PBANKA_0615200	PBANKA_061520	calcium-dependent protein kinase 4	calcium-dependent protein kinase 4	CDPK4	1774.26	-0.338955	0.190526	-1.77905	0.0752318	0.15177
PBANKA_0415300	PBANKA_041530	exoribonuclease II, putative	exoribonuclease II, putative	RNaseII	127.001	-0.338954	0.258844	-1.30949	0.190368	0.304477
PBANKA_1335900	PBANKA_133590	DNA-directed RNA polymerase, alpha subunit, putative	DNA-directed RNA polymerase, alpha subunit, putative	N/A	854.761	-0.338846	0.19666	-1.723	0.0848878	0.166299
PBANKA_0806700	PBANKA_080670	conserved Plasmodium protein, unknown function	conserved Plasmodium protein, unknown function	N/A	115.593	-0.337299	0.277671	-1.21474	0.224464	0.346121
PBANKA_0828200	PBANKA_082820	conserved Plasmodium protein, unknown function	conserved Plasmodium protein, unknown function	N/A	217.746	-0.33689	0.221009	-1.52433	0.127427	0.226137
PBANKA_1032900	PBANKA_103290	histidine phosphatase, putative	histidine phosphatase, putative	N/A	646.595	-0.335952	0.197499	-1.70104	0.0889363	0.171594
PBANKA_1001600	PBANKA_100160	SET domain protein, putative	SET domain protein, putative	SET8	151.507	-0.335441	0.263518	-1.27293	0.203041	0.320461
PBANKA_1125800	PBANKA_112580	conserved Plasmodium protein, unknown function	conserved Plasmodium protein, unknown function	N/A	20.7812	-0.335431	0.421816	-0.795205	0.426494	0.556599
PBANKA_0608300	PBANKA_060830	ABC transporter B family member 7, putative	ABC transporter B family member 7, putative	ABCB7	490.842	-0.334628	0.216797	-1.54351	0.122708	0.219691
PBANKA_1008600	PBANKA_100860	conserved Plasmodium protein, unknown function	conserved Plasmodium protein, unknown function	N/A	115.561	-0.334445	0.258397	-1.29431	0.195559	0.310834
PBANKA_1363400	PBANKA_136340	conserved Plasmodium protein, unknown function	conserved Plasmodium protein, unknown function	N/A	309.175	-0.333964	0.234441	-1.42451	0.154299	0.260586
PBANKA_1426900	PBANKA_142690	ATP-dependent RNA helicase DBP1, putative	ATP-dependent RNA helicase DBP1, putative	DBP1	1504.31	-0.333692	0.285086	-1.1705	0.241801	0.36661
PBANKA_0810800	PBANKA_081080	conserved protein, unknown function	conserved protein, unknown function	N/A	171.849	-0.333687	0.266867	-1.25039	0.211159	0.33051
PBANKA_1205500	PBANKA_120550	RING zinc finger protein, putative	RING zinc finger protein, putative	N/A	50.6503	-0.33344	0.299194	-1.11446	0.265082	0.391438
PBANKA_0417400	PBANKA_041740	GTPase-activating protein, putative	GTPase-activating protein, putative	N/A	1113.52	-0.332174	0.226018	-1.46968	0.141649	0.243698
PBANKA_0829700	PBANKA_082970	guanylate kinase, putative	guanylate kinase, putative	GK	142.985	-0.33114	0.237707	-1.39306	0.163602	0.271948
PBANKA_0836300	PBANKA_083630	cytoadherence linked asexual protein 9	cytoadherence linked asexual protein 9	CLAG9	1884.37	-0.330781	0.216834	-1.5255	0.127135	0.225877
PBANKA_1434100	PBANKA_143410	dynamin-like protein, putative	dynamin-like protein, putative	DRPC	940.859	-0.330525	0.211009	-1.5664	0.117256	0.212303
PBANKA_1129200	PBANKA_112920	conserved Plasmodium protein, unknown function	conserved Plasmodium protein, unknown function	N/A	63.6318	-0.329871	0.309298	-1.06651	0.286191	0.41422
PBANKA_1442200	PBANKA_144220	protein SOC2	protein SOC2	SOC2	824.717	-0.329732	0.240384	-1.37169	0.17016	0.279747
PBANKA_1242400	PBANKA_124240	conserved Plasmodium protein, unknown function	conserved Plasmodium protein, unknown function	N/A	359.998	-0.329633	0.201479	-1.63606	0.101826	0.190529
PBANKA_1016200	PBANKA_101620	protein kinase, putative	protein kinase, putative	N/A	114.88	-0.329366	0.250812	-1.3132	0.189117	0.303501
PBANKA_0822400	PBANKA_082240	conserved Plasmodium protein, unknown function	conserved Plasmodium protein, unknown function	N/A	173.853	-0.328581	0.235038	-1.39799	0.162116	0.270057
PBANKA_0407400	PBANKA_040740	serine/threonine protein kinase ARK2, putative	serine/threonine protein kinase ARK2, putative	ARK2	121.449	-0.328189	0.269791	-1.21645	0.223812	0.345573
PBANKA_1459600	PBANKA_145960	methyltransferase, putative	methyltransferase, putative	N/A	98.7386	-0.327841	0.260887	-1.25664	0.208884	0.327974
PBANKA_1124800	PBANKA_112480	conserved Plasmodium protein, unknown function	conserved Plasmodium protein, unknown function	N/A	152.065	-0.327814	0.240725	-1.36178	0.173267	0.283651
PBANKA_0518900	PBANKA_051890	conserved Plasmodium membrane protein, unknown function	conserved Plasmodium membrane protein, unknown function	N/A	300.11	-0.327085	0.206412	-1.58462	0.113053	0.206112
PBANKA_1237300	PBANKA_123730	magnesium transporter NIPA, putative	magnesium transporter NIPA, putative	N/A	228.371	-0.326841	0.264905	-1.23381	0.217275	0.338065
PBANKA_0718600	PBANKA_071860	prohibitin-like protein PHBL	prohibitin-like protein PHBL	PHBL	42.0186	-0.326439	0.357578	-0.912916	0.361286	0.492818
PBANKA_0922000	PBANKA_092200	DnaJ protein, putative	DnaJ protein, putative	N/A	555.213	-0.326093	0.210917	-1.54607	0.122088	0.218732
PBANKA_1144300	PBANKA_114430	ribosomal protein L1, putative	ribosomal protein L1, putative	N/A	254.391	-0.325323	0.222835	-1.45992	0.144311	0.24768
PBANKA_1244200	PBANKA_124420	conserved Plasmodium protein, unknown function	conserved Plasmodium protein, unknown function	N/A	158.688	-0.324568	0.23486	-1.38197	0.166982	0.275987
PBANKA_0911600	PBANKA_091160	ribosomal protein S9, mitochondrial, putative	ribosomal protein S9, mitochondrial, putative	N/A	413.734	-0.324353	0.197956	-1.63851	0.101314	0.189725
PBANKA_1022800	PBANKA_102280	glycine--tRNA ligase, putative	glycine--tRNA ligase, putative	GlyRS	521.293	-0.324165	0.267886	-1.21008	0.226247	0.348176
PBANKA_0940100	PBANKA_094010	pseudo-tyrosine kinase-like protein	pseudo-tyrosine kinase-like protein	pTKL	378.996	-0.324016	0.19607	-1.65256	0.0984207	0.185879
PBANKA_0112400	PBANKA_011240	cytosolic Fe-S cluster assembly factor NAR1, putative	cytosolic Fe-S cluster assembly factor NAR1, putative	NAR1	107.395	-0.323777	0.267401	-1.21083	0.225961	0.348041
PBANKA_1021000	PBANKA_102100	nucleolar RNA-associated protein, putative	nucleolar RNA-associated protein, putative	N/A	131.137	-0.323683	0.246466	-1.3133	0.189082	0.303501
PBANKA_1245700	PBANKA_124570	conserved Plasmodium protein, unknown function	conserved Plasmodium protein, unknown function	N/A	449.879	-0.323604	0.215185	-1.50384	0.132623	0.233484
PBANKA_0907900	PBANKA_090790	conserved Plasmodium protein, unknown function	conserved Plasmodium protein, unknown function	N/A	63.6843	-0.322802	0.322536	-1.00082	0.316911	0.446948
PBANKA_1223200	PBANKA_122320	coenzyme Q-binding protein COQ10 homolog, mitochondrial, putative	coenzyme Q-binding protein COQ10 homolog, mitochondrial, putative	COQ10	55.3883	-0.322793	0.318648	-1.01301	0.311056	0.440331
PBANKA_1455600	PBANKA_145560	queuine tRNA-ribosyltransferase, putative	queuine tRNA-ribosyltransferase, putative	TGT	1203.48	-0.322274	0.190623	-1.69063	0.0909073	0.174888
PBANKA_1216100	PBANKA_121610	regulator of initiation factor 2, putative	regulator of initiation factor 2, putative	N/A	265.716	-0.321891	0.216671	-1.48562	0.137379	0.239588
PBANKA_0103100	PBANKA_010310	conserved Plasmodium protein, unknown function	conserved Plasmodium protein, unknown function	N/A	233.623	-0.321643	0.252643	-1.27311	0.202978	0.320461
PBANKA_1129700	PBANKA_112970	ATP-dependent RNA helicase HAS1, putative	ATP-dependent RNA helicase HAS1, putative	HAS1	249.634	-0.321591	0.22359	-1.43831	0.150346	0.256146
PBANKA_0835700	PBANKA_083570	conserved Plasmodium protein, unknown function	conserved Plasmodium protein, unknown function	N/A	102.428	-0.321517	0.276151	-1.16428	0.244311	0.369248
PBANKA_1234100	PBANKA_123410	protoheme IX farnesyltransferase, putative	protoheme IX farnesyltransferase, putative	COX10	362.605	-0.320845	0.215955	-1.4857	0.137358	0.239588
PBANKA_0930600	PBANKA_093060	conserved Plasmodium protein, unknown function	conserved Plasmodium protein, unknown function	N/A	492.053	-0.320554	0.188278	-1.70256	0.0886512	0.171257
PBANKA_0917200	PBANKA_091720	RNA-binding protein s1, putative	RNA-binding protein s1, putative	N/A	124.582	-0.32002	0.283908	-1.1272	0.25966	0.386536
PBANKA_0306700	PBANKA_030670	transporter, putative	transporter, putative	N/A	1462.49	-0.319223	0.186407	-1.7125	0.0868039	0.168579
PBANKA_1202200	PBANKA_120220	U5 small nuclear ribonucleoprotein component, putative	U5 small nuclear ribonucleoprotein component, putative	EFTUD2	1246.28	-0.318467	0.254724	-1.25024	0.21121	0.33051
PBANKA_1365300	PBANKA_136530	intron-binding protein aquarius, putative	intron-binding protein aquarius, putative	AQR	689.998	-0.318129	0.232849	-1.36625	0.171861	0.281844
PBANKA_1122300	PBANKA_112230	MEI2-like RNA-binding protein, putative	MEI2-like RNA-binding protein, putative	Mei2	140.448	-0.318074	0.231635	-1.37317	0.1697	0.279287
PBANKA_0516900	PBANKA_051690	S-adenosylmethionine decarboxylase/ornithine decarboxylase, putative	S-adenosylmethionine decarboxylase/ornithine decarboxylase, putative	AdoMetDC/ODC	821.497	-0.317956	0.261295	-1.21685	0.223662	0.345572
PBANKA_0720300	PBANKA_072030	eukaryotic translation initiation factor 3 subunit M, putative	eukaryotic translation initiation factor 3 subunit M, putative	EIF3M	165.062	-0.317602	0.229178	-1.38583	0.165798	0.274518
PBANKA_1218000	PBANKA_121800	nicotinamidase, putative	nicotinamidase, putative	N/A	247.668	-0.317078	0.216318	-1.46579	0.142704	0.245194
PBANKA_0923700	PBANKA_092370	ethanolamine kinase, putative	ethanolamine kinase, putative	EK	810.702	-0.316866	0.223414	-1.41829	0.156106	0.262503
PBANKA_0522500	PBANKA_052250	transmembrane emp24 domain-containing protein, putative	transmembrane emp24 domain-containing protein, putative	N/A	195.683	-0.316832	0.224179	-1.4133	0.157567	0.264185
PBANKA_1361400	PBANKA_136140	conserved Plasmodium protein, unknown function	conserved Plasmodium protein, unknown function	N/A	331.726	-0.316608	0.232849	-1.35972	0.17392	0.284518
PBANKA_0503400	PBANKA_050340	conserved Plasmodium protein, unknown function	conserved Plasmodium protein, unknown function	N/A	64.2882	-0.316126	0.299177	-1.05665	0.290671	0.418617
NA	PBANKA_134230.2	NA	NA	NA	193.291	-0.315922	0.257485	-1.22696	0.219839	0.341253
PBANKA_1441900	PBANKA_144190	DNA helicase 60, putative	DNA helicase 60, putative	DH60	531.903	-0.315741	0.27765	-1.13719	0.255458	0.381626
PBANKA_1432700	PBANKA_143270	meiotic recombination protein SPO11, putative	meiotic recombination protein SPO11, putative	SPO11	120.74	-0.315572	0.234965	-1.34306	0.179253	0.291681
PBANKA_1128500	PBANKA_112850	SET domain protein, putative	SET domain protein, putative	N/A	478.7	-0.314917	0.215876	-1.45879	0.144624	0.247941
PBANKA_1023100	PBANKA_102310	conserved Plasmodium protein, unknown function	conserved Plasmodium protein, unknown function	N/A	36.7147	-0.314429	0.355824	-0.883663	0.376878	0.508413
PBANKA_0600061	PBANKA_000378	fam-b protein	fam-b protein	N/A	178.965	-0.314057	0.249959	-1.25643	0.208959	0.327981
PBANKA_1414300	PBANKA_141430	transcription factor MYB1, putative	transcription factor MYB1, putative	MYB1	118.251	-0.313874	0.239699	-1.30945	0.19038	0.304477
PBANKA_0928700	PBANKA_092870	ubiquitin-protein ligase, putative	ubiquitin-protein ligase, putative	N/A	161.394	-0.313525	0.243639	-1.28685	0.198148	0.314304
PBANKA_1142800	PBANKA_114280	conserved protein, unknown function	conserved protein, unknown function	N/A	1707.02	-0.313403	0.296211	-1.05804	0.290037	0.418352
PBANKA_1017500	PBANKA_101750	lipase, putative	lipase, putative	UIS28	33.5556	-0.313152	0.340244	-0.920374	0.357377	0.488777
PBANKA_1464400	PBANKA_146430	conserved Plasmodium protein, unknown function	conserved Plasmodium protein, unknown function	N/A	30.5734	-0.31277	0.371801	-0.841231	0.400218	0.531413
PBANKA_1228400	PBANKA_122840	mannose-6-phosphate isomerase, putative	mannose-6-phosphate isomerase, putative	N/A	652.772	-0.312509	0.280091	-1.11574	0.264533	0.390785
PBANKA_1453900	PBANKA_145390	conserved protein, unknown function	conserved protein, unknown function	N/A	25.0866	-0.312387	0.396753	-0.787358	0.431073	0.561155
PBANKA_1313400	PBANKA_131340	exosome complex exonuclease RRP6, putative	exosome complex exonuclease RRP6, putative	RRP6	84.3725	-0.311767	0.265251	-1.17536	0.239849	0.36429
PBANKA_0812000	PBANKA_081200	DNA primase large subunit, putative	DNA primase large subunit, putative	N/A	510.07	-0.311692	0.193337	-1.61217	0.106925	0.197544
PBANKA_0502100	PBANKA_050210	conserved Plasmodium protein, unknown function	conserved Plasmodium protein, unknown function	N/A	208.042	-0.311521	0.228687	-1.36221	0.173131	0.283526
PBANKA_1234600	PBANKA_123460	EELM2 domain-containing protein, putative	EELM2 domain-containing protein, putative	N/A	110.05	-0.3115	0.284506	-1.09488	0.27357	0.401456
PBANKA_1449300	PBANKA_144930	upregulated in late gametocytes ULG8, putative	upregulated in late gametocytes ULG8, putative	ULG8	35.5853	-0.311338	0.355504	-0.875765	0.381158	0.512257
PBANKA_1350100	PBANKA_135010	conserved Plasmodium protein, unknown function	conserved Plasmodium protein, unknown function	N/A	282.134	-0.310975	0.273556	-1.13679	0.255627	0.381633
PBANKA_0314200	PBANKA_031420	calcium-dependent protein kinase 1	calcium-dependent protein kinase 1	CDPK1	5493.8	-0.31097	0.19089	-1.62905	0.103302	0.192591
PBANKA_0929400	PBANKA_092940	myosin light chain B	myosin light chain B	MLC-B	385.69	-0.31081	0.233523	-1.33096	0.183202	0.296673
PBANKA_0706400	PBANKA_070640	conserved Plasmodium protein, unknown function	conserved Plasmodium protein, unknown function	N/A	651.032	-0.310674	0.219133	-1.41774	0.156266	0.262503
PBANKA_1442500	PBANKA_144250	elongator complex protein 3, putative	elongator complex protein 3, putative	ELP3	404.551	-0.310278	0.280104	-1.10772	0.267982	0.394625
PBANKA_0211700	PBANKA_021170	conserved Plasmodium protein, unknown function	conserved Plasmodium protein, unknown function	N/A	43.2862	-0.309783	0.316582	-0.978521	0.327816	0.459299
PBANKA_1020100	PBANKA_102010	serine/threonine protein phosphatase 7	serine/threonine protein phosphatase 7	PP7	3495.9	-0.309563	0.188578	-1.64156	0.10068	0.188841
PBANKA_1431100	PBANKA_143110	conserved Plasmodium protein, unknown function	conserved Plasmodium protein, unknown function	N/A	455.049	-0.309284	0.215731	-1.43366	0.15167	0.257551
PBANKA_0837181	PBANKA_146610	PIR protein	PIR protein	N/A	23.5528	-0.309074	0.410415	-0.753075	0.451405	0.577323
PBANKA_1224500	PBANKA_122450	Dpy-19-like C-mannosyltransferase, putative	Dpy-19-like C-mannosyltransferase, putative	DPY19	220.409	-0.308981	0.23256	-1.3286	0.183979	0.29731
PBANKA_0713900	PBANKA_071390	adenylate kinase 2, putative	adenylate kinase 2, putative	AK2	168.067	-0.308413	0.218694	-1.41025	0.158465	0.265213
PBANKA_1108900	PBANKA_110890	conserved Plasmodium protein, unknown function	conserved Plasmodium protein, unknown function	N/A	166.611	-0.308204	0.275467	-1.11884	0.263208	0.389696
PBANKA_1239700	PBANKA_123970	S-adenosyl-L-methionine-dependent tRNA 4-demethylwyosine synthase, putative	S-adenosyl-L-methionine-dependent tRNA 4-demethylwyosine synthase, putative	TYW1	280.588	-0.30761	0.222387	-1.38322	0.166598	0.275548
PBANKA_1126900	PBANKA_112690	eukaryotic translation initiation factor 2-alpha kinase	eukaryotic translation initiation factor 2-alpha kinase	PK4	620.088	-0.306772	0.190286	-1.61216	0.106927	0.197544
PBANKA_0918800	PBANKA_091880	rRNA (cytosine-C(5))-methyltransferase, putative	rRNA (cytosine-C(5))-methyltransferase, putative	NOP2	398.011	-0.306439	0.251818	-1.21691	0.22364	0.345572
PBANKA_0510100	PBANKA_051010	conserved protein, unknown function	conserved protein, unknown function	N/A	265.653	-0.306212	0.228348	-1.34099	0.179923	0.29245
PBANKA_1245861	berg12_28S	28S ribosomal RNA	28S ribosomal RNA	N/A	46597.9	-0.305886	0.250752	-1.21988	0.222512	0.344284
PBANKA_0926600	PBANKA_092660	protein GCN20, putative	protein GCN20, putative	GCN20	242.308	-0.305504	0.249085	-1.22651	0.220008	0.341289
PBANKA_1432500	PBANKA_143250	DNA-binding chaperone, putative	DNA-binding chaperone, putative	N/A	408.9	-0.304853	0.253012	-1.2049	0.228244	0.350436
PBANKA_1325300	PBANKA_132530	splicing factor 3B subunit 2, putative	splicing factor 3B subunit 2, putative	SF3B2	819.12	-0.304722	0.249945	-1.21916	0.222785	0.344446
PBANKA_0412300	PBANKA_041230	conserved protein, unknown function	conserved protein, unknown function	N/A	153.032	-0.304652	0.26504	-1.14946	0.250368	0.376078
PBANKA_0711100	PBANKA_071110	conserved Plasmodium protein, unknown function	conserved Plasmodium protein, unknown function	N/A	188.844	-0.304456	0.263934	-1.15353	0.248691	0.374286
PBANKA_1113900	PBANKA_111390	conserved Plasmodium protein, unknown function	conserved Plasmodium protein, unknown function	N/A	137.248	-0.304399	0.258915	-1.17567	0.239727	0.36429
PBANKA_1110800	PBANKA_111080	MORN repeat protein, putative	MORN repeat protein, putative	N/A	378.286	-0.304255	0.231759	-1.31281	0.189248	0.303502
PBANKA_1455500	PBANKA_145550	conserved Plasmodium protein, unknown function	conserved Plasmodium protein, unknown function	N/A	82.5837	-0.303504	0.295373	-1.02753	0.304173	0.432829
PBANKA_0930500	PBANKA_093050	tyrosine--tRNA ligase, putative	tyrosine--tRNA ligase, putative	N/A	298.08	-0.302918	0.216928	-1.39639	0.162596	0.270663
PBANKA_1314000	PBANKA_131400	NADPH--cytochrome P450 reductase, putative	NADPH--cytochrome P450 reductase, putative	CPR	73.9989	-0.30241	0.285024	-1.061	0.28869	0.416927
PBANKA_0925500	PBANKA_092550	calcium-dependent protein kinase 6	calcium-dependent protein kinase 6	CDPK6	242.736	-0.301843	0.24463	-1.23388	0.217249	0.338065
PBANKA_0214200	PBANKA_021420	tRNA pseudouridine synthase D, putative	tRNA pseudouridine synthase D, putative	N/A	698.588	-0.301773	0.217872	-1.38509	0.166024	0.274794
PBANKA_1021100	PBANKA_102110	DnaJ protein, putative	DnaJ protein, putative	N/A	46.5794	-0.301378	0.329662	-0.914205	0.360609	0.492472
PBANKA_0204800	PBANKA_020480	secreted ookinete protein, putative	secreted ookinete protein, putative	PSOP24	749.313	-0.300884	0.216369	-1.3906	0.164346	0.272711
PBANKA_0914100	PBANKA_091410	conserved Plasmodium protein, unknown function	conserved Plasmodium protein, unknown function	N/A	117.897	-0.300367	0.236987	-1.26744	0.204997	0.323072
PBANKA_0920400	PBANKA_092040	conserved Plasmodium protein, unknown function	conserved Plasmodium protein, unknown function	N/A	242.835	-0.300195	0.239703	-1.25236	0.210437	0.329633
PBANKA_1136900	PBANKA_113690	E3 SUMO-protein ligase PIAS, putative	E3 SUMO-protein ligase PIAS, putative	PIAS	1413.89	-0.299895	0.198592	-1.51011	0.131016	0.231181
PBANKA_1037600	PBANKA_103760	rRNA biogenesis protein RRP5, putative	rRNA biogenesis protein RRP5, putative	RRP5	388.792	-0.299273	0.208387	-1.43614	0.150963	0.256725
PBANKA_0213800	PBANKA_021380	conserved protein, unknown function	conserved protein, unknown function	N/A	72.2186	-0.299247	0.277408	-1.07872	0.280711	0.408835
PBANKA_1103200	PBANKA_110320	protein kinase, putative	protein kinase, putative	N/A	189.084	-0.298639	0.265357	-1.12542	0.26041	0.387233
PBANKA_0815900	PBANKA_081590	BSD-domain protein, putative	BSD-domain protein, putative	N/A	588.085	-0.298449	0.253298	-1.17826	0.238695	0.363003
PBANKA_1400100	PBANKA_140010	PIR protein	PIR protein	N/A	72.3156	-0.298416	0.308863	-0.966176	0.333956	0.466214
PBANKA_1240300	PBANKA_124030	WD repeat-containing protein, putative	WD repeat-containing protein, putative	N/A	72.6155	-0.298377	0.278449	-1.07157	0.283914	0.412079
PBANKA_1330800	PBANKA_133080	DNA/RNA-binding protein KIN17, putative	DNA/RNA-binding protein KIN17, putative	N/A	392.015	-0.298224	0.255647	-1.16654	0.243395	0.368463
PBANKA_1411800	PBANKA_141180	DEAD box helicase, putative	DEAD box helicase, putative	N/A	653.684	-0.298174	0.279077	-1.06843	0.285328	0.41324
PBANKA_1205300	PBANKA_120530	roadblock/LC7 domain-containing protein, putative	roadblock/LC7 domain-containing protein, putative	N/A	22.2967	-0.297664	0.433209	-0.687114	0.492011	0.614154
PBANKA_0516700	PBANKA_051670	RNA polymerase II-associated protein 1, putative	RNA polymerase II-associated protein 1, putative	N/A	71.0222	-0.297511	0.321056	-0.926665	0.354101	0.485295
PBANKA_0521700	PBANKA_052170	AP2 domain transcription factor, putative	AP2 domain transcription factor, putative	ApiAP2	514.757	-0.297125	0.210434	-1.41196	0.157961	0.264559
PBANKA_1438400	PBANKA_143840	conserved Plasmodium protein, unknown function	conserved Plasmodium protein, unknown function	N/A	272.208	-0.296887	0.204836	-1.44938	0.14723	0.251804
PBANKA_0825600	PBANKA_082560	splicing factor 3A subunit 3, putative	splicing factor 3A subunit 3, putative	SF3A3	86.0639	-0.296624	0.351899	-0.842922	0.399272	0.530611
PBANKA_0603900	PBANKA_060390	HAD domain ookinete protein	HAD domain ookinete protein	HADO	491.72	-0.295955	0.199586	-1.48285	0.138115	0.24006
PBANKA_0701700	PBANKA_070170	conserved Plasmodium protein, unknown function	conserved Plasmodium protein, unknown function	N/A	212.578	-0.295525	0.253445	-1.16603	0.243602	0.368639
PBANKA_1314900	PBANKA_131490	conserved Plasmodium protein, unknown function	conserved Plasmodium protein, unknown function	N/A	339.627	-0.295375	0.290457	-1.01693	0.309185	0.438115
PBANKA_0409300	PBANKA_040930	phosphatidylinositol 3- and 4-kinase, putative	phosphatidylinositol 3- and 4-kinase, putative	N/A	1766.29	-0.29514	0.267987	-1.10132	0.270757	0.397704
PBANKA_1455300	PBANKA_145530	tetratricopeptide repeat protein, putative	tetratricopeptide repeat protein, putative	N/A	995.581	-0.294973	0.290738	-1.01457	0.310312	0.439411
PBANKA_0415100	PBANKA_041510	conserved Plasmodium protein, unknown function	conserved Plasmodium protein, unknown function	N/A	83.2139	-0.294915	0.263218	-1.12042	0.262534	0.38907
PBANKA_1016700	PBANKA_101670	leucine-rich repeat protein	leucine-rich repeat protein	N/A	4102.89	-0.294909	0.18914	-1.55921	0.118947	0.214372
PBANKA_1206000	PBANKA_120600	conserved Plasmodium protein, unknown function	conserved Plasmodium protein, unknown function	N/A	78.9589	-0.294804	0.294603	-1.00068	0.316981	0.446948
PBANKA_1438200	PBANKA_143820	DNA gyrase subunit A, putative	DNA gyrase subunit A, putative	GyrA	122.789	-0.294755	0.258958	-1.13823	0.255023	0.381345
PBANKA_0711500	PBANKA_071150	conserved Plasmodium protein, unknown function	conserved Plasmodium protein, unknown function	N/A	58.6124	-0.294745	0.309277	-0.953014	0.340583	0.472214
PBANKA_0302200	PBANKA_030220	dynein light chain, putative	dynein light chain, putative	N/A	75.1403	-0.294549	0.289643	-1.01694	0.309184	0.438115
PBANKA_1014900	PBANKA_101490	coatomer subunit beta, putative	coatomer subunit beta, putative	N/A	1252.23	-0.294455	0.224176	-1.3135	0.189015	0.303501
PBANKA_1231100	PBANKA_123110	tRNA pseudouridine synthase, putative	tRNA pseudouridine synthase, putative	N/A	542.76	-0.293098	0.194659	-1.5057	0.132145	0.232731
PBANKA_1344700	PBANKA_134470	apicoplast calcium binding protein 1, putative	apicoplast calcium binding protein 1, putative	ACBP1	54.5882	-0.292244	0.302243	-0.966918	0.333585	0.465842
PBANKA_1103600	PBANKA_110360	cation transporting P-ATPase, putative	cation transporting P-ATPase, putative	ATPase3	398.097	-0.291795	0.213043	-1.36965	0.170795	0.280393
PBANKA_0814300	PBANKA_081430	conserved protein, unknown function	conserved protein, unknown function	N/A	101.774	-0.291762	0.261332	-1.11644	0.264234	0.390592
PBANKA_1031100	PBANKA_103110	plastid replication-repair enzyme, putative	plastid replication-repair enzyme, putative	PREX	162.281	-0.290466	0.287953	-1.00873	0.313105	0.442557
PBANKA_0720400	PBANKA_072040	conserved Plasmodium protein, unknown function	conserved Plasmodium protein, unknown function	N/A	1138.31	-0.290109	0.286477	-1.01268	0.311214	0.44042
PBANKA_0416600	PBANKA_041660	replication protein A1, small fragment	replication protein A1, small fragment	N/A	531.689	-0.290083	0.19539	-1.48464	0.137639	0.239682
PBANKA_0403700	PBANKA_040370	GRIP domain-containing protein, putative	GRIP domain-containing protein, putative	N/A	115.558	-0.289934	0.27776	-1.04383	0.296564	0.425433
PBANKA_0523400	PBANKA_052340	conserved Plasmodium protein, unknown function	conserved Plasmodium protein, unknown function	N/A	177.582	-0.28974	0.285231	-1.01581	0.30972	0.438707
PBANKA_0416500	PBANKA_041650	copper-transporting ATPase	copper-transporting ATPase	CuTP	865.342	-0.28949	0.280348	-1.03261	0.301787	0.430225
PBANKA_0830100	PBANKA_083010	conserved Plasmodium protein, unknown function	conserved Plasmodium protein, unknown function	N/A	161.111	-0.289101	0.231378	-1.24948	0.211491	0.330801
PBANKA_0203800	PBANKA_020380	phenylalanine--tRNA ligase alpha subunit, putative	phenylalanine--tRNA ligase alpha subunit, putative	N/A	573.998	-0.289042	0.24992	-1.15654	0.247461	0.372675
PBANKA_0519100	PBANKA_051910	conserved Plasmodium protein, unknown function	conserved Plasmodium protein, unknown function	N/A	9955.7	-0.28886	0.2063	-1.4002	0.161455	0.269246
PBANKA_1146000	PBANKA_114600	tryptophan-rich protein	tryptophan-rich protein	N/A	2393.49	-0.28836	0.22957	-1.25609	0.209084	0.328066
PBANKA_1118200	PBANKA_111820	FPL domain-containing protein, putative	FPL domain-containing protein, putative	N/A	169.589	-0.288021	0.222728	-1.29315	0.19596	0.311365
PBANKA_1452100	PBANKA_145210	conserved Plasmodium protein, unknown function	conserved Plasmodium protein, unknown function	N/A	154.544	-0.287647	0.317453	-0.906109	0.364878	0.495969
PBANKA_1434600	PBANKA_143460	formin 2, putative	formin 2, putative	FRM2	82.4505	-0.287569	0.265794	-1.08192	0.279287	0.407387
PBANKA_1327600	PBANKA_132760	zinc finger CCCH domain-containing protein, putative	zinc finger CCCH domain-containing protein, putative	N/A	43.8383	-0.286997	0.308371	-0.930686	0.352016	0.48358
PBANKA_0827800	PBANKA_082780	HSP90 co-chaperone p23, putative	HSP90 co-chaperone p23, putative	P23	513.351	-0.285942	0.246589	-1.15959	0.246216	0.371266
PBANKA_1356700	PBANKA_135670	kelch protein K13, putative	kelch protein K13, putative	Kelch13	1367.38	-0.285397	0.19231	-1.48405	0.137797	0.239687
PBANKA_0605900	PBANKA_060590	conserved Plasmodium protein, unknown function	conserved Plasmodium protein, unknown function	N/A	34.0531	-0.285196	0.342594	-0.83246	0.405149	0.536565
PBANKA_0608400	PBANKA_060840	50S ribosomal protein L1, apicoplast, putative	50S ribosomal protein L1, apicoplast, putative	RPL1	115.135	-0.285136	0.248489	-1.14748	0.251183	0.376936
PBANKA_0935300	PBANKA_093530	conserved Plasmodium protein, unknown function	conserved Plasmodium protein, unknown function	N/A	181.229	-0.284911	0.250925	-1.13544	0.25619	0.382351
PBANKA_1145000	PBANKA_114500	conserved Plasmodium protein, unknown function	conserved Plasmodium protein, unknown function	N/A	35.4295	-0.284636	0.368574	-0.772263	0.439959	0.568107
PBANKA_0918900	PBANKA_091890	conserved Plasmodium protein, unknown function	conserved Plasmodium protein, unknown function	N/A	60.6935	-0.283965	0.299173	-0.949167	0.342536	0.473778
PBANKA_0110900	PBANKA_011090	cytoplasmic tRNA 2-thiolation protein 1, putative	cytoplasmic tRNA 2-thiolation protein 1, putative	NCS6	130.133	-0.283336	0.261232	-1.08461	0.278093	0.406423
PBANKA_0622100	PBANKA_062210	protein kinase, putative	protein kinase, putative	N/A	308.599	-0.283306	0.206181	-1.37407	0.169421	0.279123
PBANKA_1348200	PBANKA_134820	conserved Plasmodium protein, unknown function	conserved Plasmodium protein, unknown function	N/A	192.444	-0.283184	0.326993	-0.866025	0.386477	0.518053
PBANKA_0720900	PBANKA_072090	MOLO1 domain-containing protein, putative	MOLO1 domain-containing protein, putative	N/A	781.255	-0.283179	0.231057	-1.22558	0.220358	0.341716
PBANKA_0110600	PBANKA_011060	transmembrane protein 234, putative	transmembrane protein 234, putative	TMEM234	138.876	-0.282735	0.236798	-1.19399	0.23248	0.355531
PBANKA_1028700	PBANKA_102870	26S proteasome regulatory subunit RPN13, putative	26S proteasome regulatory subunit RPN13, putative	RPN13	592.505	-0.282564	0.205187	-1.37711	0.168479	0.277799
PBANKA_0521600	PBANKA_052160	holo-[acyl-carrier-protein] synthase, putative	holo-[acyl-carrier-protein] synthase, putative	ACPS	217.115	-0.281991	0.244957	-1.15118	0.249657	0.375131
PBANKA_1451800	PBANKA_145180	conserved Plasmodium protein, unknown function	conserved Plasmodium protein, unknown function	N/A	181.304	-0.281451	0.240416	-1.17068	0.241726	0.36661
PBANKA_0910600	PBANKA_091060	ubiquitin-related modifier 1, putative	ubiquitin-related modifier 1, putative	URM1	58.9037	-0.280497	0.31324	-0.895471	0.370535	0.501751
PBANKA_1022500	PBANKA_102250	surface protein P113	surface protein P113	P113	131.744	-0.280362	0.244457	-1.14687	0.251434	0.377069
PBANKA_1223000	PBANKA_122300	conserved Plasmodium protein, unknown function	conserved Plasmodium protein, unknown function	N/A	339.592	-0.279823	0.245908	-1.13792	0.255155	0.381419
PBANKA_0829500	PBANKA_082950	conserved Plasmodium protein, unknown function	conserved Plasmodium protein, unknown function	N/A	216.506	-0.27937	0.25842	-1.08107	0.279666	0.407569
PBANKA_0809400	PBANKA_080940	plasma membrane protein 1	plasma membrane protein 1	PMP1	1182.88	-0.278743	0.226342	-1.23151	0.218132	0.339056
PBANKA_0801700	PBANKA_080170	conserved Plasmodium protein, unknown function	conserved Plasmodium protein, unknown function	N/A	101.871	-0.277623	0.309801	-0.896132	0.370182	0.501565
PBANKA_0601600	PBANKA_060160	nuclear export mediator factor NEMF, putative	nuclear export mediator factor NEMF, putative	NEMF	1415.99	-0.277127	0.231096	-1.19919	0.230454	0.353048
PBANKA_1138400	PBANKA_113840	calpain, putative	calpain, putative	Pcalp	380.061	-0.276694	0.257638	-1.07397	0.282837	0.41103
PBANKA_1010200	PBANKA_101020	methionine aminopeptidase 2, putative	methionine aminopeptidase 2, putative	METAP2	541.39	-0.276578	0.250116	-1.1058	0.268813	0.395341
PBANKA_0941600	PBANKA_094160	conserved Plasmodium protein, unknown function	conserved Plasmodium protein, unknown function	N/A	1531.84	-0.276183	0.222985	-1.23857	0.215505	0.335535
PBANKA_0112100	PBANKA_011210	AP2 domain transcription factor, putative	AP2 domain transcription factor, putative	ApiAP2	492.117	-0.275741	0.217196	-1.26955	0.204244	0.321995
PBANKA_0521221	berg05_18s	18S ribosomal RNA	18S ribosomal RNA	N/A	153.67	-0.275434	0.280874	-0.980633	0.326774	0.458253
PBANKA_0606700	PBANKA_060670	cysteine repeat modular protein 3	cysteine repeat modular protein 3	CRMP3	22.7353	-0.275122	0.405543	-0.678405	0.497515	0.618698
PBANKA_1407000	PBANKA_140700	conserved Plasmodium protein, unknown function	conserved Plasmodium protein, unknown function	N/A	127.453	-0.274236	0.24796	-1.10597	0.26874	0.395341
PBANKA_0817200	PBANKA_081720	conserved Plasmodium protein, unknown function	conserved Plasmodium protein, unknown function	N/A	92.608	-0.274212	0.276899	-0.990296	0.32203	0.45283
PBANKA_0303300	PBANKA_030330	conserved Plasmodium protein, unknown function	conserved Plasmodium protein, unknown function	N/A	199.091	-0.274103	0.218585	-1.25399	0.209846	0.328929
PBANKA_1428800	PBANKA_142880	succinate dehydrogenase [ubiquinone] iron-sulfur subunit, mitochondrial, putative	succinate dehydrogenase [ubiquinone] iron-sulfur subunit, mitochondrial, putative	SDHB	740.923	-0.274047	0.189604	-1.44536	0.148356	0.253311
PBANKA_1145200	PBANKA_114520	conserved Plasmodium protein, unknown function	conserved Plasmodium protein, unknown function	N/A	85.6003	-0.273943	0.263741	-1.03868	0.298952	0.427956
PBANKA_0904000	PBANKA_090400	conserved Plasmodium protein, unknown function	conserved Plasmodium protein, unknown function	N/A	503.42	-0.273682	0.231262	-1.18343	0.236638	0.360821
PBANKA_0410800	PBANKA_041080	ubiquitin-protein ligase, putative	ubiquitin-protein ligase, putative	N/A	504.148	-0.273561	0.255345	-1.07134	0.284018	0.412102
PBANKA_1207900	PBANKA_120790	protein phosphatase PPM10, putative	protein phosphatase PPM10, putative	PPM10	253.997	-0.272549	0.274011	-0.994667	0.319898	0.450378
PBANKA_0300800	PBANKA_030080	octaprenyl pyrophosphate synthase, putative	octaprenyl pyrophosphate synthase, putative	OPP	65.0571	-0.27088	0.282791	-0.957883	0.338122	0.470193
PBANKA_1139300	PBANKA_113930	50S ribosomal protein L9, mitochondrial, putative	50S ribosomal protein L9, mitochondrial, putative	N/A	96.4285	-0.270291	0.299806	-0.901554	0.367294	0.49867
PBANKA_0509300	PBANKA_050930	glutamine--fructose-6-phosphate aminotransferase [isomerizing], putative	glutamine--fructose-6-phosphate aminotransferase [isomerizing], putative	N/A	809.365	-0.270191	0.216662	-1.24706	0.212374	0.331559
PBANKA_1301500	PBANKA_130150	protein kinase, putative	protein kinase, putative	N/A	172.233	-0.269451	0.232402	-1.15942	0.246285	0.371266
PBANKA_1413500	PBANKA_141350	conserved protein, unknown function	conserved protein, unknown function	N/A	30.9227	-0.268671	0.365299	-0.735482	0.462046	0.587002
PBANKA_0307600	PBANKA_030760	syntaxin, putative	syntaxin, putative	N/A	183.436	-0.268035	0.229514	-1.16784	0.242873	0.367793
PBANKA_1225700	PBANKA_122570	GTPase-activating protein, putative	GTPase-activating protein, putative	N/A	478.134	-0.267666	0.197823	-1.35305	0.176039	0.287681
PBANKA_0409800	PBANKA_040980	ATP synthase F0 subunit d-like protein, putative	ATP synthase F0 subunit d-like protein, putative	N/A	1733.16	-0.266801	0.188194	-1.41769	0.156282	0.262503
PBANKA_1437300	PBANKA_143730	endoplasmin, putative	endoplasmin, putative	GRP94	2736.04	-0.266504	0.233262	-1.14251	0.253243	0.37917
PBANKA_0710700	PBANKA_071070	RNA-binding protein, putative	RNA-binding protein, putative	N/A	227.588	-0.265954	0.215908	-1.23179	0.218027	0.339007
PBANKA_1000021	PBANKA_000165	fam-a protein, pseudogene	fam-a protein, pseudogene	N/A	171.077	-0.265759	0.262919	-1.0108	0.312111	0.441436
PBANKA_0305500	PBANKA_030550	conserved Plasmodium protein, unknown function	conserved Plasmodium protein, unknown function	N/A	75.4342	-0.265639	0.272005	-0.976596	0.328769	0.460356
PBANKA_0308500	PBANKA_030850	tyrosine kinase-like protein, putative	tyrosine kinase-like protein, putative	TKL1	703.115	-0.265278	0.201797	-1.31458	0.188652	0.303174
PBANKA_1040000	PBANKA_104000	conserved protein, unknown function	conserved protein, unknown function	N/A	288.87	-0.264638	0.252232	-1.04919	0.294091	0.422756
PBANKA_0515600	PBANKA_051560	conserved protein, unknown function	conserved protein, unknown function	N/A	106.927	-0.263457	0.252941	-1.04158	0.297608	0.426624
PBANKA_0814100	PBANKA_081410	heptatricopeptide repeat-containing protein, putative	heptatricopeptide repeat-containing protein, putative	N/A	97.3589	-0.26342	0.285769	-0.921793	0.356636	0.487907
PBANKA_1400081	PBANKA_090050	PIR protein	PIR protein	N/A	63.8153	-0.262908	0.282001	-0.932292	0.351185	0.482867
PBANKA_0700721	berg07_18S	18S ribosomal RNA	18S ribosomal RNA	N/A	65869.5	-0.262145	0.249171	-1.05207	0.292767	0.421244
PBANKA_0609000	PBANKA_060900	conserved Plasmodium protein, unknown function	conserved Plasmodium protein, unknown function	N/A	42.1433	-0.261568	0.366436	-0.713817	0.475341	0.600117
PBANKA_0600800	PBANKA_060080	cytochrome c oxidase assembly protein COX19, putative	cytochrome c oxidase assembly protein COX19, putative	COX19	306.143	-0.261391	0.287616	-0.90882	0.363445	0.494532
PBANKA_1215700	PBANKA_121570	conserved Plasmodium protein, unknown function	conserved Plasmodium protein, unknown function	N/A	106.537	-0.261346	0.30639	-0.852985	0.393667	0.524965
PBANKA_1444900	PBANKA_144490	vacuolar transporter chaperone, putative	vacuolar transporter chaperone, putative	N/A	338.689	-0.260364	0.206113	-1.26321	0.206514	0.324873
PBANKA_1443700	PBANKA_144370	conserved protein, unknown function	conserved protein, unknown function	N/A	837.778	-0.259985	0.238261	-1.09118	0.275195	0.402695
PBANKA_1401000	PBANKA_140100	AAA domain-containing protein, putative	AAA domain-containing protein, putative	N/A	262.397	-0.259699	0.279729	-0.928394	0.353203	0.484637
PBANKA_1101800	PBANKA_110180	vacuolar protein sorting-associated protein 11, putative	vacuolar protein sorting-associated protein 11, putative	VPS11	178.862	-0.259531	0.241526	-1.07455	0.282578	0.410782
PBANKA_0912300	PBANKA_091230	tudor staphylococcal nuclease, putative	tudor staphylococcal nuclease, putative	TSN	431.508	-0.258386	0.307499	-0.840283	0.40075	0.531967
PBANKA_0520400	PBANKA_052040	dynamin-like protein, putative	dynamin-like protein, putative	DYN2	1326.84	-0.258341	0.192883	-1.33937	0.18045	0.293034
PBANKA_0102800	PBANKA_010280	conserved Plasmodium protein, unknown function	conserved Plasmodium protein, unknown function	N/A	90.579	-0.258288	0.311178	-0.830035	0.406519	0.537781
PBANKA_1444700	PBANKA_144470	TBC domain-containing protein, putative	TBC domain-containing protein, putative	N/A	176.633	-0.257816	0.255066	-1.01078	0.312122	0.441436
PBANKA_1023500	PBANKA_102350	eukaryotic translation initiation factor 3 subunit H, putative	eukaryotic translation initiation factor 3 subunit H, putative	EIF3H	378.988	-0.257247	0.258047	-0.996898	0.318814	0.449124
PBANKA_1222100	PBANKA_122210	regulator of chromosome condensation, putative	regulator of chromosome condensation, putative	N/A	536.397	-0.257098	0.188354	-1.36497	0.172263	0.282404
PBANKA_0203200	PBANKA_020320	bromodomain protein 3, putative	bromodomain protein 3, putative	BDP3	214.883	-0.255672	0.215745	-1.18506	0.235993	0.359958
PBANKA_0936500	PBANKA_093650	replication factor C subunit 5, putative	replication factor C subunit 5, putative	RFC5	160.02	-0.255312	0.264382	-0.965696	0.334196	0.466409
PBANKA_1142300	PBANKA_114230	rhoptry protein RHOP148, putative	rhoptry protein RHOP148, putative	RHOP148	111.854	-0.255029	0.258243	-0.987555	0.32337	0.45444
PBANKA_0804300	PBANKA_080430	DNA mismatch repair protein MSH2	DNA mismatch repair protein MSH2	MSH2-2	35.8247	-0.254825	0.328845	-0.774909	0.438393	0.567031
PBANKA_0312300	PBANKA_031230	conserved Plasmodium protein, unknown function	conserved Plasmodium protein, unknown function	N/A	177.52	-0.25437	0.23082	-1.10203	0.27045	0.397378
PBANKA_0913300	PBANKA_091330	regulator of chromosome condensation, putative	regulator of chromosome condensation, putative	N/A	85.1902	-0.254225	0.269397	-0.943681	0.345333	0.476654
PBANKA_0924800	PBANKA_092480	golgi protein 2	golgi protein 2	GP2	5773.26	-0.253998	0.229188	-1.10825	0.267753	0.394413
PBANKA_0831100	PBANKA_083110	zinc finger protein, putative	zinc finger protein, putative	N/A	221.879	-0.253871	0.272938	-0.930142	0.352298	0.483824
PBANKA_0404500	PBANKA_040450	conserved Plasmodium protein, unknown function	conserved Plasmodium protein, unknown function	N/A	190.657	-0.253654	0.267049	-0.94984	0.342193	0.473547
PBANKA_0309500	PBANKA_030950	secreted protein with altered thrombospondin repeat domain	secreted protein with altered thrombospondin repeat domain	SPATR	90.5889	-0.253607	0.278657	-0.910103	0.362768	0.494114
PBANKA_1107300	PBANKA_110730	nuclear protein localization protein 4, putative	nuclear protein localization protein 4, putative	NPL4	247.166	-0.253134	0.224987	-1.12511	0.260544	0.387233
PBANKA_1431200	PBANKA_143120	conserved Plasmodium protein, unknown function	conserved Plasmodium protein, unknown function	N/A	41.1374	-0.253073	0.322051	-0.785816	0.431975	0.561701
PBANKA_1406200	PBANKA_140620	TOM1-like protein, putative	TOM1-like protein, putative	N/A	304.187	-0.252455	0.264907	-0.952996	0.340592	0.472214
PBANKA_1012100	PBANKA_101210	HP12 protein homolog, putative	HP12 protein homolog, putative	N/A	322.67	-0.251299	0.308168	-0.81546	0.414809	0.546569
PBANKA_1312300	PBANKA_131230	SNARE protein, putative	SNARE protein, putative	N/A	246.124	-0.251258	0.218092	-1.15207	0.249291	0.374824
PBANKA_1413800	PBANKA_141380	conserved protein, unknown function	conserved protein, unknown function	N/A	209.275	-0.251093	0.234259	-1.07186	0.283783	0.412017
PBANKA_1134400	PBANKA_113440	Sas10 domain-containing protein, putative	Sas10 domain-containing protein, putative	N/A	269.532	-0.250539	0.258641	-0.968673	0.332709	0.465031
PBANKA_1212400	PBANKA_121240	GDP-L-fucose synthase, putative	GDP-L-fucose synthase, putative	FS	242.229	-0.250156	0.234079	-1.06868	0.285215	0.41324
PBANKA_1018900	PBANKA_101890	conserved Plasmodium protein, unknown function	conserved Plasmodium protein, unknown function	N/A	650.438	-0.249323	0.212563	-1.17294	0.240821	0.365519
PBANKA_1456400	PBANKA_145640	syntaxin-16, putative	syntaxin-16, putative	STX16	272.81	-0.24898	0.254514	-0.978258	0.327947	0.459343
PBANKA_1026800	PBANKA_102680	zinc finger protein, putative	zinc finger protein, putative	N/A	606.102	-0.248779	0.236764	-1.05075	0.293374	0.421856
PBANKA_1001500	PBANKA_100150	alpha/beta hydrolase, putative	alpha/beta hydrolase, putative	N/A	555.878	-0.247443	0.191871	-1.28963	0.197178	0.312872
PBANKA_0805000	PBANKA_080500	RAP protein, putative	RAP protein, putative	N/A	180.347	-0.247385	0.246605	-1.00316	0.315783	0.445665
PBANKA_1309500	PBANKA_130950	conserved Plasmodium protein, unknown function	conserved Plasmodium protein, unknown function	N/A	1198.96	-0.247227	0.235239	-1.05096	0.293276	0.421845
PBANKA_1446300	PBANKA_144630	pre-mRNA-splicing factor ATP-dependent RNA helicase PRP2, putative	pre-mRNA-splicing factor ATP-dependent RNA helicase PRP2, putative	PRP2	266.959	-0.247132	0.230508	-1.07212	0.283668	0.41198
PBANKA_0833600	PBANKA_083360	importin alpha re-exporter, putative	importin alpha re-exporter, putative	CSE1	511.642	-0.246271	0.251455	-0.979382	0.327391	0.458841
PBANKA_0810600	PBANKA_081060	exoribonuclease, putative	exoribonuclease, putative	N/A	1660.41	-0.246063	0.255932	-0.961441	0.33633	0.468496
PBANKA_1329500	PBANKA_132950	protein phosphatase containing kelch-like domains	protein phosphatase containing kelch-like domains	PPKL	574.752	-0.245472	0.206015	-1.19152	0.233449	0.356308
PBANKA_1357900	PBANKA_135790	conserved Plasmodium protein, unknown function	conserved Plasmodium protein, unknown function	N/A	67.1603	-0.245436	0.279806	-0.877164	0.380397	0.511527
PBANKA_0413300	PBANKA_041330	ribosomal protein L47, mitochondrial, putative	ribosomal protein L47, mitochondrial, putative	N/A	81.0611	-0.245435	0.27175	-0.903162	0.36644	0.497947
PBANKA_1316000	PBANKA_131600	DER1-like protein, putative	DER1-like protein, putative	DER1-1	117.577	-0.245265	0.237213	-1.03394	0.301163	0.42973
PBANKA_0621500	PBANKA_062150	Rab GTPase activator and protein kinase, putative	Rab GTPase activator and protein kinase, putative	N/A	67.206	-0.245173	0.287119	-0.853908	0.393156	0.524434
PBANKA_0804900	PBANKA_080490	E3 ubiquitin-protein ligase, putative	E3 ubiquitin-protein ligase, putative	N/A	1210.82	-0.244889	0.252508	-0.969826	0.332133	0.464367
PBANKA_1233000	PBANKA_123300	SWIB/MDM2 domain-containing protein, putative	SWIB/MDM2 domain-containing protein, putative	MDM2	319.857	-0.244429	0.216195	-1.13059	0.258226	0.384771
PBANKA_0611100	PBANKA_061110	succinyl-CoA ligase, putative	succinyl-CoA ligase, putative	N/A	305.707	-0.243839	0.22018	-1.10745	0.268098	0.394671
PBANKA_1236300	PBANKA_123630	ATP-dependent RNA helicase DDX1, putative	ATP-dependent RNA helicase DDX1, putative	DDX1	243.574	-0.243639	0.217344	-1.12098	0.262295	0.388839
PBANKA_1300031	PBANKA_000070	fam-b protein	fam-b protein	N/A	149.523	-0.242822	0.229164	-1.0596	0.289327	0.417587
PBANKA_0301600	PBANKA_030160	conserved Plasmodium protein, unknown function	conserved Plasmodium protein, unknown function	N/A	126.112	-0.242423	0.277064	-0.87497	0.38159	0.512538
PBANKA_0911650	PBANKA_091165	U2 spliceosomal RNA	U2 spliceosomal RNA	N/A	47.2853	-0.242142	0.312391	-0.775126	0.438265	0.567023
PBANKA_0505300	PBANKA_050530	conserved Plasmodium protein, unknown function	conserved Plasmodium protein, unknown function	N/A	406.179	-0.242045	0.20215	-1.19736	0.231168	0.353757
PBANKA_1363800	PBANKA_136380	phosphatidylinositol transfer protein, putative	phosphatidylinositol transfer protein, putative	N/A	365.672	-0.241959	0.273602	-0.884347	0.376509	0.508358
PBANKA_1032700	PBANKA_103270	CUGBP Elav-like family member 2, putative	CUGBP Elav-like family member 2, putative	CELF2	1358.84	-0.241863	0.231722	-1.04377	0.296594	0.425433
PBANKA_1443100	PBANKA_144310	conserved Plasmodium protein, unknown function	conserved Plasmodium protein, unknown function	N/A	176.345	-0.241061	0.281295	-0.856969	0.391462	0.522474
PBANKA_1109900	PBANKA_110990	stripes inner membrane complex protein, putative	stripes inner membrane complex protein, putative	SIP	34.5091	-0.239067	0.350016	-0.683017	0.494596	0.616222
PBANKA_1441400	PBANKA_144140	proliferating cell nuclear antigen 2	proliferating cell nuclear antigen 2	PCNA2	434.028	-0.238898	0.230022	-1.03858	0.298998	0.427956
PBANKA_1113700	PBANKA_111370	tubulin--tyrosine ligase, putative	tubulin--tyrosine ligase, putative	N/A	159.704	-0.238609	0.249839	-0.95505	0.339552	0.471617
PBANKA_1462100	PBANKA_146210	conserved Plasmodium protein, unknown function	conserved Plasmodium protein, unknown function	N/A	32.3763	-0.23848	0.343685	-0.69389	0.487751	0.61129
PBANKA_1464400	PBANKA_146440	conserved Plasmodium protein, unknown function	conserved Plasmodium protein, unknown function	N/A	26.2297	-0.238429	0.394208	-0.60483	0.545292	0.660119
PBANKA_0825000	PBANKA_082500	conserved Plasmodium protein, unknown function	conserved Plasmodium protein, unknown function	N/A	194.37	-0.23794	0.26944	-0.883092	0.377187	0.508534
PBANKA_1212000	PBANKA_121200	conserved Plasmodium protein, unknown function	conserved Plasmodium protein, unknown function	N/A	94.1139	-0.237637	0.26426	-0.899254	0.368518	0.500156
PBANKA_1446800	PBANKA_144680	60 kDa chaperonin, putative	60 kDa chaperonin, putative	CPN60	2254.08	-0.237567	0.217237	-1.09358	0.274137	0.402033
PBANKA_0408400	PBANKA_040840	phosphoglycerate mutase, putative	phosphoglycerate mutase, putative	N/A	368.482	-0.237222	0.264698	-0.896199	0.370147	0.501565
PBANKA_1459500	PBANKA_145950	myosin A-tail interacting protein	myosin A-tail interacting protein	MTIP	248.329	-0.237083	0.264286	-0.89707	0.369681	0.501179
PBANKA_0307400	PBANKA_030740	conserved Plasmodium protein, unknown function	conserved Plasmodium protein, unknown function	N/A	190.988	-0.236732	0.252769	-0.936553	0.348989	0.480558
PBANKA_1104600	PBANKA_110460	MMS19-like protein, putative	MMS19-like protein, putative	N/A	126.833	-0.236309	0.244924	-0.964824	0.334633	0.466738
PBANKA_0106300	PBANKA_010630	conserved Plasmodium protein, unknown function	conserved Plasmodium protein, unknown function	N/A	124.199	-0.235557	0.272747	-0.863646	0.387783	0.519503
PBANKA_1012500	PBANKA_101250	leucine-rich repeat protein	leucine-rich repeat protein	LRR5	65.6714	-0.235289	0.280914	-0.837581	0.402266	0.533522
PBANKA_1357100	PBANKA_135710	TLD domain-containing protein, putative, pseudogene	TLD domain-containing protein, putative, pseudogene	N/A	79.4428	-0.235166	0.271167	-0.867238	0.385811	0.51731
PBANKA_0802100	PBANKA_080210	phosphoinositide-binding protein, putative	phosphoinositide-binding protein, putative	N/A	490.581	-0.235042	0.221701	-1.06018	0.289065	0.417339
PBANKA_1434800	PBANKA_143480	phospholipid-transporting ATPase 2, putative	phospholipid-transporting ATPase 2, putative	ATP2	1615.57	-0.234765	0.212931	-1.10254	0.270226	0.397175
PBANKA_0711200	PBANKA_071120	ubiquitin-like protein, putative	ubiquitin-like protein, putative	N/A	107.623	-0.234383	0.281598	-0.83233	0.405223	0.536565
PBANKA_1324200	PBANKA_132420	conserved Plasmodium protein, unknown function	conserved Plasmodium protein, unknown function	N/A	165.006	-0.234065	0.250611	-0.933978	0.350315	0.481856
PBANKA_1232900	PBANKA_123290	protein AMR2, putative	protein AMR2, putative	N/A	146.178	-0.233575	0.304895	-0.766082	0.443628	0.571098
PBANKA_1310500	PBANKA_131050	conserved Plasmodium protein, unknown function	conserved Plasmodium protein, unknown function	N/A	1360	-0.233102	0.207141	-1.12533	0.26045	0.387233
PBANKA_0827400	PBANKA_082740	conserved Plasmodium protein, unknown function	conserved Plasmodium protein, unknown function	N/A	30.7181	-0.232345	0.379243	-0.612654	0.540105	0.656034
PBANKA_1420400	PBANKA_142040	negative elongation factor A, putative	negative elongation factor A, putative	NELFA	119.27	-0.23201	0.252822	-0.917681	0.358786	0.490332
PBANKA_0816600	PBANKA_081660	conserved Plasmodium protein, unknown function	conserved Plasmodium protein, unknown function	N/A	45.2648	-0.231882	0.35421	-0.654645	0.512696	0.631827
PBANKA_1005300	PBANKA_100530	conserved Plasmodium protein, unknown function	conserved Plasmodium protein, unknown function	N/A	1091.5	-0.231738	0.245806	-0.942766	0.3458	0.477157
PBANKA_1344800	PBANKA_134480	conserved Plasmodium protein, unknown function	conserved Plasmodium protein, unknown function	N/A	128.313	-0.230705	0.235059	-0.981476	0.326358	0.457808
PBANKA_1424300	PBANKA_142430	NPL domain-containing protein, putative	NPL domain-containing protein, putative	N/A	9519.47	-0.230081	0.181722	-1.26612	0.20547	0.323598
PBANKA_0926400	PBANKA_092640	serine/threonine protein kinase, putative	serine/threonine protein kinase, putative	N/A	46.4028	-0.229973	0.306862	-0.749434	0.453596	0.579116
PBANKA_1000700	PBANKA_100070	regulator of chromosome condensation, putative	regulator of chromosome condensation, putative	N/A	521.292	-0.229293	0.203651	-1.12591	0.260204	0.387223
PBANKA_1328600	PBANKA_132860	mediator of RNA polymerase II transcription subunit 4, putative	mediator of RNA polymerase II transcription subunit 4, putative	MED4	58.9184	-0.227789	0.312357	-0.729259	0.465843	0.590373
PBANKA_0909900	PBANKA_090990	WD repeat-containing protein, putative	WD repeat-containing protein, putative	N/A	487.197	-0.227544	0.249011	-0.913789	0.360828	0.492481
PBANKA_1332300	PBANKA_133230	conserved Plasmodium protein, unknown function	conserved Plasmodium protein, unknown function	N/A	43.3418	-0.227066	0.322012	-0.705148	0.480718	0.604771
PBANKA_0619400	PBANKA_061940	V-type ATPase V0 subunit e, putative	V-type ATPase V0 subunit e, putative	N/A	220.828	-0.226687	0.26035	-0.8707	0.383918	0.515217
PBANKA_0610800	PBANKA_061080	eukaryotic translation initiation factor eIF2A, putative	eukaryotic translation initiation factor eIF2A, putative	N/A	634.011	-0.226117	0.304732	-0.742019	0.458076	0.583234
PBANKA_1200600	PBANKA_120060	Plasmodium exported protein, unknown function	Plasmodium exported protein, unknown function	N/A	229.453	-0.226039	0.225249	-1.00351	0.315617	0.445566
PBANKA_0301400	PBANKA_030140	conserved Plasmodium protein, unknown function	conserved Plasmodium protein, unknown function	N/A	90.6544	-0.225327	0.255973	-0.880277	0.378709	0.509699
PBANKA_0935900	PBANKA_093590	conserved Plasmodium protein, unknown function	conserved Plasmodium protein, unknown function	N/A	109.81	-0.224934	0.261809	-0.859151	0.390257	0.521465
PBANKA_1345500	PBANKA_134550	CTLH domain-containing protein, putative	CTLH domain-containing protein, putative	N/A	563.924	-0.224774	0.215152	-1.04472	0.29615	0.425058
PBANKA_1343400	PBANKA_134340	conserved Plasmodium protein, unknown function	conserved Plasmodium protein, unknown function	N/A	140.681	-0.224316	0.235103	-0.954115	0.340025	0.471851
PBANKA_0208500	PBANKA_020850	conserved Plasmodium protein, unknown function	conserved Plasmodium protein, unknown function	N/A	81.6791	-0.223902	0.274108	-0.816838	0.414021	0.545705
PBANKA_1339200	PBANKA_133920	conserved Plasmodium protein, unknown function	conserved Plasmodium protein, unknown function	N/A	49.4389	-0.223625	0.31315	-0.714115	0.475156	0.600048
PBANKA_1445900	PBANKA_144590	conserved Plasmodium protein, unknown function	conserved Plasmodium protein, unknown function	N/A	418.958	-0.223602	0.194188	-1.15147	0.249538	0.375074
PBANKA_1447100	PBANKA_144710	CWC16 domain-containing protein, putative	CWC16 domain-containing protein, putative	N/A	195.065	-0.223402	0.218959	-1.02029	0.307589	0.436287
PBANKA_0209600	PBANKA_020960	conserved Plasmodium protein, unknown function	conserved Plasmodium protein, unknown function	N/A	47.211	-0.223159	0.302619	-0.737424	0.460865	0.585661
PBANKA_0411950	PBANKA_041200	conserved Plasmodium protein, unknown function	conserved Plasmodium protein, unknown function	N/A	43.5344	-0.223038	0.309477	-0.720691	0.471099	0.595734
PBANKA_1023600	PBANKA_102360	conserved Plasmodium protein, unknown function	conserved Plasmodium protein, unknown function	N/A	801.399	-0.222602	0.236675	-0.940538	0.346942	0.478214
PBANKA_0501800	PBANKA_050180	myosin essential light chain ELC, putative	myosin essential light chain ELC, putative	ELC	101.582	-0.222471	0.257688	-0.863334	0.387954	0.519547
PBANKA_1231300	PBANKA_123130	major facilitator superfamily domain-containing protein, putative	major facilitator superfamily domain-containing protein, putative	MFS1	184.995	-0.222131	0.250929	-0.885236	0.37603	0.507859
PBANKA_0101900	PBANKA_010190	RNA-binding protein, putative	RNA-binding protein, putative	N/A	287.124	-0.222106	0.213629	-1.03968	0.298487	0.427619
PBANKA_1025300	PBANKA_102530	rap guanine nucleotide exchange factor, putative	rap guanine nucleotide exchange factor, putative	EPAC	31.4757	-0.22133	0.345717	-0.640206	0.522039	0.638971
PBANKA_1355100	PBANKA_135510	40S ribosomal protein S6, putative	40S ribosomal protein S6, putative	N/A	2668.15	-0.220829	0.238652	-0.925316	0.354802	0.485969
PBANKA_0601500	PBANKA_060150	trimethylguanosine synthase, putative	trimethylguanosine synthase, putative	TGS1	174.157	-0.22081	0.227066	-0.972445	0.330829	0.462683
PBANKA_0204300	PBANKA_020430	elongation of fatty acids protein, putative, pseudogene	elongation of fatty acids protein, putative, pseudogene	ELO-C	89.5285	-0.219969	0.269012	-0.81769	0.413534	0.545653
PBANKA_0808800	PBANKA_080880	prefoldin-like protein, putative	prefoldin-like protein, putative	N/A	25.705	-0.219686	0.423675	-0.518524	0.604093	0.709235
PBANKA_0106950	PBANKA_010695	sorting assembly machinery 50 kDa subunit, putative	sorting assembly machinery 50 kDa subunit, putative	SAM50	150.404	-0.219601	0.250755	-0.87576	0.381161	0.512257
PBANKA_1412200	PBANKA_141220	conserved Plasmodium protein, unknown function	conserved Plasmodium protein, unknown function	N/A	95.9013	-0.219333	0.277586	-0.790144	0.429443	0.559976
PBANKA_0213400	PBANKA_021340	60S ribosomal export protein NMD3, putative	60S ribosomal export protein NMD3, putative	NMD3	344.306	-0.219061	0.305873	-0.716184	0.473878	0.598596
PBANKA_1039100	PBANKA_103910	conserved Plasmodium protein, unknown function	conserved Plasmodium protein, unknown function	N/A	51.8251	-0.218595	0.314782	-0.694432	0.487411	0.611204
PBANKA_0401600	PBANKA_040160	N-ethylmaleimide-sensitive fusion protein, putative	N-ethylmaleimide-sensitive fusion protein, putative	NSF	1972.61	-0.21851	0.199389	-1.0959	0.273123	0.401053
PBANKA_0102200	PBANKA_010220	trophozoite exported protein 1, putative	trophozoite exported protein 1, putative	TEX1	241.872	-0.218419	0.268854	-0.812408	0.416557	0.547966
PBANKA_0802300	PBANKA_080230	HECT-type E3 ubiquitin ligase UT, putative	HECT-type E3 ubiquitin ligase UT, putative	N/A	917.447	-0.218154	0.210842	-1.03468	0.300818	0.429409
PBANKA_1225100	PBANKA_122510	conserved Plasmodium protein, unknown function	conserved Plasmodium protein, unknown function	N/A	52.3508	-0.217856	0.328829	-0.662519	0.507639	0.626758
PBANKA_0415800	PBANKA_041580	WD repeat-containing protein 66, putative	WD repeat-containing protein 66, putative	WDR66	49.3612	-0.217726	0.307814	-0.70733	0.479361	0.603881
PBANKA_1360000	PBANKA_136000	DNA topoisomerase 3, putative	DNA topoisomerase 3, putative	TOP3	194.414	-0.216665	0.226495	-0.956599	0.33877	0.470773
PBANKA_1128200	PBANKA_112820	polyadenylate-binding protein 3, putative	polyadenylate-binding protein 3, putative	PABP3	1063.95	-0.216452	0.250817	-0.862989	0.388143	0.519547
PBANKA_0916800	PBANKA_091680	conserved Plasmodium protein, unknown function	conserved Plasmodium protein, unknown function	N/A	31.986	-0.215625	0.354712	-0.607887	0.543262	0.658835
PBANKA_1146200	PBANKA_114620	Plasmodium exported protein, unknown function	Plasmodium exported protein, unknown function	N/A	33.2587	-0.215039	0.352485	-0.610067	0.541818	0.657598
PBANKA_1245500	PBANKA_124550	conserved Plasmodium protein, unknown function	conserved Plasmodium protein, unknown function	N/A	26.6434	-0.21475	0.388529	-0.552726	0.580451	0.689183
PBANKA_1344000	PBANKA_134400	DNA-directed RNA polymerase III subunit RPC1, putative	DNA-directed RNA polymerase III subunit RPC1, putative	N/A	128.488	-0.214704	0.267822	-0.801668	0.422745	0.553572
PBANKA_0305300	PBANKA_030530	KRR1 small subunit processome component, putative	KRR1 small subunit processome component, putative	KRR1	76.8714	-0.214415	0.268784	-0.797723	0.425031	0.555642
PBANKA_1027100	PBANKA_102710	conserved Plasmodium protein, unknown function	conserved Plasmodium protein, unknown function	N/A	69.6413	-0.214134	0.291302	-0.735092	0.462283	0.587143
PBANKA_1203700	PBANKA_120370	regulator of nonsense transcripts 1, putative	regulator of nonsense transcripts 1, putative	UPF1	128.378	-0.214097	0.285817	-0.74907	0.453815	0.579146
PBANKA_1321300	PBANKA_132130	conserved Plasmodium protein, unknown function	conserved Plasmodium protein, unknown function	N/A	129.702	-0.213828	0.27194	-0.786308	0.431687	0.561508
PBANKA_0213200	PBANKA_021320	allantoicase, putative	allantoicase, putative	N/A	579.298	-0.213685	0.200648	-1.06498	0.286887	0.414953
PBANKA_1435700	PBANKA_143570	ribosome biogenesis protein TSR3, putative	ribosome biogenesis protein TSR3, putative	TSR3	137.565	-0.213534	0.304135	-0.702101	0.482616	0.606665
PBANKA_1315600	PBANKA_131560	ribosome biogenesis protein TSR1, putative	ribosome biogenesis protein TSR1, putative	TSR1	467.154	-0.213318	0.225415	-0.946336	0.343977	0.475348
PBANKA_0112300	PBANKA_011230	filamin domain-containing protein, putative	filamin domain-containing protein, putative	N/A	138.93	-0.213164	0.262396	-0.812375	0.416577	0.547966
PBANKA_1409300	PBANKA_140930	tetratricopeptide repeat protein, putative	tetratricopeptide repeat protein, putative	N/A	879.019	-0.212482	0.20275	-1.048	0.294638	0.42328
PBANKA_1337100	PBANKA_133710	splicing factor 1, putative	splicing factor 1, putative	SF1	2263.68	-0.211372	0.245628	-0.860539	0.389492	0.520727
PBANKA_0413500	PBANKA_041350	conserved Plasmodium protein, unknown function	conserved Plasmodium protein, unknown function	N/A	331.71	-0.210894	0.199382	-1.05774	0.290174	0.41842
PBANKA_0801800	PBANKA_080180	basal complex transmembrane protein 2, putative	basal complex transmembrane protein 2, putative	BTP2	74.2404	-0.210154	0.266394	-0.788884	0.43018	0.560464
PBANKA_1000031	PBANKA_050050	PIR protein	PIR protein	N/A	24.4878	-0.210087	0.382684	-0.548983	0.583017	0.691171
PBANKA_1012900	PBANKA_101290	SNARE protein, putative	SNARE protein, putative	N/A	255.472	-0.210014	0.219482	-0.956863	0.338636	0.470767
PBANKA_1316500	PBANKA_131650	conserved Plasmodium protein, unknown function	conserved Plasmodium protein, unknown function	N/A	44.0514	-0.209755	0.333838	-0.628313	0.529799	0.645371
PBANKA_0418100	PBANKA_041810	conserved protein, unknown function	conserved protein, unknown function	N/A	197.3	-0.208703	0.238814	-0.873912	0.382166	0.513163
PBANKA_1337900	PBANKA_133790	conserved Plasmodium protein, unknown function	conserved Plasmodium protein, unknown function	N/A	23.707	-0.207843	0.392743	-0.52921	0.596659	0.702682
PBANKA_1337800	PBANKA_133780	palmitoyltransferase DHHC5	palmitoyltransferase DHHC5	DHHC5	439.765	-0.207254	0.196083	-1.05697	0.290523	0.418617
PBANKA_1426000	PBANKA_142600	histone-arginine methyltransferase CARM1, putative	histone-arginine methyltransferase CARM1, putative	CARM1	104.242	-0.206999	0.292107	-0.708641	0.478548	0.603094
PBANKA_1315000	PBANKA_131500	E3 SUMO-protein ligase NSE2, putative	E3 SUMO-protein ligase NSE2, putative	NSE2	349.771	-0.206905	0.251429	-0.822918	0.410555	0.54204
PBANKA_1404500	PBANKA_140450	conserved Plasmodium protein, unknown function	conserved Plasmodium protein, unknown function	N/A	35.7851	-0.206503	0.356795	-0.578773	0.562742	0.675581
PBANKA_0216061	PBANKA_000600	PIR protein	PIR protein	N/A	47.7505	-0.205747	0.333291	-0.617319	0.537024	0.65301
PBANKA_0213000	PBANKA_021300	RNA-binding protein, putative	RNA-binding protein, putative	N/A	735.159	-0.205487	0.183518	-1.11971	0.262836	0.389368
PBANKA_1451500	PBANKA_145150	conserved Plasmodium protein, unknown function	conserved Plasmodium protein, unknown function	N/A	247.865	-0.205056	0.217637	-0.942193	0.346094	0.477421
PBANKA_0210400	PBANKA_021040	DNA mismatch repair protein PMS1, putative	DNA mismatch repair protein PMS1, putative	PMS1	244.476	-0.204331	0.256377	-0.796994	0.425454	0.555745
PBANKA_0413900	PBANKA_041390	ribosomal protein L27, mitochondrial, putative	ribosomal protein L27, mitochondrial, putative	N/A	115.314	-0.204133	0.246388	-0.828502	0.407386	0.538622
PBANKA_1106500	PBANKA_110650	rhomboid protease ROM4	rhomboid protease ROM4	ROM4	1983.21	-0.203952	0.218383	-0.933917	0.350347	0.481856
PBANKA_1202500	PBANKA_120250	WD repeat-containing protein, putative	WD repeat-containing protein, putative	N/A	215.944	-0.203684	0.229364	-0.888041	0.374519	0.506412
PBANKA_1308000	PBANKA_130800	conserved Plasmodium protein, unknown function	conserved Plasmodium protein, unknown function	N/A	166.705	-0.202338	0.224407	-0.901659	0.367238	0.49867
PBANKA_0416700	PBANKA_041670	bacterial histone-like protein, putative	bacterial histone-like protein, putative	HU	1828.89	-0.201952	0.195194	-1.03462	0.300845	0.429409
PBANKA_1241800	PBANKA_124180	DNA replication licensing factor MCM3, putative	DNA replication licensing factor MCM3, putative	MCM3	2684.16	-0.201744	0.196498	-1.0267	0.304561	0.432852
PBANKA_0000301	PBANKA_050030	fam-b protein	fam-b protein	N/A	98.462	-0.201608	0.264506	-0.762204	0.445938	0.573101
PBANKA_1440400	PBANKA_144040	small subunit rRNA processing factor, putative	small subunit rRNA processing factor, putative	N/A	80.0567	-0.200061	0.257922	-0.775664	0.437947	0.56677
PBANKA_0209500	PBANKA_020950	ATP-dependent DNA/RNA helicase PSH1, putative	ATP-dependent DNA/RNA helicase PSH1, putative	PSH1	105.77	-0.199428	0.243611	-0.818634	0.412995	0.545107
PBANKA_1137000	PBANKA_113700	bergheilysin	bergheilysin	BLN	1336.77	-0.198715	0.218225	-0.910599	0.362506	0.494047
PBANKA_0508100	PBANKA_050810	chromodomain-helicase-DNA-binding protein 1, putative	chromodomain-helicase-DNA-binding protein 1, putative	CHD1	2000.38	-0.198115	0.233783	-0.847432	0.396754	0.528172
PBANKA_1432600	PBANKA_143260	conserved protein, unknown function	conserved protein, unknown function	N/A	66.3596	-0.198094	0.285646	-0.693496	0.487998	0.61129
PBANKA_1139200	PBANKA_113920	bifunctional polynucleotide phosphatase/kinase, putative	bifunctional polynucleotide phosphatase/kinase, putative	PNKP	233.508	-0.197767	0.207928	-0.951128	0.341539	0.473245
PBANKA_1304200	PBANKA_130420	stromal-processing peptidase, putative	stromal-processing peptidase, putative	SPP	65.9128	-0.197717	0.283028	-0.698578	0.484816	0.608443
PBANKA_1004500	PBANKA_100450	conserved Plasmodium protein, unknown function	conserved Plasmodium protein, unknown function	N/A	33.1289	-0.196991	0.354244	-0.556088	0.57815	0.687475
PBANKA_1337700	PBANKA_133770	conserved Plasmodium protein, unknown function	conserved Plasmodium protein, unknown function	N/A	26.2166	-0.196543	0.379526	-0.517865	0.604552	0.709459
PBANKA_0939200	PBANKA_093920	pescadillo homolog, putative	pescadillo homolog, putative	PES	309.646	-0.195869	0.245779	-0.796932	0.425491	0.555745
PBANKA_1437500	PBANKA_143750	AP2 domain transcription factor AP2-G	AP2 domain transcription factor AP2-G	AP2-G	85.0253	-0.195661	0.258424	-0.757133	0.44897	0.575621
PBANKA_0933300	PBANKA_093330	RAP protein, putative	RAP protein, putative	N/A	493.795	-0.195642	0.203471	-0.961525	0.336288	0.468496
PBANKA_1460700	PBANKA_146070	dipeptidyl aminopeptidase 2	dipeptidyl aminopeptidase 2	DPAP2	180.747	-0.19517	0.263562	-0.740509	0.458991	0.584079
PBANKA_1139000	PBANKA_113900	conserved Plasmodium protein, unknown function	conserved Plasmodium protein, unknown function	N/A	139.768	-0.194775	0.260182	-0.748612	0.454091	0.579271
PBANKA_1109400	PBANKA_110940	phosphatidylinositol 4-kinase beta, putative	phosphatidylinositol 4-kinase beta, putative	PI4KB	346.579	-0.194663	0.278074	-0.70004	0.483902	0.607788
PBANKA_0616800	PBANKA_061680	actin-related protein ARP6, putative	actin-related protein ARP6, putative	ARP6	189.337	-0.194527	0.291776	-0.666702	0.504963	0.624782
PBANKA_0100041	PBANKA_020090	conserved rodent malaria protein, unknown function	conserved rodent malaria protein, unknown function	N/A	28.3509	-0.193073	0.364195	-0.530135	0.596018	0.702283
PBANKA_0713100	PBANKA_071310	rhoptry neck protein 5	rhoptry neck protein 5	RON5	3335.62	-0.192048	0.177259	-1.08343	0.278616	0.406932
PBANKA_1142100	PBANKA_114210	conserved Plasmodium protein, unknown function	conserved Plasmodium protein, unknown function	N/A	408.504	-0.191987	0.199715	-0.961308	0.336397	0.468496
PBANKA_0308700	PBANKA_030870	pseudouridine synthase, putative	pseudouridine synthase, putative	N/A	93.8269	-0.19187	0.2803	-0.684518	0.493648	0.615372
PBANKA_1000200	PBANKA_100020	fam-a protein	fam-a protein	N/A	600.367	-0.191814	0.235647	-0.813988	0.415652	0.547214
PBANKA_1402400	PBANKA_140240	GINS complex subunit Psf3, putative	GINS complex subunit Psf3, putative	N/A	49.2862	-0.191068	0.299058	-0.638899	0.522889	0.639469
PBANKA_1409200	PBANKA_140920	PhIL1-interacting candidate PIC5, putative	PhIL1-interacting candidate PIC5, putative	N/A	172.346	-0.190869	0.246542	-0.774184	0.438822	0.56727
PBANKA_1143900	PBANKA_114390	conserved protein, unknown function	conserved protein, unknown function	N/A	167.038	-0.190276	0.223756	-0.850371	0.395119	0.526683
PBANKA_0822500	PBANKA_082250	tetratricopeptide repeat protein, putative	tetratricopeptide repeat protein, putative	N/A	127.848	-0.189393	0.250229	-0.756877	0.449123	0.575621
PBANKA_1215800	PBANKA_121580	conserved Plasmodium protein, unknown function	conserved Plasmodium protein, unknown function	N/A	149.428	-0.189129	0.242444	-0.780093	0.435336	0.564216
PBANKA_0506000	PBANKA_050600	schizont egress antigen-1	schizont egress antigen-1	SEA1	290.098	-0.188553	0.290764	-0.648472	0.51668	0.635488
PBANKA_0315100	PBANKA_031510	ATP-dependent RNA helicase DDX47, putative	ATP-dependent RNA helicase DDX47, putative	DDX47	264.073	-0.188383	0.221741	-0.849565	0.395567	0.527044
PBANKA_1005000	PBANKA_100500	conserved Plasmodium protein, unknown function	conserved Plasmodium protein, unknown function	N/A	230.277	-0.187599	0.215993	-0.868544	0.385097	0.51665
PBANKA_1235900	PBANKA_123590	zinc finger protein, putative	zinc finger protein, putative	N/A	163.757	-0.187368	0.237711	-0.788218	0.430569	0.560657
PBANKA_0309200	PBANKA_030930	conserved Plasmodium protein, unknown function	conserved Plasmodium protein, unknown function	N/A	66.8954	-0.186351	0.293986	-0.633878	0.52616	0.642117
PBANKA_1013200	PBANKA_101320	succinate--CoA ligase [ADP-forming] subunit beta, putative	succinate--CoA ligase [ADP-forming] subunit beta, putative	N/A	956.514	-0.185805	0.179255	-1.03654	0.299949	0.428924
PBANKA_1143100	PBANKA_114310	CLAMP domain-containing protein, putative	CLAMP domain-containing protein, putative	N/A	25.6685	-0.18523	0.409364	-0.452483	0.650921	0.744219
PBANKA_0518300	PBANKA_051830	armadillo repeat protein, putative	armadillo repeat protein, putative	N/A	500.932	-0.185162	0.201791	-0.917595	0.358831	0.490332
PBANKA_0409000	PBANKA_040900	conserved Plasmodium protein, unknown function	conserved Plasmodium protein, unknown function	N/A	56.4872	-0.184778	0.319195	-0.578889	0.562664	0.675581
PBANKA_0509100	PBANKA_050910	conserved Plasmodium protein, unknown function	conserved Plasmodium protein, unknown function	N/A	124.798	-0.184102	0.265473	-0.693484	0.488006	0.61129
PBANKA_0922500	PBANKA_092250	kelch domain-containing protein, putative	kelch domain-containing protein, putative	N/A	3128.29	-0.183984	0.177498	-1.03654	0.299951	0.428924
PBANKA_0206200	PBANKA_020620	conserved protein, unknown function	conserved protein, unknown function	N/A	387.949	-0.183463	0.197977	-0.926688	0.354089	0.485295
PBANKA_0502300	PBANKA_050230	tRNA pseudouridine synthase, putative	tRNA pseudouridine synthase, putative	N/A	167.782	-0.18345	0.301265	-0.608931	0.54257	0.658203
PBANKA_1319000	PBANKA_131900	conserved protein, unknown function	conserved protein, unknown function	N/A	2050.1	-0.183224	0.206774	-0.88611	0.375558	0.50737
PBANKA_0411950	PBANKA_041195	conserved Plasmodium protein, unknown function	conserved Plasmodium protein, unknown function	N/A	47.2331	-0.183117	0.327752	-0.558706	0.576362	0.686082
PBANKA_1203400	PBANKA_120340	U3 small nucleolar RNA-associated protein 25, putative	U3 small nucleolar RNA-associated protein 25, putative	UTP25	109.344	-0.183097	0.258983	-0.706982	0.479578	0.60399
PBANKA_0210200	PBANKA_021020	aspartate--tRNA ligase, putative	aspartate--tRNA ligase, putative	N/A	1727.49	-0.182982	0.235578	-0.776737	0.437314	0.566359
PBANKA_0710800	PBANKA_071080	Snf2-related CBP activator, putative	Snf2-related CBP activator, putative	SRCAP	471.77	-0.182138	0.265953	-0.684852	0.493438	0.615372
PBANKA_0901500	PBANKA_090150	conserved Plasmodium protein, unknown function	conserved Plasmodium protein, unknown function	N/A	353.623	-0.180912	0.204962	-0.882659	0.377421	0.508555
PBANKA_1455200	PBANKA_145520	ATP-dependent RNA helicase DBP9, putative	ATP-dependent RNA helicase DBP9, putative	DBP9	288.648	-0.180891	0.248246	-0.728676	0.4662	0.590664
PBANKA_1328000	PBANKA_132800	serine/threonine protein phosphatase UIS2	serine/threonine protein phosphatase UIS2	UIS2	348.571	-0.180773	0.271647	-0.665469	0.50575	0.625091
PBANKA_0709900	PBANKA_070990	conserved Plasmodium protein, unknown function	conserved Plasmodium protein, unknown function	N/A	128.199	-0.180528	0.283253	-0.637339	0.523904	0.640036
PBANKA_1310200	PBANKA_131030	nucleoporin NUP313	nucleoporin NUP313	NUP313	163.205	-0.180182	0.249223	-0.722976	0.469695	0.59412
PBANKA_1342800	PBANKA_134280	nicotinamide/nicotinic acid mononucleotide adenylyltransferase, putative	nicotinamide/nicotinic acid mononucleotide adenylyltransferase, putative	NMNAT	114.818	-0.180035	0.270008	-0.666778	0.504914	0.624782
PBANKA_0706300	PBANKA_070630	GTP-binding protein Obg2, putative	GTP-binding protein Obg2, putative	Obg2	75.3502	-0.179835	0.316199	-0.568739	0.569533	0.680219
PBANKA_1031200	PBANKA_103120	DnaJ protein, putative	DnaJ protein, putative	N/A	748.308	-0.179731	0.211801	-0.848585	0.396112	0.52762
PBANKA_0106700	PBANKA_010670	conserved Plasmodium protein, unknown function	conserved Plasmodium protein, unknown function	N/A	66.895	-0.179575	0.314849	-0.570353	0.568438	0.679785
PBANKA_0811400	PBANKA_081140	conserved Plasmodium protein, unknown function	conserved Plasmodium protein, unknown function	N/A	322.607	-0.179474	0.221271	-0.811105	0.417305	0.548458
PBANKA_1426200	PBANKA_142620	CCR4-associated factor 1, putative	CCR4-associated factor 1, putative	CAF1	1305.56	-0.179151	0.240967	-0.743466	0.457199	0.582597
PBANKA_1460300	PBANKA_146030	GPI mannosyltransferase 2, putative	GPI mannosyltransferase 2, putative	N/A	159.317	-0.178997	0.244825	-0.731122	0.464705	0.589252
PBANKA_1356100	PBANKA_135610	conserved Plasmodium protein, unknown function	conserved Plasmodium protein, unknown function	N/A	396.676	-0.178814	0.217199	-0.823273	0.410353	0.541987
PBANKA_1106200	PBANKA_110620	histone deacetylase, putative	histone deacetylase, putative	N/A	88.956	-0.17881	0.277758	-0.643761	0.51973	0.63762
PBANKA_0822100	PBANKA_082210	conserved Plasmodium protein, unknown function	conserved Plasmodium protein, unknown function	N/A	437.834	-0.178686	0.196508	-0.909305	0.363189	0.494397
PBANKA_1109700	PBANKA_110970	KH domain-containing protein, putative	KH domain-containing protein, putative	N/A	176.371	-0.17846	0.300767	-0.593349	0.552948	0.666752
PBANKA_0111000	PBANKA_011100	6-cysteine protein P12, putative	6-cysteine protein P12, putative	P12	521.489	-0.178318	0.194917	-0.91484	0.360276	0.492161
PBANKA_1016400	PBANKA_101640	major facilitator superfamily domain-containing protein, putative	major facilitator superfamily domain-containing protein, putative	MFS5	452.118	-0.177773	0.200187	-0.888033	0.374523	0.506412
PBANKA_0110500	PBANKA_011050	leucine-rich repeat protein	leucine-rich repeat protein	LRR6	326.478	-0.177758	0.219311	-0.810527	0.417637	0.54874
PBANKA_1229000	PBANKA_122900	Plasmodium exported protein (PHIST), unknown function	Plasmodium exported protein (PHIST), unknown function	N/A	4487.84	-0.177159	0.276452	-0.640831	0.521633	0.638773
PBANKA_0203600	PBANKA_020360	conserved Plasmodium protein, unknown function	conserved Plasmodium protein, unknown function	N/A	37.1816	-0.176883	0.351641	-0.503023	0.614948	0.717131
PBANKA_1202100	PBANKA_120210	MKT1 domain-containing protein, putative	MKT1 domain-containing protein, putative	N/A	723.903	-0.176179	0.221124	-0.796742	0.425601	0.555745
PBANKA_1405700	PBANKA_140570	DnaJ protein, putative	DnaJ protein, putative	N/A	222.611	-0.176	0.290544	-0.605761	0.544674	0.66003
PBANKA_1427200	PBANKA_142720	protein phosphatase PPM5	protein phosphatase PPM5	PPM5	1209.28	-0.175459	0.183875	-0.954232	0.339966	0.471851
PBANKA_0917400	PBANKA_091740	armadillo repeat protein PF16	armadillo repeat protein PF16	PF16	49.4805	-0.175408	0.333302	-0.526273	0.598698	0.704469
PBANKA_0501500	PBANKA_050150	enoyl-CoA hydratase-related protein, putative	enoyl-CoA hydratase-related protein, putative	N/A	399.264	-0.175355	0.198934	-0.881472	0.378063	0.508977
PBANKA_1237100	PBANKA_123710	conserved Plasmodium protein, unknown function	conserved Plasmodium protein, unknown function	N/A	563.62	-0.174999	0.187885	-0.931419	0.351637	0.483202
PBANKA_0600900	PBANKA_060090	conserved protein, unknown function	conserved protein, unknown function	N/A	174.287	-0.173959	0.228568	-0.761083	0.446608	0.573663
PBANKA_1419600	PBANKA_141960	conserved Plasmodium protein, unknown function	conserved Plasmodium protein, unknown function	N/A	89.6744	-0.173911	0.254871	-0.682348	0.495019	0.616418
PBANKA_0105600	PBANKA_010560	translation initiation factor IF-2, putative	translation initiation factor IF-2, putative	N/A	466.511	-0.17374	0.233796	-0.743129	0.457403	0.582697
PBANKA_0721800	PBANKA_072180	apical merozoite protein, putative	apical merozoite protein, putative	N/A	235.723	-0.173731	0.248672	-0.698633	0.484781	0.608443
PBANKA_1114800	PBANKA_111480	conserved Plasmodium protein, unknown function	conserved Plasmodium protein, unknown function	N/A	50.5546	-0.173611	0.310717	-0.558742	0.576338	0.686082
PBANKA_1207600	PBANKA_120760	AMP-binding protein, putative	AMP-binding protein, putative	N/A	254.844	-0.173398	0.212755	-0.815013	0.415065	0.546751
PBANKA_1456800	PBANKA_145680	vacuolar-sorting protein SNF7, putative	vacuolar-sorting protein SNF7, putative	SNF7	575.087	-0.173184	0.20569	-0.841969	0.399805	0.531016
PBANKA_1354700	PBANKA_135470	GPI mannosyltransferase 3, putative	GPI mannosyltransferase 3, putative	GPI10	205.788	-0.173168	0.221025	-0.783477	0.433347	0.56254
PBANKA_0912200	PBANKA_091220	signal recognition particle subunit SRP72, putative	signal recognition particle subunit SRP72, putative	SRP72	100.316	-0.172909	0.69165	-0.249995	0.802591	0.861561
PBANKA_1001000	PBANKA_100100	conserved Plasmodium protein, unknown function	conserved Plasmodium protein, unknown function	N/A	80.2601	-0.17276	0.314558	-0.549214	0.582859	0.691159
PBANKA_0610700	PBANKA_061070	conserved Plasmodium protein, unknown function	conserved Plasmodium protein, unknown function	N/A	38.2561	-0.17273	0.337674	-0.51153	0.60898	0.712734
PBANKA_0621400	PBANKA_062140	RNA-binding protein, putative	RNA-binding protein, putative	N/A	762.618	-0.172271	0.291379	-0.591227	0.554368	0.668094
PBANKA_1112700	PBANKA_111270	conserved protein, unknown function	conserved protein, unknown function	N/A	89.4306	-0.172192	0.26146	-0.658581	0.510165	0.629208
PBANKA_1035600	PBANKA_103560	ATP-dependent Clp protease regulatory subunit ClpC, putative	ATP-dependent Clp protease regulatory subunit ClpC, putative	ClpC	46.1016	-0.1717	0.332653	-0.516152	0.605748	0.710325
PBANKA_0401800	PBANKA_040180	lipin, putative	lipin, putative	N/A	266.342	-0.171109	0.286765	-0.596687	0.550716	0.664578
PBANKA_1400200	PBANKA_140020	PIR protein	PIR protein	N/A	74.0918	-0.171097	0.277411	-0.616762	0.537392	0.65325
PBANKA_1037200	PBANKA_103720	conserved Plasmodium protein, unknown function	conserved Plasmodium protein, unknown function	N/A	300.221	-0.171093	0.212018	-0.806974	0.419681	0.550548
PBANKA_1339100	PBANKA_133910	protein BCP1, putative	protein BCP1, putative	N/A	286.084	-0.170331	0.203703	-0.836174	0.403057	0.534419
PBANKA_1139100	PBANKA_113910	conserved Plasmodium protein, unknown function	conserved Plasmodium protein, unknown function	N/A	288.556	-0.170306	0.228994	-0.743714	0.45705	0.582597
PBANKA_1120900	PBANKA_112090	conserved Plasmodium protein, unknown function	conserved Plasmodium protein, unknown function	N/A	101.301	-0.170279	0.251959	-0.675821	0.499154	0.619907
PBANKA_0929000	PBANKA_092900	tRNA m(1)G methyltransferase, putative	tRNA m(1)G methyltransferase, putative	N/A	265.852	-0.16956	0.229614	-0.738459	0.460236	0.585342
PBANKA_1427800	PBANKA_142780	peptidase family C50, putative	peptidase family C50, putative	N/A	80.1754	-0.169	0.2644	-0.639182	0.522704	0.639412
PBANKA_1104700	PBANKA_110470	trafficking protein particle complex subunit 8, putative	trafficking protein particle complex subunit 8, putative	TRS85	80.1164	-0.168745	0.275557	-0.612377	0.540288	0.656084
PBANKA_1405300	PBANKA_140530	RED-like protein, putative	RED-like protein, putative	N/A	229.004	-0.167924	0.218486	-0.768576	0.442145	0.569693
PBANKA_0822600	PBANKA_082260	conserved protein, unknown function	conserved protein, unknown function	N/A	423.474	-0.167731	0.306143	-0.547884	0.583771	0.691888
PBANKA_1221500	PBANKA_122150	50S ribosomal protein L1, mitochondrial, putative	50S ribosomal protein L1, mitochondrial, putative	RPL1	224.129	-0.166477	0.213421	-0.780041	0.435367	0.564216
PBANKA_0930900	PBANKA_093090	ubiquitin carboxyl-terminal hydrolase UCH54, putative	ubiquitin carboxyl-terminal hydrolase UCH54, putative	UCH54	376.635	-0.166471	0.203635	-0.817498	0.413644	0.545653
PBANKA_1302300	PBANKA_130230	metacaspase-2, putative	metacaspase-2, putative	MCA2	194.695	-0.165896	0.232687	-0.712957	0.475872	0.600626
PBANKA_1224000	PBANKA_122400	conserved Plasmodium protein, unknown function	conserved Plasmodium protein, unknown function	N/A	93.9326	-0.165269	0.266073	-0.621141	0.534507	0.650353
PBANKA_0819800	PBANKA_081980	gamma-glutamylcysteine synthetase	gamma-glutamylcysteine synthetase	gammaGCS	282.752	-0.164573	0.238209	-0.690875	0.489644	0.612516
PBANKA_0715800	PBANKA_071580	50S ribosomal protein L10, putative	50S ribosomal protein L10, putative	N/A	344.827	-0.164327	0.217065	-0.757038	0.449027	0.575621
PBANKA_1323100	PBANKA_132310	conserved Plasmodium protein, unknown function	conserved Plasmodium protein, unknown function	N/A	110.011	-0.163901	0.242166	-0.676815	0.498524	0.619455
PBANKA_1345200	PBANKA_134520	conserved Plasmodium protein, unknown function	conserved Plasmodium protein, unknown function	N/A	256.623	-0.163445	0.223491	-0.731328	0.464579	0.589252
PBANKA_0833300	PBANKA_083330	palmitoyltransferase DHHC6, putative	palmitoyltransferase DHHC6, putative	DHHC6	180.728	-0.163288	0.227499	-0.717751	0.472911	0.597537
PBANKA_0518800	PBANKA_051880	U2 snRNA/tRNA pseudouridine synthase, putative	U2 snRNA/tRNA pseudouridine synthase, putative	N/A	108.391	-0.163236	0.273524	-0.596787	0.55065	0.664578
PBANKA_1307400	PBANKA_130740	poly(A)-specific ribonuclease PARN, putative	poly(A)-specific ribonuclease PARN, putative	PARN	306.268	-0.163049	0.204507	-0.797279	0.425289	0.555745
PBANKA_0411300	PBANKA_041130	conserved Plasmodium protein, unknown function	conserved Plasmodium protein, unknown function	N/A	110.417	-0.162967	0.242549	-0.671893	0.501652	0.622509
PBANKA_0805900	PBANKA_080590	kinesin-8X	kinesin-8X	N/A	733.912	-0.161988	0.251478	-0.644143	0.519483	0.637566
PBANKA_1413600	PBANKA_141360	serine/threonine protein kinase PK9, putative	serine/threonine protein kinase PK9, putative	N/A	77.2594	-0.16119	0.315861	-0.51032	0.609827	0.712981
PBANKA_1117300	PBANKA_111730	conserved Plasmodium protein, unknown function	conserved Plasmodium protein, unknown function	N/A	88.7394	-0.161189	0.269222	-0.598721	0.549359	0.664148
PBANKA_0417300	PBANKA_041730	AP-4 complex subunit epsilon, putative	AP-4 complex subunit epsilon, putative	N/A	1212.1	-0.16076	0.241099	-0.666781	0.504912	0.624782
PBANKA_1436200	PBANKA_143620	histone-lysine N-methyltransferase, H3 lysine-4 specific, putative	histone-lysine N-methyltransferase, H3 lysine-4 specific, putative	SET10	425.005	-0.160086	0.196911	-0.812985	0.416227	0.547816
PBANKA_0309400	PBANKA_030940	conserved Plasmodium protein, unknown function	conserved Plasmodium protein, unknown function	N/A	345.33	-0.1599	0.240206	-0.665678	0.505617	0.625091
PBANKA_1008800	PBANKA_100880	glucose-6-phosphate isomerase, putative	glucose-6-phosphate isomerase, putative	N/A	2046.7	-0.159857	0.190699	-0.838272	0.401878	0.533312
PBANKA_0615700	PBANKA_061570	dynein heavy chain, putative	dynein heavy chain, putative	N/A	135.775	-0.15972	0.233471	-0.684109	0.493906	0.615528
PBANKA_0924500	PBANKA_092450	structural maintenance of chromosomes protein 5, putative	structural maintenance of chromosomes protein 5, putative	SMC5	109.886	-0.159574	0.262075	-0.608887	0.542599	0.658203
PBANKA_0811900	PBANKA_081190	cytosolic Fe-S cluster assembly factor NBP35, putative	cytosolic Fe-S cluster assembly factor NBP35, putative	NBP35	76.4031	-0.15942	0.27986	-0.569643	0.56892	0.679836
PBANKA_0717100	PBANKA_071710	conserved protein, unknown function	conserved protein, unknown function	N/A	137.926	-0.159099	0.237853	-0.668894	0.503563	0.624048
PBANKA_1101200	PBANKA_110120	Plasmodium exported protein, unknown function	Plasmodium exported protein, unknown function	N/A	1032.27	-0.158752	0.2148	-0.739069	0.459865	0.585031
PBANKA_1134000	PBANKA_113400	U3 small nucleolar RNA-associated protein 21, putative	U3 small nucleolar RNA-associated protein 21, putative	UTP21	576.517	-0.158724	0.253194	-0.626888	0.530733	0.646339
PBANKA_1350800	PBANKA_135080	mitochondrial intermediate peptidase, putative	mitochondrial intermediate peptidase, putative	2021-10-01	298.371	-0.158625	0.2291	-0.692382	0.488697	0.611662
PBANKA_1415100	PBANKA_141510	choline-phosphate cytidylyltransferase	choline-phosphate cytidylyltransferase	CCT	1808.13	-0.158538	0.223583	-0.709081	0.478274	0.603002
PBANKA_0104100	PBANKA_010410	serine/threonine protein kinase ARK1, putative	serine/threonine protein kinase ARK1, putative	ARK1	74.3672	-0.158236	0.266097	-0.594655	0.552074	0.665871
PBANKA_1412300	PBANKA_141230	ankyrin-repeat protein, putative	ankyrin-repeat protein, putative	N/A	752.483	-0.157569	0.201467	-0.782108	0.434151	0.563269
PBANKA_0701800	PBANKA_070180	conserved protein, unknown function	conserved protein, unknown function	N/A	361.366	-0.156952	0.212795	-0.737571	0.460775	0.585661
PBANKA_1461500	PBANKA_146150	conserved Plasmodium protein, unknown function	conserved Plasmodium protein, unknown function	N/A	514.442	-0.156947	0.225604	-0.695676	0.486632	0.610556
PBANKA_1415600	PBANKA_141560	DNA replication licensing factor MCM4, putative	DNA replication licensing factor MCM4, putative	MCM4	1785.39	-0.15633	0.176827	-0.88408	0.376653	0.50836
PBANKA_0715300	PBANKA_071530	conserved Plasmodium protein, unknown function	conserved Plasmodium protein, unknown function	N/A	962.206	-0.156241	0.185306	-0.843153	0.399143	0.530592
PBANKA_1105000	PBANKA_110500	conserved protein, unknown function	conserved protein, unknown function	N/A	72.2087	-0.155653	0.295072	-0.527508	0.597841	0.703895
PBANKA_1233500	PBANKA_123350	mRNA-binding protein PUF1	mRNA-binding protein PUF1	PUF1	41.3203	-0.155211	0.315714	-0.49162	0.622988	0.721796
PBANKA_0312600	PBANKA_031260	palmitoyltransferase DHHC11, putative	palmitoyltransferase DHHC11, putative	DHHC11	329.573	-0.154376	0.272022	-0.567513	0.570366	0.680688
PBANKA_1019600	PBANKA_101960	vacuolar protein sorting-associated protein 3, putative	vacuolar protein sorting-associated protein 3, putative	VPS3	254.253	-0.154048	0.205147	-0.750913	0.452705	0.578297
PBANKA_1021700	PBANKA_102170	conserved Plasmodium protein, unknown function	conserved Plasmodium protein, unknown function	N/A	121.479	-0.15388	0.278321	-0.552886	0.580341	0.689183
PBANKA_0939500	PBANKA_093950	DNA repair protein RAD51	DNA repair protein RAD51	RAD51	392.697	-0.153874	0.238566	-0.644994	0.518931	0.637313
PBANKA_1011200	PBANKA_101120	conserved Plasmodium protein, unknown function	conserved Plasmodium protein, unknown function	N/A	49.7855	-0.153815	0.308899	-0.497947	0.618521	0.719504
PBANKA_1309600	PBANKA_130960	conserved Plasmodium protein, unknown function	conserved Plasmodium protein, unknown function	N/A	46.0923	-0.153665	0.309464	-0.496553	0.619505	0.720275
PBANKA_1107200	PBANKA_110720	protein CAF40, putative	protein CAF40, putative	CAF40	677.863	-0.153541	0.194392	-0.789852	0.429614	0.560041
PBANKA_1032800	PBANKA_103280	conserved protein, unknown function	conserved protein, unknown function	N/A	153.253	-0.153354	0.228358	-0.671552	0.501869	0.622612
PBANKA_1208100	PBANKA_120810	conserved Plasmodium protein, unknown function	conserved Plasmodium protein, unknown function	N/A	97.6756	-0.152742	0.269935	-0.565846	0.571499	0.68169
PBANKA_0518500	PBANKA_051850	ADP-ribosylation factor, putative	ADP-ribosylation factor, putative	N/A	185.431	-0.152319	0.229301	-0.664275	0.506514	0.625535
PBANKA_1105600	PBANKA_110560	conserved Plasmodium protein, unknown function	conserved Plasmodium protein, unknown function	N/A	270.057	-0.152303	0.237592	-0.641026	0.521506	0.638773
PBANKA_1421100	PBANKA_142110	transcription elongation factor s-II, putative	transcription elongation factor s-II, putative	N/A	496.983	-0.151352	0.288928	-0.523838	0.600391	0.706003
PBANKA_1404000	PBANKA_140400	mitogen-activated protein kinase phosphatase 1, putative	mitogen-activated protein kinase phosphatase 1, putative	MKP1	78.4585	-0.151117	0.263391	-0.573734	0.566148	0.678268
PBANKA_0815700	PBANKA_081570	major facilitator superfamily-related transporter, putative	major facilitator superfamily-related transporter, putative	MFR4	754.77	-0.150943	0.264056	-0.571632	0.567571	0.679096
PBANKA_0701300	PBANKA_070130	prolyl 4-hydroxylase subunit alpha, putative	prolyl 4-hydroxylase subunit alpha, putative	N/A	26.1918	-0.150351	0.373549	-0.402493	0.687321	0.772821
PBANKA_1310700	PBANKA_131070	glutaminyl-peptide cyclotransferase, putative	glutaminyl-peptide cyclotransferase, putative	N/A	163.462	-0.150212	0.240474	-0.62465	0.532201	0.647958
PBANKA_1346000	PBANKA_134600	DNA polymerase theta, putative	DNA polymerase theta, putative	POLQ	171.047	-0.150109	0.250315	-0.599679	0.54872	0.663548
PBANKA_1422400	PBANKA_142240	importin subunit beta, putative	importin subunit beta, putative	N/A	1146.12	-0.149997	0.212905	-0.704526	0.481106	0.60493
PBANKA_1143000	PBANKA_114300	U1 small nuclear ribonucleoprotein 70 kDa homolog, putative	U1 small nuclear ribonucleoprotein 70 kDa homolog, putative	SNP1	1373.17	-0.149659	0.220696	-0.678124	0.497693	0.618753
PBANKA_1452500	PBANKA_145250	conserved Plasmodium protein, unknown function	conserved Plasmodium protein, unknown function	N/A	2299.79	-0.149609	0.27381	-0.546396	0.584794	0.692747
PBANKA_1123800	PBANKA_112380	GAS8-like protein, putative	GAS8-like protein, putative	N/A	76.0146	-0.14931	0.309659	-0.482175	0.629681	0.726932
PBANKA_0704400	PBANKA_070440	alpha/beta hydrolase, putative	alpha/beta hydrolase, putative	N/A	221.631	-0.149002	0.2168	-0.687276	0.491909	0.614154
PBANKA_1333400	PBANKA_133340	conserved Plasmodium protein, unknown function	conserved Plasmodium protein, unknown function	N/A	124.701	-0.148869	0.275902	-0.539573	0.589492	0.696081
[truncated: 3,161 more rows]

## Sheet: S1C Table
S1 Table. C. Transcriptome analysis of significantly over 2-fold regulated genes in Δpbpp6 parasites.
Gene.ID	Description	Symbol	baseMean	log2FC	lfcSE	stat	p-value	ajusted p-value
PBANKA_0216000	PIR protein	N/A	149.92	-6.54258	0.484638	-13.4999	1.56507e-41	7.27129e-39
PBANKA_0600600	NIMA related kinase 3, putative	NEK3	91.1567	-5.74073	0.472798	-12.142	6.32271e-34	1.54607e-31
PBANKA_0300100	PIR protein	N/A	265.132	-5.6938	0.392372	-14.5112	1.02878e-47	7.96617e-45
PBANKA_1246600	cleft-like protein 1	CP1	187.338	-5.04897	0.328913	-15.3505	3.51731e-53	4.08536e-50
PBANKA_0514900	ookinete surface protein P28	P28	198.015	-4.80014	0.304631	-15.7572	6.12774e-56	9.48983e-53
PBANKA_0719700	conserved Plasmodium protein, unknown function	N/A	123.719	-4.65545	0.401323	-11.6003	4.10837e-31	8.2989e-29
PBANKA_0943900	PIR protein	N/A	94.0375	-4.5798	0.379534	-12.0669	1.58005e-33	3.67045e-31
PBANKA_1146600	fam-b protein	N/A	129.668	-4.56268	0.348397	-13.0962	3.46161e-39	1.34022e-36
PBANKA_1200096	fam-b protein	N/A	250.386	-4.3713	0.293369	-14.9004	3.27777e-50	3.0457e-47
PBANKA_1100441	fam-b protein	N/A	233.882	-4.36824	0.321737	-13.577	5.47948e-42	2.82863e-39
PBANKA_0943900	PIR protein	N/A	85.7453	-4.31606	0.369501	-11.6808	1.59823e-31	3.37518e-29
PBANKA_1146261	PIR protein	N/A	600.896	-4.12045	0.218654	-18.8446	3.2538e-79	1.51172e-75
PBANKA_1204200	IMP1-like protein, putative	IMP4	94.6134	-4.1066	0.35678	-11.5102	1.17249e-30	2.26975e-28
PBANKA_0515000	ookinete surface protein P25	P25	96.0425	-3.98701	0.331282	-12.0351	2.32313e-33	5.13964e-31
PBANKA_1040521	fam-b protein	N/A	44.2262	-3.88693	0.447608	-8.68377	3.82861e-18	4.94103e-16
PBANKA_1465100	Plasmodium exported protein, unknown function	N/A	266.105	-3.68952	0.277659	-13.2879	2.71973e-40	1.14872e-37
PBANKA_0612400	AP2 domain transcription factor AP2-Z	AP2-Z	202.262	-3.44909	0.280338	-12.3033	8.69165e-35	2.24341e-32
PBANKA_1429300	integral membrane protein GPR180, putative	N/A	45.2225	-3.42524	0.419566	-8.16379	3.24683e-16	3.67921e-14
PBANKA_1300096	fam-b protein	N/A	88.0871	-3.37994	0.669932	-5.04519	4.53062e-07	1.13168e-05
PBANKA_1432200	male development gene 1	MDV1	108.863	-3.35973	0.33282	-10.0948	5.82749e-24	9.66948e-22
PBANKA_0722600	fam-b protein	N/A	328.103	-3.32697	0.260817	-12.7559	2.88908e-37	9.58761e-35
PBANKA_1246921	PIR protein	N/A	148.514	-3.28258	0.262223	-12.5183	5.92942e-36	1.83654e-33
PBANKA_1108500	protein AAP6, putative	N/A	6691.93	-3.11895	0.221698	-14.0685	5.9341e-45	3.93855e-42
PBANKA_0400500	PIR protein	N/A	611.219	-3.06433	0.21879	-14.0058	1.43598e-44	8.33943e-42
PBANKA_1431500	radial spoke head protein 9, putative	RSPH9	42.3246	-2.98912	0.383845	-7.7873	6.84555e-15	6.91401e-13
PBANKA_1315300	LCCL domain-containing protein	LAP5	26.0801	-2.91518	0.447943	-6.50794	7.6188e-11	4.98548e-09
PBANKA_0609500	kinesin-X3, putative	N/A	44.7236	-2.85859	0.396346	-7.21236	5.4989e-13	4.56212e-11
PBANKA_0722801	fam-b protein	N/A	308.609	-2.85582	0.254534	-11.2198	3.261e-29	6.06025e-27
PBANKA_0704900	crystalloid-specific PH domain-containing protein, putative	CryPH	41.9391	-2.82045	0.367566	-7.67331	1.67617e-14	1.54083e-12
PBANKA_1029400	conserved Plasmodium protein, unknown function	N/A	201.973	-2.81367	0.257224	-10.9386	7.53695e-28	1.34679e-25
PBANKA_1236600	conserved Plasmodium protein, unknown function	N/A	38.1779	-2.78334	0.395087	-7.04488	1.85621e-12	1.41376e-10
PBANKA_1200061	PIR protein	N/A	53.5125	-2.77529	0.396908	-6.99228	2.70456e-12	2.02668e-10
PBANKA_0810700	subpellicular microtubule protein 1, putative	SPM1	29.9716	-2.72114	0.433095	-6.283	3.32102e-10	2.00383e-08
PBANKA_1212700	SPRY domain-containing protein, putative	N/A	1326.76	-2.71071	0.219837	-12.3305	6.20349e-35	1.69538e-32
PBANKA_1009600	conserved protein, unknown function	N/A	23.7965	-2.69093	0.515779	-5.21723	1.81623e-07	5.37467e-06
PBANKA_0828900	conserved Plasmodium protein, unknown function	N/A	122.528	-2.65078	0.263294	-10.0678	7.67009e-24	1.2288e-21
PBANKA_0901300.2	NA	NA	148.324	-2.60863	0.615108	-4.24093	2.22594e-05	0.000269315
PBANKA_0901300.1	NA	NA	148.18	-2.60694	0.614444	-4.24277	2.20778e-05	0.000267816
PBANKA_1317200	NAD(P) transhydrogenase	NTH	36.6475	-2.60211	0.377834	-6.8869	5.70212e-12	4.20509e-10
PBANKA_1421500	conserved Plasmodium protein, unknown function	N/A	34.7755	-2.60039	0.410892	-6.32865	2.47321e-10	1.51191e-08
PBANKA_1129600	TPH domain-containing protein, putative	N/A	80.6612	-2.53264	0.329244	-7.69229	1.4453e-14	1.37038e-12
PBANKA_1400400	fam-b protein	N/A	419.987	-2.52298	0.258194	-9.77161	1.4906e-22	2.16417e-20
PBANKA_1200031	PIR protein	N/A	25.5195	-2.49917	0.440817	-5.6694	1.43301e-08	6.4017e-07
PBANKA_0704800	PH-like domain-containing protein, putative	N/A	31.954	-2.42158	0.447977	-5.4056	6.45926e-08	2.22294e-06
PBANKA_0605100	Tat binding protein 1(TBP-1)-interacting protein, putative	N/A	25.2031	-2.39001	0.501663	-4.76418	1.89619e-06	3.76483e-05
PBANKA_1038800	EGF domain-containing protein, putative	N/A	38.4871	-2.3684	0.382051	-6.19918	5.67594e-10	3.2159e-08
PBANKA_1409600	meiosis-specific nuclear structural protein 1, putative	N/A	31.772	-2.30492	0.403014	-5.71921	1.07019e-08	4.9721e-07
PBANKA_1461300	conserved Plasmodium protein, unknown function	N/A	64.337	-2.27633	0.306415	-7.4289	1.09503e-13	9.42134e-12
PBANKA_1300700	LCCL domain-containing protein	CCp1	73.0024	-2.27456	0.29647	-7.67215	1.6914e-14	1.54083e-12
PBANKA_1353800	conserved Plasmodium protein, unknown function	N/A	29.2729	-2.27239	0.394818	-5.75555	8.6362e-09	4.13647e-07
PBANKA_1363700	AP2 domain transcription factor AP2-O4	AP2-O4	25.9142	-2.2655	0.465182	-4.87015	1.11516e-06	2.39863e-05
PBANKA_1419300	conserved Plasmodium protein, unknown function	N/A	33.5592	-2.25679	0.376856	-5.98847	2.11829e-09	1.13121e-07
PBANKA_0606300	conserved Plasmodium protein, unknown function	N/A	252.001	-2.24689	0.270717	-8.29978	1.04305e-16	1.24256e-14
PBANKA_1362300	conserved Plasmodium protein, unknown function	N/A	1539.45	-2.20153	1.04215	-2.11248	0.0346449	0.0837898
PBANKA_MIT01800	cytochrome c oxidase subunit 1	COX1	33.9672	-2.19903	0.419745	-5.23897	1.61479e-07	4.8402e-06
PBANKA_0301500	protein MAK16, putative	MAK16	1761.79	-2.14629	0.253259	-8.47471	2.35672e-17	2.8814e-15
PBANKA_1203800	DnaJ protein, putative	N/A	1123.94	-2.1117	0.213454	-9.893	4.46454e-23	6.91409e-21
PBANKA_1200300	PIR protein	N/A	33.3833	-2.11115	0.386286	-5.46524	4.62275e-08	1.70455e-06
PBANKA_1364700	GTP-binding protein, putative	N/A	1759.97	-2.09368	0.219771	-9.52664	1.62454e-21	2.28715e-19
PBANKA_1413200	pinin/SDK/MemA domain-containing protein, putative	N/A	492.492	-2.09188	0.293363	-7.13068	9.98729e-13	8.00017e-11
PBANKA_1330900	conserved Plasmodium protein, unknown function	N/A	34.9862	-2.08387	0.403104	-5.16955	2.34656e-07	6.72969e-06
PBANKA_1340400	lactate dehydrogenase, putative	N/A	49.7924	-2.04844	0.339478	-6.03409	1.59865e-09	8.63642e-08
PBANKA_1318600	conserved protein, unknown function	N/A	28.8367	-2.04518	0.389613	-5.24926	1.52715e-07	4.63734e-06
PBANKA_0720000	conserved Plasmodium protein, unknown function	N/A	46.2071	-2.02062	0.358599	-5.63476	1.75305e-08	7.61182e-07
PBANKA_1326200	conserved Plasmodium protein, unknown function	N/A	28.6182	-2.01371	0.416214	-4.83816	1.31048e-06	2.76749e-05
PBANKA_0825900	conserved Plasmodium protein, unknown function	N/A	34.8577	-1.99522	0.362488	-5.50425	3.70753e-08	1.40042e-06
PBANKA_1336900	conserved Plasmodium protein, unknown function	N/A	40.527	-1.99492	0.371583	-5.3687	7.9306e-08	2.63183e-06
PBANKA_MIT01900	cytochrome b	CYTB	43.7133	-1.94793	0.396919	-4.90762	9.21897e-07	2.06915e-05
PBANKA_0910700	conserved Plasmodium protein, unknown function	N/A	324.286	-1.93098	0.250071	-7.72173	1.14762e-14	1.13444e-12
PBANKA_0402600	inner membrane complex protein 1a	IMC1a	227.58	-1.91405	0.278888	-6.86314	6.73622e-12	4.81484e-10
PBANKA_1319500	LCCL domain-containing protein	CCP2	50.3406	-1.90226	0.32854	-5.79004	7.03706e-09	3.44149e-07
PBANKA_1030400	conserved Plasmodium protein, unknown function	N/A	85.7649	-1.9018	0.26929	-7.06227	1.63808e-12	1.28992e-10
PBANKA_0902700	conserved Plasmodium protein, unknown function	N/A	23.847	-1.88318	0.427074	-4.40949	1.03616e-05	0.000148123
PBANKA_1312000	condensin-2 complex subunit G2, putative	CAPG2	34.077	-1.88134	0.370559	-5.07704	3.83364e-07	1.01199e-05
PBANKA_1318500	conserved Plasmodium protein, unknown function	N/A	22.8857	-1.85209	0.460459	-4.02228	5.76375e-05	0.000582138
PBANKA_0515400	protein GEXP15	GEXP15	1409.94	-1.82652	0.230461	-7.92552	2.27195e-15	2.45476e-13
PBANKA_0313600	conserved Plasmodium protein, unknown function	N/A	39.8166	-1.8141	0.387746	-4.67858	2.88863e-06	5.34886e-05
PBANKA_1229900	conserved protein, unknown function	N/A	80.1415	-1.81186	0.275448	-6.57786	4.77253e-11	3.26076e-09
PBANKA_MIT03100	ribosomal RNA fragment	SSUD	36.5035	-1.80117	0.460453	-3.91172	9.164e-05	0.000833189
PBANKA_1447900	conserved Plasmodium protein, unknown function	N/A	240.413	-1.78867	0.229257	-7.80202	6.09221e-15	6.28987e-13
PBANKA_1337600	BRCT domain-containing protein, putative	N/A	198.902	-1.76955	0.277316	-6.38098	1.75962e-10	1.09003e-08
PBANKA_1449000	microgamete surface protein MiGS, putative	MiGS	138.736	-1.76638	0.286392	-6.16769	6.92966e-10	3.87894e-08
PBANKA_1125200	CRAL/TRIO domain-containing protein, putative	N/A	83.3474	-1.76144	0.346367	-5.08549	3.66672e-07	9.79861e-06
PBANKA_0821400	ADP-ribosylation factor, putative	N/A	31.5479	-1.74928	0.364319	-4.80151	1.57476e-06	3.30826e-05
PBANKA_MIT02900	ribosomal RNA fragment	N/A	41.077	-1.7488	0.44498	-3.93007	8.49214e-05	0.000779733
PBANKA_MIT03000	ribosomal RNA fragment	N/A	34.5703	-1.7449	0.469021	-3.7203	0.000198985	0.0015106
PBANKA_1354900	inner membrane complex protein 1k, putative	IMC1k	52.6276	-1.7448	0.315239	-5.53484	3.11511e-08	1.2162e-06
PBANKA_0943400	CPW-WPC family protein	N/A	69.4389	-1.73571	0.312106	-5.56129	2.67784e-08	1.09134e-06
PBANKA_0505000	dihydrolipoamide acyltransferase, putative	N/A	37.1347	-1.72359	0.365869	-4.71094	2.46583e-06	4.67601e-05
PBANKA_1420700	MAATS1 domain-containing protein, putative	N/A	23.6874	-1.72146	0.453676	-3.79447	0.000147959	0.00117858
PBANKA_MIT02800	ribosomal RNA fragment	N/A	39.2588	-1.71999	0.462556	-3.71845	0.00020045	0.00151676
PBANKA_0107200	conserved Plasmodium protein, unknown function	N/A	61.7165	-1.7193	0.310457	-5.53797	3.05992e-08	1.20478e-06
PBANKA_1350200	conserved Plasmodium protein, unknown function	N/A	51.958	-1.70588	0.323725	-5.26954	1.36763e-07	4.23599e-06
PBANKA_0104300	cyclin dependent kinase binding protein, putative	N/A	42.8803	-1.70165	0.364123	-4.67329	2.96419e-06	5.46493e-05
PBANKA_0920600	TFIIS central domain-containing protein, putative	N/A	208.724	-1.69706	0.227761	-7.45106	9.25904e-14	8.27259e-12
PBANKA_1200041	fam-b protein	N/A	121.389	-1.67935	0.282749	-5.93936	2.86132e-09	1.47708e-07
PBANKA_0604900	conserved Plasmodium protein, unknown function	N/A	726.599	-1.67131	0.192719	-8.67225	4.2366e-18	5.31979e-16
PBANKA_1436600	inner membrane complex protein 1h	IMC1h	64.9634	-1.66738	0.305228	-5.46274	4.6883e-08	1.71511e-06
PBANKA_1002500	sporozoite-specific protein S10	S10	76.4393	-1.66417	0.304404	-5.46698	4.57779e-08	1.70147e-06
PBANKA_0403200	circumsporozoite (CS) protein	CSP	1906.86	-1.66237	0.223285	-7.44503	9.69256e-14	8.49653e-12
PBANKA_0206700	conserved Plasmodium protein, unknown function	N/A	39.9706	-1.64848	0.367029	-4.49143	7.07471e-06	0.00010993
PBANKA_1414800	conserved Plasmodium protein, unknown function	N/A	23.6273	-1.64544	0.407274	-4.04012	5.3424e-05	0.000545512
PBANKA_1463300	conserved Plasmodium protein, unknown function	N/A	51.371	-1.64305	0.324839	-5.05805	4.23564e-07	1.07534e-05
PBANKA_1333700	cGMP-specific 3',5'-cyclic phosphodiesterase delta	PDEdelta	68.6643	-1.64241	0.294373	-5.57937	2.41385e-08	1.00132e-06
PBANKA_0939000	mechanosensitive ion channel protein, putative	MSCS	66.0394	-1.60744	0.299097	-5.37431	7.6876e-08	2.58816e-06
PBANKA_0205800	eukaryotic translation initiation factor 2-alpha kinase 2	eIK2	160.217	-1.60342	0.251135	-6.38469	1.71744e-10	1.07827e-08
PBANKA_0927700	DDRGK domain-containing protein, putative	N/A	70.7233	-1.60173	0.28369	-5.64606	1.64171e-08	7.19563e-07
PBANKA_1038200	nuclear formin-like protein MISFIT	MISFIT	24.7231	-1.60078	0.404218	-3.96018	7.48938e-05	0.000707229
PBANKA_1004100	NYN domain-containing protein, putative	N/A	89.7677	-1.58994	0.286608	-5.54743	2.89897e-08	1.16109e-06
PBANKA_0306600	conserved Plasmodium protein, unknown function	N/A	36.8075	-1.58407	0.353138	-4.48568	7.26805e-06	0.000112558
PBANKA_1419400	protein kinase domain-containing protein, putative	N/A	35.2417	-1.58116	0.398235	-3.97043	7.17435e-05	0.000690105
PBANKA_1227500	conserved Plasmodium protein, unknown function	N/A	24.742	-1.58029	0.424578	-3.72201	0.00019764	0.00150319
PBANKA_0105100	conserved Plasmodium protein, unknown function	N/A	23.1128	-1.57865	0.429914	-3.67201	0.000240646	0.00174694
PBANKA_0306000	6-cysteine protein P230p	P230p	38.7739	-1.57832	0.3665	-4.30646	1.65891e-05	0.000215287
PBANKA_0919500	GPI-anchor transamidase, putative	GPI8	106.421	-1.57272	0.28321	-5.5532	2.80481e-08	1.13314e-06
PBANKA_0707300	histone acetyltransferase GCN5, putative	GCN5	3519.63	-1.56952	0.215057	-7.29815	2.91757e-13	2.46455e-11
PBANKA_1465200	PIR protein	N/A	25.9981	-1.5611	0.425605	-3.66795	0.000244499	0.00176115
PBANKA_1006300	perforin-like protein 1	PLP1	86.0408	-1.5557	0.272842	-5.70182	1.18537e-08	5.34684e-07
PBANKA_1037500	adenylyl cyclase alpha	ACalpha	182.005	-1.55529	0.220678	-7.04776	1.81817e-12	1.40787e-10
PBANKA_0915900	amino acid transporter, putative	N/A	28.6257	-1.55411	0.376069	-4.13252	3.58801e-05	0.000398802
PBANKA_0511200	U3 small nucleolar ribonucleoprotein protein MPP10, putative	MPP10	848.793	-1.5471	0.249244	-6.20717	5.39481e-10	3.13304e-08
PBANKA_1102900	cell division control protein 6, putative	CDC6	38.9055	-1.53357	0.350737	-4.37242	1.22878e-05	0.000170478
PBANKA_1145400	Plasmodium exported protein (PHIST), unknown function	N/A	592.48	-1.52889	0.629484	-2.42879	0.0151492	0.043962
PBANKA_1444800	thioredoxin-like associated protein 1, putative	TLAP1	40.0708	-1.52246	0.376002	-4.04909	5.14181e-05	0.000530063
PBANKA_1353700	nucleolar complex protein 2, putative	N/A	783.004	-1.51714	0.275394	-5.50897	3.6093e-08	1.38585e-06
PBANKA_1300021	PIR protein	N/A	38.2269	-1.50797	0.412934	-3.65183	0.000260379	0.00184973
PBANKA_0819500	ATP-dependent DNA helicase Q1, putative	RECQ1	346.551	-1.50653	0.259616	-5.8029	6.51758e-09	3.25598e-07
PBANKA_1319700	AP2 domain transcription factor, putative	ApiAP2	27.633	-1.50538	0.39257	-3.83468	0.000125727	0.00104495
PBANKA_1240100	conserved protein, unknown function	N/A	21.3401	-1.50115	0.484952	-3.09546	0.00196509	0.00906929
PBANKA_1102100	conserved Plasmodium protein, unknown function	N/A	45.1364	-1.49812	0.326877	-4.58314	4.58042e-06	7.82377e-05
PBANKA_1221300	conserved Plasmodium protein, unknown function	N/A	95.23	-1.4951	0.324724	-4.60422	4.14021e-06	7.25495e-05
PBANKA_1028600	zinc finger protein, putative	N/A	192.872	-1.48297	0.281038	-5.27676	1.31488e-07	4.11729e-06
PBANKA_1349300	conserved Plasmodium protein, unknown function	N/A	28.968	-1.47639	0.381057	-3.87445	0.000106868	0.000940354
PBANKA_1320800	conserved Plasmodium protein, unknown function	N/A	258.995	-1.45958	0.269855	-5.40875	6.34667e-08	2.21024e-06
PBANKA_1348700	RING zinc finger protein, putative	N/A	46.7278	-1.45527	0.331875	-4.385	1.15988e-05	0.000162313
PBANKA_0909000	carbonic anhydrase, putative	CA	77.2152	-1.44746	0.272873	-5.30449	1.12987e-07	3.59547e-06
PBANKA_1423000	conserved protein, unknown function	N/A	245.784	-1.44593	0.257213	-5.62151	1.89295e-08	8.14318e-07
PBANKA_1334700	transmembrane protein 43, putative	TMEM43	36.1692	-1.43503	0.35862	-4.00153	6.29343e-05	0.000618166
PBANKA_0620800	conserved protein, unknown function	N/A	127.459	-1.4347	0.260599	-5.50539	3.68345e-08	1.40042e-06
PBANKA_1143400	NADH-cytochrome b5 reductase, putative	N/A	36.6741	-1.43122	0.347065	-4.12378	3.72701e-05	0.000410325
PBANKA_1313100	crossover junction endonuclease MUS81, putative	MUS81	136.735	-1.4299	0.285044	-5.01644	5.26367e-07	1.2737e-05
PBANKA_0807900	conserved Plasmodium protein, unknown function	N/A	3368.3	-1.42329	0.210285	-6.76838	1.30234e-11	9.16772e-10
PBANKA_1232600	doublecortin domain-containing protein, putative	DCX	39.4552	-1.42111	0.35124	-4.04597	5.2107e-05	0.000535595
PBANKA_0313700	conserved Plasmodium membrane protein, unknown function	N/A	21.9868	-1.41827	0.416509	-3.40514	0.000661312	0.00390401
PBANKA_0503500	zinc finger protein, putative	N/A	38.0548	-1.40641	0.360901	-3.89693	9.7419e-05	0.000868348
PBANKA_1006200	sporozoite invasion-associated protein 1	SIAP1	34.4274	-1.39974	0.364872	-3.83625	0.000124926	0.00104287
PBANKA_0912500	conserved Plasmodium protein, unknown function	N/A	29.5076	-1.39641	0.394303	-3.54146	0.000397923	0.00261492
PBANKA_1208900	ankyrin-repeat protein, putative	N/A	97.2209	-1.39505	0.266102	-5.24253	1.58393e-07	4.77854e-06
PBANKA_0408200	calcium-dependent protein kinase 3	CDPK3	46.3074	-1.39221	0.312686	-4.45241	8.49128e-06	0.00012685
PBANKA_0605500	conserved Plasmodium protein, unknown function	N/A	27.2704	-1.39063	0.413473	-3.36329	0.000770202	0.00443053
PBANKA_0522100	conserved Plasmodium protein, unknown function	N/A	52.4833	-1.39029	0.335821	-4.13998	3.4734e-05	0.000389792
PBANKA_1304300	zinc finger protein, putative	N/A	223.377	-1.38949	0.283861	-4.89497	9.83225e-07	2.15475e-05
PBANKA_1120300	mRNA-binding protein PUF3, putative	PUF3	77.9806	-1.38619	0.270645	-5.1218	3.02637e-07	8.31983e-06
PBANKA_1003400	lysine decarboxylase, putative	UIS14	29.5698	-1.38343	0.377035	-3.66922	0.000243288	0.00175515
PBANKA_1009500	glutamate synthase [NADH], putative	N/A	993.243	-1.38143	0.22222	-6.21652	5.08315e-10	2.9894e-08
PBANKA_1208800	MORN repeat protein, putative	N/A	244.759	-1.37245	0.210449	-6.52152	6.95974e-11	4.68622e-09
PBANKA_1225900	conserved Plasmodium protein, unknown function	N/A	70.6348	-1.36906	0.315747	-4.33595	1.45135e-05	0.00019565
PBANKA_0206400	2-C-methyl-D-erythritol 4-phosphate cytidylyltransferase, putative	IspD	54.559	-1.36768	0.310142	-4.40987	1.03434e-05	0.000148123
PBANKA_1029600	conserved Plasmodium protein, unknown function	N/A	61.3105	-1.36726	0.297002	-4.60354	4.15371e-06	7.25495e-05
PBANKA_1429200	kelch domain-containing protein, putative	S20	40.228	-1.36392	0.357325	-3.81703	0.000135067	0.00110091
PBANKA_0620300	conserved protein, unknown function	N/A	149.699	-1.36348	0.261489	-5.21428	1.84535e-07	5.42627e-06
PBANKA_0906900	conserved Plasmodium protein, unknown function	N/A	802.492	-1.36265	0.209336	-6.50941	7.54479e-11	4.98548e-09
PBANKA_1331500	telomere length and silencing protein 1, putative	TLS1	47.573	-1.36066	0.317882	-4.28038	1.86574e-05	0.000233645
PBANKA_0608600	zinc finger protein, putative	N/A	46.4662	-1.35409	0.316724	-4.2753	1.90881e-05	0.000237756
PBANKA_1443900	PhIL1-interacting candidate PIC1, putative	N/A	150.635	-1.35358	0.261717	-5.1719	2.31727e-07	6.68697e-06
PBANKA_0820200	thioredoxin-like protein 1, putative	TrxL1	63.6196	-1.34629	0.366123	-3.67715	0.000235855	0.00172023
PBANKA_0816800	glycolipid transfer protein, putative	GLTP	39.0218	-1.34234	0.34972	-3.83834	0.000123869	0.00104068
PBANKA_0917000	conserved Plasmodium protein, unknown function	N/A	60.3278	-1.34212	0.323422	-4.14974	3.32849e-05	0.000376257
PBANKA_1465000	fam-c protein	N/A	41.1508	-1.3414	0.397292	-3.37636	0.00073451	0.00424973
PBANKA_0918600	phosphatidylinositol-4-phosphate 5-kinase, putative	N/A	54.6032	-1.33494	0.303033	-4.40527	1.05652e-05	0.00015057
PBANKA_1131500	conserved Plasmodium protein, unknown function	N/A	117.436	-1.33109	0.322362	-4.12918	3.64053e-05	0.000403673
PBANKA_1321500	conserved Plasmodium protein, unknown function	N/A	92.1391	-1.32695	0.278691	-4.76136	1.92289e-06	3.80159e-05
PBANKA_0412900	circumsporozoite- and TRAP-related protein	CTRP	59.5046	-1.32633	0.290141	-4.57134	4.84612e-06	8.04469e-05
PBANKA_0207300	conserved protein, unknown function	N/A	107.495	-1.32227	0.289015	-4.57508	4.76028e-06	8.0201e-05
PBANKA_0301100	conserved Plasmodium protein, unknown function	N/A	270.322	-1.32222	0.262902	-5.02934	4.9218e-07	1.20988e-05
PBANKA_1212200	conserved Plasmodium protein, unknown function	N/A	217.459	-1.32121	0.269556	-4.90143	9.51398e-07	2.09749e-05
PBANKA_0111900	conserved Plasmodium protein, unknown function	N/A	51.3568	-1.3177	0.337538	-3.90386	9.46711e-05	0.000852407
PBANKA_1424500	conserved Plasmodium protein, unknown function	N/A	115.279	-1.30598	0.261213	-4.99966	5.74301e-07	1.37536e-05
PBANKA_0515300	SAE2 domain-containing protein, putative	N/A	607.562	-1.30083	0.310064	-4.19537	2.72425e-05	0.000318812
PBANKA_1346400	conserved Plasmodium protein, unknown function	N/A	115.398	-1.30047	0.319885	-4.06543	4.79438e-05	0.000503952
PBANKA_1120400	inner membrane complex protein 1j, putative	ALV7	46.543	-1.29447	0.324914	-3.98404	6.77546e-05	0.000655808
PBANKA_1031000	conserved Plasmodium protein, unknown function	N/A	433.54	-1.29249	0.225359	-5.73525	9.73663e-09	4.61596e-07
PBANKA_1454900	conserved Plasmodium protein, unknown function	UIS8	123.342	-1.28931	0.318798	-4.0443	5.24803e-05	0.000538242
PBANKA_0908500	myosin K	MyoK	30.5503	-1.28864	0.373342	-3.45163	0.000557209	0.00342584
PBANKA_0106200	spindle assembly abnormal protein 6	SAS6	71.7477	-1.28841	0.28828	-4.46931	7.84727e-06	0.000119509
PBANKA_1450800	conserved Plasmodium protein, unknown function	N/A	29.7307	-1.28722	0.394459	-3.26325	0.00110141	0.0057496
PBANKA_0903500	ABC transporter B family member 3, putative	ABCB3	384.991	-1.28709	0.21002	-6.12842	8.8755e-10	4.909e-08
PBANKA_0211600	mTERF domain-containing protein, putative	N/A	105.355	-1.28231	0.359879	-3.56319	0.00036638	0.00242134
PBANKA_1328900	potassium channel K2	K2	68.6144	-1.28067	0.282093	-4.53987	5.62897e-06	9.09629e-05
PBANKA_0619200	secreted ookinete protein, putative	PSOP1	211.959	-1.27792	0.260314	-4.90914	9.14744e-07	2.06306e-05
PBANKA_0402400	IBR domain protein, putative	N/A	71.0685	-1.27763	0.308021	-4.14786	3.35602e-05	0.000378449
PBANKA_0312000	conserved Plasmodium protein, unknown function	N/A	49.25	-1.27696	0.308704	-4.13653	3.52602e-05	0.000393795
PBANKA_1405000	MORN repeat protein, putative	N/A	68.1794	-1.27229	0.294275	-4.32345	1.53607e-05	0.000202049
PBANKA_0716400	conserved Plasmodium protein, unknown function	N/A	65.4936	-1.27089	0.293631	-4.32818	1.50346e-05	0.000199005
PBANKA_1220700	conserved protein, unknown function	N/A	33.8635	-1.26625	0.380022	-3.33204	0.000862126	0.00482002
PBANKA_0722900	PIR protein, pseudogene	N/A	169.093	-1.26415	0.291567	-4.33572	1.45284e-05	0.00019565
PBANKA_1014800	ADP-dependent DNA helicase RecQ, putative	WRN	164.687	-1.26085	0.286605	-4.39927	1.08613e-05	0.000154317
PBANKA_0101500	conserved Plasmodium protein, unknown function	N/A	30.443	-1.26008	0.393503	-3.20221	0.00136377	0.0068424
PBANKA_1018800	conserved Plasmodium protein, unknown function	N/A	166.424	-1.25836	0.327304	-3.84461	0.000120744	0.00102181
PBANKA_1351400	phosphoinositide-binding protein PH2, putative	PH2	194.723	-1.25476	0.31622	-3.96801	7.24758e-05	0.000692845
PBANKA_0615500	conserved Plasmodium protein, unknown function	N/A	26.4218	-1.25474	0.412379	-3.04269	0.00234475	0.0103454
PBANKA_1003600	apical sushi protein, putative	ASP	694.56	-1.24989	0.296474	-4.21585	2.48835e-05	0.000293423
PBANKA_1313300	conserved protein, unknown function	N/A	111.277	-1.24909	0.284783	-4.38612	1.15388e-05	0.000161962
PBANKA_0605000	thiosulfate sulfurtransferase, putative	TUM1	32.2103	-1.24776	0.355815	-3.50676	0.00045359	0.00287696
PBANKA_1432800	multiple RNA-binding domain-containing protein 1, putative	MRD1	151.758	-1.24622	0.300047	-4.15343	3.27536e-05	0.000372061
PBANKA_1422300	FAD-dependent monooxygenase, putative	N/A	25.8985	-1.24409	0.431226	-2.88501	0.00391404	0.0153707
PBANKA_1335700	conserved Plasmodium protein, unknown function	N/A	36.5618	-1.24367	0.372569	-3.33809	0.000843568	0.00473908
PBANKA_0104400	nucleoside diphosphate kinase, putative	N/A	38.8251	-1.24357	0.329209	-3.77745	0.000158441	0.00124512
PBANKA_0812700	conserved Plasmodium protein, unknown function	N/A	222.589	-1.22889	0.312564	-3.93164	8.43683e-05	0.000777729
PBANKA_0830900	leucine-rich repeat protein	LRR8	64.6956	-1.22579	0.294921	-4.15635	3.23376e-05	0.00037005
PBANKA_0302100	conserved Plasmodium protein, unknown function	N/A	173.908	-1.22373	0.29645	-4.12794	3.66023e-05	0.000404892
PBANKA_0622400	kinesin-20, putative	N/A	186.129	-1.22339	0.259739	-4.71008	2.47625e-06	4.6767e-05
PBANKA_1107700	SET domain protein, putative	SET9	286.629	-1.22329	0.271795	-4.50077	6.77083e-06	0.000105561
PBANKA_0101700	conserved Plasmodium protein, unknown function	N/A	315.52	-1.21867	0.298216	-4.08653	4.37864e-05	0.000465768
PBANKA_0214000	dynein heavy chain, putative	N/A	50.258	-1.21612	0.340544	-3.57111	0.000355473	0.00236948
PBANKA_1226800	DNA repair and recombination protein RAD54, putative	RAD54	372.72	-1.2158	0.281341	-4.32144	1.55013e-05	0.00020287
PBANKA_1038900	condensin complex subunit 1, putative	CAPD2	744.923	-1.21124	0.255413	-4.74228	2.11327e-06	4.10805e-05
775564-775699	NA	NA	505.883	-1.20956	0.290208	-4.16792	3.07393e-05	0.00035526
PBANKA_0904200	conserved Plasmodium protein, unknown function	N/A	24.1253	-1.20496	0.42788	-2.81611	0.00486086	0.0179949
PBANKA_1318800	protein tyrosine phosphatase	PTP1	26.2657	-1.1993	0.420068	-2.85503	0.00430333	0.0165194
PBANKA_0112200	myosin E	MyoE	404.163	-1.19872	0.214666	-5.58415	2.34847e-08	9.91153e-07
PBANKA_0826600	regulator of nonsense transcripts 2, putative	UPF2	26.9784	-1.19794	0.3839	-3.12044	0.0018058	0.0085785
PBANKA_0313200	conserved Plasmodium protein, unknown function	N/A	62.4782	-1.19531	0.298273	-4.00742	6.1386e-05	0.000605975
PBANKA_1450400	peptidase, putative	N/A	39.1095	-1.19357	0.334958	-3.56334	0.000366162	0.00242134
PBANKA_1435200	zinc finger protein, putative	N/A	27.8719	-1.19103	0.382719	-3.11202	0.00185813	0.00872408
PBANKA_0717300	cdc2-related protein kinase 3	CRK3	1221.39	-1.19099	0.196049	-6.07497	1.24008e-09	6.77812e-08
PBANKA_1307700	pre-mRNA-splicing factor CWC24, putative	CWC24	181.831	-1.18748	0.300747	-3.94845	7.86586e-05	0.000738279
PBANKA_0507300	dynein heavy chain, putative	N/A	103.064	-1.18699	0.249891	-4.75003	2.03382e-06	4.00387e-05
PBANKA_1012700	conserved Plasmodium protein, unknown function	N/A	35.1349	-1.17817	0.383634	-3.07109	0.00213281	0.00963915
PBANKA_0302800	conserved Plasmodium protein, unknown function	N/A	72.8055	-1.17123	0.296278	-3.95315	7.71275e-05	0.000726844
PBANKA_0912000	conserved Plasmodium protein, unknown function	N/A	556.184	-1.17075	0.284995	-4.10797	3.99149e-05	0.000434297
PBANKA_0936000	endonuclease/exonuclease/phosphatase family protein, putative	N/A	83.435	-1.16824	0.273178	-4.27647	1.89881e-05	0.000237147
PBANKA_1457200	double C2-like domain-containing protein, putative	DOC2	260.538	-1.16507	0.27601	-4.2211	2.43111e-05	0.000289614
PBANKA_1443000	NIMA related kinase 1, putative	NEK1	1505.59	-1.16504	0.271825	-4.286	1.8192e-05	0.000229605
PBANKA_0301000	repetitive organellar protein, putative	ROPE	137.708	-1.16185	0.251646	-4.61701	3.8931e-06	6.87732e-05
PBANKA_1458300	kinesin-13, putative	N/A	589.126	-1.15963	0.288044	-4.02586	5.67672e-05	0.000575852
PBANKA_1417200	protein AAP4, putative	N/A	38.3183	-1.15847	0.391129	-2.96186	0.00305789	0.0126284
PBANKA_1440900	conserved protein, unknown function	N/A	37.4658	-1.15736	0.403478	-2.86846	0.00412481	0.0160501
PBANKA_0306100	6-cysteine protein P230	P230	21.3551	-1.15732	0.421109	-2.74828	0.00599094	0.0211504
PBANKA_0938800	conserved Plasmodium protein, unknown function	N/A	35.4719	-1.14766	0.383545	-2.99224	0.00276938	0.0117182
PBANKA_1016500	WW domain-binding protein 11, putative	WBP11	393.171	-1.14706	0.204257	-5.61579	1.95669e-08	8.34017e-07
PBANKA_1234700	conserved protein, unknown function	N/A	47.4451	-1.14562	0.32451	-3.5303	0.000415092	0.00270278
PBANKA_1038600	conserved Plasmodium protein, unknown function	N/A	26.4	-1.14409	0.397828	-2.87585	0.00402935	0.0157579
PBANKA_1228900	von Willebrand factor A domain-related protein	WARP	26.2109	-1.14352	0.402182	-2.84329	0.004465	0.0168791
PBANKA_0505400	conserved Plasmodium protein, unknown function	N/A	196.306	-1.14148	0.270375	-4.22185	2.42309e-05	0.0002894
PBANKA_0835500	UBX domain-containing protein, putative	N/A	611.385	-1.13948	0.228256	-4.99212	5.97201e-07	1.41684e-05
PBANKA_0416100	dynein heavy chain, putative	MG1	182.225	-1.13916	0.265889	-4.28436	1.83266e-05	0.000230122
PBANKA_1101600	chromatin assembly factor 1 subunit A, putative	CAF1A	491.723	-1.1375	0.285399	-3.98566	6.72933e-05	0.000654069
PBANKA_0611200	conserved protein, unknown function	N/A	27.6722	-1.13441	0.380312	-2.98285	0.00285578	0.0119639
PBANKA_1415200	conserved protein, unknown function	N/A	93.8761	-1.13103	0.26284	-4.30309	1.6843e-05	0.000216766
PBANKA_0501600	golgi re-assembly stacking protein, putative	GRASP	130.032	-1.13048	0.25302	-4.46796	7.89698e-06	0.000119509
PBANKA_0403300	conserved Plasmodium membrane protein, unknown function	N/A	40.9167	-1.12876	0.342259	-3.29798	0.000973821	0.00532279
PBANKA_1301900	DNA repair metallo-beta-lactamase protein, putative	N/A	223.526	-1.12573	0.258812	-4.34963	1.3637e-05	0.000188004
PBANKA_1222700	conserved Plasmodium protein, unknown function	N/A	69.0324	-1.12358	0.29374	-3.8251	0.000130717	0.00107299
PBANKA_0313400	autophagy-related protein 11, putative	ATG11	195.197	-1.12311	0.244598	-4.59164	4.39784e-06	7.62402e-05
PBANKA_0210100	vacuolar protein sorting-associated protein VTA1, putative	N/A	211.14	-1.1203	0.23336	-4.80074	1.58079e-06	3.30826e-05
PBANKA_0942700	chromatin remodeling protein, putative	SNF2L	1558.64	-1.12024	0.223465	-5.01307	5.35677e-07	1.28951e-05
PBANKA_0607900	cGMP-specific 3',5'-cyclic phosphodiesterase alpha, putative	PDEalpha	24.3142	-1.11674	0.423396	-2.63758	0.0083499	0.0274548
PBANKA_0317181	PIR protein	N/A	33.6246	-1.11434	0.358057	-3.1122	0.00185698	0.00872408
PBANKA_1025900	lysine--tRNA ligase, putative	KRS2	127.144	-1.11336	0.31503	-3.53415	0.00040909	0.00267695
PBANKA_1307000	conserved Plasmodium protein, unknown function	N/A	665.262	-1.11229	0.298846	-3.72196	0.000197686	0.00150319
PBANKA_1006600	conserved Plasmodium protein, unknown function	N/A	42.1049	-1.11118	0.355934	-3.12186	0.00179711	0.00854591
PBANKA_1361600	E1-E2 ATPase, putative	N/A	23.0479	-1.11093	0.405972	-2.73646	0.00621045	0.0217841
PBANKA_1351500	calcium-dependent protein kinase 5	CDPK5	80.1669	-1.107	0.262516	-4.21688	2.47701e-05	0.000292829
PBANKA_1133700	conserved Plasmodium protein, unknown function	N/A	183.473	-1.10366	0.286911	-3.84669	0.000119726	0.0010182
PBANKA_1303900	conserved Plasmodium protein, unknown function	N/A	118.627	-1.10244	0.286311	-3.85049	0.000117884	0.00101049
PBANKA_0911700	subtilisin-like protease 2	SUB2	206.115	-1.10114	0.253517	-4.34344	1.40266e-05	0.000191669
PBANKA_1464500	ATP-dependent RNA helicase DRS1, putative	DRS1	332.993	-1.09936	0.263496	-4.17221	3.01662e-05	0.000349507
PBANKA_0906100	conserved Plasmodium protein, unknown function	N/A	83.5476	-1.0993	0.280899	-3.9135	9.09664e-05	0.000828686
PBANKA_0815500	conserved Plasmodium protein, unknown function	N/A	60.2822	-1.09739	0.326557	-3.36048	0.000778069	0.00445186
PBANKA_1308100	calmodulin-like protein	N/A	46.9271	-1.09465	0.334576	-3.27174	0.00106887	0.00566245
PBANKA_1034500	conserved protein, unknown function	N/A	33.7316	-1.09377	0.386134	-2.8326	0.00461708	0.0173131
PBANKA_1301800	conserved Plasmodium protein, unknown function	N/A	45.8491	-1.08811	0.357146	-3.04668	0.00231381	0.0102381
PBANKA_0818100	N-glycosylase/DNA lyase, putative	OGG1	43.5041	-1.08654	0.332241	-3.27035	0.00107415	0.00568395
PBANKA_1339400	micro-fibrillar-associated protein, putative	N/A	255.81	-1.086	0.330951	-3.28145	0.00103276	0.00551626
PBANKA_1114100	conserved Plasmodium protein, unknown function	N/A	60.5923	-1.08506	0.310204	-3.4979	0.000468943	0.00295218
PBANKA_0905500	conserved Plasmodium protein, unknown function	N/A	38.3638	-1.08316	0.387107	-2.79809	0.0051405	0.0187758
PBANKA_1115200	gamete egress protein GEP	GEP	82.0242	-1.08184	0.27839	-3.88606	0.000101886	0.000903364
PBANKA_1017100	DNA mismatch repair protein MSH2, putative	MSH2-1	348.704	-1.07988	0.248117	-4.35229	1.34722e-05	0.000186285
PBANKA_1035200	LCCL domain-containing protein	CCp3	28.7009	-1.07898	0.384327	-2.80746	0.00499334	0.0183828
PBANKA_1113800	ATP-dependent DNA helicase UvrD, putative	UvrD	39.3356	-1.07824	0.344832	-3.12685	0.00176692	0.00841958
PBANKA_0202400	conserved Plasmodium protein, unknown function	N/A	224.393	-1.0776	0.251189	-4.28999	1.78685e-05	0.000227444
PBANKA_0001200	fam-a protein, pseudogene	N/A	55.8467	-1.07669	0.319182	-3.37328	0.000742771	0.00429218
PBANKA_1306900	serine/threonine protein kinase, putative	SRPK2	141.01	-1.07669	0.278283	-3.86903	0.000109268	0.000950717
PBANKA_1120100	conserved Plasmodium protein, unknown function	N/A	1196.68	-1.07427	0.20868	-5.14792	2.63389e-07	7.41639e-06
PBANKA_1244700	PhIL1-interacting candidate PIC6, putative	N/A	581.302	-1.0702	0.266642	-4.0136	5.98002e-05	0.000596269
PBANKA_0617000	LEM3/CDC50 family protein, putative	CDC50A	24.0486	-1.07019	0.414675	-2.58079	0.00985752	0.0312614
PBANKA_0207500	cyclin-dependent kinases regulatory subunit, putative	N/A	351.568	-1.06995	0.279392	-3.82956	0.00012837	0.00106501
PBANKA_1348800	conserved protein, unknown function	N/A	101.279	-1.06948	0.34128	-3.13372	0.00172603	0.00826127
PBANKA_0834100	conserved Plasmodium protein, unknown function	N/A	55.8479	-1.068	0.298126	-3.58238	0.000340484	0.00228306
PBANKA_1110100	topoisomerase I, putative	N/A	120.536	-1.06078	0.344693	-3.07746	0.00208776	0.00950954
PBANKA_0623600	PIR protein	N/A	29.1839	-1.06027	0.403375	-2.6285	0.00857634	0.0279619
PBANKA_1212500	merozoite surface protein MSA180, putative	MSA180	84.8986	-1.05946	0.303348	-3.49254	0.000478447	0.00299408
PBANKA_1406500	conserved Plasmodium protein, unknown function	N/A	172.989	-1.05923	0.274535	-3.85828	0.000114188	0.000982439
PBANKA_0929600	nucleolar protein 56, putative	NOP56	1680.84	-1.05904	0.29179	-3.62944	0.000284037	0.0019715
PBANKA_0514300	conserved Plasmodium protein, unknown function	N/A	82.6779	-1.05679	0.273412	-3.8652	0.000110999	0.000958125
PBANKA_1414500	protein kinase, putative	N/A	59.3484	-1.05549	0.301562	-3.50007	0.000465138	0.00293618
PBANKA_0312100	conserved Plasmodium protein, unknown function	N/A	371.603	-1.05479	0.242601	-4.34782	1.37498e-05	0.000188731
PBANKA_1364400	inner membrane complex protein 1f, putative	IMC1f	227.766	-1.05316	0.253458	-4.15518	3.25026e-05	0.000370932
PBANKA_1020400	nucleolar GTP-binding protein 2, putative	NOG2	109.185	-1.05295	0.307175	-3.42785	0.000608374	0.00366127
PBANKA_1452700	conserved Plasmodium protein, unknown function	N/A	42.644	-1.05277	0.337696	-3.11752	0.00182382	0.00864641
PBANKA_1030500	mini-chromosome maintenance complex-binding protein, putative	MCMBP	191.817	-1.05271	0.307978	-3.41813	0.000630522	0.00377015
PBANKA_1458200	5-formyltetrahydrofolate cyclo-ligase, putative	N/A	76.1618	-1.04893	0.274093	-3.8269	0.00012977	0.00106972
PBANKA_1303400	oocyst rupture protein 2	ORP2	264.151	-1.04745	0.257025	-4.07529	4.59561e-05	0.000485255
PBANKA_0410650	conserved Plasmodium protein, unknown function	N/A	93.6121	-1.04456	0.292325	-3.57329	0.000352518	0.00235316
PBANKA_1464900	rhoptry neck protein 3, putative	RON3	604.954	-1.04368	0.23639	-4.41506	1.00983e-05	0.000145704
PBANKA_1308400	eukaryotic translation initiation factor 2-alpha kinase 1, putative	eIK1	130.163	-1.04345	0.302928	-3.44455	0.000572019	0.00350607
PBANKA_0913900	alpha/beta hydrolase, putative	N/A	120.912	-1.0416	0.299219	-3.48107	0.000499415	0.00309371
PBANKA_0702500	leucine--tRNA ligase, putative	N/A	114.329	-1.04158	0.259348	-4.01614	5.91591e-05	0.000592356
PBANKA_1300600	bromodomain protein 4, putative	BDP4	272.02	-1.03985	0.283787	-3.66419	0.000248122	0.00178172
PBANKA_1006100	flap endonuclease 1, putative	FEN1	413.854	-1.03909	0.284274	-3.65525	0.000256936	0.00182806
PBANKA_1312100	conserved protein, unknown function	N/A	138.738	-1.03902	0.27328	-3.80202	0.000143523	0.00115565
PBANKA_0803000	origin recognition complex subunit 2, putative	ORC2	114.578	-1.03802	0.314414	-3.30146	0.000961828	0.00528394
PBANKA_1020200	peptidyl-prolyl cis-trans isomerase, putative	CYP52	1873.39	-1.03686	0.243508	-4.25803	2.06239e-05	0.000254837
PBANKA_1361200	conserved Plasmodium protein, unknown function	N/A	130.414	-1.03607	0.239037	-4.33437	1.4618e-05	0.000196287
PBANKA_1201800	conserved Plasmodium protein, unknown function	N/A	405.914	-1.03568	0.201727	-5.13407	2.83541e-07	7.88822e-06
PBANKA_1205900	AP2 domain transcription factor AP2-I, putative	ApiAP2	1443.38	-1.03427	0.243724	-4.2436	2.19962e-05	0.000267525
PBANKA_1132400	conserved Plasmodium protein, unknown function	N/A	54.91	-1.0318	0.369762	-2.79044	0.00526359	0.0191351
PBANKA_1113400	secreted ookinete protein	PSOP12	167.702	-1.02893	0.23208	-4.4335	9.27141e-06	0.000135456
PBANKA_0903100	conserved Plasmodium protein, unknown function	N/A	45.3682	-1.02547	0.340306	-3.01339	0.00258347	0.011124
PBANKA_0100400	reticulocyte binding protein, putative	Pb235	86.9609	-1.02327	0.286314	-3.57395	0.000351641	0.00235068
PBANKA_0715000	vacuolar protein sorting-associated protein 9, putative	VPS9	811.269	-1.02266	0.184421	-5.54526	2.93518e-08	1.16554e-06
PBANKA_1138800	conserved Plasmodium protein, unknown function	N/A	223.558	-1.02196	0.22272	-4.58854	4.46346e-06	7.67583e-05
PBANKA_0304800	serine repeat antigen 4	SERA4	2246.98	-1.02166	0.230502	-4.43232	9.3225e-06	0.000135775
PBANKA_0619000	conserved Plasmodium protein, unknown function	N/A	169.614	-1.02013	0.279561	-3.64904	0.000263218	0.00186136
PBANKA_1463000	osmiophilic body protein G377	G377	59.8095	-1.01962	0.288038	-3.53988	0.000400314	0.00262692
PBANKA_1011500	PHD finger protein PHD2, putative	PHD2	350.265	-1.01884	0.200967	-5.0697	3.98451e-07	1.03419e-05
PBANKA_1445600	serine/threonine protein kinase RIO1, putative	RIO1	134.459	-1.01825	0.273311	-3.7256	0.000194847	0.00149106
PBANKA_1442300	kinetochore protein SPC24, putative	SPC24	157.199	-1.016	0.275323	-3.69021	0.000224069	0.00164761
PBANKA_1136700	guanylyl cyclase beta	GCbeta	186.705	-1.01534	0.222022	-4.57315	4.80447e-06	8.04469e-05
PBANKA_0504300	flagellar outer arm dynein-associated protein, putative	N/A	37.5727	-1.01508	0.367206	-2.76435	0.00570372	0.0202922
PBANKA_0713200	conserved protein, unknown function	N/A	262.19	-1.01422	0.246246	-4.11872	3.80986e-05	0.000418454
PBANKA_0823800	3-oxoacyl-[acyl-carrier-protein] reductase, putative	FabG	49.3663	-1.01399	0.339554	-2.98625	0.00282417	0.0118851
PBANKA_0712100	DNA helicase, putative	N/A	183.401	-1.01033	0.287948	-3.50872	0.000450262	0.00286172
PBANKA_0832500	PIH1 domain-containing protein, putative	N/A	36.2486	-1.00983	0.414213	-2.43794	0.0147712	0.0430802
PBANKA_1419900	cGMP-specific 3',5'-cyclic phosphodiesterase gamma, putative	PDEgamma	68.1165	-1.00499	0.27681	-3.6306	0.000282764	0.00196665
PBANKA_1343900	PUB domain-containing protein, putative	N/A	48.6173	-1.00466	0.324601	-3.09507	0.00196768	0.00906929
PBANKA_0941700	WD repeat-containing protein WRAP73, putative	WDR8	133.365	-1.00365	0.254907	-3.9373	8.24034e-05	0.000764164
PBANKA_0517600	plasmepsin VII	N/A	44.0573	-1.00284	0.311769	-3.21662	0.0012971	0.00658869
PBANKA_0916600	oxysterol-binding protein, putative	N/A	80.6178	-1.00277	0.353887	-2.83358	0.00460293	0.017274
PBANKA_1040200	PIR protein	N/A	156.954	-1.00184	0.270481	-3.70391	0.000212303	0.00158834
PBANKA_0813100	conserved Plasmodium protein, unknown function	N/A	200.015	-1.00101	0.280653	-3.5667	0.000361502	0.00239934
PBANKA_1210900	phosphoglucomutase, putative	N/A	1333.89	1.00008	0.210689	4.74671	2.06756e-06	4.05312e-05
PBANKA_0600400	fam-a protein	N/A	547.487	1.00167	0.212626	4.71097	2.46536e-06	4.67601e-05
PBANKA_0904700	60S ribosomal protein L41, putative	N/A	538.822	1.00204	0.218338	4.5894	4.44523e-06	7.67583e-05
PBANKA_0518600	conserved protein, unknown function	N/A	271.068	1.00369	0.240081	4.18062	2.90713e-05	0.00033851
PBANKA_0519700	phosducin-like protein 2, putative	PhLP2	987.637	1.00517	0.221426	4.5395	5.63868e-06	9.09629e-05
PBANKA_1305100	60S ribosomal protein L1, putative	N/A	3009.04	1.00581	0.224428	4.48165	7.40688e-06	0.000114327
PBANKA_1022000	40S ribosomal protein S25, putative	N/A	3374.59	1.00596	0.2705	3.7189	0.000200089	0.0015165
PBANKA_1011900	H/ACA ribonucleoprotein complex subunit 3, putative	NOP10	106.49	1.00628	0.330626	3.04356	0.00233797	0.0103253
PBANKA_0109000	conserved Plasmodium protein, unknown function	N/A	677.136	1.00653	0.216973	4.63897	3.50142e-06	6.30526e-05
PBANKA_0701100	CRA domain-containing protein, putative	N/A	5055.39	1.01023	0.214198	4.71631	2.40157e-06	4.59164e-05
PBANKA_1365500	exported protein IBIS1	IBIS1	14767.8	1.01184	0.207352	4.87981	1.06189e-06	2.30538e-05
PBANKA_0209900	nucleoside transporter 4, putative	NT4	206.638	1.0125	0.261726	3.86857	0.000109478	0.000950717
PBANKA_1362200	cytidine and deoxycytidylate deaminase, putative	N/A	157.085	1.01305	0.25746	3.93477	8.3278e-05	0.000769959
PBANKA_0918500	conserved Plasmodium protein, unknown function	N/A	71.7998	1.01316	0.29211	3.46842	0.000523528	0.00323445
PBANKA_1130100	RNA polymerase II transcription factor B subunit 4, putative	TFB4	252.191	1.01364	0.238666	4.24709	2.16568e-05	0.000264783
PBANKA_0310200	conserved protein, unknown function	N/A	312.605	1.01776	0.22736	4.47642	7.59038e-06	0.000116612
PBANKA_1324400	60S ribosomal protein L27, putative	RPL27	1367.78	1.01832	0.231899	4.39125	1.12701e-05	0.000159636
PBANKA_0204400	cleavage and polyadenylation specificity factor subunit 5, putative	N/A	542.476	1.02018	0.212754	4.79513	1.62566e-06	3.36408e-05
PBANKA_1130500	proteasome subunit alpha type-7, putative	N/A	1947.74	1.02031	0.228188	4.47135	7.7729e-06	0.000118792
PBANKA_1327700	conserved Plasmodium protein, unknown function	N/A	35.2534	1.02039	0.344627	2.96086	0.00306785	0.0126583
PBANKA_1040561	PIR protein	N/A	596.543	1.02132	0.191562	5.33155	9.73792e-08	3.12016e-06
PBANKA_0315600	40S ribosomal protein S30, putative	N/A	1789.3	1.02201	0.220985	4.62477	3.75014e-06	6.70121e-05
PBANKA_0408100	50S ribosomal protein L9, apicoplast, putative	N/A	309.053	1.02347	0.228656	4.47601	7.60513e-06	0.000116612
PBANKA_0824800	polyadenylate-binding protein 2, putative	PABP2	2130.79	1.02377	0.194627	5.26017	1.4392e-07	4.39901e-06
PBANKA_1244000	cell cycle regulator protein, putative	N/A	1019.86	1.02415	0.277158	3.69519	0.000219721	0.00162293
PBANKA_0717000	arsenical pump-driving ATPase, putative	N/A	619.021	1.02677	0.218729	4.69424	2.67597e-06	5.01314e-05
PBANKA_1454500	polyadenylation factor subunit 2, putative	PFS2	1391.69	1.02686	0.214165	4.7947	1.62918e-06	3.36408e-05
PBANKA_1135100	40S ribosomal protein S15, putative	RPS15	1705.21	1.02715	0.211824	4.84909	1.24028e-06	2.64327e-05
PBANKA_0921500	small nuclear ribonucleoprotein F, putative	SNRPF	2045.13	1.02785	0.244649	4.20132	2.65358e-05	0.000311327
PBANKA_0619100	40S ribosomal protein S5, putative	N/A	9807.5	1.02795	0.212169	4.84494	1.26647e-06	2.68676e-05
PBANKA_1401700	SNARE protein, putative	N/A	222.566	1.03052	0.226031	4.55922	5.13431e-06	8.45887e-05
PBANKA_1110500	translationally-controlled tumor protein homolog	TCTP	2139.55	1.03131	0.203804	5.06029	4.18611e-07	1.06861e-05
PBANKA_0316861	PIR protein	N/A	74.7487	1.03306	0.284735	3.62816	0.00028545	0.00197646
PBANKA_0833100	M18 aspartyl aminopeptidase, putative	M18AAP	1870.82	1.03514	0.204059	5.07275	3.92111e-07	1.02923e-05
PBANKA_1225200	N-acetyltransferase, GNAT family, putative	N/A	113.274	1.03524	0.247806	4.17762	2.94573e-05	0.000342146
PBANKA_1360300	DNA/RNA-binding protein Alba 4, putative	ALBA4	5622.64	1.03726	0.192461	5.38947	7.06659e-08	2.41407e-06
PBANKA_0706900	mitochondrial import receptor subunit TOM7, putative	TOM7	31.7368	1.0394	0.372824	2.78792	0.0053048	0.0192397
PBANKA_1422000	conserved protein, unknown function	N/A	40.8706	1.03952	0.337848	3.0769	0.00209168	0.00951807
PBANKA_0601800	DNA/RNA-binding protein, putative	N/A	113.831	1.04044	0.309394	3.36283	0.000771481	0.00443053
PBANKA_1400700	Plasmodium exported protein, unknown function	N/A	9490.59	1.0406	0.229288	4.5384	5.66818e-06	9.11224e-05
PBANKA_1132500	mitochondrial import inner membrane translocase subunit TIM23, putative	TIM23	1117.04	1.04257	0.231307	4.50732	6.56526e-06	0.000103749
PBANKA_1231000	40S ribosomal protein S11, putative	RPS11	3736.94	1.043	0.234076	4.45582	8.35734e-06	0.000125252
PBANKA_0913400	protein phosphatase PPM8	PPM8	3846.1	1.04304	0.201173	5.1848	2.16242e-07	6.27912e-06
PBANKA_1023900	glutathione S-transferase, putative	GST	157.295	1.04547	0.300094	3.48381	0.000494334	0.00307042
PBANKA_1003800	V-type proton ATPase subunit B, putative	N/A	2982.51	1.05039	0.206553	5.08534	3.66973e-07	9.79861e-06
PBANKA_0924600	ribosomal protein L37, mitochondrial, putative	N/A	897.677	1.05196	0.220129	4.77882	1.76327e-06	3.56181e-05
PBANKA_1201900	40S ribosomal protein S20e, putative	N/A	3798.09	1.0532	0.214887	4.90119	9.52582e-07	2.09749e-05
PBANKA_1120700	nascent polypeptide-associated complex subunit alpha, putative	N/A	2202.39	1.05396	0.220836	4.77259	1.81868e-06	3.64206e-05
PBANKA_0500700	fam-a protein	N/A	5764.7	1.05444	0.208335	5.06125	4.16525e-07	1.06861e-05
PBANKA_0911300	UVB-resistance protein UVR8 homologue, putative	N/A	1524.72	1.05752	0.249857	4.23248	2.31127e-05	0.000278913
PBANKA_0408600	eukaryotic translation initiation factor 3 subunit K, putative	EIF3K	489.881	1.05942	0.271655	3.89986	9.62483e-05	0.000859942
PBANKA_1111700	conserved protein, unknown function	N/A	488.727	1.06067	0.267561	3.96421	7.36402e-05	0.000696807
PBANKA_1211300	autophagy-related protein 18, putative	ATG18	2723.38	1.06304	0.244991	4.33909	1.43073e-05	0.000194362
PBANKA_0405400	40S ribosomal protein S12, putative	RPS12	1678.61	1.06366	0.216997	4.90174	9.49919e-07	2.09749e-05
PBANKA_1231700	60S ribosomal protein L2, putative	RPL2	12373.7	1.066	0.208726	5.10717	3.27017e-07	8.88491e-06
PBANKA_1242600	proteasome maturation factor UMP1, putative	UMP1	953.387	1.06635	0.239809	4.44668	8.72094e-06	0.000129864
PBANKA_0926700	exported protein 1	EXP1	4021.43	1.06756	0.212624	5.0209	5.14304e-07	1.25761e-05
PBANKA_1000400	fam-a protein	N/A	314.077	1.0689	0.263681	4.05376	5.04002e-05	0.000523847
PBANKA_0903400	TMEM65 domain-containing protein, putative	N/A	2106.6	1.07061	0.246259	4.34748	1.3771e-05	0.000188731
PBANKA_1134100	T-complex protein 1 subunit delta, putative	CCT4	9114.78	1.07303	0.199531	5.37776	7.54191e-08	2.55764e-06
PBANKA_1427500	acyl-CoA binding protein, putative	N/A	349.011	1.08211	0.275951	3.92138	8.80447e-05	0.000806816
PBANKA_1117800	rhomboid protease ROM10	ROM10	989.52	1.08275	0.222278	4.87114	1.10959e-06	2.39774e-05
PBANKA_1004000	cytosolic glyoxalase II, putative	cGLO2	833.781	1.0867	0.230158	4.72155	2.34055e-06	4.49347e-05
PBANKA_0201600	early transcribed membrane protein	ETRAMP	27247	1.08709	0.23762	4.5749	4.76442e-06	8.0201e-05
PBANKA_1133400	elongation factor 1-alpha	EF-1alpha	3850.24	1.08731	0.209575	5.18818	2.12358e-07	6.20512e-06
PBANKA_1456600	dolichyl-diphosphooligosaccharide--protein glycosyltransferase subunit OST5, putative	OST5	21.9667	1.0878	0.419678	2.59199	0.00954214	0.0303857
PBANKA_1011300	signal peptidase complex subunit SPC1, putative	SPC1	148.992	1.09151	0.252491	4.32296	1.53951e-05	0.000202049
PBANKA_0103800	50S ribosomal protein L24, putative	N/A	1033.16	1.09413	0.206896	5.28834	1.23432e-07	3.90111e-06
PBANKA_0918000	60S acidic ribosomal protein P0, putative	N/A	29220.8	1.09475	0.242237	4.51933	6.20357e-06	9.9044e-05
PBANKA_0942100	metabolite/drug transporter, putative	N/A	944.111	1.09579	0.229048	4.7841	1.71752e-06	3.48454e-05
PBANKA_1223600	YEATS domain-containing protein, putative	N/A	452.664	1.09701	0.202852	5.40796	6.37478e-08	2.21024e-06
PBANKA_0700100	PIR protein	N/A	241.547	1.10342	0.249426	4.42382	9.69726e-06	0.000140457
PBANKA_0722941	fam-b protein	N/A	1237.37	1.10383	0.190526	5.7936	6.88921e-09	3.40503e-07
PBANKA_0405200	T-complex protein 1 subunit beta, putative	CCT2	10152.7	1.10605	0.218354	5.06536	4.07621e-07	1.05211e-05
PBANKA_1029700	ubiquitin-conjugating enzyme E2, putative	N/A	486.646	1.11139	0.220558	5.03899	4.6799e-07	1.16142e-05
PBANKA_1365600	fam-a protein	N/A	296.618	1.1125	0.21865	5.08806	3.61753e-07	9.77154e-06
PBANKA_1010000	mitochondrial acidic protein MAM33, putative	N/A	3611.43	1.11571	0.247625	4.50564	6.61719e-06	0.000104215
PBANKA_1354500	60S ribosomal protein L18-2, putative	N/A	5610.79	1.11945	0.225324	4.96816	6.75903e-07	1.56231e-05
PBANKA_1004200	conserved protein, unknown function	N/A	204.009	1.12493	0.222723	5.05081	4.39951e-07	1.10487e-05
PBANKA_1133000	DnaJ protein, putative	N/A	285.907	1.12649	0.256778	4.38702	1.14912e-05	0.000161782
PBANKA_0917990	small nucleolar RNA snoR13	N/A	114.756	1.12655	0.262857	4.2858	1.82084e-05	0.000229605
PBANKA_1429800	conserved protein, unknown function	N/A	200.383	1.12876	0.226277	4.9884	6.08799e-07	1.42852e-05
PBANKA_1452300	conserved protein, unknown function	N/A	1553.1	1.12931	0.225113	5.01663	5.25866e-07	1.2737e-05
PBANKA_1133900	conserved protein, unknown function	N/A	247.941	1.13005	0.226813	4.98229	6.28374e-07	1.46705e-05
PBANKA_0720500	conserved Plasmodium protein, unknown function	N/A	329.768	1.1339	0.292222	3.88029	0.000104333	0.000921544
PBANKA_0105500	glutaredoxin-like protein	GLP2	497.986	1.13423	0.232129	4.8862	1.02803e-06	2.24235e-05
PBANKA_0938600	casein kinase 2, alpha subunit	CK2alpha	709.721	1.13471	0.231499	4.90159	9.50663e-07	2.09749e-05
PBANKA_1327800	zinc finger protein, putative	N/A	1069.82	1.13533	0.209148	5.42837	5.68704e-08	2.01024e-06
PBANKA_1320500	V-type H(+)-translocating pyrophosphatase, putative	VP1	4107.35	1.13876	0.199196	5.7168	1.08548e-08	4.99323e-07
PBANKA_1422700	superoxide dismutase [Fe], putative	FeSOD	287.024	1.14032	0.266926	4.27203	1.93702e-05	0.000240625
PBANKA_1030300	nuclear transport factor 2, putative	NTF2	610.964	1.1414	0.213454	5.34728	8.92844e-08	2.90081e-06
PBANKA_0202200	conserved Plasmodium protein, unknown function	N/A	223.744	1.14908	0.247124	4.64983	3.32211e-06	6.0291e-05
PBANKA_1317400	HSP90 co-chaperone p23, putative	P23	30533.5	1.1495	0.193429	5.94275	2.80279e-09	1.46312e-07
PBANKA_0314500	40S ribosomal protein S26, putative	RPS26	1079.87	1.15257	0.231032	4.98878	6.07609e-07	1.42852e-05
PBANKA_1324100	ubiquitin carboxyl-terminal hydrolase isozyme L3, putative	UCHL3	765.771	1.15453	0.210239	5.49151	3.98511e-08	1.49313e-06
PBANKA_0516300	DER1-like protein, putative	N/A	1966.67	1.15821	0.216549	5.34851	8.86824e-08	2.90081e-06
PBANKA_0623150	conserved rodent malaria protein, unknown function	N/A	1476.17	1.15963	0.207718	5.58271	2.36801e-08	9.91153e-07
PBANKA_0207200	V-type proton ATPase subunit C, putative	N/A	323.35	1.1669	0.227596	5.12706	2.94308e-07	8.13902e-06
PBANKA_1320600	conserved protein, unknown function	N/A	555.934	1.17022	0.222164	5.26736	1.38397e-07	4.25824e-06
PBANKA_1240900	conserved Plasmodium protein, unknown function	N/A	47.069	1.17052	0.316673	3.69629	0.000218772	0.00162249
PBANKA_1204300	CCR4-NOT transcription complex subunit 5, putative	NOT5	539.022	1.17307	0.198034	5.92361	3.14959e-09	1.6069e-07
PBANKA_1126200	protein DJ-1, putative	DJ1	1808.07	1.17585	0.216601	5.42862	5.67905e-08	2.01024e-06
PBANKA_1106600	conserved protein, unknown function	N/A	593.361	1.17697	0.22071	5.33265	9.67899e-08	3.12016e-06
PBANKA_1431050	10 kDa chaperonin, putative	CPN10	315.336	1.17707	0.22841	5.15334	2.55891e-07	7.24921e-06
PBANKA_1354300	sodium-dependent phosphate transporter, putative	PiT	3412.49	1.17747	0.213319	5.51977	3.39451e-08	1.31424e-06
PBANKA_1308600	fructose-bisphosphate aldolase 2	ALDO2	7201.77	1.18154	0.232461	5.08274	3.72029e-07	9.87684e-06
PBANKA_1113000	purine nucleoside phosphorylase, putative	PNP	30280.5	1.20138	0.223971	5.36398	8.14099e-08	2.68248e-06
PBANKA_1244400	conserved Plasmodium protein, unknown function	N/A	445.899	1.20631	0.287936	4.18952	2.79545e-05	0.000326323
PBANKA_1216500	peptidyl-prolyl cis-trans isomerase, putative	CYP19A	11404.7	1.21026	0.229391	5.27599	1.32044e-07	4.11729e-06
PBANKA_1034400	plasmepsin IV	PM4	15772.8	1.21469	0.217899	5.57454	2.48182e-08	1.0204e-06
PBANKA_0614600	drug/metabolite transporter DMT2	DMT2	163.221	1.21502	0.25928	4.68614	2.78406e-06	5.19468e-05
PBANKA_0821000	chaperone, putative	N/A	494.982	1.21837	0.240255	5.07115	3.95428e-07	1.03211e-05
PBANKA_1314600	acetyl-CoA acetyltransferase, putative	N/A	193.088	1.21935	0.258995	4.70801	2.50144e-06	4.70513e-05
PBANKA_1426800	conserved Plasmodium protein, unknown function	N/A	30.6527	1.22612	0.386184	3.17497	0.00149854	0.00735966
PBANKA_1246300	PIR protein	N/A	103.359	1.23723	0.288001	4.29592	1.73967e-05	0.000222659
PBANKA_1319800	serine hydroxymethyltransferase, putative	SHMT	208.321	1.23993	0.227377	5.45319	4.94748e-08	1.79578e-06
PBANKA_1235600	adenosylhomocysteinase, putative	SAHH	15655.6	1.24354	0.215043	5.78274	7.34936e-09	3.55678e-07
PBANKA_1311200	conserved Plasmodium protein, unknown function	N/A	124.978	1.25544	0.274639	4.57125	4.84828e-06	8.04469e-05
PBANKA_1000061	PIR protein, pseudogene	N/A	702.091	1.26435	0.232948	5.42761	5.7114e-08	2.01024e-06
PBANKA_1039400	ribosomal protein S27a, putative	N/A	9469.47	1.27092	0.236548	5.37277	7.75355e-08	2.59158e-06
PBANKA_1146241	PIR protein, pseudogene	N/A	114.451	1.27555	0.266248	4.79082	1.66101e-06	3.41083e-05
PBANKA_1113200	mitochondrial import inner membrane translocase subunit TIM16, putative	PAM16	243.61	1.27832	0.225701	5.66378	1.48078e-08	6.55212e-07
PBANKA_1444000	macrophage migration inhibitory factor	MIF	1388.98	1.28183	0.257345	4.98098	6.32627e-07	1.46959e-05
PBANKA_1221700	conserved protein, unknown function	N/A	160.365	1.28554	0.255159	5.03819	4.69966e-07	1.16142e-05
PBANKA_1334300	exported protein 2	EXP2	2832.84	1.2966	0.21664	5.98504	2.16338e-09	1.14217e-07
PBANKA_1220900	conserved protein, unknown function	N/A	300.077	1.31091	0.259366	5.0543	4.31974e-07	1.09073e-05
PBANKA_0215700	PIR protein	N/A	31.8609	1.31458	0.365509	3.59658	0.000322433	0.0021905
PBANKA_0703900	receptor for activated c kinase, putative	RACK1	13865.2	1.32597	0.213838	6.20083	5.61645e-10	3.2159e-08
PBANKA_0524800	early transcribed membrane protein	SEP1	20740.1	1.34123	0.2347	5.71465	1.0993e-08	5.0072e-07
PBANKA_0500781	PIR protein	N/A	871.277	1.36731	0.211954	6.45095	1.11148e-10	7.17213e-09
PBANKA_1215200	conserved protein, unknown function	N/A	235.212	1.37387	0.231997	5.92192	3.18197e-09	1.6069e-07
PBANKA_0307300	50S ribosomal protein L33, putative	N/A	127.193	1.4067	0.289358	4.86146	1.16524e-06	2.4948e-05
PBANKA_1360100	nucleoside transporter 1	NT1	6745.24	1.43246	0.228551	6.26759	3.66674e-10	2.18406e-08
PBANKA_0500741	fam-b protein	N/A	1446.91	1.49446	0.217566	6.86898	6.46633e-12	4.69415e-10
PBANKA_1126700	6-pyruvoyltetrahydropterin synthase, putative	PTPS	28.5402	1.49671	0.390161	3.83612	0.000124991	0.00104287
PBANKA_0416900	prefoldin subunit 4, putative	N/A	41.592	1.52198	0.346666	4.39032	1.13183e-05	0.000159833
PBANKA_1466000	PIR protein	N/A	93.2222	1.54656	0.284806	5.43024	5.62797e-08	2.01024e-06
PBANKA_0500950	PIR protein, pseudogene	N/A	712.493	1.63002	0.205787	7.9209	2.35803e-15	2.48986e-13
PBANKA_1365550	PIR protein, pseudogene	N/A	325.991	1.66295	0.207906	7.99856	1.25883e-15	1.3925e-13
PBANKA_1300071	PIR protein, pseudogene	N/A	239.765	1.76137	0.246394	7.14859	8.7673e-13	7.14612e-11
PBANKA_0836800	erythrocyte membrane associated protein 1	EMAP1	3214.02	1.82528	0.197158	9.25793	2.08428e-20	2.8481e-18
PBANKA_0513600	adenosine deaminase, putative	ADA	7136.01	1.84674	0.223961	8.24581	1.64042e-16	1.90535e-14
PBANKA_1300200	PIR protein	N/A	743.337	1.87762	0.208555	9.00302	2.1959e-19	2.9149e-17
PBANKA_0400600	PIR protein	N/A	119.267	2.00915	0.260414	7.71521	1.20781e-14	1.16906e-12
PBANKA_0001601	fam-a protein	N/A	623.904	2.03013	0.195409	10.3892	2.77813e-25	4.78045e-23
PBANKA_0400700	fam-a protein, pseudogene	N/A	56.5121	2.0547	0.321592	6.38916	1.66801e-10	1.06159e-08
PBANKA_1210800	hypoxanthine-guanine phosphoribosyltransferase, putative	HGPRT	24809.1	2.25647	0.229349	9.83858	7.67876e-23	1.15082e-20
PBANKA_0837081	PIR protein	N/A	54.1345	2.26189	0.33636	6.72461	1.76065e-11	1.22089e-09
PBANKA_0700200	PIR protein	N/A	309.414	3.22908	0.261848	12.3318	6.10317e-35	1.69538e-32
PBANKA_1466121	PIR protein	N/A	466.618	3.23583	0.250928	12.8954	4.77554e-38	1.7067e-35
PBANKA_0700300	PIR protein	N/A	308.232	4.72972	0.291546	16.2229	3.47321e-59	8.06826e-56

## Sheet: S1D Table
S1 Table. D. GO analysis of significantly altered transcripts in Δpbpp6 parasites compared to WT. Related to S6C Fig.
ID	Name	Bgd count	Result count	Result gene list	Pct of bgd	Fold enrichment	Odds ratio	p-value	ajusted p-value	GO terms	Regulated Type
GO:0005840	ribosome	167	19	PBANKA_0103800,PBANKA_0307300,PBANKA_0314500,PBANKA_0315600,PBANKA_0405400,PBANKA_0408100,PBANKA_0619100,PBANKA_0904700,PBANKA_0918000,PBANKA_0924600,PBANKA_1022000,PBANKA_1039400,PBANKA_1135100,PBANKA_1201900,PBANKA_1231000,PBANKA_1231700,PBANKA_1305100,PBANKA_1324400,PBANKA_1354500,	11.4	3.43	4.26	1.51496e-06	0.000190885	Cellular Component	Up
GO:0003735	structural constituent of ribosome	143	15	PBANKA_0103800,PBANKA_0307300,PBANKA_0314500,PBANKA_0315600,PBANKA_0405400,PBANKA_0619100,PBANKA_0904700,PBANKA_1039400,PBANKA_1135100,PBANKA_1201900,PBANKA_1231000,PBANKA_1231700,PBANKA_1305100,PBANKA_1324400,PBANKA_1354500,	10.5	3.17	3.76	5.67277e-05	0.0101543	Molecular Function	Up
GO:0043603	cellular amide metabolic process	251	20	PBANKA_0103800,PBANKA_0307300,PBANKA_0314500,PBANKA_0315600,PBANKA_0405400,PBANKA_0408600,PBANKA_0619100,PBANKA_0904700,PBANKA_0926700,PBANKA_1011300,PBANKA_1023900,PBANKA_1039400,PBANKA_1133400,PBANKA_1135100,PBANKA_1201900,PBANKA_1231000,PBANKA_1231700,PBANKA_1305100,PBANKA_1324400,PBANKA_1354500,	8	2.4	2.83	0.000167367	0.0287047	Biological Process	Up
GO:0006457	protein folding	51	8	PBANKA_0405200,PBANKA_0416900,PBANKA_1120700,PBANKA_1126200,PBANKA_1134100,PBANKA_1216500,PBANKA_1317400,PBANKA_1431050,	15.7	4.73	5.74	0.000221943	0.0287047	Biological Process	Up
GO:0005856	cytoskeleton	82	13	PBANKA_0106200,PBANKA_0112200,PBANKA_0214000,PBANKA_0402600,PBANKA_0416100,PBANKA_0504300,PBANKA_0507300,PBANKA_0810700,PBANKA_0820200,PBANKA_0908500,PBANKA_1038600,PBANKA_1436600,PBANKA_1444800,	15.9	2.61	3.03	0.001137	0.0477541	Cellular Component	Down
GO:0003777	microtubule motor activity	18	6	PBANKA_0214000,PBANKA_0416100,PBANKA_0507300,PBANKA_0609500,PBANKA_0622400,PBANKA_1458300,	33.3	5.48	7.91	0.000471642	0.0487145	Molecular Function	Down
GO:0004112	cyclic-nucleotide phosphodiesterase activity	4	3	PBANKA_0607900,PBANKA_1333700,PBANKA_1419900,	75	12.34	46.97	0.000847208	0.0487145	Molecular Function	Down
GO:0009187	cyclic nucleotide metabolic process	9	5	PBANKA_0607900,PBANKA_1037500,PBANKA_1136700,PBANKA_1333700,PBANKA_1419900,	55.6	9.14	19.74	8.18092e-05	0.00865703	Biological Process	Down
GO:0007018	microtubule-based movement	22	7	PBANKA_0214000,PBANKA_0416100,PBANKA_0504300,PBANKA_0507300,PBANKA_0609500,PBANKA_0622400,PBANKA_1458300,	31.8	5.23	7.41	0.000216789	0.0123299	Biological Process	Down
[truncated: 2 more rows]
