# Supplementary material for: Loss of serine/threonine protein phosphatase 6 severely impairs sexual stage development in malaria parasite Plasmodium berghei
Source: PLoS Pathog. 2025 Jul 7;21(7):e1013318. doi: 10.1371/journal.ppat.1013318 (PMC12233266; doi:10.1371/journal.ppat.1013318)
Supplement: S2 Table — A. Pearson’s correlation of quantification from all quantified proteins between each pair of samples. B. Total list of identified proteins in LC-MS/MS analysis. C. List of significant differentially expressed proteins in ∆pbpp6 parasites as measured by LC-MS/MS analysis. Related to S7 Fig. D. GO analysis of significantly dysregulated proteins in ∆pbpp6 parasites compared to WT. Related to S7E Fig. (XLSX) [file ppat.1013318.s011.xlsx]

## Sheet: S2A Table
S2 Table. Quantitative proteomic analysis of Δpbpp6 and WT P. berghei gametocytes. A. Pearson's correlation of quantification from all quantified proteins between each pair of samples.
	WT.rep1	WT. rep2	WT. rep3	Δpbpp6. rep1	Δpbpp6. rep2	Δpbpp6. rep3
WT Replicate 1	1	0.85	0.85	-0.85	-0.86	-0.85
WT Replicate 2	0.85	1	0.81	-0.82	-0.85	-0.84
WT Replicate 3	0.85	0.81	1	-0.86	-0.83	-0.84
Δpbpp6 Replicate 1	-0.85	-0.82	-0.86	1	0.85	0.85
Δpbpp6 Replicate 2	-0.86	-0.85	-0.83	0.85	1	0.85
Δpbpp6 Replicate 3	-0.85	-0.84	-0.84	0.85	0.85	1

## Sheet: S2B Table
S2 Table. B. Total list of identified proteins in LC-MS/MS analysis.
Protein accession	Protein description	MW [kDa]	Score	Coverage [%]	Peptides	PSMs	Unique peptides	WT.rep1	WT. rep2	WT. rep3	Δpbpp6. rep1	Δpbpp6. rep2	Δpbpp6. rep3
A0A077TSD1	BIR protein OS=Plasmodium berghei (strain Anka) OX=5823 GN=PBANKA_000260	40.575	-2	2.3	1	1	1
A0A077TUV4	Cytochrome b OS=Plasmodium berghei (strain Anka) OX=5823 GN=PBANKA_MIT0003	43.317	3.0833	3.2	2	2	2	1.052	1.156	1.066	0.852	0.95	0.957
A0A077X5G2	ATP-dependent RNA helicase, putative OS=Plasmodium berghei (strain Anka) OX=5823 GN=PBANKA_010090	150.87	35.772	10.4	12	13	12	1.038	1.114	1.077	0.977	0.909	0.92
A0A077X5H4	RNA-binding protein, putative OS=Plasmodium berghei (strain Anka) OX=5823 GN=PBANKA_010490	66.507	28.108	11.5	6	6	6	1.022	1.098	0.98	0.949	0.955	0.994
A0A077X5H6	Coatomer alpha subunit, putative OS=Plasmodium berghei (strain Anka) OX=5823 GN=PBANKA_010540	160.58	111.42	17.4	21	27	21	1.071	1.053	1.028	0.976	0.968	0.973
A0A077X5I1	Uncharacterized protein OS=Plasmodium berghei (strain Anka) OX=5823 GN=PBANKA_010700	12.401	3.9003	15.1	1	1	1
A0A077X5I2	Chaperone, putative OS=Plasmodium berghei (strain Anka) OX=5823 GN=PBANKA_010730	61.433	140.16	44.9	23	54	23	0.883	0.883	0.898	1.103	1.108	1.113
A0A077X5I3	Uncharacterized protein OS=Plasmodium berghei (strain Anka) OX=5823 GN=PBANKA_010760	637.24	21.688	2.2	9	9	9	1.178	1.149	1.216	0.867	0.823	0.831
A0A077X5I8	SNARE associated Golgi protein, putative OS=Plasmodium berghei (strain Anka) OX=5823 GN=PBANKA_010930	33.299	3.6519	8.7	3	3	3	1.162	1.144	1.176	0.817	0.83	0.854
A0A077X5J2	Eukaryotic translation initiation factor 3 subunit L OS=Plasmodium berghei (strain Anka) OX=5823 GN=PBANKA_011040	67.669	66.754	26.4	14	21	14	1.026	1.031	0.987	0.95	0.985	1
A0A077X5J4	6-cysteine protein OS=Plasmodium berghei (strain Anka) OX=5823 GN=PBANKA_011110	37.881	2.4554	5.5	2	2	2	1.104	1.122	1.267	0.91	0.778	0.867
A0A077X5M9	Replication factor c protein, putative OS=Plasmodium berghei (strain Anka) OX=5823 GN=PBANKA_020250	123.91	2.2474	1.7	2	2	2	1.169	1.21	1.237	0.786	0.833	0.822
A0A077X5N3	Phosphatidylinositol-4-phosphate 5-kinase, putative OS=Plasmodium berghei (strain Anka) OX=5823 GN=PBANKA_020310	145.45	4.0282	2.9	4	4	4	1.152	1.124	1.063	0.923	0.93	0.85
A0A077X5N6	Reticulocyte binding protein, putative OS=Plasmodium berghei (strain Anka) OX=5823 GN=PBANKA_010040	72.217	9.579	7.2	4	5	4	1.219	1.244	1.24	0.767	0.815	0.764
A0A077X5N7	Uncharacterized protein OS=Plasmodium berghei (strain Anka) OX=5823 GN=PBANKA_010080	157.45	3.5045	2	2	2	2	0.589	0.611	0.629	1.414	1.233	1.443
A0A077X5N8	Phosphatidate cytidylyltransferase, putative OS=Plasmodium berghei (strain Anka) OX=5823 GN=PBANKA_020370	87.279	9.4301	1.9	1	1	1	1.084	0.963	1.069	0.94	0.997	0.962
A0A077X5N9	MYND finger protein, putative OS=Plasmodium berghei (strain Anka) OX=5823 GN=PBANKA_010100	30.737	31.808	18.7	4	6	4	0.948	0.817	0.861	1.069	1.113	1.055
A0A077X5P0	Tubulin-specific chaperone A OS=Plasmodium berghei (strain Anka) OX=5823 GN=PBANKA_020420	19.165	37.016	23.6	3	4	3
A0A077X5P3	Secreted ookinete protein, putative OS=Plasmodium berghei (strain Anka) OX=5823 GN=PBANKA_020480	107.4	78.589	12.9	9	11	9	1.12	1.114	1.081	0.952	0.835	0.898
A0A077X5P7	Lipid/sterol:H+ symporter, putative OS=Plasmodium berghei (strain Anka) OX=5823 GN=PBANKA_020590	157.22	97.566	15	18	22	18	1.029	1.202	1.09	0.857	0.889	0.883
A0A077X5P9	Dihydroorotate dehydrogenase (quinone), mitochondrial OS=Plasmodium berghei (strain Anka) OX=5823 GN=PBANKA_010210	58.653	33.827	7.4	3	3	3	1.181	1.083	1.073	0.914	0.857	0.931
A0A077X5Q3	Ras-related protein Rab-5C, putative OS=Plasmodium berghei (strain Anka) OX=5823 GN=PBANKA_020650	24.065	38.098	33.6	6	8	6	1.101	1.037	1.13	0.913	0.919	0.916
A0A077X5Q4	Uncharacterized protein OS=Plasmodium berghei (strain Anka) OX=5823 GN=PBANKA_010330	235.1	172.48	20.4	33	36	33	1.105	1.097	1.067	0.941	0.896	0.918
A0A077X5Q5	Pre-rRNA-processing protein TSR2, putative OS=Plasmodium berghei (strain Anka) OX=5823 GN=PBANKA_020690	18.431	3.2038	12.6	2	3	2	0.859	0.725	0.89	1.23	1.19	1.074
A0A077X5R2	Novel putative transporter 1 OS=Plasmodium berghei (strain Anka) OX=5823 GN=PBANKA_020830	57.227	11.127	12.1	6	9	6	1.133	1.157	1.166	0.865	0.821	0.893
A0A077X5R3	Elongation of fatty acids protein OS=Plasmodium berghei (strain Anka) OX=5823 GN=PBANKA_010470	34.508	3.589	4.5	1	1	1	0.902	0.893	1.047	1.128	1.005	1.023
A0A077X5R4	Uncharacterized protein OS=Plasmodium berghei (strain Anka) OX=5823 GN=PBANKA_020860	32.328	24.643	18.3	5	9	5	0.908	0.967	0.94	1.052	1.074	1.03
A0A077X5R5	Uncharacterized protein OS=Plasmodium berghei (strain Anka) OX=5823 GN=PBANKA_020900	95.277	0.95432	1.1	1	1	1
A0A077X5S0	Vacuolar protein sorting-associated protein 51, putative OS=Plasmodium berghei (strain Anka) OX=5823 GN=PBANKA_021000	154.91	0.87185	0.7	1	1	1	0.925	0.939	0.874	1.056	1.074	1.124
A0A077X5S1	Translation initiation factor IF-2, putative OS=Plasmodium berghei (strain Anka) OX=5823 GN=PBANKA_010560	106.72	76.138	21	20	25	20	1.044	1.044	1.036	0.959	0.963	0.961
A0A077X5S8	Cation transporting ATPase, putative OS=Plasmodium berghei (strain Anka) OX=5823 GN=PBANKA_021190	191.94	6.6637	3.4	6	6	6	1.109	1.093	1.149	0.893	0.89	0.903
A0A077X5T4	1-cys peroxiredoxin, putative OS=Plasmodium berghei (strain Anka) OX=5823 GN=PBANKA_021330	28.793	3.7109	3.7	1	1	1	0.909	1.059	1.021	0.964	1.046	1.011
A0A077X5T5	Uncharacterized protein OS=Plasmodium berghei (strain Anka) OX=5823 GN=PBANKA_010720	26.545	1.0138	4.8	1	1	1
A0A077X5U6	Uncharacterized protein OS=Plasmodium berghei (strain Anka) OX=5823 GN=PBANKA_010820	187.56	2.1299	1.6	2	2	2	1.13	1.089	1.125	0.922	0.889	0.884
A0A077X5V4	Transketolase, putative OS=Plasmodium berghei (strain Anka) OX=5823 GN=PBANKA_010910	75.511	95.045	33	23	32	23	0.91	0.881	0.923	1.08	1.114	1.075
A0A077X5X0	Uncharacterized protein OS=Plasmodium berghei (strain Anka) OX=5823 GN=PBANKA_030580	25.722	1.7515	5.4	1	1	1
A0A077X5X8	Uncharacterized protein OS=Plasmodium berghei (strain Anka) OX=5823 GN=PBANKA_030710	253.96	3.5963	1.4	3	3	3
A0A077X5Y7	Uncharacterized protein (Fragment) OS=Plasmodium berghei (strain Anka) OX=5823 GN=PBANKA_030920	194.39	1.7686	1.1	2	2	2	1.096	1.145	1.211	0.857	0.956	0.781
A0A077X5Z4	Uncharacterized protein OS=Plasmodium berghei (strain Anka) OX=5823 GN=PBANKA_031040	54.807	8.1207	6.3	3	3	3	1.059	1.096	1.052	0.915	1.022	0.886
A0A077X5Z8	T-complex protein 1, putative OS=Plasmodium berghei (strain Anka) OX=5823 GN=PBANKA_031090	60.808	169.31	43.3	25	46	25	0.896	0.87	0.884	1.097	1.126	1.105
A0A077X605	Long-chain acyl-CoA synthase, putative OS=Plasmodium berghei (strain Anka) OX=5823 GN=PBANKA_031180	86.205	37.304	20.3	16	19	16	1.03	1.038	1.038	1.02	0.941	0.959
A0A077X607	Uncharacterized protein OS=Plasmodium berghei (strain Anka) OX=5823 GN=PBANKA_031230	40.613	5.6877	14.7	4	4	4
A0A077X608	UMP-CMP kinase, putative OS=Plasmodium berghei (strain Anka) OX=5823 GN=PBANKA_020230	42.985	17.847	17.5	6	9	6	1.038	1.13	1.022	0.994	0.907	0.943
A0A077X618	Uncharacterized protein OS=Plasmodium berghei (strain Anka) OX=5823 GN=PBANKA_031360	54.509	-2	2.4	1	1	1	1.977	1.898	1.708	0.229	0.21	0.202
A0A077X621	Uncharacterized protein OS=Plasmodium berghei (strain Anka) OX=5823 GN=PBANKA_031390	168.51	-2	1.2	2	2	2	0.95	0.948	0.864	1.145	1.061	1.031
A0A077X627	40S ribosomal protein S26 OS=Plasmodium berghei (strain Anka) OX=5823 GN=PBANKA_031450	12.534	17.796	43.9	5	8	5	0.947	0.949	0.971	1.055	1.098	1.035
A0A077X637	Proteasome subunit beta type OS=Plasmodium berghei (strain Anka) OX=5823 GN=PBANKA_020540	24.509	22.464	19.7	3	8	3	0.895	0.841	0.878	1.094	1.122	1.108
A0A077X649	Uncharacterized protein OS=Plasmodium berghei (strain Anka) OX=5823 GN=PBANKA_020810	65.718	36.726	17.3	8	11	8	0.94	1.082	0.934	1.052	0.99	0.969
A0A077X654	Parasite-infected erythrocyte surface protein OS=Plasmodium berghei (strain Anka) OX=5823 GN=PBANKA_020920	58.833	105.92	29.7	14	24	14	1.081	1.041	1.069	0.938	0.969	0.952
A0A077X657	Nucleoside transporter 4, putative OS=Plasmodium berghei (strain Anka) OX=5823 GN=PBANKA_020990	49.247	16.395	7.5	3	6	3	1.129	1.095	1.162	0.916	0.856	0.886
A0A077X658	Fam-b protein OS=Plasmodium berghei (strain Anka) OX=5823 GN=PBANKA_031630	32.171	2.7751	4.8	1	1	1
A0A077X659	Aspartate--tRNA ligase, putative OS=Plasmodium berghei (strain Anka) OX=5823 GN=PBANKA_021020	81.205	69.359	14.4	10	14	10	0.959	0.992	0.968	1.008	1.026	1.05
A0A077X661	Ubiquitin carboxyl-terminal hydrolase, putative OS=Plasmodium berghei (strain Anka) OX=5823 GN=PBANKA_021060	326.23	52.29	5.1	12	12	12	1.038	1.108	1.112	0.89	0.937	0.849
A0A077X668	Eukaryotic translation initiation factor 2 alpha subunit, putative OS=Plasmodium berghei (strain Anka) OX=5823 GN=PBANKA_021210	37.376	84.266	38.3	12	27	12	1.001	1.023	1.012	0.993	0.994	1.001
A0A077X675	Signal recognition particle subunit SRP9, putative OS=Plasmodium berghei (strain Anka) OX=5823 GN=PBANKA_021310	11.656	3.0648	20	2	2	2	0.864	0.909	0.899	1.071	1.191	1.052
A0A077X690	Reticulocyte binding protein, putative (Fragment) OS=Plasmodium berghei (strain Anka) OX=5823 GN=PBANKA_021520	242.48	0.92009	0.3	1	1	1	1.23	1.234	1.624	0.646	0.634	0.717
A0A077X693	1-cys-glutaredoxin-like protein-1, putative OS=Plasmodium berghei (strain Anka) OX=5823 GN=PBANKA_040310	19.421	2.213	9.5	2	2	2	1.095	1.053	1.1	0.93	0.892	0.96
A0A077X697	Uncharacterized protein OS=Plasmodium berghei (strain Anka) OX=5823 GN=PBANKA_040400	393.47	27.717	4.9	15	15	15	1.133	1.133	1.128	0.803	0.886	0.913
A0A077X6A0	Uncharacterized protein OS=Plasmodium berghei (strain Anka) OX=5823 GN=PBANKA_040450	42.104	2.6457	2.8	1	1	1	1.085	1.081	1.057	0.998	0.889	0.922
A0A077X6A2	Trophozoite exported protein 1, putative OS=Plasmodium berghei (strain Anka) OX=5823 GN=PBANKA_010220	106.54	1.3793	1.1	1	2	1	1.11	1.089	1.109	0.992	0.888	0.852
A0A077X6A5	Membrane magnesium transporter, putative OS=Plasmodium berghei (strain Anka) OX=5823 GN=PBANKA_040510	13.372	2.5335	19.1	2	3	2	1.028	1.02	1.142	0.863	1.075	0.893
A0A077X6B1	60S ribosomal protein L7, putative OS=Plasmodium berghei (strain Anka) OX=5823 GN=PBANKA_040550	30.49	73.901	37.4	12	28	12	0.968	0.986	0.972	0.986	1.044	1.047
A0A077X6B8	DNA polymerase epsilon subunit b, putative OS=Plasmodium berghei (strain Anka) OX=5823 GN=PBANKA_040630	54.664	4.2454	7.8	4	4	4
A0A077X6B9	Uncharacterized protein OS=Plasmodium berghei (strain Anka) OX=5823 GN=PBANKA_030200	33.145	6.6901	17	5	6	5	1.122	1.133	1.061	0.99	0.803	0.93
A0A077X6C6	Uncharacterized protein OS=Plasmodium berghei (strain Anka) OX=5823 GN=PBANKA_030330	74.425	4.0269	4.4	3	3	3
A0A077X6D0	Uncharacterized protein OS=Plasmodium berghei (strain Anka) OX=5823 GN=PBANKA_030410	118.2	1.6448	1.7	1	1	1
A0A077X6D2	N2227-like protein, putative OS=Plasmodium berghei (strain Anka) OX=5823 GN=PBANKA_040750	80.875	1.0736	1.2	1	1	1
A0A077X6D3	Uncharacterized protein OS=Plasmodium berghei (strain Anka) OX=5823 GN=PBANKA_010480	117.07	2.5036	2.7	2	2	2
A0A077X6D4	Serine repeat antigen 2 OS=Plasmodium berghei (strain Anka) OX=5823 GN=PBANKA_030500	123.98	238.58	29.6	27	43	25	1.054	1.052	1.012	0.977	0.975	0.967
A0A077X6D5	SECIS-binding protein 2, putative OS=Plasmodium berghei (strain Anka) OX=5823 GN=PBANKA_040780	62.529	-2	1.5	1	1	1	0.938	0.978	1.077	0.957	1.014	1.041
A0A077X6E0	Uncharacterized protein OS=Plasmodium berghei (strain Anka) OX=5823 GN=PBANKA_010530	208.2	52.369	10.9	17	18	17	1.114	1.165	1.115	0.871	0.913	0.865
A0A077X6E2	Phosphoglycerate mutase, putative OS=Plasmodium berghei (strain Anka) OX=5823 GN=PBANKA_040840	126.18	84.573	16	15	17	15	0.995	0.97	0.971	1.034	1.021	0.984
A0A077X6E4	3' exoribonuclease, putative OS=Plasmodium berghei (strain Anka) OX=5823 GN=PBANKA_030630	30.674	1.8557	5.2	1	1	1
A0A077X6E6	Phosphatidylinositol 3-and 4-kinase, putative OS=Plasmodium berghei (strain Anka) OX=5823 GN=PBANKA_040930	114.32	1.8492	0.9	1	1	1	1.034	1.117	1.026	0.97	0.946	0.937
A0A077X6E7	Uncharacterized protein OS=Plasmodium berghei (strain Anka) OX=5823 GN=PBANKA_030650	55.103	2.2877	5.9	3	3	3	0.984	0.99	0.974	1.023	1.036	1.002
A0A077X6F1	Uncharacterized protein OS=Plasmodium berghei (strain Anka) OX=5823 GN=PBANKA_040980	68.784	11.86	7.2	4	6	4	1.186	1.187	1.109	0.848	0.818	0.861
A0A077X6F2	60S ribosomal protein L37ae, putative OS=Plasmodium berghei (strain Anka) OX=5823 GN=PBANKA_030700	10.809	10.939	53.1	7	11	7	0.834	0.943	0.894	1.076	1.093	1.124
A0A077X6F8	60S ribosomal protein L26, putative OS=Plasmodium berghei (strain Anka) OX=5823 GN=PBANKA_041060	14.79	1.885	7.1	1	2	1	0.856	0.773	0.745	1.207	1.204	1.178
A0A077X6H6	Mitochondrial ribosomal protein L12, putative OS=Plasmodium berghei (strain Anka) OX=5823 GN=PBANKA_030900	30.129	5.1134	4.6	1	2	1	1.083	1.148	0.973	1.041	0.838	0.955
A0A077X6I2	Translation initiation factor 4E, putative OS=Plasmodium berghei (strain Anka) OX=5823 GN=PBANKA_041280	26.905	41.152	37.4	8	15	8	0.951	1.044	0.958	1.02	1.006	1.049
A0A077X6I8	Histone H3 OS=Plasmodium berghei (strain Anka) OX=5823 GN=PBANKA_010880	15.446	8.5091	29.4	6	17	3	1.447	1.399	1.458	0.604	0.6	0.631
A0A077X6J1	Heat shock 40 kDa protein, putative OS=Plasmodium berghei (strain Anka) OX=5823 GN=PBANKA_031000	38.121	66.528	36.2	11	15	11	1.116	1.057	1.096	0.919	0.921	0.885
A0A077X6J2	Transcription elongation factor SPT5 OS=Plasmodium berghei (strain Anka) OX=5823 GN=PBANKA_010920	136.05	34.984	7.8	7	8	7	1.067	1.113	0.995	0.991	0.899	0.91
A0A077X6J9	Arginase OS=Plasmodium berghei (strain Anka) OX=5823 GN=PBANKA_041480	39.607	14.172	16.1	5	5	5	0.909	0.841	0.89	1.033	1.185	1.119
A0A077X6K2	SWI/SNF-related matrix-associated actin-dependent regulator of chromatin OS=Plasmodium berghei (strain Anka) OX=5823 GN=PBANKA_010970	94.18	6.8312	4.7	4	5	4	1.023	1.117	0.956	0.968	0.974	0.933
A0A077X6K4	RNB-like protein, putative OS=Plasmodium berghei (strain Anka) OX=5823 GN=PBANKA_041530	181.84	1.508	0.5	1	1	1	1.372	1.348	1.245	0.728	0.704	0.695
A0A077X6L2	Uncharacterized protein OS=Plasmodium berghei (strain Anka) OX=5823 GN=PBANKA_041640	32.471	9.8553	25.2	7	9	7	1.121	0.999	1.063	0.945	0.953	0.969
A0A077X6L7	Uncharacterized protein OS=Plasmodium berghei (strain Anka) OX=5823 GN=PBANKA_031160	140.85	19.893	5	5	5	5	1.165	1.209	1.023	0.916	0.87	0.854
A0A077X6L9	GTPase-activating protein, putative OS=Plasmodium berghei (strain Anka) OX=5823 GN=PBANKA_041740	40.513	12.585	16.6	6	9	6	0.971	0.982	0.986	0.992	1.053	1.042
A0A077X6M0	6-cysteine protein OS=Plasmodium berghei (strain Anka) OX=5823 GN=PBANKA_011100	38.723	7.7019	15.3	8	10	8	1.199	1.182	1.189	0.837	0.788	0.855
A0A077X6N4	BIR protein OS=Plasmodium berghei (strain Anka) OX=5823 GN=PBANKA_050050	32.382	13.427	8.9	2	2	2
A0A077X6N9	Early transcribed membrane protein OS=Plasmodium berghei (strain Anka) OX=5823 GN=PBANKA_050110	16.787	28.605	32.5	6	7	6	0.928	0.901	0.882	1.058	1.094	1.093
A0A077X6P0	Uncharacterized protein OS=Plasmodium berghei (strain Anka) OX=5823 GN=PBANKA_010070	36.155	4.3945	8.4	2	3	2	0.742	0.654	0.596	1.255	1.364	1.32
A0A077X6P8	Uncharacterized protein OS=Plasmodium berghei (strain Anka) OX=5823 GN=PBANKA_050260	82.92	14.784	12	7	10	7	1.18	1.182	1.12	0.847	0.873	0.85
A0A077X6Q2	Mitochondrial chaperone BCS1, putative OS=Plasmodium berghei (strain Anka) OX=5823 GN=PBANKA_010200	54.76	1.1442	1.7	1	1	1	1.153	1.187	1.212	0.801	0.882	0.818
A0A077X6Q7	Transcription factor with AP2 domain(S), putative OS=Plasmodium berghei (strain Anka) OX=5823 GN=PBANKA_011210	300.75	1.6613	0.6	2	3	2	1.145	1.155	1.083	0.882	0.911	0.9
A0A077X6R7	Centromere protein C, putative OS=Plasmodium berghei (strain Anka) OX=5823 GN=PBANKA_050600	212.24	1.1624	0.7	1	1	1	1.173	1.168	1.186	0.867	0.855	0.806
A0A077X6R9	RNA-binding protein, putative OS=Plasmodium berghei (strain Anka) OX=5823 GN=PBANKA_010390	82.056	39.977	14.1	11	17	11	1.045	1.006	1.021	0.945	0.941	0.997
A0A077X6S8	Uncharacterized protein (Fragment) OS=Plasmodium berghei (strain Anka) OX=5823 GN=PBANKA_031620	41.196	31.506	33.8	11	14	11	0.967	1.008	0.943	1.047	1.028	1.028
A0A077X6T2	Polypyrimidine tract binding protein, putative OS=Plasmodium berghei (strain Anka) OX=5823 GN=PBANKA_010520	75.841	21.268	10.7	7	7	7	1.063	1.079	1.031	0.966	0.957	0.978
A0A077X6T4	Uncharacterized protein OS=Plasmodium berghei (strain Anka) OX=5823 GN=PBANKA_050850	15.667	11.197	21.4	2	2	2	1.15	1.036	1.016	0.903	0.895	1.026
A0A077X6T6	Glutaredoxin-like protein OS=Plasmodium berghei (strain Anka) OX=5823 GN=PBANKA_010550	25.293	27.371	18.1	4	5	4	0.875	0.907	0.937	1.08	1.136	1.107
A0A077X6T7	Uncharacterized protein OS=Plasmodium berghei (strain Anka) OX=5823 GN=PBANKA_050900	115.75	1.1535	0.8	1	1	1
A0A077X6U1	Uncharacterized protein OS=Plasmodium berghei (strain Anka) OX=5823 GN=PBANKA_050950	102.5	26.078	10.8	8	8	8	1.048	1.073	1.089	0.947	0.881	0.98
A0A077X6U4	Uncharacterized protein OS=Plasmodium berghei (strain Anka) OX=5823 GN=PBANKA_051000	8.9352	0.91506	12	1	1	1
A0A077X6V6	Chromatin assembly factor 1 protein WD40 domain, putative OS=Plasmodium berghei (strain Anka) OX=5823 GN=PBANKA_020300	50.531	157.42	29.6	11	31	11	0.746	0.729	0.761	1.282	1.244	1.216
A0A077X6W1	Ornithine aminotransferase OS=Plasmodium berghei (strain Anka) OX=5823 GN=PBANKA_010740	46.323	51.795	31.6	14	29	14	0.874	0.847	0.904	1.092	1.102	1.131
A0A077X6W5	Exportin-1, putative OS=Plasmodium berghei (strain Anka) OX=5823 GN=PBANKA_040150	146.65	136.97	20.4	23	34	23	0.999	0.994	1.012	1.01	0.975	0.997
A0A077X6W6	N-terminal acetyltransferase, putative OS=Plasmodium berghei (strain Anka) OX=5823 GN=PBANKA_020410	18.024	1.4076	5.9	1	1	1	1.087	1.048	1.021	0.981	0.926	0.964
A0A077X6W8	Nucleolar preribosomal assembly protein, putative OS=Plasmodium berghei (strain Anka) OX=5823 GN=PBANKA_051250	47.568	5.3711	14.1	2	3	2	1.012	0.96	1.04	0.996	1.025	1.008
A0A077X6X0	LCCL domain-containing protein OS=Plasmodium berghei (strain Anka) OX=5823 GN=PBANKA_020450	121.56	59.386	18.5	19	23	19	0.826	0.812	0.775	1.165	1.176	1.196
A0A077X6X4	DNA-directed RNA polymerase subunit I, putative OS=Plasmodium berghei (strain Anka) OX=5823 GN=PBANKA_040190	17.756	19.564	11.2	1	1	1	0.785	0.876	0.806	1.215	1.198	1.095
A0A077X6X5	Uncharacterized protein OS=Plasmodium berghei (strain Anka) OX=5823 GN=PBANKA_020520	214.96	23.647	4.3	7	8	7	1.089	1.119	1.086	0.946	0.938	0.916
A0A077X6X7	RBR-type E3 ubiquitin transferase OS=Plasmodium berghei (strain Anka) OX=5823 GN=PBANKA_040240	68.566	1.1564	1.4	1	1	1
A0A077X6Y3	Uncharacterized protein OS=Plasmodium berghei (strain Anka) OX=5823 GN=PBANKA_010870	80.593	11.903	8.1	5	8	5	1.069	1.1	1.036	0.906	0.966	0.958
A0A077X6Y5	26S proteasome regulatory subunit, putative OS=Plasmodium berghei (strain Anka) OX=5823 GN=PBANKA_051450	46.323	31.541	17.2	7	12	7	0.913	0.961	1.056	1.027	1.029	1.028
A0A077X6Y7	Uncharacterized protein OS=Plasmodium berghei (strain Anka) OX=5823 GN=PBANKA_010900	9.9261	1.7888	11.8	1	2	1
A0A077X6Y8	Uncharacterized protein OS=Plasmodium berghei (strain Anka) OX=5823 GN=PBANKA_040380	86.379	107.37	14.7	9	18	9	1.098	1.069	1.113	0.941	0.949	0.903
A0A077X6Z2	p-loop containing nucleoside triphosphate hydrolase, putative OS=Plasmodium berghei (strain Anka) OX=5823 GN=PBANKA_040430	106.31	2.3216	1.9	2	2	2
A0A077X6Z6	Glycerol-3-phosphate dehydrogenase OS=Plasmodium berghei (strain Anka) OX=5823 GN=PBANKA_040480	71.138	151.33	31.9	19	35	19	1.029	1.044	1.045	0.96	0.985	0.979
A0A077X6Z7	Uncharacterized protein OS=Plasmodium berghei (strain Anka) OX=5823 GN=PBANKA_040500	9.7893	4.4948	17.6	1	1	1
A0A077X6Z8	Uncharacterized protein OS=Plasmodium berghei (strain Anka) OX=5823 GN=PBANKA_010960	33.483	12.031	8.2	2	3	2	1.116	1.199	0.986	0.749	0.972	1.012
A0A077X703	Cyclin-dependent kinases regulatory subunit OS=Plasmodium berghei (strain Anka) OX=5823 GN=PBANKA_020750	97.469	4.3532	3.5	3	3	3	1.242	1.076	1.223	0.893	0.841	0.777
A0A077X705	Uncharacterized protein OS=Plasmodium berghei (strain Anka) OX=5823 GN=PBANKA_051650	52.359	1.1636	3.1	1	1	1
A0A077X708	Early transcribed membrane protein OS=Plasmodium berghei (strain Anka) OX=5823 GN=PBANKA_051700	32.858	40.779	30.7	7	9	7	0.923	0.865	0.87	1.089	1.159	1.112
A0A077X713	Bromodomain protein, putative OS=Plasmodium berghei (strain Anka) OX=5823 GN=PBANKA_051750	55.988	54.572	29.2	13	16	13	1.129	1.096	1.117	0.897	0.917	0.922
A0A077X717	StAR-related lipid transfer protein, putative OS=Plasmodium berghei (strain Anka) OX=5823 GN=PBANKA_020890	51.15	10.096	15.2	6	6	6	1.348	1.302	1.292	0.736	0.718	0.688
A0A077X719	Pre-mRNA-processing factor 19, putative OS=Plasmodium berghei (strain Anka) OX=5823 GN=PBANKA_040680	56.677	47.113	18	8	10	8	1.108	1.075	1.067	0.901	0.926	0.962
A0A077X721	Splicing factor 3B subunit 1, putative OS=Plasmodium berghei (strain Anka) OX=5823 GN=PBANKA_040710	145.52	35.54	6.2	7	7	7	0.997	1.07	1.121	0.936	0.918	0.98
A0A077X722	ADP-ribosylation factor, putative OS=Plasmodium berghei (strain Anka) OX=5823 GN=PBANKA_051850	20.239	1.3035	5.6	1	1	1	1.097	1.03	0.986	0.965	1.029	0.916
A0A077X723	Nucleolar GTP-binding protein 1 OS=Plasmodium berghei (strain Anka) OX=5823 GN=PBANKA_011120	78.442	11.496	9.9	6	8	6	1.211	1.113	1.004	0.938	0.825	0.93
A0A077X727	60S acidic ribosomal protein P2, putative OS=Plasmodium berghei (strain Anka) OX=5823 GN=PBANKA_040770	11.804	123.41	51.4	6	11	6	0.722	0.688	0.779	1.233	1.244	1.207
A0A077X735	Pyruvate kinase 2, putative OS=Plasmodium berghei (strain Anka) OX=5823 GN=PBANKA_052000	84.064	37.604	19.2	11	13	11	0.932	0.884	0.918	1.004	1.052	1.092
A0A077X738	Trafficking protein particle complex subunit 4, putative OS=Plasmodium berghei (strain Anka) OX=5823 GN=PBANKA_040870	16.794	3.2211	12.5	2	2	2
A0A077X740	DNA repair helicase RAD25, putative OS=Plasmodium berghei (strain Anka) OX=5823 GN=PBANKA_052050	101.88	4.5557	1.8	1	1	1
A0A077X741	Pre-mRNA splicing factor, putative OS=Plasmodium berghei (strain Anka) OX=5823 GN=PBANKA_040910	50.307	0.90098	1.9	1	1	1	1.038	1.154	1.065	0.908	0.799	1.069
A0A077X755	Transmembrane emp24 domain-containing protein, putative OS=Plasmodium berghei (strain Anka) OX=5823 GN=PBANKA_052250	42.959	9.6811	9	3	4	3	0.986	0.96	1.034	0.987	0.994	0.985
A0A077X757	Uncharacterized protein OS=Plasmodium berghei (strain Anka) OX=5823 GN=PBANKA_021320	273.35	0.95594	0.3	1	1	1	1.052	1.029	0.896	1.185	0.954	0.907
A0A077X766	Transcription factor with AP2 domain(S) OS=Plasmodium berghei (strain Anka) OX=5823 GN=PBANKA_021440	148.3	1.0493	0.6	1	1	1	1.047	0.997	1.032	0.94	1.006	0.992
A0A077X770	Heat shock protein, putative OS=Plasmodium berghei (strain Anka) OX=5823 GN=PBANKA_021480	46.801	3.1434	4.5	2	2	2	1.277	1.091	1.155	0.812	0.87	0.844
A0A077X783	Early transcribed membrane protein OS=Plasmodium berghei (strain Anka) OX=5823 GN=PBANKA_020160	18.672	17.139	25.4	2	5	2	1.003	1.094	1.045	1.032	0.973	1
A0A077X785	Inorganic pyrophosphatase, putative OS=Plasmodium berghei (strain Anka) OX=5823 GN=PBANKA_041410	43.47	1.1137	4.1	2	2	2	0.732	0.831	0.86	1.142	1.114	1.282
A0A077X786	TatD-like deoxyribonuclease, putative OS=Plasmodium berghei (strain Anka) OX=5823 GN=PBANKA_020180	52.165	2.4642	3.9	2	2	2	0.818	0.921	0.809	1.24	1.113	1.083
A0A077X789	40S ribosomal protein S15A, putative OS=Plasmodium berghei (strain Anka) OX=5823 GN=PBANKA_041460	14.928	19.068	49.2	7	17	7	0.949	0.89	0.877	1.074	1.104	1.141
A0A077X793	Uncharacterized protein OS=Plasmodium berghei (strain Anka) OX=5823 GN=PBANKA_041510	64.638	-2	2	1	1	1	1.032	1.069	1.009	0.935	0.992	0.984
A0A077X794	Uncharacterized protein OS=Plasmodium berghei (strain Anka) OX=5823 GN=PBANKA_052400	140.87	25.616	5.8	6	6	6	1.064	1.044	1.071	0.909	0.947	0.952
A0A077X796	DNA-directed RNA polymerase 2 subunit, putative OS=Plasmodium berghei (strain Anka) OX=5823 GN=PBANKA_020330	26.924	33.046	16.4	3	3	3	1.062	0.947	1.056	0.94	0.958	1.008
A0A077X7A6	Bacterial histone-like protein, putative OS=Plasmodium berghei (strain Anka) OX=5823 GN=PBANKA_041670	22.527	12.144	16	3	6	3	1.131	1.105	1.213	0.895	0.864	0.858
A0A077X7B6	Tubulin alpha chain OS=Plasmodium berghei (strain Anka) OX=5823 GN=PBANKA_041770	50.206	18.337	36.6	15	37	3	1.189	1.238	1.091	0.88	0.841	0.82
A0A077X7B7	Uncharacterized protein OS=Plasmodium berghei (strain Anka) OX=5823 GN=PBANKA_020500	19.903	45.685	26.7	4	7	4	0.717	0.656	0.765	1.342	1.306	1.227
A0A077X7B8	Hexose transporter OS=Plasmodium berghei (strain Anka) OX=5823 GN=PBANKA_030250	56.385	45.391	13.7	6	12	6	1.133	1.173	1.153	0.864	0.855	0.866
A0A077X7C2	Ras-related protein RAB7, putative OS=Plasmodium berghei (strain Anka) OX=5823 GN=PBANKA_041820	23.718	134.54	63.1	9	22	9	1.074	1.036	1.041	0.956	0.942	0.972
A0A077X7C3	Ubiquitin-conjugating enzyme E2, putative OS=Plasmodium berghei (strain Anka) OX=5823 GN=PBANKA_060280	16.539	5.518	15	2	6	2	1.082	1.044	1.1	0.986	0.841	0.977
A0A077X7D3	Uncharacterized protein OS=Plasmodium berghei (strain Anka) OX=5823 GN=PBANKA_060370	77.048	1.6941	1.5	1	1	1
A0A077X7D5	Zinc finger protein, putative OS=Plasmodium berghei (strain Anka) OX=5823 GN=PBANKA_060420	133.11	42.122	7.7	8	9	8	1.041	1.048	0.95	1.038	0.989	0.983
A0A077X7D7	Shewanella-like protein phosphatase 2, putative OS=Plasmodium berghei (strain Anka) OX=5823 GN=PBANKA_060470	35.357	7.3689	13.9	4	4	4	1.027	0.911	0.862	1.026	1.12	1.05
A0A077X7D9	Rhoptry neck protein 12, putative OS=Plasmodium berghei (strain Anka) OX=5823 GN=PBANKA_050140	29.126	2.0874	10.2	3	3	3	1.02	0.978	0.978	0.993	0.965	1.073
A0A077X7E5	Calcium-transporting ATPase, putative OS=Plasmodium berghei (strain Anka) OX=5823 GN=PBANKA_020700	127.35	156.53	26.5	26	41	26	1.097	1.106	1.101	0.901	0.913	0.906
A0A077X7E6	Small subunit rRNA processing factor, putative OS=Plasmodium berghei (strain Anka) OX=5823 GN=PBANKA_060570	92.278	20.68	5.8	4	5	4	1.03	1.204	1.103	0.998	0.821	0.922
A0A077X7F3	Serine repeat antigen 1 OS=Plasmodium berghei (strain Anka) OX=5823 GN=PBANKA_030510	154.92	323.31	34.4	40	54	38	0.942	0.909	0.928	1.093	1.076	1.065
A0A077X7F6	Uncharacterized protein OS=Plasmodium berghei (strain Anka) OX=5823 GN=PBANKA_020770	140.62	4.7964	2.7	3	3	3	1.044	0.946	1.008	0.932	1.023	1.054
A0A077X7G0	Cyclase-associated protein OS=Plasmodium berghei (strain Anka) OX=5823 GN=PBANKA_020800	18.469	35.262	23	4	4	4	1.027	0.929	1.007	1.052	0.971	0.953
A0A077X7H1	ATP synthase mitochondrial F1 complex assembly factor 1, putative OS=Plasmodium berghei (strain Anka) OX=5823 GN=PBANKA_060820	23.035	2.8165	6.3	1	1	1
A0A077X7H4	Dynein light chain roadblock OS=Plasmodium berghei (strain Anka) OX=5823 GN=PBANKA_050430	11.584	11.77	11.9	1	1	1	0.764	0.776	0.722	1.23	1.137	1.325
A0A077X7H5	ATP-dependent RNA helicase UAP56, putative OS=Plasmodium berghei (strain Anka) OX=5823 GN=PBANKA_030680	53.03	89.633	32.6	15	35	15	0.973	0.964	1.008	1.028	1.081	0.994
A0A077X7I5	Uncharacterized protein OS=Plasmodium berghei (strain Anka) OX=5823 GN=PBANKA_050530	193.39	30.773	1	1	1	1	0.958	1.235	1.053	0.864	1.086	0.839
A0A077X7I6	DNA helicase MCM8, putative OS=Plasmodium berghei (strain Anka) OX=5823 GN=PBANKA_060980	118.63	-2	1.2	1	1	1	1.333	1.289	1.352	0.699	0.735	0.678
A0A077X7J1	Deoxyribose-phosphate aldolase, putative OS=Plasmodium berghei (strain Anka) OX=5823 GN=PBANKA_050580	29.26	114.02	46.6	10	17	10	0.921	0.911	0.875	1.131	1.058	1.081
A0A077X7J5	Uncharacterized protein OS=Plasmodium berghei (strain Anka) OX=5823 GN=PBANKA_030780	32.129	13.006	16.7	5	6	5	1.057	1.14	1.121	0.919	0.884	0.918
A0A077X7J6	Uncharacterized protein OS=Plasmodium berghei (strain Anka) OX=5823 GN=PBANKA_050630	29.99	4.4434	12.5	2	3	2	1.161	0.938	1.108	0.877	1.027	0.909
A0A077X7J7	Eukaryotic translation initiation factor 2A OS=Plasmodium berghei (strain Anka) OX=5823 GN=PBANKA_061080	72.943	46.062	9.7	6	8	6	1.112	1.09	1.156	0.88	0.898	0.925
A0A077X7K1	Ras-related protein Rab-5A, putative OS=Plasmodium berghei (strain Anka) OX=5823 GN=PBANKA_030800	25.757	5.9569	9.3	2	4	2
A0A077X7K4	Cysteine desulfurase, putative OS=Plasmodium berghei (strain Anka) OX=5823 GN=PBANKA_021130	61.675	32.539	16.5	8	8	8	1.108	1.137	1.203	0.868	0.883	0.871
A0A077X7K5	N-acetyltransferase, putative OS=Plasmodium berghei (strain Anka) OX=5823 GN=PBANKA_061180	59.276	80.682	18.5	9	12	9	1.109	1.069	1.069	0.938	0.901	0.95
A0A077X7K6	Dynein heavy chain, putative OS=Plasmodium berghei (strain Anka) OX=5823 GN=PBANKA_050730	623.48	1.6491	0.2	1	1	1
A0A077X7L0	Uncharacterized protein OS=Plasmodium berghei (strain Anka) OX=5823 GN=PBANKA_061230	99.049	1.1273	1.8	2	2	2	0.937	0.999	0.828	1.152	1.097	0.99
A0A077X7L1	Uncharacterized protein OS=Plasmodium berghei (strain Anka) OX=5823 GN=PBANKA_050780	59.864	1.3793	2	1	1	1	1.224	1.004	1.078	0.848	0.93	0.945
A0A077X7L3	Asparagine--tRNA ligase, putative OS=Plasmodium berghei (strain Anka) OX=5823 GN=PBANKA_030860	66.453	139.25	36.2	20	48	20	0.938	0.916	0.914	1.075	1.076	1.09
A0A077X7L7	Peptide chain release factor subunit 1, putative OS=Plasmodium berghei (strain Anka) OX=5823 GN=PBANKA_030910	48.366	46.696	29.7	13	19	13	1.041	1.035	1.065	0.933	0.956	0.963
A0A077X7M0	Large ribosomal subunit assembling factor, putative OS=Plasmodium berghei (strain Anka) OX=5823 GN=PBANKA_061380	120.4	2.1013	1.8	2	2	2	0.882	0.852	0.949	1.111	1.095	1.095
A0A077X7M5	Zinc finger protein, putative OS=Plasmodium berghei (strain Anka) OX=5823 GN=PBANKA_021270	208.34	1.39	0.5	1	1	1	1.121	1.106	1.159	0.864	0.884	0.906
A0A077X7M6	Uncharacterized protein OS=Plasmodium berghei (strain Anka) OX=5823 GN=PBANKA_010020	39.489	4.4502	10	4	4	4	1.035	1.048	0.947	1.04	0.955	1
A0A077X7M7	Uncharacterized protein OS=Plasmodium berghei (strain Anka) OX=5823 GN=PBANKA_061480	99.669	1.5983	1.3	1	1	1
A0A077X7M8	Glutamine--fructose-6-phosphate aminotransferase [isomerizing], putative OS=Plasmodium berghei (strain Anka) OX=5823 GN=PBANKA_050930	85.012	3.7951	1.6	1	2	1	1.253	1.149	1.026	0.898	0.772	0.911
A0A077X7M9	RNA-binding protein, putative OS=Plasmodium berghei (strain Anka) OX=5823 GN=PBANKA_021300	62.098	5.4866	5.7	2	2	2	1.265	0.846	0.824	1.068	1.054	0.952
A0A077X7N1	Leu/Phe-tRNA protein transferase, putative OS=Plasmodium berghei (strain Anka) OX=5823 GN=PBANKA_030980	40.455	1.6882	3.5	1	1	1
A0A077X7N4	60S ribosomal subunit export protein, putative OS=Plasmodium berghei (strain Anka) OX=5823 GN=PBANKA_021340	95.684	8.6413	2.2	2	2	2	1.014	0.881	1.019	1.025	1.057	1.004
A0A077X7N5	Cytochrome c oxidase copper chaperone, putative OS=Plasmodium berghei (strain Anka) OX=5823 GN=PBANKA_050980	7.6069	2.3559	33.3	2	2	2
A0A077X7P2	Actin-related protein, putative OS=Plasmodium berghei (strain Anka) OX=5823 GN=PBANKA_061680	107.93	1.1172	0.9	1	1	1
A0A077X7P6	Uncharacterized protein OS=Plasmodium berghei (strain Anka) OX=5823 GN=PBANKA_010140	139.71	4.1452	1.1	1	1	1	0.969	1.052	1.02	1.009	0.953	1.013
A0A077X7P9	Uncharacterized protein OS=Plasmodium berghei (strain Anka) OX=5823 GN=PBANKA_021470	52.806	1.7427	4.9	2	2	2
A0A077X7Q1	Uncharacterized protein OS=Plasmodium berghei (strain Anka) OX=5823 GN=PBANKA_010190	55.254	5.5676	10.9	6	7	6	1.094	1.08	1.035	0.955	0.941	0.953
A0A077X7Q2	Ham1-like protein, putative OS=Plasmodium berghei (strain Anka) OX=5823 GN=PBANKA_061830	22.47	1.7092	8.2	2	2	2	1.126	1.046	1.038	0.915	0.962	0.94
A0A077X7Q7	RNA helicase OS=Plasmodium berghei (strain Anka) OX=5823 GN=PBANKA_061880	91.543	2.0734	2.3	2	2	2
A0A077X7Q9	Centrin-3, putative OS=Plasmodium berghei (strain Anka) OX=5823 GN=PBANKA_051180	20.975	5.1564	24	4	4	4	1.153	1.146	1.088	0.898	0.93	0.831
A0A077X7S2	Merozoite TRAP-like protein, putative OS=Plasmodium berghei (strain Anka) OX=5823 GN=PBANKA_051280	66.778	8.9986	7.1	5	5	5	0.755	0.853	0.763	1.201	1.115	1.215
A0A077X7S6	Uncharacterized protein OS=Plasmodium berghei (strain Anka) OX=5823 GN=PBANKA_031220	64.185	3.2348	1.8	1	1	1
A0A077X7T3	Uncharacterized protein OS=Plasmodium berghei (strain Anka) OX=5823 GN=PBANKA_062280	89.461	8.8999	2.6	2	2	2	0.958	0.889	1.022	1.03	1.001	1.096
A0A077X7U7	ATP synthase subunit alpha OS=Plasmodium berghei (strain Anka) OX=5823 GN=PBANKA_031380	61.361	36.461	26.1	14	17	14	1.094	1.089	1.114	0.905	0.947	0.907
A0A077X7V0	Protein MAK16 homolog OS=Plasmodium berghei (strain Anka) OX=5823 GN=PBANKA_030150	40.918	2.6271	4.3	1	2	1
A0A077X7V5	Uncharacterized protein OS=Plasmodium berghei (strain Anka) OX=5823 GN=PBANKA_030190	214.06	15.198	3.6	6	6	6	1.114	1.18	1.134	0.896	0.859	0.843
A0A077X7V9	U6 snRNA-associated Sm-like protein LSm8 OS=Plasmodium berghei (strain Anka) OX=5823 GN=LSM8	10.953	12.116	16.8	1	1	1	0.89	0.997	0.861	1.151	0.954	1.145
A0A077X7W4	GPI-anchored micronemal antigen, putative OS=Plasmodium berghei (strain Anka) OX=5823 GN=PBANKA_070190	71.064	2.4282	2.1	1	1	1
A0A077X7W8	DNA-directed RNA polymerase II 16 kDa subunit, putative OS=Plasmodium berghei (strain Anka) OX=5823 GN=PBANKA_030320	15.405	2.1467	7.5	1	1	1
A0A077X7X0	Uncharacterized protein OS=Plasmodium berghei (strain Anka) OX=5823 GN=PBANKA_070240	62.148	2.1042	2	1	1	1
A0A077X7X5	Sec1 family protein, putative OS=Plasmodium berghei (strain Anka) OX=5823 GN=PBANKA_051780	74.092	36.748	14.2	7	7	7	0.903	0.989	0.986	1.072	1.022	1.031
A0A077X7X9	Replication factor C subunit 1 OS=Plasmodium berghei (strain Anka) OX=5823 GN=PBANKA_031600	99.232	17.824	13.6	11	13	11	1.043	1.033	1.054	0.951	0.944	0.971
A0A077X7Y0	Proteasome endopeptidase complex OS=Plasmodium berghei (strain Anka) OX=5823 GN=PBANKA_010710	26.445	45.13	50.2	11	18	11	0.872	0.921	0.92	1.079	1.112	1.056
A0A077X7Y1	Uncharacterized protein OS=Plasmodium berghei (strain Anka) OX=5823 GN=PBANKA_051830	161.33	1.7531	0.8	1	1	1	0.981	0.869	1.021	1.03	1.032	1.062
A0A077X7Y6	Receptor for activated c kinase, putative OS=Plasmodium berghei (strain Anka) OX=5823 GN=PBANKA_070390	35.583	121.82	43.5	12	20	12	0.968	0.933	0.95	1.098	1.027	1.06
A0A077X7Y7	tRNA pseudouridine synthase D, putative OS=Plasmodium berghei (strain Anka) OX=5823 GN=PBANKA_051880	124.36	1.0639	0.9	1	1	1	1.135	1.039	1.086	0.877	0.956	0.935
A0A077X7Y9	Serine repeat antigen 3 OS=Plasmodium berghei (strain Anka) OX=5823 GN=PBANKA_030490	123.2	83.785	25.8	24	34	22	0.968	0.96	0.947	1.092	1.029	1.018
A0A077X7Z0	Uncharacterized protein OS=Plasmodium berghei (strain Anka) OX=5823 GN=PBANKA_051930	63.836	2.8163	2.6	1	1	1	1	1.088	0.944	1.07	0.883	1.036
A0A077X7Z4	Acetyl-CoA transporter, putative OS=Plasmodium berghei (strain Anka) OX=5823 GN=PBANKA_051980	64.942	2.3468	3.4	2	3	2	1.073	1.114	1.105	0.895	0.948	0.901
A0A077X800	Uncharacterized protein OS=Plasmodium berghei (strain Anka) OX=5823 GN=PBANKA_030590	25.812	32.393	24.3	5	9	5	1.13	1.078	1.068	0.896	0.953	0.892
A0A077X801	Uncharacterized protein OS=Plasmodium berghei (strain Anka) OX=5823 GN=PBANKA_010890	14.326	1.0899	12.2	2	3	2	0.889	0.896	0.92	1.146	1.065	1.073
A0A077X805	Phospholipase A2, putative OS=Plasmodium berghei (strain Anka) OX=5823 GN=PBANKA_030620	79.952	1.6009	1.4	1	1	1
A0A077X807	Uncharacterized protein OS=Plasmodium berghei (strain Anka) OX=5823 GN=PBANKA_070640	131.92	20.32	7.2	7	7	7	1.026	1.107	0.99	0.951	0.972	0.979
A0A077X813	Transporter, putative OS=Plasmodium berghei (strain Anka) OX=5823 GN=PBANKA_030670	118.33	-2	0.9	1	1	1	1.011	0.942	0.869	1.119	1.018	1.043
A0A077X814	RNA-binding protein, putative OS=Plasmodium berghei (strain Anka) OX=5823 GN=PBANKA_070740	32.906	41.884	24.3	6	11	6	0.918	0.954	0.871	1.012	1.093	1.111
A0A077X820	Lsm12, putative OS=Plasmodium berghei (strain Anka) OX=5823 GN=PBANKA_011020	20.9	7.4264	9	1	1	1
A0A077X826	Protein transport protein Sec61 subunit beta OS=Plasmodium berghei (strain Anka) OX=5823 GN=PBANKA_070900	8.3315	3.723	25.3	2	4	2	0.774	0.777	0.796	1.23	1.245	1.139
A0A077X831	ATP-dependent RNA helicase prh1, putative OS=Plasmodium berghei (strain Anka) OX=5823 GN=PBANKA_070950	90.657	4.9952	1.3	1	1	1	1.049	1.117	1.201	0.769	1.051	0.846
A0A077X836	Serine/threonine protein kinase, putative OS=Plasmodium berghei (strain Anka) OX=5823 GN=PBANKA_040110	153.65	47.673	9	11	13	11	1	0.967	0.958	0.992	1.043	1.056
A0A077X843	40S ribosomal protein S19, putative OS=Plasmodium berghei (strain Anka) OX=5823 GN=PBANKA_052280	20.025	121.07	44.2	8	19	8	0.911	0.992	0.949	1.054	1.044	1.081
A0A077X844	Uncharacterized protein OS=Plasmodium berghei (strain Anka) OX=5823 GN=PBANKA_071100	160	-2	0.7	1	1	1
A0A077X845	Rhoptry protein, putative OS=Plasmodium berghei (strain Anka) OX=5823 GN=PBANKA_011160	128.88	2.706	1.7	2	2	2
A0A077X846	Uncharacterized protein OS=Plasmodium berghei (strain Anka) OX=5823 GN=PBANKA_040170	157.72	0.90701	0.6	1	1	1	1.012	1.226	1.246	0.871	0.832	0.863
A0A077X847	Uncharacterized protein OS=Plasmodium berghei (strain Anka) OX=5823 GN=PBANKA_030890	108.26	-2	1.2	1	1	1	1.132	1.117	1.19	0.953	0.803	0.855
A0A077X850	Syntaxin binding protein, putative OS=Plasmodium berghei (strain Anka) OX=5823 GN=PBANKA_011200	76.589	1.5853	3.7	2	3	2	1.286	0.985	0.924	1.05	0.89	0.899
A0A077X851	Uncharacterized protein OS=Plasmodium berghei (strain Anka) OX=5823 GN=PBANKA_030940	434.18	12.636	2.4	9	9	9	1.21	1.269	1.289	0.721	0.709	0.837
A0A077X854	60S ribosomal protein L44, putative OS=Plasmodium berghei (strain Anka) OX=5823 GN=PBANKA_040300	12.066	5.3336	26.2	4	9	4	0.946	0.832	0.998	1.052	1.138	1.067
A0A077X862	Tryptophan/threonine-rich antigen, putative OS=Plasmodium berghei (strain Anka) OX=5823 GN=PBANKA_052430	43.729	6.8827	17.5	5	5	5	1.08	1.035	1.168	0.903	0.951	0.915
A0A077X864	14-3-3 protein OS=Plasmodium berghei (strain Anka) OX=5823 GN=PBANKA_071260	30.203	250.72	59.9	16	53	16	0.994	0.959	0.946	1.013	1.031	1.073
A0A077X865	Myosin-like protein, putative OS=Plasmodium berghei (strain Anka) OX=5823 GN=PBANKA_011220	228.36	14.433	9.6	5	5	5	1.338	1.412	1.302	0.797	0.621	0.683
A0A077X867	Uncharacterized protein OS=Plasmodium berghei (strain Anka) OX=5823 GN=PBANKA_040440	16.776	5.6003	13.2	1	1	1
A0A077X868	Early transcribed membrane protein OS=Plasmodium berghei (strain Anka) OX=5823 GN=PBANKA_052480	12.234	2.2147	26.1	3	5	2	1.025	1.141	0.947	1.041	0.895	0.981
A0A077X873	Rhoptry neck protein 5, putative OS=Plasmodium berghei (strain Anka) OX=5823 GN=PBANKA_071310	131.89	40.811	12	13	18	13	1.3	1.327	1.22	0.746	0.727	0.761
A0A077X876	Protein transport protein SEC31, putative OS=Plasmodium berghei (strain Anka) OX=5823 GN=PBANKA_031100	156.63	86.59	19.8	26	34	26	1.082	1.08	1.08	0.931	0.93	0.948
A0A077X882	T-complex protein beta subunit, putative OS=Plasmodium berghei (strain Anka) OX=5823 GN=PBANKA_040520	59.088	259.31	53.7	24	55	24	0.897	0.943	0.892	1.086	1.048	1.082
A0A077X885	XPA binding protein 1, putative OS=Plasmodium berghei (strain Anka) OX=5823 GN=PBANKA_060050	54.76	6.1187	6.8	3	4	3	1.05	1.163	1.164	0.876	0.88	1.002
A0A077X888	40S ribosomal protein S12 OS=Plasmodium berghei (strain Anka) OX=5823 GN=PBANKA_040540	15.462	83.763	75.4	11	32	11	0.886	0.874	0.904	1.12	1.133	1.095
A0A077X894	Uncharacterized protein OS=Plasmodium berghei (strain Anka) OX=5823 GN=PBANKA_060160	201.93	11.465	2.8	4	4	4	1.101	1.118	1.058	0.967	0.895	0.851
A0A077X8B8	High mobility group protein B3, putative OS=Plasmodium berghei (strain Anka) OX=5823 GN=PBANKA_060450	263.08	1.4752	0.4	1	1	1	1.052	1.065	1.186	0.855	0.92	0.952
A0A077X8C9	Phd finger protein, putative OS=Plasmodium berghei (strain Anka) OX=5823 GN=PBANKA_040830	412.94	1.5274	0.4	2	2	2	1.351	1.264	1.32	0.691	0.703	0.754
A0A077X8D1	Phosphoglucomutase-2 OS=Plasmodium berghei (strain Anka) OX=5823 GN=PBANKA_071550	34.968	15.623	19.1	5	8	5	1.097	1.139	1.162	0.868	0.847	0.874
A0A077X8D4	Replication factor C subunit 2, putative OS=Plasmodium berghei (strain Anka) OX=5823 GN=PBANKA_031470	37.67	11.014	15.2	5	6	5	0.968	0.943	0.889	1.087	1.054	1.08
A0A077X8D9	Small nuclear ribonucleoprotein Sm D2 OS=Plasmodium berghei (strain Anka) OX=5823 GN=PBANKA_031520	11.799	8.9914	53.5	4	5	4	1.053	1.05	1.06	1.039	0.873	0.953
A0A077X8E1	Phenylalanine--tRNA ligase, putative OS=Plasmodium berghei (strain Anka) OX=5823 GN=PBANKA_020380	65.58	3.5123	3.4	2	3	2	0.943	0.866	0.964	1.073	1.088	1.056
A0A077X8E3	Structural maintenance of chromosomes protein OS=Plasmodium berghei (strain Anka) OX=5823 GN=PBANKA_071600	141.33	17.289	7.5	9	9	9	1.04	1.084	0.985	0.991	0.997	0.946
A0A077X8F8	26S proteasome regulatory subunit S14, putative OS=Plasmodium berghei (strain Anka) OX=5823 GN=PBANKA_041030	35.62	8.0555	19.1	5	6	5	0.911	1	0.935	1.07	1.075	1.036
A0A077X8G0	Uncharacterized protein OS=Plasmodium berghei (strain Anka) OX=5823 GN=PBANKA_020530	78.903	5.6729	2.1	1	1	1
A0A077X8G5	ATPase ASNA1 homolog OS=Plasmodium berghei (strain Anka) OX=5823 GN=PBANKA_071700	42.984	57.148	25.6	9	13	9	0.983	0.995	0.997	0.975	1.026	1.056
A0A077X8G8	Uncharacterized protein OS=Plasmodium berghei (strain Anka) OX=5823 GN=PBANKA_020600	20.494	1.2104	8.3	1	1	1
A0A077X8H1	Centrin, putative OS=Plasmodium berghei (strain Anka) OX=5823 GN=PBANKA_020630	19.603	3.3125	20.2	3	3	3	0.892	1.015	0.889	1.187	0.983	1.038
A0A077X8H2	Peripheral plastid protein 1, putative OS=Plasmodium berghei (strain Anka) OX=5823 GN=PBANKA_061060	57.532	2.4149	4.9	3	3	3	1.076	1.056	1.07	0.924	0.931	0.97
A0A077X8H3	Co-chaperone p23, putative OS=Plasmodium berghei (strain Anka) OX=5823 GN=PBANKA_041170	33.565	28.084	28.5	7	8	7	0.966	0.961	0.96	1.016	1.069	1.008
A0A077X8H4	Asparagine and aspartate rich protein 2, putative OS=Plasmodium berghei (strain Anka) OX=5823 GN=PBANKA_020660	139.82	3.2285	2.6	3	4	3	1.091	1.012	1.034	0.901	0.995	0.986
A0A077X8H6	Succinyl-CoA ligase, putative OS=Plasmodium berghei (strain Anka) OX=5823 GN=PBANKA_061110	108.59	2.219	3.2	3	3	3	1.233	1.388	1.261	0.645	0.742	0.813
A0A077X8H9	Ribonucleoside-diphosphate reductase OS=Plasmodium berghei (strain Anka) OX=5823 GN=PBANKA_061160	97.051	71.86	32.7	26	36	26	0.818	0.783	0.772	1.185	1.213	1.177
A0A077X8I1	V-type proton ATPase subunit C OS=Plasmodium berghei (strain Anka) OX=5823 GN=PBANKA_020720	45.272	17.937	15.4	6	9	6	1.048	1.068	1.036	0.967	0.985	0.928
A0A077X8I8	Erythrocyte membrane associated protein 2 OS=Plasmodium berghei (strain Anka) OX=5823 GN=PBANKA_021550	45.193	25.271	13.7	4	9	4	1.168	1.058	1.087	0.888	0.913	0.852
A0A077X8J4	Uncharacterized protein OS=Plasmodium berghei (strain Anka) OX=5823 GN=PBANKA_041320	27.959	1.1444	4.7	1	1	1
A0A077X8J6	Fam-b protein OS=Plasmodium berghei (strain Anka) OX=5823 GN=PBANKA_040030	28.498	4.6293	12.6	3	3	2	1.234	1.312	1.248	0.746	0.785	0.75
A0A077X8K1	Regulatory protein, putative OS=Plasmodium berghei (strain Anka) OX=5823 GN=PBANKA_040100	71.343	15.661	10.4	6	7	6	1.148	1.025	1.164	0.89	0.938	0.869
A0A077X8L1	Vacuolar protein-sorting-associated protein 46, putative OS=Plasmodium berghei (strain Anka) OX=5823 GN=PBANKA_041520	22.01	4.7874	4.6	1	1	1	1.113	1.069	1.06	0.961	0.917	0.913
A0A077X8L2	Uncharacterized protein OS=Plasmodium berghei (strain Anka) OX=5823 GN=PBANKA_061560	50.806	4.9702	3.3	2	2	2
A0A077X8L4	N-ethylmaleimide-sensitive fusion protein, putative OS=Plasmodium berghei (strain Anka) OX=5823 GN=PBANKA_040160	88.12	109.73	21.4	16	20	16	1.07	1.077	1.135	0.907	0.905	0.943
A0A077X8L7	Prefoldin subunit 3 OS=Plasmodium berghei (strain Anka) OX=5823 GN=PBANKA_061610	22.329	2.5176	9	2	2	2	0.832	1.079	0.844	1.11	1.065	1.071
A0A077X8L9	Nucleoporin NUP100/NSP100, putative OS=Plasmodium berghei (strain Anka) OX=5823 GN=PBANKA_041630	221.29	17.065	3.4	6	7	6	1.105	1.173	1.182	0.883	0.871	0.865
A0A077X8M0	Uncharacterized protein OS=Plasmodium berghei (strain Anka) OX=5823 GN=PBANKA_021050	507.5	3.0239	0.5	2	2	2
A0A077X8M1	Uncharacterized protein OS=Plasmodium berghei (strain Anka) OX=5823 GN=PBANKA_061660	21.08	1.346	5.6	1	1	1
A0A077X8M2	Dihydrolipoamide acetyltransferase component of pyruvate dehydrogenase complex OS=Plasmodium berghei (strain Anka) OX=5823 GN=PBANKA_040230	50.111	3.8469	9.9	5	5	5	1.078	1.163	1.111	0.938	0.934	0.889
A0A077X8M4	Ubiquitin specific protease, putative OS=Plasmodium berghei (strain Anka) OX=5823 GN=PBANKA_041680	161.51	24.907	6	8	9	8	1.073	1.089	1.011	0.96	0.987	0.919
A0A077X8M5	60S ribosomal protein L11a, putative OS=Plasmodium berghei (strain Anka) OX=5823 GN=PBANKA_061710	20.252	3.1637	21.4	5	8	4	0.886	0.955	0.95	1.044	1.063	1.064
A0A077X8M6	EH (Eps15 homology) protein, putative OS=Plasmodium berghei (strain Anka) OX=5823 GN=PBANKA_040280	61.595	37.536	19.7	10	14	10	1.126	1.107	1.083	0.905	0.896	0.947
A0A077X8M8	AP-4 complex subunit epsilon, putative OS=Plasmodium berghei (strain Anka) OX=5823 GN=PBANKA_041730	141.36	4.6052	1.7	2	2	2	1.153	1.05	1.155	0.883	0.893	0.902
A0A077X8N2	Uncharacterized protein OS=Plasmodium berghei (strain Anka) OX=5823 GN=PBANKA_041780	92.555	5.2157	4.9	4	4	4
A0A077X8N3	Proteasome subunit alpha type OS=Plasmodium berghei (strain Anka) OX=5823 GN=PBANKA_021150	28.347	87.946	57.8	13	26	13	0.939	0.919	0.898	1.088	1.055	1.091
A0A077X8N7	Protein RER1 OS=Plasmodium berghei (strain Anka) OX=5823 GN=PBANKA_041830	24.241	4.5699	13.4	3	3	3	1.14	1.003	1.096	0.912	0.925	0.95
A0A077X8N9	Uncharacterized protein OS=Plasmodium berghei (strain Anka) OX=5823 GN=PBANKA_061860	27.566	31.035	36.2	7	13	7	0.89	0.919	0.893	1.118	1.077	1.065
A0A077X8P0	Ubiquitin-conjugating enzyme E2, putative OS=Plasmodium berghei (strain Anka) OX=5823 GN=PBANKA_040420	15.612	14.478	28.1	5	8	5	0.998	0.986	0.924	1.03	1.006	1.036
A0A077X8P4	40S ribosomal protein S5, putative OS=Plasmodium berghei (strain Anka) OX=5823 GN=PBANKA_061910	21.743	14.756	24.7	7	14	7	0.92	0.955	0.933	1.062	1.056	1.075
A0A077X8Q0	LETM1-like protein, putative OS=Plasmodium berghei (strain Anka) OX=5823 GN=PBANKA_071940	78.866	3.9444	2.7	2	4	2	1.083	1.128	1.196	0.784	0.951	0.896
A0A077X8Q2	U3 snoRNA-associated small subunit rRNA processing protein, putative OS=Plasmodium berghei (strain Anka) OX=5823 GN=PBANKA_062010	69.717	1.8059	1.8	1	1	1
A0A077X8R8	Uncharacterized protein OS=Plasmodium berghei (strain Anka) OX=5823 GN=PBANKA_062160	81.229	2.7556	4.2	3	3	3
A0A077X8S0	Trafficking protein particle complex subunit OS=Plasmodium berghei (strain Anka) OX=5823 GN=PBANKA_072060	21.542	1.6667	4.3	1	2	1	0.962	0.981	0.93	1.061	1.041	1.029
A0A077X8S6	T-complex protein 1 subunit eta OS=Plasmodium berghei (strain Anka) OX=5823 GN=PBANKA_040650	59.625	149.67	34	17	31	17	0.878	0.895	0.862	1.122	1.12	1.114
A0A077X8T5	Uncharacterized protein OS=Plasmodium berghei (strain Anka) OX=5823 GN=PBANKA_062310	93.143	77.538	50.8	11	25	11	0.98	1.015	0.993	1.012	0.994	0.984
A0A077X8U0	Uncharacterized protein OS=Plasmodium berghei (strain Anka) OX=5823 GN=PBANKA_040730	20.859	3.3023	21.6	4	4	4
A0A077X8U2	RNA cytidine acetyltransferase OS=Plasmodium berghei (strain Anka) OX=5823 GN=PBANKA_050490	135.97	29.177	8.2	8	8	8	1.138	1.115	1.094	0.916	0.909	0.919
A0A077X8U3	Uncharacterized protein OS=Plasmodium berghei (strain Anka) OX=5823 GN=PBANKA_021460	114.88	1.2581	7	2	2	2	1.257	1.229	1.187	0.792	0.82	0.781
A0A077X8U4	Asparagine synthetase, putative OS=Plasmodium berghei (strain Anka) OX=5823 GN=PBANKA_040760	66.378	68.37	31.3	18	30	18	0.922	0.935	0.934	1.093	1.071	1.042
A0A077X8U7	Uncharacterized protein OS=Plasmodium berghei (strain Anka) OX=5823 GN=PBANKA_050540	70.067	4.3657	2.9	2	2	2	0.81	0.884	0.817	1.208	1.117	1.142
A0A077X8V9	Eukaryotic translation initiation factor 3 subunit K OS=Plasmodium berghei (strain Anka) OX=5823 GN=PBANKA_040860	28.001	53.535	28.1	5	6	5	0.991	0.906	0.867	0.986	1.156	1.164
A0A077X8W2	Phospholipid scramblase OS=Plasmodium berghei (strain Anka) OX=5823 GN=PBANKA_050690	50.31	26.845	5.6	2	3	2	1.171	1.137	1.058	0.923	0.851	0.878
A0A077X8W6	Translation initiation factor EIF-2b alpha subunit, putative OS=Plasmodium berghei (strain Anka) OX=5823 GN=PBANKA_070220	39.791	0.90172	4.4	2	2	2
A0A077X8W7	Orotidine 5'-phosphate decarboxylase, putative OS=Plasmodium berghei (strain Anka) OX=5823 GN=PBANKA_050740	39.076	1.7131	6.3	2	2	2
A0A077X8X7	Uncharacterized protein OS=Plasmodium berghei (strain Anka) OX=5823 GN=PBANKA_030060	72.473	33.462	19.5	7	13	7	0.928	1	1.037	1.114	0.928	1.029
A0A077X8Y0	ATP-dependent RNA helicase DBP10, putative OS=Plasmodium berghei (strain Anka) OX=5823 GN=PBANKA_070370	126.11	4.1282	2	2	3	2	0.905	0.966	0.989	1.101	1.052	0.99
A0A077X8Y1	Uncharacterized protein OS=Plasmodium berghei (strain Anka) OX=5823 GN=PBANKA_030100	194.16	5.3806	2.4	4	6	4	1.184	1.196	1.062	0.923	0.822	0.866
A0A077X8Y7	Uncharacterized protein OS=Plasmodium berghei (strain Anka) OX=5823 GN=PBANKA_050940	44.21	2.8819	3	1	1	1
A0A077X8Y9	Uncharacterized protein OS=Plasmodium berghei (strain Anka) OX=5823 GN=PBANKA_041070	34.136	1.4713	3.5	1	1	1
A0A077X8Z2	Uncharacterized protein OS=Plasmodium berghei (strain Anka) OX=5823 GN=PBANKA_070470	57.267	5.9072	6.8	3	3	3	0.749	0.78	0.77	1.288	1.149	1.224
A0A077X8Z6	Aspartate aminotransferase OS=Plasmodium berghei (strain Anka) OX=5823 GN=PBANKA_030230	47.426	58.021	17.6	7	8	7	0.928	0.887	0.867	1.131	1.136	1.131
A0A077X8Z7	Uncharacterized protein OS=Plasmodium berghei (strain Anka) OX=5823 GN=PBANKA_070520	14.226	-2	14.9	2	2	2
A0A077X901	40S ribosomal protein SA OS=Plasmodium berghei (strain Anka) OX=5823 GN=PBANKA_051090	29.744	14.864	22.4	6	9	6	0.951	0.931	0.942	1.037	1.049	1.082
A0A077X902	Uncharacterized protein OS=Plasmodium berghei (strain Anka) OX=5823 GN=PBANKA_070570	122.73	4.9301	2	2	2	2	1.051	1.001	1.018	1.069	0.94	0.943
A0A077X906	Nucleoside transporter 2, putative OS=Plasmodium berghei (strain Anka) OX=5823 GN=PBANKA_070620	63.909	6.6982	2.3	2	3	2	1.006	1.174	1.236	0.845	0.892	0.889
A0A077X908	Peroxiredoxin, putative OS=Plasmodium berghei (strain Anka) OX=5823 GN=PBANKA_051140	44.507	51.76	14.1	6	14	6	1.319	1.321	1.329	0.653	0.708	0.691
A0A077X910	Dicarboxylate/tricarboxylate carrier, putative OS=Plasmodium berghei (strain Anka) OX=5823 GN=PBANKA_070670	35.631	8.371	17.2	6	9	6	1.167	1.072	1.123	0.901	0.9	0.853
A0A077X911	Proteasome 26S regulatory subunit, putative OS=Plasmodium berghei (strain Anka) OX=5823 GN=PBANKA_030360	110.7	41.503	14.6	15	19	15	0.95	0.937	0.952	1.02	1.074	1.023
A0A077X913	60S ribosomal protein L3, putative OS=Plasmodium berghei (strain Anka) OX=5823 GN=PBANKA_051190	44.366	55.928	34.2	15	38	15	0.976	0.92	0.994	1.025	1.011	1.033
A0A077X918	Nucleolar preribosomal assembly protein, putative OS=Plasmodium berghei (strain Anka) OX=5823 GN=PBANKA_051240	45.289	8.6619	3.6	1	1	1
A0A077X920	Adenylosuccinate lyase OS=Plasmodium berghei (strain Anka) OX=5823 GN=PBANKA_030430	52.742	6.4668	10.7	5	5	5	1.064	1.045	1.074	0.954	0.944	0.944
A0A077X921	Uncharacterized protein OS=Plasmodium berghei (strain Anka) OX=5823 GN=PBANKA_070770	131.94	29.097	11.3	9	10	9	1.526	1.473	1.547	0.537	0.546	0.54
A0A077X925	Serine repeat antigen 4 OS=Plasmodium berghei (strain Anka) OX=5823 GN=PBANKA_030480	106.8	2.7586	3.7	3	5	1	0.948	1.14	0.976	0.953	1.076	0.929
A0A077X930	KRR1 small subunit processome component OS=Plasmodium berghei (strain Anka) OX=5823 GN=PBANKA_030530	35.936	4.4719	6.4	2	2	2	0.992	0.888	0.999	1.051	1.019	1.049
A0A077X934	Uncharacterized protein OS=Plasmodium berghei (strain Anka) OX=5823 GN=PBANKA_051390	159.82	1.1013	0.9	1	1	1
A0A077X935	Acyl carrier protein OS=Plasmodium berghei (strain Anka) OX=5823 GN=PBANKA_030560	16.125	1.6011	9.4	1	1	1
A0A077X941	HVA22/TB2/DP1 family protein, putative OS=Plasmodium berghei (strain Anka) OX=5823 GN=PBANKA_041450	26.31	31.784	40.3	8	10	8	1.067	1.038	1.031	0.954	0.988	0.953
A0A077X943	Uncharacterized protein OS=Plasmodium berghei (strain Anka) OX=5823 GN=PBANKA_070980	59.91	16.052	9	4	7	4	1.302	1.227	1.188	0.757	0.826	0.764
A0A077X946	Maf-like protein, putative OS=Plasmodium berghei (strain Anka) OX=5823 GN=PBANKA_041500	52.816	61.944	13.6	5	5	5	0.942	0.946	0.888	1.051	1.165	1.003
A0A077X948	Uncharacterized protein OS=Plasmodium berghei (strain Anka) OX=5823 GN=PBANKA_041560	116.11	1.7935	3	3	3	3
A0A077X952	Uncharacterized protein OS=Plasmodium berghei (strain Anka) OX=5823 GN=PBANKA_080160	477.82	15.948	1.8	6	7	6	1.179	1.115	1.119	0.902	0.855	0.875
A0A077X953	Dynein heavy chain, putative OS=Plasmodium berghei (strain Anka) OX=5823 GN=PBANKA_041610	684.84	10.367	1.1	7	7	7	0.963	0.982	1.013	1.068	1.003	1.003
A0A077X954	mRNA-decapping enzyme subunit 1, putative OS=Plasmodium berghei (strain Anka) OX=5823 GN=PBANKA_051590	115.66	16.339	9.3	8	8	8	1.138	1.239	1.05	0.84	0.892	0.884
A0A077X958	Replication protein A1, small OS=Plasmodium berghei (strain Anka) OX=5823 GN=PBANKA_041660	56.538	84.73	29.2	14	26	14	0.796	0.794	0.789	1.171	1.236	1.143
A0A077X962	Phosphoinositide-binding protein, putative OS=Plasmodium berghei (strain Anka) OX=5823 GN=PBANKA_080210	93.102	7.3604	4.6	3	5	3	1.018	1.11	1.056	0.928	0.993	0.923
A0A077X964	BRIX domain, putative OS=Plasmodium berghei (strain Anka) OX=5823 GN=PBANKA_071170	34.223	61.927	16.5	3	3	3	1.251	1.078	1.093	0.827	0.887	0.905
A0A077X972	Myb2 transcription factor, putative OS=Plasmodium berghei (strain Anka) OX=5823 GN=PBANKA_051740	105.42	6.5725	5.2	4	4	4	1.119	1.077	1.041	0.943	0.936	0.973
A0A077X978	BIR protein OS=Plasmodium berghei (strain Anka) OX=5823 GN=PBANKA_050020	34.878	8.9473	5.3	1	1	1
A0A077X979	DNA replication licensing factor MCM7 OS=Plasmodium berghei (strain Anka) OX=5823 GN=MCM7	94.671	83.519	23.6	18	21	18	0.868	0.918	0.901	1.128	1.087	1.08
A0A077X986	DNA polymerase OS=Plasmodium berghei (strain Anka) OX=5823 GN=PBANKA_050130	126.55	34.101	11.6	12	14	12	0.986	0.955	1.019	1.064	0.95	1.029
A0A077X989	Importin-7, putative OS=Plasmodium berghei (strain Anka) OX=5823 GN=PBANKA_080360	143.63	61.904	19.9	23	34	23	0.978	1.01	0.958	1.032	0.988	1.013
A0A077X995	GDP-fructose:GMP antiporter, putative OS=Plasmodium berghei (strain Anka) OX=5823 GN=PBANKA_030880	35.746	1.5467	2.9	1	1	1	1.1	1.227	0.995	0.897	0.937	0.888
A0A077X998	Uncharacterized protein (Fragment) OS=Plasmodium berghei (strain Anka) OX=5823 GN=PBANKA_030930	190.42	19.177	3.6	5	6	5	1.165	1.141	1.146	0.867	0.921	0.824
A0A077X999	Uncharacterized protein OS=Plasmodium berghei (strain Anka) OX=5823 GN=PBANKA_080410	177.94	48.017	6.5	12	15	12	0.989	1.013	1.015	1.004	0.989	1.01
A0A077X9A0	Uncharacterized protein OS=Plasmodium berghei (strain Anka) OX=5823 GN=PBANKA_051990	180.33	163.65	20.4	27	34	27	1.043	1.028	1.042	0.96	0.981	0.963
A0A077X9A3	PHF5-like protein, putative OS=Plasmodium berghei (strain Anka) OX=5823 GN=PBANKA_050270	12.638	17.86	47.7	6	6	6	0.941	0.918	0.906	1.083	1.102	1.064
A0A077X9A6	Dynamin-like protein, putative OS=Plasmodium berghei (strain Anka) OX=5823 GN=PBANKA_052040	85.807	2.3345	4.3	3	3	2
A0A077X9A8	Eukaryotic translation initiation factor subunit eIF2A, putative OS=Plasmodium berghei (strain Anka) OX=5823 GN=PBANKA_050320	246.87	10.708	4	7	7	7	1.202	1.251	1.259	0.726	0.742	0.883
A0A077X9B0	Rhoptry-associated membrane antigen, putative OS=Plasmodium berghei (strain Anka) OX=5823 GN=PBANKA_080450	76.426	7.3537	4.4	3	4	3	0.885	0.94	0.76	1.148	1.099	1.156
A0A077X9B2	Antigen UB05, putative OS=Plasmodium berghei (strain Anka) OX=5823 GN=PBANKA_052090	13.978	7.725	21	4	10	4	1.135	1.171	1.167	0.815	0.84	0.861
A0A077X9B4	Uncharacterized protein OS=Plasmodium berghei (strain Anka) OX=5823 GN=PBANKA_050370	147.36	-2	1	1	1	1	1.176	1.015	1.124	0.902	0.911	0.905
A0A077X9B8	Serine/threonine protein kinase RIO2, putative OS=Plasmodium berghei (strain Anka) OX=5823 GN=PBANKA_052140	69.29	2.778	3.4	2	2	2	1.136	1.06	1.069	0.946	0.892	0.929
A0A077X9C1	Large subunit rRNA processing RRM protein, putative OS=Plasmodium berghei (strain Anka) OX=5823 GN=PBANKA_050420	43.957	5.4995	14.3	5	5	5	0.99	1.197	1.015	0.954	0.884	0.994
A0A077X9C2	Uncharacterized protein OS=Plasmodium berghei (strain Anka) OX=5823 GN=PBANKA_071440	29.542	3.5611	5.3	1	1	1	1.054	0.889	1.032	1.008	1.109	0.914
A0A077X9D2	Steroid dehydrogenase, putative OS=Plasmodium berghei (strain Anka) OX=5823 GN=PBANKA_052240	37.14	1.0501	3.1	1	1	1
A0A077X9D5	RING zinc finger protein, putative OS=Plasmodium berghei (strain Anka) OX=5823 GN=PBANKA_031190	34.507	1.6798	8	2	2	2	1.075	0.982	1.098	0.976	0.849	1.039
A0A077X9D6	Uncharacterized protein OS=Plasmodium berghei (strain Anka) OX=5823 GN=PBANKA_071540	19.131	2.51	14.9	1	1	1
A0A077X9E0	DNA-directed RNA polymerase subunit beta OS=Plasmodium berghei (strain Anka) OX=5823 GN=PBANKA_031240	148.25	55.866	13.1	14	16	14	1.007	1.011	0.992	0.973	0.945	1.028
A0A077X9E2	Ubiquitin carboxyl-terminal hydrolase OS=Plasmodium berghei (strain Anka) OX=5823 GN=PBANKA_071590	99.619	46.526	19.9	15	20	15	0.932	0.969	0.906	1.043	1.085	1.046
A0A077X9E6	Citrate synthase OS=Plasmodium berghei (strain Anka) OX=5823 GN=PBANKA_050670	65.199	17.989	12.4	7	8	7	0.933	0.948	0.888	1.098	1.082	1.055
A0A077X9E9	Vacuolar protein sorting-associated protein 45, putative OS=Plasmodium berghei (strain Anka) OX=5823 GN=PBANKA_031310	82.335	2.5437	3.7	3	3	3	1	1.083	1.114	0.912	0.944	0.972
A0A077X9F6	Armadillo-domain containing rhoptry protein, putative OS=Plasmodium berghei (strain Anka) OX=5823 GN=PBANKA_071690	30.692	3.0258	8.4	2	2	2	1.261	1.175	1.206	0.794	0.854	0.772
A0A077X9G1	Pre-mRNA-splicing helicase BRR2, putative OS=Plasmodium berghei (strain Anka) OX=5823 GN=PBANKA_052290	288.18	44.238	7.9	19	23	19	1.148	1.104	1.059	0.891	0.875	0.916
A0A077X9G3	Uncharacterized protein OS=Plasmodium berghei (strain Anka) OX=5823 GN=PBANKA_080780	57.814	-2	2.3	1	1	1	1.238	1.169	1.033	0.868	0.853	0.888
A0A077X9G4	Uncharacterized protein OS=Plasmodium berghei (strain Anka) OX=5823 GN=PBANKA_050870	26.424	1.4061	5	1	1	1	1.125	1.053	1.051	0.957	0.924	0.921
A0A077X9G6	Calcium-dependent protein kinase 1 OS=Plasmodium berghei (strain Anka) OX=5823 GN=PBANKA_031420	60.809	20.854	14.5	9	11	9	1.085	1.108	1.115	0.919	0.914	0.891
A0A077X9G7	E3 ubiquitin-protein ligase, putative OS=Plasmodium berghei (strain Anka) OX=5823 GN=PBANKA_080830	62.128	1.0029	2.1	1	1	1	0.958	1.082	1.117	0.871	0.989	1.002
A0A077X9G8	Formin 2, putative OS=Plasmodium berghei (strain Anka) OX=5823 GN=PBANKA_050920	102.68	24.889	12.9	10	10	10	1.131	1.156	1.095	0.962	0.814	0.912
A0A077X9G9	GTP:AMP phosphotransferase, putative OS=Plasmodium berghei (strain Anka) OX=5823 GN=PBANKA_071760	25.982	2.4322	4.4	1	1	1	1.062	1.114	1.042	0.933	0.912	0.968
A0A077X9H0	GTPase-activating protein, putative OS=Plasmodium berghei (strain Anka) OX=5823 GN=PBANKA_080870	105.74	4.1937	2.5	2	3	2	1.132	1.267	1.123	0.872	0.902	0.842
A0A077X9H1	Uncharacterized protein OS=Plasmodium berghei (strain Anka) OX=5823 GN=PBANKA_031460	59.597	60.022	20.4	10	15	10	0.989	0.959	0.948	1.016	1.029	1.062
A0A077X9H5	DEAD/DEAH helicase, putative OS=Plasmodium berghei (strain Anka) OX=5823 GN=PBANKA_031510	57.635	1.8858	3.6	2	3	2
A0A077X9H6	Uncharacterized protein OS=Plasmodium berghei (strain Anka) OX=5823 GN=PBANKA_051020	36.775	7.6831	7.1	3	4	3	1.068	0.978	1.009	0.991	0.995	0.958
A0A077X9H7	Glideosome associated protein with multiple membrane spans 2, putative OS=Plasmodium berghei (strain Anka) OX=5823 GN=PBANKA_052390	42.286	4.6088	6	2	4	2	1.048	1.044	1.185	0.923	0.864	0.964
A0A077X9H8	Uncharacterized protein OS=Plasmodium berghei (strain Anka) OX=5823 GN=PBANKA_080970	35.59	1.0588	3.7	1	2	1
A0A077X9I3	Ribosome associated membrane protein RAMP4, putative OS=Plasmodium berghei (strain Anka) OX=5823 GN=PBANKA_031580	7.5419	17.508	30.9	3	5	3	0.925	0.981	1.002	1.045	1.072	0.98
A0A077X9I4	Small subunit rRNA processing stabilizing factor, putative OS=Plasmodium berghei (strain Anka) OX=5823 GN=PBANKA_051120	80.301	3.6623	4.1	3	3	3	1.073	1.029	1.029	1.015	0.864	1.013
A0A077X9I9	Uncharacterized protein (Fragment) OS=Plasmodium berghei (strain Anka) OX=5823 GN=PBANKA_031610	13.402	0.97829	9.9	1	1	1
A0A077X9J1	Mitochondrial phosphate carrier protein, putative OS=Plasmodium berghei (strain Anka) OX=5823 GN=PBANKA_060110	36.478	37.771	26.9	8	12	8	1.065	1.066	1.048	0.995	0.981	0.939
A0A077X9J6	Uncharacterized protein OS=Plasmodium berghei (strain Anka) OX=5823 GN=PBANKA_060170	49.796	5.6367	5.2	2	2	2
A0A077X9K2	Nucleosome assembly protein, putative OS=Plasmodium berghei (strain Anka) OX=5823 GN=PBANKA_060270	40.318	143.33	39.7	15	30	15	0.98	0.962	0.99	1.009	1.073	1.016
A0A077X9K4	Eukaryotic translation initiation factor 5A OS=Plasmodium berghei (strain Anka) OX=5823 GN=PBANKA_060320	17.554	129.04	68.3	11	24	11	0.839	0.875	0.852	1.089	1.158	1.092
A0A077X9L4	Uncharacterized protein OS=Plasmodium berghei (strain Anka) OX=5823 GN=PBANKA_060460	134.29	1.3565	0.8	1	1	1
A0A077X9L8	Elongation factor 1-beta, putative OS=Plasmodium berghei (strain Anka) OX=5823 GN=PBANKA_081420	30.032	111.76	24.5	7	15	7	0.897	0.916	0.941	1.086	1.039	1.064
A0A077X9M6	Uncharacterized protein OS=Plasmodium berghei (strain Anka) OX=5823 GN=PBANKA_060660	509.76	8.7678	0.7	3	3	3
A0A077X9M8	Phospholipid or glycerol acyltransferase, putative OS=Plasmodium berghei (strain Anka) OX=5823 GN=PBANKA_081520	51.222	43.701	16.9	8	10	8	1.093	1.191	1.124	0.858	0.883	0.881
A0A077X9N2	U6 snRNA-associated Sm-like protein LSm7, putative OS=Plasmodium berghei (strain Anka) OX=5823 GN=PBANKA_060760	12.093	15.011	38.9	2	2	2	1.008	0.911	0.96	1.047	1.13	0.945
A0A077X9N5	Transporter, putative OS=Plasmodium berghei (strain Anka) OX=5823 GN=PBANKA_081570	56.188	30.311	18.7	8	10	8	1.099	1.192	1.093	0.922	0.892	0.867
A0A077X9P5	Uncharacterized protein OS=Plasmodium berghei (strain Anka) OX=5823 GN=PBANKA_081670	22.375	2.3185	13.2	3	3	3	1.134	1.169	1.061	0.87	0.939	0.871
A0A077X9P6	Haloacid dehalogenase-like hydrolase, putative OS=Plasmodium berghei (strain Anka) OX=5823 GN=PBANKA_051720	33.548	127.26	45.9	11	16	11	0.973	0.99	0.951	1.001	1.001	1.039
A0A077X9P7	Uncharacterized protein OS=Plasmodium berghei (strain Anka) OX=5823 GN=PBANKA_060970	173.39	3.8314	1.5	2	2	2
A0A077X9Q0	DNA replication licensing factor MCM5, putative OS=Plasmodium berghei (strain Anka) OX=5823 GN=PBANKA_061020	85.547	16.689	10.8	7	7	7	0.966	0.904	0.91	1.084	1.021	1.055
A0A077X9Q7	Succinate dehydrogenase [ubiquinone] flavoprotein subunit, mitochondrial OS=Plasmodium berghei (strain Anka) OX=5823 GN=PBANKA_051820	70.446	1.3343	4.3	3	4	3
A0A077X9Q9	RNA-binding protein musashi, putative OS=Plasmodium berghei (strain Anka) OX=5823 GN=PBANKA_081770	40.234	87.67	40.1	16	26	16	1.111	1.121	1.09	0.915	0.904	0.901
A0A077X9R2	Methionine--tRNA ligase, putative OS=Plasmodium berghei (strain Anka) OX=5823 GN=PBANKA_051870	104.7	55.451	22	19	25	19	0.954	0.957	0.997	1.013	0.992	1.024
A0A077X9R3	Uncharacterized protein OS=Plasmodium berghei (strain Anka) OX=5823 GN=PBANKA_040140	53.886	11.485	11.4	4	4	4	0.995	1.171	1.048	0.991	0.88	0.95
A0A077X9R5	Ran binding protein 1, putative OS=Plasmodium berghei (strain Anka) OX=5823 GN=PBANKA_072170	32.079	22.278	29.7	9	15	9	0.962	0.961	0.959	1.054	1.037	1.04
A0A077X9S2	HAD superfamily protein, putative OS=Plasmodium berghei (strain Anka) OX=5823 GN=PBANKA_040180	126.5	25.511	10.7	10	10	10	1.191	1.133	1.171	0.871	0.864	0.824
A0A077X9S9	DNA polymerase OS=Plasmodium berghei (strain Anka) OX=5823 GN=PBANKA_061320	198.94	13.695	4.6	6	6	6	0.949	0.965	1.006	1	0.982	1.1
A0A077X9T0	ADP/ATP transporter on adenylate translocase, putative OS=Plasmodium berghei (strain Anka) OX=5823 GN=PBANKA_052020	33.805	24.039	38.9	13	29	13	1.154	1.096	1.196	0.848	0.884	0.861
A0A077X9T4	RNA-binding protein, putative OS=Plasmodium berghei (strain Anka) OX=5823 GN=PBANKA_061370	108.44	5.8091	5.1	5	5	5	0.99	1.101	1.053	0.884	1.014	0.979
A0A077X9U5	TLD domain-containing protein OS=Plasmodium berghei (strain Anka) OX=5823 GN=PBANKA_082070	117.28	5.5078	6	6	6	6	1.035	1.201	1.038	0.89	0.904	0.969
A0A077X9U7	Transcription factor with AP2 domain(S), putative OS=Plasmodium berghei (strain Anka) OX=5823 GN=PBANKA_052170	319.14	5.1548	1	3	3	3	1.057	1.147	1.136	0.958	0.966	0.779
A0A077X9U8	Calcium-dependent protein kinase 4 OS=Plasmodium berghei (strain Anka) OX=5823 GN=PBANKA_061520	60.589	44.165	20.3	13	17	13	0.849	0.836	0.872	1.169	1.155	1.133
A0A077X9V0	Activator of Hsp90 ATPase, putative OS=Plasmodium berghei (strain Anka) OX=5823 GN=PBANKA_040460	41.217	31.953	14.3	4	7	4	0.901	0.865	0.901	1.101	1.147	1.108
A0A077X9V5	Glutaredoxin 1, putative OS=Plasmodium berghei (strain Anka) OX=5823 GN=PBANKA_040470	12.387	49.779	45.9	5	14	5	0.9	0.9	0.926	1.061	1.125	1.056
A0A077X9V6	Inosine-5'-monophosphate dehydrogenase OS=Plasmodium berghei (strain Anka) OX=5823 GN=PBANKA_082170	55.898	72.985	29.8	13	17	13	0.925	0.972	0.931	1.031	1.049	1.077
A0A077X9V7	Uncharacterized protein OS=Plasmodium berghei (strain Anka) OX=5823 GN=PBANKA_040490	35.91	5.1893	9.3	2	2	2	1.097	1.076	1.088	0.969	0.875	0.93
A0A077X9V8	Tubulin alpha chain OS=Plasmodium berghei (strain Anka) OX=5823 GN=PBANKA_052270	49.719	112.04	44	17	40	5	0.732	0.873	0.744	1.236	1.129	1.118
A0A077X9W1	40S ribosomal protein S23, putative OS=Plasmodium berghei (strain Anka) OX=5823 GN=PBANKA_040530	16.116	7.8455	19.3	3	6	3	0.944	0.968	1.063	1.009	1.002	1.113
A0A077X9W2	Uncharacterized protein OS=Plasmodium berghei (strain Anka) OX=5823 GN=PBANKA_082270	39.707	1.54	3.9	1	1	1
A0A077X9X2	Activator of Hsp90 ATPase, putative OS=Plasmodium berghei (strain Anka) OX=5823 GN=PBANKA_040670	16.362	6.1046	26.4	4	5	4	0.904	0.925	0.954	1.058	1.089	1.058
A0A077X9X4	Thioredoxin reductase, putative OS=Plasmodium berghei (strain Anka) OX=5823 GN=PBANKA_082470	71.4	40.767	13.4	9	10	9	0.802	0.797	0.813	1.145	1.193	1.159
A0A077X9Y3	40S ribosomal protein S10, putative OS=Plasmodium berghei (strain Anka) OX=5823 GN=PBANKA_061720	16.627	22.76	39.4	5	7	5	0.969	0.97	0.959	1.013	1.073	0.982
A0A077X9Z1	Phosphoinositide-binding protein, putative OS=Plasmodium berghei (strain Anka) OX=5823 GN=PBANKA_061820	228.49	12.794	5.3	10	11	10	1.084	1.16	1.106	0.934	0.854	0.921
A0A077X9Z2	Parasite-infected erythrocyte surface protein OS=Plasmodium berghei (strain Anka) OX=5823 GN=PBANKA_040850	118.88	47.015	18.6	17	23	17	1.107	1.038	1.084	0.943	0.931	0.935
A0A077X9Z6	Secreted ookinete protein, putative OS=Plasmodium berghei (strain Anka) OX=5823 GN=PBANKA_061920	54.714	14.781	16.9	9	14	9	0.611	0.685	0.564	1.369	1.405	1.329
A0A077XA00	Uncharacterized protein OS=Plasmodium berghei (strain Anka) OX=5823 GN=PBANKA_052370	39.526	1.6699	5.1	2	2	2	1.226	1.261	1.294	0.764	0.843	0.686
A0A077XA01	Rhoptry-associated leucine zipper-like protein 1, putative OS=Plasmodium berghei (strain Anka) OX=5823 GN=PBANKA_061970	63.083	34.151	10.3	5	8	5	1.253	1.204	1.14	0.793	0.82	0.805
A0A077XA04	Early transcribed membrane protein OS=Plasmodium berghei (strain Anka) OX=5823 GN=PBANKA_052420	16.748	4.3928	17.4	3	4	2	0.704	0.783	0.693	1.141	1.362	1.26
A0A077XA14	Uncharacterized protein OS=Plasmodium berghei (strain Anka) OX=5823 GN=PBANKA_080200	236.83	1.8212	0.7	1	2	1	1.289	1.239	1.196	0.761	0.752	0.831
A0A077XA16	Glycogen synthase kinase 3 OS=Plasmodium berghei (strain Anka) OX=5823 GN=PBANKA_041040	49.737	1.1169	1.9	1	1	1
A0A077XA18	Uncharacterized protein OS=Plasmodium berghei (strain Anka) OX=5823 GN=PBANKA_060090	23.399	1.2765	6.4	1	1	1	0.908	0.885	0.997	1.003	1.096	1.099
A0A077XA23	Uncharacterized protein OS=Plasmodium berghei (strain Anka) OX=5823 GN=PBANKA_082670	25.252	252.51	48.2	11	40	11	1.125	1.063	1.091	0.902	0.911	0.899
A0A077XA24	Uncharacterized protein OS=Plasmodium berghei (strain Anka) OX=5823 GN=PBANKA_080270	122.28	2.12	1.6	1	1	1
A0A077XA26	Uncharacterized protein OS=Plasmodium berghei (strain Anka) OX=5823 GN=PBANKA_062220	376.33	1.1367	0.8	2	2	2	1.013	1.145	1.143	0.864	0.917	0.952
A0A077XA28	Monocarboxylase transporter, putative OS=Plasmodium berghei (strain Anka) OX=5823 GN=PBANKA_082720	58.227	10.698	4.9	2	3	2	1.212	1.11	1.188	0.856	0.865	0.819
A0A077XA31	Mago nashi protein homologue, putative OS=Plasmodium berghei (strain Anka) OX=5823 GN=PBANKA_062270	17.601	3.5443	28.4	5	5	5	1.114	1.09	0.981	0.986	0.842	0.921
A0A077XA32	Sua5/YciO/YrdC family protein, putative OS=Plasmodium berghei (strain Anka) OX=5823 GN=PBANKA_060250	63.129	3.8657	4.4	2	2	2	0.949	1.035	0.931	1.052	1.012	1.03
A0A077XA34	Inositol-phosphate phosphatase, putative OS=Plasmodium berghei (strain Anka) OX=5823 GN=PBANKA_080320	295.68	28.266	2.7	6	6	6	1.075	1.154	1.072	0.993	0.844	0.903
A0A077XA37	Vesicle transport v-SNARE protein, putative OS=Plasmodium berghei (strain Anka) OX=5823 GN=PBANKA_041180	23.684	5.4948	6.6	1	1	1	0.93	1.064	1.022	0.996	0.989	1.014
A0A077XA40	Phosphatidylserine decarboxylase, putative OS=Plasmodium berghei (strain Anka) OX=5823 GN=PBANKA_082870	41.587	18.077	21.8	7	9	7	1.076	1.117	1.07	0.945	0.881	0.95
A0A077XA47	Ribosomal protein L37 OS=Plasmodium berghei (strain Anka) OX=5823 GN=PBANKA_080400	10.579	7.8612	44.6	6	7	6	0.911	0.882	0.909	1.079	1.124	1.067
A0A077XA48	Guanylate kinase, putative OS=Plasmodium berghei (strain Anka) OX=5823 GN=PBANKA_082970	23.983	11.712	26.4	5	5	5	0.988	1.062	0.905	1.036	0.971	1.064
A0A077XA51	High molecular weight rhoptry protein 2, putative OS=Plasmodium berghei (strain Anka) OX=5823 GN=PBANKA_083020	160.02	271.66	33.8	48	118	48	1.186	1.154	1.198	0.817	0.838	0.842
A0A077XA55	Uncharacterized protein OS=Plasmodium berghei (strain Anka) OX=5823 GN=PBANKA_083060	19.465	1.1304	4.8	1	1	1
A0A077XA56	Uncharacterized protein OS=Plasmodium berghei (strain Anka) OX=5823 GN=PBANKA_060490	295.77	1.4918	0.4	1	1	1	1.274	1.304	1.335	0.684	0.748	0.737
A0A077XA60	Uncharacterized protein OS=Plasmodium berghei (strain Anka) OX=5823 GN=PBANKA_060540	80.762	17.572	8.9	6	7	6	0.916	0.965	0.945	1.093	0.976	1.042
A0A077XA71	Proteasome, putative OS=Plasmodium berghei (strain Anka) OX=5823 GN=PBANKA_083260	31.722	65.539	33.1	7	12	7	0.895	0.851	0.931	1.102	1.102	1.123
A0A077XA73	Formate-nitrite transporter, putative OS=Plasmodium berghei (strain Anka) OX=5823 GN=PBANKA_041440	34.224	7.2221	7.7	2	3	2	1.193	1.097	1.297	0.766	0.769	0.857
A0A077XA75	Protein disulfide-isomerase OS=Plasmodium berghei (strain Anka) OX=5823 GN=PBANKA_070280	55.41	247.94	53.5	26	79	26	0.913	0.884	0.918	1.09	1.095	1.073
A0A077XA76	M18 aspartyl aminopeptidase, putative OS=Plasmodium berghei (strain Anka) OX=5823 GN=PBANKA_083310	56.368	28.729	21.1	10	13	10	0.83	0.845	0.867	1.168	1.121	1.121
A0A077XA77	E3 ubiquitin-protein ligase, putative OS=Plasmodium berghei (strain Anka) OX=5823 GN=PBANKA_080490	106.73	17.97	9.6	9	11	9	0.993	1.02	1.032	1.051	0.953	0.985
A0A077XA79	Uncharacterized protein OS=Plasmodium berghei (strain Anka) OX=5823 GN=PBANKA_060740	162.05	17.788	7.6	9	13	9	0.955	0.991	0.977	0.984	0.977	1.055
A0A077XA82	Uncharacterized protein OS=Plasmodium berghei (strain Anka) OX=5823 GN=PBANKA_083360	153.3	78.027	18.6	21	27	21	1.023	1.067	1.057	0.947	0.965	0.969
A0A077XA83	Coatomer subunit beta' OS=Plasmodium berghei (strain Anka) OX=5823 GN=PBANKA_041550	116.6	34.762	8.9	8	9	8	1.017	1.085	1.018	0.92	0.967	0.947
A0A077XA86	Uncharacterized protein OS=Plasmodium berghei (strain Anka) OX=5823 GN=PBANKA_083410	106.91	-2	1.3	1	1	1	1.302	1.377	1.306	0.713	0.666	0.728
A0A077XA89	High molecular weight rhoptry protein 3, putative OS=Plasmodium berghei (strain Anka) OX=5823 GN=PBANKA_041600	105.07	223.79	46.3	42	96	42	1.134	1.138	1.174	0.837	0.878	0.852
A0A077XA94	Copper-transporting ATPase OS=Plasmodium berghei (strain Anka) OX=5823 GN=PBANKA_041650	226.23	7.8949	2.4	5	6	5	1.066	0.949	1.114	0.926	0.936	0.987
A0A077XA96	Uncharacterized protein OS=Plasmodium berghei (strain Anka) OX=5823 GN=PBANKA_083510	16.186	1.6617	13	2	2	2	1.146	1.027	1.268	0.785	0.902	0.907
A0A077XA99	Uncharacterized protein OS=Plasmodium berghei (strain Anka) OX=5823 GN=PBANKA_080640	51.246	12.009	5.4	2	3	2	1.072	1.153	1.191	0.855	0.919	0.852
A0A077XAA0	cAMP-dependent protein kinase catalytic subunit OS=Plasmodium berghei (strain Anka) OX=5823 GN=PBANKA_083560	40.133	7.0182	11.1	4	6	4	1.008	1.057	1.033	0.983	0.972	0.984
A0A077XAA7	60S ribosomal protein L32, putative OS=Plasmodium berghei (strain Anka) OX=5823 GN=PBANKA_041750	15.523	22.094	42	6	21	6	0.993	0.979	0.972	1.018	1.003	1.022
A0A077XAB0	Glutathione peroxidase OS=Plasmodium berghei (strain Anka) OX=5823 GN=PBANKA_061050	23.557	23.969	9.5	1	1	1
A0A077XAB1	Stomatin-like protein OS=Plasmodium berghei (strain Anka) OX=5823 GN=PBANKA_080710	45.091	9.002	9.3	3	3	3	1.11	0.977	0.972	1.006	0.944	1.007
A0A077XAB3	DEAD/DEAH box helicase, putative OS=Plasmodium berghei (strain Anka) OX=5823 GN=PBANKA_041800	288.79	73.283	10.2	27	34	27	0.987	1.013	1.034	0.994	1.018	0.997
A0A077XAB4	40S ribosomal protein S11, putative OS=Plasmodium berghei (strain Anka) OX=5823 GN=PBANKA_080760	18.72	26.351	52.8	10	30	10	0.919	0.919	0.944	1.054	1.056	1.066
A0A077XAB9	Uncharacterized protein OS=Plasmodium berghei (strain Anka) OX=5823 GN=PBANKA_041850	50.612	1.9608	2.1	1	1	1	1.186	1.044	1.213	0.825	0.862	0.909
A0A077XAC1	Uncharacterized protein OS=Plasmodium berghei (strain Anka) OX=5823 GN=PBANKA_080850	9.5229	2.3706	11.4	2	2	2
A0A077XAC3	DnaJ protein, putative OS=Plasmodium berghei (strain Anka) OX=5823 GN=PBANKA_070680	75.395	93.183	31.7	20	30	20	1.119	1.153	1.123	0.873	0.894	0.886
A0A077XAC4	Fam-b protein OS=Plasmodium berghei (strain Anka) OX=5823 GN=PBANKA_050060	28.891	17.309	17.3	5	8	5	1.064	1.241	1.133	0.822	0.92	0.863
A0A077XAC5	Translation initiation factor SUI1, putative OS=Plasmodium berghei (strain Anka) OX=5823 GN=PBANKA_080900	94.773	2.1936	2.1	2	2	2	0.945	1.109	1.058	0.933	0.997	0.979
A0A077XAC8	Histone acetyltransferase GCN5, putative OS=Plasmodium berghei (strain Anka) OX=5823 GN=PBANKA_070730	151.08	19.971	5.7	6	7	6	1.117	1.161	1.195	0.95	0.881	0.856
A0A077XAD4	Uncharacterized protein OS=Plasmodium berghei (strain Anka) OX=5823 GN=PBANKA_070780	36.809	10.297	12.4	4	4	4	1.082	1.123	1.058	0.888	0.932	0.985
A0A077XAD6	Apoptosis-related protein, putative OS=Plasmodium berghei (strain Anka) OX=5823 GN=PBANKA_081050	15.536	8.4052	34.4	5	6	5	0.931	0.967	0.947	1.013	1.132	1.027
A0A077XAD9	Small nuclear ribonucleoprotein Sm D3 OS=Plasmodium berghei (strain Anka) OX=5823 GN=PBANKA_081100	12.852	9.2405	27.6	3	3	3	0.997	1.081	0.981	0.889	1.085	0.982
A0A077XAE0	Small nuclear ribonucleoprotein G OS=Plasmodium berghei (strain Anka) OX=5823 GN=PBANKA_070840	9.45	2.8333	14.5	1	1	1
A0A077XAE2	26s proteasome regulatory subunit p55, putative OS=Plasmodium berghei (strain Anka) OX=5823 GN=PBANKA_050220	55.277	51.631	25.5	10	16	10	0.937	1.017	0.955	1.018	1.019	1.039
A0A077XAE4	Uncharacterized protein OS=Plasmodium berghei (strain Anka) OX=5823 GN=PBANKA_061350	42.667	3.8561	5.4	2	2	2	0.865	0.934	1.119	0.833	1.155	1.084
A0A077XAE5	DNA primase large subunit OS=Plasmodium berghei (strain Anka) OX=5823 GN=PBANKA_081200	63.719	11.81	10.1	5	5	5	0.99	1.036	0.948	0.995	1.032	1.014
A0A077XAE9	Uncharacterized protein OS=Plasmodium berghei (strain Anka) OX=5823 GN=PBANKA_061400	55.71	21.846	13.2	6	6	6	0.893	0.839	0.926	1.086	1.125	1.106
A0A077XAF2	Uncharacterized protein OS=Plasmodium berghei (strain Anka) OX=5823 GN=PBANKA_070940	13.258	4.0537	19.8	3	3	3	1.118	0.995	1.108	0.88	0.97	0.951
A0A077XAF3	Inhibitor of cysteine proteases OS=Plasmodium berghei (strain Anka) OX=5823 GN=PBANKA_081300	39.974	37.361	21.5	7	12	7	0.981	1.025	1.008	0.984	0.957	1.016
A0A077XAF4	Eukaryotic translation initiation factor 3 subunit I OS=Plasmodium berghei (strain Anka) OX=5823 GN=PBANKA_061450	37.213	135.02	43.4	14	17	14	1.031	1.047	1.027	1.006	0.963	0.939
A0A077XAF6	Dynamin-like protein, putative OS=Plasmodium berghei (strain Anka) OX=5823 GN=PBANKA_090360	93.519	68.351	23	18	26	17	1.023	0.995	1.018	1.013	0.963	1.024
A0A077XAF8	Uncharacterized protein OS=Plasmodium berghei (strain Anka) OX=5823 GN=PBANKA_081350	28.217	53.099	24.7	5	6	5	1.166	1.226	1.099	0.883	0.85	0.827
A0A077XAG0	60S ribosomal protein L30e, putative OS=Plasmodium berghei (strain Anka) OX=5823 GN=PBANKA_050360	11.813	73.873	63.9	6	12	6	0.943	0.859	0.927	1.071	1.079	1.096
A0A077XAG1	Ras-related protein Rab-6, putative OS=Plasmodium berghei (strain Anka) OX=5823 GN=PBANKA_090410	23.731	37.889	44.9	9	15	9	1.119	1.082	1.09	0.942	0.921	0.869
A0A077XAG2	Uncharacterized protein OS=Plasmodium berghei (strain Anka) OX=5823 GN=PBANKA_081400	17.122	4.5266	10.3	1	1	1	0.895	1.054	0.779	1.065	0.987	1.216
A0A077XAG3	Uncharacterized protein OS=Plasmodium berghei (strain Anka) OX=5823 GN=PBANKA_071040	57.009	-2	2.5	1	1	1
A0A077XAH0	U6 snRNA-associated Sm-like protein LSm3 OS=Plasmodium berghei (strain Anka) OX=5823 GN=LSM3	10.507	23.195	35.2	3	3	3	1.018	1.011	1.086	1.021	0.938	0.935
A0A077XAH2	S-adenosyl-L-methionine-dependent methyltransferase, putative OS=Plasmodium berghei (strain Anka) OX=5823 GN=PBANKA_050460	56.068	4.3641	4	2	3	2	0.976	1.087	0.963	1.005	0.961	1.025
A0A077XAH3	Translation initiation factor eIF-1A, putative OS=Plasmodium berghei (strain Anka) OX=5823 GN=PBANKA_090560	17.846	14.301	21.3	3	5	3	0.863	0.693	0.858	1.185	1.182	1.175
A0A077XAH4	Uncharacterized protein OS=Plasmodium berghei (strain Anka) OX=5823 GN=PBANKA_061650	20.551	9.374	26.6	4	5	4	0.985	0.956	1.148	0.896	1.077	1.006
A0A077XAH7	ADP-ribosylation factor, putative OS=Plasmodium berghei (strain Anka) OX=5823 GN=PBANKA_050510	20.862	42.134	41.4	7	21	7	1.051	1.061	1.059	0.988	0.958	0.943
A0A077XAH9	Coproporphyrinogen-III oxidase, putative OS=Plasmodium berghei (strain Anka) OX=5823 GN=PBANKA_090660	56.806	7.1982	5.2	2	2	2	1.17	1.088	1.085	0.921	0.913	0.863
A0A077XAI1	Transmembrane 9 superfamily member OS=Plasmodium berghei (strain Anka) OX=5823 GN=PBANKA_050560	73.268	50.942	5.8	4	4	4	1.132	1.105	1.171	0.885	0.845	0.902
A0A077XAI4	3'-5' exoribonuclease Csl4 homolog, putative OS=Plasmodium berghei (strain Anka) OX=5823 GN=PBANKA_061750	21.752	2.5378	9.3	2	2	2
A0A077XAI5	Type II NADH:ubiquinone oxidoreductase OS=Plasmodium berghei (strain Anka) OX=5823 GN=PBANKA_081600	63.13	1.1506	1.7	1	1	1	1.093	1.033	1.029	0.932	0.919	1.015
A0A077XAI6	Uncharacterized protein OS=Plasmodium berghei (strain Anka) OX=5823 GN=PBANKA_050610	194.52	43.989	9	14	14	14	1.021	1.069	1.098	0.929	0.917	1.001
A0A077XAI8	U3 small nucleolar ribonucleoprotein, putative OS=Plasmodium berghei (strain Anka) OX=5823 GN=PBANKA_071200	41.022	4.0187	5.2	2	2	2	1.234	0.997	1.076	0.91	0.761	1.053
A0A077XAI9	Uncharacterized protein OS=Plasmodium berghei (strain Anka) OX=5823 GN=PBANKA_061800	16.34	1.9389	7.4	1	1	1
A0A077XAJ2	Zinc finger protein, putative OS=Plasmodium berghei (strain Anka) OX=5823 GN=PBANKA_071230	26.187	0.87964	8	2	2	2	1.077	0.919	1.071	0.907	0.922	1.111
A0A077XAJ3	Pre-mRNA splicing factor, putative OS=Plasmodium berghei (strain Anka) OX=5823 GN=PBANKA_050660	55.65	15.29	15.2	7	9	7	1.026	1.018	1.06	1.011	0.965	0.912
A0A077XAJ8	CDGSH iron-sulfur domain-containing protein, putative OS=Plasmodium berghei (strain Anka) OX=5823 GN=PBANKA_050710	13.576	1.7637	8.5	1	2	1	1.106	1.042	1.008	1.037	0.866	0.969
A0A077XAJ9	Uncharacterized protein OS=Plasmodium berghei (strain Anka) OX=5823 GN=PBANKA_090910	22.646	30.201	31.3	5	7	5	1.1	1.093	1.039	0.909	0.969	0.926
A0A077XAK1	Uncharacterized protein OS=Plasmodium berghei (strain Anka) OX=5823 GN=PBANKA_071280	43.84	15.338	5.5	1	1	1
A0A077XAK2	Transcription factor with AP2 domain(S), putative OS=Plasmodium berghei (strain Anka) OX=5823 GN=PBANKA_090960	254.12	39.286	2.7	4	5	4	0.925	1.088	0.818	1.048	1.033	1.094
A0A077XAK3	Ubiquitin fusion degradation protein 1, putative OS=Plasmodium berghei (strain Anka) OX=5823 GN=PBANKA_081750	34.915	1.4599	3.1	1	1	1
A0A077XAK6	Beta-catenin-like protein 1, putative OS=Plasmodium berghei (strain Anka) OX=5823 GN=PBANKA_091010	61.224	0.97549	2.1	1	1	1
A0A077XAL0	Ubiquitin-related modifier 1 homolog OS=Plasmodium berghei (strain Anka) OX=5823 GN=PBANKA_091060	14.583	9.3246	21.6	2	2	2	1.001	0.966	0.98	1.049	1.055	0.958
A0A077XAL1	Chromodomain-helicase-DNA-binding protein 1, putative OS=Plasmodium berghei (strain Anka) OX=5823 GN=PBANKA_050810	304.72	41.316	8.7	22	25	22	1.153	1.151	1.128	0.862	0.848	0.875
A0A077XAL3	Protein kinase c inhibitor-like protein, putative OS=Plasmodium berghei (strain Anka) OX=5823 GN=PBANKA_071330	21.108	23.725	18.3	5	6	5	0.865	0.877	0.89	1.129	1.159	1.107
A0A077XAL4	Uncharacterized protein OS=Plasmodium berghei (strain Anka) OX=5823 GN=PBANKA_081850	77.587	3.6813	6	4	4	4
A0A077XAM0	Secreted acid phosphatase, putative OS=Plasmodium berghei (strain Anka) OX=5823 GN=PBANKA_081900	44.306	36.719	23.5	9	19	9	1.296	1.264	1.262	0.722	0.754	0.78
A0A077XAM8	Casein kinase 1 OS=Plasmodium berghei (strain Anka) OX=5823 GN=PBANKA_091210	37.672	17.271	22.3	8	10	8	1.095	1.105	1.073	0.956	0.886	0.935
A0A077XAN1	DNAJ-like molecular chaperone protein, putative OS=Plasmodium berghei (strain Anka) OX=5823 GN=PBANKA_082000	44.779	57.935	24.1	8	12	8	1.156	1.122	1.143	0.896	0.881	0.872
A0A077XAN3	Meiotic recombination protein DMC1 OS=Plasmodium berghei (strain Anka) OX=5823 GN=PBANKA_071400	37.625	1.184	2.6	1	1	1	1.444	1.453	1.428	0.586	0.589	0.617
A0A077XAN9	Chaperone protein ClpB1, putative OS=Plasmodium berghei (strain Anka) OX=5823 GN=PBANKA_071420	119	176.94	25.3	22	30	22	1.073	1.118	1.09	0.877	0.886	0.914
A0A077XAP4	Uncharacterized protein OS=Plasmodium berghei (strain Anka) OX=5823 GN=PBANKA_070110	19.102	7.5215	12.2	2	3	2	1.003	0.922	0.975	1.082	1.04	0.985
A0A077XAP8	Uncharacterized protein OS=Plasmodium berghei (strain Anka) OX=5823 GN=PBANKA_070160	25.81	0.92597	5.1	1	1	1
A0A077XAQ3	RNA (Uracil-5-)methyltransferase, putative OS=Plasmodium berghei (strain Anka) OX=5823 GN=PBANKA_091460	92.422	6.861	6.2	4	4	4	1.236	1.12	1.035	0.889	0.829	0.935
A0A077XAQ6	Uncharacterized protein OS=Plasmodium berghei (strain Anka) OX=5823 GN=PBANKA_051260	66.85	2.5775	1.8	1	2	1	1.007	1.072	1.08	0.83	1	1.029
A0A077XAQ9	LEM3/CDC50 family protein, putative OS=Plasmodium berghei (strain Anka) OX=5823 GN=PBANKA_091510	44.432	1.5213	2.4	1	1	1
A0A077XAR1	Uncharacterized protein OS=Plasmodium berghei (strain Anka) OX=5823 GN=PBANKA_082250	194.17	0.9554	0.5	1	1	1
A0A077XAR3	Adenosine deaminase, putative OS=Plasmodium berghei (strain Anka) OX=5823 GN=PBANKA_051360	41.989	201.89	51.8	21	77	21	1.114	1.071	1.104	0.909	0.913	0.912
A0A077XAR4	Aquaglyceroporin OS=Plasmodium berghei (strain Anka) OX=5823 GN=PBANKA_091560	28.141	3.644	3.5	1	3	1	1.227	1.229	1.273	0.836	0.786	0.72
A0A077XAR5	Eukaryotic translation initiation factor 3 subunit G OS=Plasmodium berghei (strain Anka) OX=5823 GN=PBANKA_071520	31.554	55.09	29.4	6	9	6	0.997	1.01	1.015	0.968	1	0.964
A0A077XAR6	Ubiquitin-like protein, putative OS=Plasmodium berghei (strain Anka) OX=5823 GN=PBANKA_082300	161.46	101.5	16.8	21	24	21	0.958	1.066	0.93	1.059	1.01	0.979
A0A077XAR7	Pre-mRNA-splicing factor ATP-dependent RNA helicase PRP22, putative OS=Plasmodium berghei (strain Anka) OX=5823 GN=PBANKA_051410	133.8	1.4511	0.7	1	2	1	1.064	1.132	1.074	0.958	0.918	0.891
A0A077XAR8	Ubiquitin conjugation factor E4 B, putative OS=Plasmodium berghei (strain Anka) OX=5823 GN=PBANKA_070410	142.26	10.369	4.9	6	6	6	0.966	0.981	1.008	1.011	0.987	1.059
A0A077XAR9	Nucleic acid binding protein, putative OS=Plasmodium berghei (strain Anka) OX=5823 GN=PBANKA_091610	31.772	26.103	21.6	7	10	7	0.853	0.818	0.82	1.154	1.186	1.179
A0A077XAS2	Glutamine synthetase, putative OS=Plasmodium berghei (strain Anka) OX=5823 GN=PBANKA_082350	64.271	112.67	33.8	19	30	19	1.043	1.029	0.993	0.988	1.003	1
A0A077XAS4	Probable tRNA N6-adenosine threonylcarbamoyltransferase OS=Plasmodium berghei (strain Anka) OX=5823 GN=PBANKA_051460	67.942	1.6168	1.6	1	1	1
A0A077XAS6	Lysine decarboxylase-like protein, putative OS=Plasmodium berghei (strain Anka) OX=5823 GN=PBANKA_071570	40.061	63.45	26.8	9	13	9	0.962	0.973	0.927	1.042	1.065	1.029
A0A077XAT2	Structural maintenance of chromosome protein, putative (Fragment) OS=Plasmodium berghei (strain Anka) OX=5823 GN=PBANKA_091750	153.5	8.9718	3.2	4	5	2
A0A077XAU4	Leucine-rich repeat protein OS=Plasmodium berghei (strain Anka) OX=5823 GN=PBANKA_051660	36.735	8.031	14.2	5	7	5	0.95	0.922	1.003	1.061	0.977	1.08
A0A077XAU5	Dynein light chain 1 OS=Plasmodium berghei (strain Anka) OX=5823 GN=PBANKA_070810	22.887	6.1466	6.1	1	1	1	0.672	0.619	0.684	1.377	1.248	1.33
A0A077XAU8	26S proteasome regulatory complex subunit, putative OS=Plasmodium berghei (strain Anka) OX=5823 GN=PBANKA_091900	46.572	47.834	20.1	8	12	8	0.958	0.899	0.925	1.041	1.074	1.046
A0A077XAV0	Uncharacterized protein OS=Plasmodium berghei (strain Anka) OX=5823 GN=PBANKA_051710	14.282	15.459	17.2	3	4	3	0.969	1.02	1.153	1.023	0.885	0.973
A0A077XAV1	Clp1-related protein, putative OS=Plasmodium berghei (strain Anka) OX=5823 GN=PBANKA_070920	67.82	1.4703	2.9	2	2	2
A0A077XAV7	Multiprotein bridging factor type 1, putative OS=Plasmodium berghei (strain Anka) OX=5823 GN=PBANKA_092000	15.625	12.538	30.1	4	6	4	0.947	0.867	0.923	1.068	1.032	1.078
A0A077XAW0	Uncharacterized protein OS=Plasmodium berghei (strain Anka) OX=5823 GN=PBANKA_071720	190.01	-2	0.9	1	1	1	1.094	1.193	0.985	0.939	0.946	0.884
A0A077XAW2	Uncharacterized protein OS=Plasmodium berghei (strain Anka) OX=5823 GN=PBANKA_092060	97.386	1.0084	1.9	2	2	2	1.077	1.044	1.028	0.93	0.971	0.972
A0A077XAW3	Uncharacterized protein OS=Plasmodium berghei (strain Anka) OX=5823 GN=PBANKA_071120	46.587	68.003	42.4	11	14	11	1.193	1.143	1.148	0.869	0.84	0.87
A0A077XAW4	Coatomer subunit zeta, putative OS=Plasmodium berghei (strain Anka) OX=5823 GN=PBANKA_071740	25.251	16.521	16.4	3	3	3	0.995	1.041	0.928	1.019	0.997	1.033
A0A077XAW9	CCAT-binding transcription factor-like protein, putative OS=Plasmodium berghei (strain Anka) OX=5823 GN=PBANKA_051910	31.787	11.8	8.2	2	2	2
A0A077XAX1	RNA-binding protein, putative OS=Plasmodium berghei (strain Anka) OX=5823 GN=PBANKA_092160	85.275	4.0451	4.3	3	3	3
A0A077XAX2	Uncharacterized protein OS=Plasmodium berghei (strain Anka) OX=5823 GN=PBANKA_071220	32.738	11.021	11.8	3	6	3	1.262	1.102	1.251	0.771	0.817	0.821
A0A077XAX5	40S ribosomal protein S18, putative OS=Plasmodium berghei (strain Anka) OX=5823 GN=PBANKA_092210	17.882	31.374	50.6	8	17	8	0.975	0.957	0.939	1.028	1.042	1.015
A0A077XAY2	Enhancer of rudimentary homolog OS=Plasmodium berghei (strain Anka) OX=5823 GN=PBANKA_052060	12.469	13.151	33.3	3	5	3	0.945	0.79	1.045	1.13	1.054	0.861
A0A077XAY3	GrpE protein homolog OS=Plasmodium berghei (strain Anka) OX=5823 GN=PBANKA_092360	32.886	38.288	36.8	10	18	10	0.993	1.012	0.968	1.033	1	1.007
A0A077XAY6	Histone deacetylase OS=Plasmodium berghei (strain Anka) OX=5823 GN=PBANKA_082650	50.947	8.2153	8.9	3	3	3	1.095	0.959	1.042	0.931	1.042	0.946
A0A077XAZ3	NAD synthase, putative OS=Plasmodium berghei (strain Anka) OX=5823 GN=PBANKA_082750	101.53	111.98	28.7	23	34	23	0.997	0.999	0.976	1.027	0.999	1.026
A0A077XAZ6	Adenylate kinase 2, putative OS=Plasmodium berghei (strain Anka) OX=5823 GN=PBANKA_071390	31.867	56.528	24	6	8	6	0.876	0.844	0.9	1.106	1.106	1.147
A0A077XAZ8	RNA-binding protein, putative OS=Plasmodium berghei (strain Anka) OX=5823 GN=PBANKA_071790	50.802	1.3529	2	1	1	1	1.264	1.237	1.285	0.778	0.758	0.752
A0A077XB00	Uncharacterized protein OS=Plasmodium berghei (strain Anka) OX=5823 GN=PBANKA_092560	31.74	4.532	6.4	2	2	2	1.027	1.085	1.136	0.92	0.98	0.882
A0A077XB09	Protein GCN20, putative OS=Plasmodium berghei (strain Anka) OX=5823 GN=PBANKA_092660	90.13	11.063	8.3	7	7	7	1.045	1.053	1.039	0.966	1.003	0.958
A0A077XB10	RNA-binding protein, putative OS=Plasmodium berghei (strain Anka) OX=5823 GN=PBANKA_083000	32.388	22.003	24.4	8	13	8	1.013	1.022	1.092	0.961	0.999	0.925
A0A077XB12	Histone acetyltransferase, putative OS=Plasmodium berghei (strain Anka) OX=5823 GN=PBANKA_071840	116.07	8.9458	8.5	8	8	8	1.073	1.094	1.028	0.899	0.961	0.95
A0A077XB13	Uncharacterized protein OS=Plasmodium berghei (strain Anka) OX=5823 GN=PBANKA_092710	19.117	1.7566	7.1	1	1	1
A0A077XB22	Phosphoglycerate mutase OS=Plasmodium berghei (strain Anka) OX=5823 GN=PBANKA_092810	28.707	112.41	53.6	18	56	18	0.886	0.88	0.888	1.116	1.104	1.094
A0A077XB24	Nucleolar protein Nop52, putative OS=Plasmodium berghei (strain Anka) OX=5823 GN=PBANKA_083190	65.509	1.3748	1.6	1	1	1	0.986	1.533	1.059	0.788	0.932	0.773
A0A077XB25	26S proteasome AAA-ATPase subunit RPT3, putative OS=Plasmodium berghei (strain Anka) OX=5823 GN=PBANKA_071560	45.192	30.088	41.8	14	17	13	1.008	0.995	1.011	0.982	0.922	1.064
A0A077XB29	Eukaryotic initiation factor, putative OS=Plasmodium berghei (strain Anka) OX=5823 GN=PBANKA_052310	44.683	35.245	26.4	10	12	9	1.133	1.069	1.071	0.951	0.921	0.95
A0A077XB32	Protein MAM3, putative OS=Plasmodium berghei (strain Anka) OX=5823 GN=PBANKA_083290	113.54	2.1513	1	1	1	1
A0A077XB33	Acyl-CoA-binding protein, putative OS=Plasmodium berghei (strain Anka) OX=5823 GN=PBANKA_092910	36.249	3.4525	11.7	4	5	4	0.954	1.164	1.052	1.002	0.876	0.983
A0A077XB34	Uncharacterized protein OS=Plasmodium berghei (strain Anka) OX=5823 GN=PBANKA_071610	174.07	-2	0.5	1	1	1
A0A077XB35	Memo-like protein OS=Plasmodium berghei (strain Anka) OX=5823 GN=PBANKA_071960	34.24	6.5805	8.8	3	4	3	0.979	0.914	1.033	1.01	1.039	1.017
A0A077XB37	Pre-RNA processing ribonucleoprotein, putative OS=Plasmodium berghei (strain Anka) OX=5823 GN=PBANKA_092960	57.645	65.118	26.3	11	14	11	1.044	1.074	1.071	0.978	0.906	0.961
A0A077XB43	Mitochondrial-processing peptidase subunit beta, putative OS=Plasmodium berghei (strain Anka) OX=5823 GN=PBANKA_083440	54.987	100.08	38	17	27	17	1.04	1.024	1.073	0.95	0.938	0.987
A0A077XB46	Uncharacterized protein OS=Plasmodium berghei (strain Anka) OX=5823 GN=PBANKA_052410	34.793	8.5915	17.5	4	6	4	1.212	1.119	1.127	0.845	0.846	0.897
A0A077XB47	Eukaryotic translation initiation factor 3 subunit M OS=Plasmodium berghei (strain Anka) OX=5823 GN=PBANKA_072030	51.417	103.88	31.6	14	24	14	0.97	0.972	0.993	1.036	1.025	0.998
A0A077XB53	Uncharacterized protein OS=Plasmodium berghei (strain Anka) OX=5823 GN=PBANKA_093110	24.779	29.329	26.5	5	7	5	0.82	0.864	0.847	1.188	1.158	1.178
A0A077XB56	BIR protein OS=Plasmodium berghei (strain Anka) OX=5823 GN=PBANKA_060030	38.977	-2	2.7	1	1	1
A0A077XB59	Guanine nucleotide-exchange factor SEC12, putative OS=Plasmodium berghei (strain Anka) OX=5823 GN=PBANKA_093160	48.884	25.144	27.7	10	12	10	1.091	1.122	1.109	0.862	0.928	0.923
A0A077XB60	Cdc2-related protein kinase 3 OS=Plasmodium berghei (strain Anka) OX=5823 GN=PBANKA_071730	144.55	2.1679	1.5	2	2	2	1.151	1.25	1.205	0.84	0.794	0.822
A0A077XB63	Uncharacterized protein OS=Plasmodium berghei (strain Anka) OX=5823 GN=PBANKA_083640	14.122	-2	5.8	1	1	1	1.156	1.191	1.268	0.831	0.796	0.816
A0A077XB64	CGI-141 protein homolog, putative OS=Plasmodium berghei (strain Anka) OX=5823 GN=PBANKA_072130	15.478	1.0629	7.4	1	1	1	1.061	1.063	1.04	0.915	1.01	0.936
A0A077XB70	High mobility group protein B1, putative OS=Plasmodium berghei (strain Anka) OX=5823 GN=PBANKA_060190	12.405	2.9184	33.3	5	7	5	0.764	0.814	0.816	1.162	1.173	1.199
A0A077XB71	Ribosomal protein L15 OS=Plasmodium berghei (strain Anka) OX=5823 GN=PBANKA_071780	24.082	58.931	40.5	9	19	9	0.965	0.971	1	1.01	1.041	1.019
A0A077XB80	Serine/threonine protein kinase, putative OS=Plasmodium berghei (strain Anka) OX=5823 GN=PBANKA_090110	156.11	-2	0.8	1	1	1	1.121	1.204	0.95	0.869	0.855	1.038
A0A077XB91	Uncharacterized protein OS=Plasmodium berghei (strain Anka) OX=5823 GN=PBANKA_060430	38.781	57.108	40.6	17	34	17	0.706	0.683	0.681	1.289	1.279	1.257
A0A077XB95	Eukaryotic translation initiation factor 3 subunit C OS=Plasmodium berghei (strain Anka) OX=5823 GN=PBANKA_060480	108.91	111.66	23.1	22	32	22	1.003	1.062	1.021	0.968	0.958	0.984
A0A077XBA2	Eukaryotic translation initiation factor 5, putative OS=Plasmodium berghei (strain Anka) OX=5823 GN=PBANKA_060530	58.939	21.402	21.2	11	13	11	1.003	1.089	1.057	0.935	0.93	0.989
A0A077XBA6	Coatomer subunit gamma OS=Plasmodium berghei (strain Anka) OX=5823 GN=PBANKA_090390	113.49	66.32	14.8	12	13	12	1.079	1.006	1.048	0.939	0.937	0.978
A0A077XBB1	Bifunctional dihydrofolate reductase-thymidylate synthase OS=Plasmodium berghei (strain Anka) OX=5823 GN=PBANKA_071930	68.883	68.368	16.7	8	9	8	0.931	0.92	0.997	1.061	1.087	1.064
A0A077XBB2	Uncharacterized protein OS=Plasmodium berghei (strain Anka) OX=5823 GN=PBANKA_090440	35.737	2.1503	3.3	1	2	1
A0A077XBB5	Uncharacterized protein OS=Plasmodium berghei (strain Anka) OX=5823 GN=PBANKA_071950	581.51	1.3904	0.4	2	2	2	1.531	1.5	1.6	0.522	0.471	0.514
A0A077XBB7	Mitochondrial large subunit ribosomal protein, putative OS=Plasmodium berghei (strain Anka) OX=5823 GN=PBANKA_090490	14.299	1.4291	7.4	1	1	1
A0A077XBC2	Uncharacterized protein OS=Plasmodium berghei (strain Anka) OX=5823 GN=PBANKA_072020	125.11	2.6754	2.1	2	4	2	1.19	1.089	0.985	1.058	0.954	0.768
A0A077XBC4	Replication factor C subunit 5, putative OS=Plasmodium berghei (strain Anka) OX=5823 GN=PBANKA_093650	40.517	33.893	21.2	7	8	7	1.001	0.983	0.937	1.043	1.076	0.99
A0A077XBC8	Regulator of chromosome condensation, putative OS=Plasmodium berghei (strain Anka) OX=5823 GN=PBANKA_072070	170.37	-2	0.6	1	1	1	1.449	1.37	1.38	0.624	0.656	0.627
A0A077XBD2	Probable cytosolic iron-sulfur protein assembly protein CIAO1 homolog OS=Plasmodium berghei (strain Anka) OX=5823 GN=PBANKA_060780	75.474	1.5551	1.3	1	1	1	1.042	0.908	1.047	0.915	1.023	1.068
A0A077XBD6	60S ribosomal protein L35ae, putative OS=Plasmodium berghei (strain Anka) OX=5823 GN=PBANKA_090640	16.483	38.427	40.6	7	15	7	0.972	0.937	0.901	1.063	1.109	1.049
A0A077XBD8	ABC transporter, putative OS=Plasmodium berghei (strain Anka) OX=5823 GN=PBANKA_060830	90.842	-2	0.9	1	1	1	1.028	1.049	1.076	0.943	0.994	0.933
A0A077XBE0	Pre-mRNA-processing factor 6, putative OS=Plasmodium berghei (strain Anka) OX=5823 GN=PBANKA_093740	133.1	28.155	5	5	5	5	1.099	0.972	1.129	0.941	0.938	0.944
A0A077XBE1	60S ribosomal protein L7ae/L30e, putative OS=Plasmodium berghei (strain Anka) OX=5823 GN=PBANKA_072190	27.456	4.3054	14.5	4	4	4	1.025	0.994	1.059	0.974	0.967	0.951
A0A077XBE3	Uncharacterized protein OS=Plasmodium berghei (strain Anka) OX=5823 GN=PBANKA_090690	273.17	17.515	5	11	11	11	1.135	1.16	1.153	0.893	0.841	0.885
A0A077XBF7	Heat shock protein DNAJ homologue Pfj4, putative OS=Plasmodium berghei (strain Anka) OX=5823 GN=PBANKA_060990	27.879	38.893	37.6	8	10	8	0.943	1.011	0.899	1.084	0.948	1.027
A0A077XBG1	ATPase, putative OS=Plasmodium berghei (strain Anka) OX=5823 GN=PBANKA_061040	165.59	247.91	38.4	41	63	41	1.116	1.095	1.103	0.887	0.891	0.905
A0A077XBG3	V-type proton ATPase subunit F OS=Plasmodium berghei (strain Anka) OX=5823 GN=PBANKA_090890	14.66	8.5196	29.5	4	4	4	0.992	0.967	1.066	0.981	1.002	1
A0A077XBG6	HSP40, subfamily A, putative OS=Plasmodium berghei (strain Anka) OX=5823 GN=PBANKA_061090	48.417	119.34	42	22	49	22	0.984	0.964	1.011	1.026	1.023	1.025
A0A077XBH0	Uncharacterized protein OS=Plasmodium berghei (strain Anka) OX=5823 GN=PBANKA_090940	70.648	-2	1.3	1	1	1	0.561	0.565	0.567	1.438	1.41	1.368
A0A077XBH4	Histidine triad protein, putative OS=Plasmodium berghei (strain Anka) OX=5823 GN=PBANKA_061190	23.424	2.1526	9.5	2	2	2	0.862	0.993	0.861	1.058	0.944	1.271
A0A077XBH5	Uncharacterized protein OS=Plasmodium berghei (strain Anka) OX=5823 GN=PBANKA_090990	188.09	2.2599	0.9	2	3	2	1.317	1.273	1.261	0.749	0.724	0.756
A0A077XBI0	Endoplasmic reticulum-resident calcium binding protein, putative OS=Plasmodium berghei (strain Anka) OX=5823 GN=PBANKA_093840	39.122	221.62	48.2	20	49	20	0.93	0.915	0.902	1.071	1.079	1.072
A0A077XBJ0	Uncharacterized protein OS=Plasmodium berghei (strain Anka) OX=5823 GN=PBANKA_091140	76.926	18.176	18.5	11	15	11	1.088	1.035	1.126	0.873	0.972	0.903
A0A077XBJ7	Erythrocyte membrane-associated antigen, putative OS=Plasmodium berghei (strain Anka) OX=5823 GN=PBANKA_080120	233.91	50.012	9.4	18	24	18	1.007	1.014	0.995	1.008	0.978	0.982
A0A077XBJ8	Ubiquitin transferase, putative OS=Plasmodium berghei (strain Anka) OX=5823 GN=PBANKA_080230	405.31	45.262	4.1	12	12	12	1.009	1.065	1.072	0.955	0.96	0.996
A0A077XBJ9	IWS1-like protein, putative OS=Plasmodium berghei (strain Anka) OX=5823 GN=PBANKA_093890	59.743	5.9881	7.6	4	4	4	1.137	1.051	1.04	0.934	0.939	0.929
A0A077XBK7	Serine--tRNA ligase, putative OS=Plasmodium berghei (strain Anka) OX=5823 GN=PBANKA_061540	61.829	268.1	55	29	49	29	0.92	0.932	0.943	1.061	1.048	1.063
A0A077XBK9	U6 snRNA-associated Sm-like protein LSm4 OS=Plasmodium berghei (strain Anka) OX=5823 GN=LSM4	14.649	23.907	12.9	1	1	1	1.188	1.144	0.833	0.887	0.974	1.004
A0A077XBL2	Protein phosphatase 2C, putative OS=Plasmodium berghei (strain Anka) OX=5823 GN=PBANKA_091340	66.193	67.114	20.1	11	12	11	1.004	0.974	1	1.021	1.002	0.997
A0A077XBL4	Cysteine repeat modular protein 2 OS=Plasmodium berghei (strain Anka) OX=5823 GN=PBANKA_061590	295.33	1.2685	0.6	1	1	1	1.323	1.28	1.383	0.69	0.632	0.777
A0A077XBL6	RuvB-like helicase OS=Plasmodium berghei (strain Anka) OX=5823 GN=PBANKA_094090	53.405	63.956	20.4	9	13	9	1.017	1.073	1.012	0.993	0.964	0.981
A0A077XBM4	Uncharacterized protein OS=Plasmodium berghei (strain Anka) OX=5823 GN=PBANKA_061690	160.17	9.6503	4.5	4	4	4	1.082	1.17	1.047	0.951	0.888	0.911
A0A077XBM5	Heat shock protein 70, putative OS=Plasmodium berghei (strain Anka) OX=5823 GN=PBANKA_091440	73.165	323.31	53.2	38	96	38	0.981	0.948	0.965	1.014	1.052	1.032
A0A077XBM7	Histone H4 OS=Plasmodium berghei (strain Anka) OX=5823 GN=PBANKA_094190	11.455	68.418	51.5	7	38	7	1.334	1.293	1.383	0.672	0.72	0.708
A0A077XBM9	Uncharacterized protein OS=Plasmodium berghei (strain Anka) OX=5823 GN=PBANKA_061740	340.31	-2	0.4	1	1	1	0.95	0.996	1.048	1.023	1.055	0.939
A0A077XBN4	Ferrodoxin reductase-like protein, putative OS=Plasmodium berghei (strain Anka) OX=5823 GN=PBANKA_061790	74.616	19.843	10.7	7	7	7	0.867	0.954	0.897	1.084	1.082	1.026
A0A077XBN7	Phenylalanyl-tRNA synthetase beta chain, putative OS=Plasmodium berghei (strain Anka) OX=5823 GN=PBANKA_094290	72.639	14.214	17.3	11	13	11	0.969	1.004	1.037	1.001	1.005	1.01
A0A077XBP5	Uncharacterized protein OS=Plasmodium berghei (strain Anka) OX=5823 GN=PBANKA_061890	25.863	106.27	46.2	10	15	10	0.917	0.915	0.959	1.095	1.011	1.013
A0A077XBP7	DNA mismatch repair protein MSH2 OS=Plasmodium berghei (strain Anka) OX=5823 GN=PBANKA_080430	98.111	2.3554	1.4	1	1	1	0.895	0.96	0.797	1.163	1.099	1.079
A0A077XBP8	Ubiquitin-like protein, putative OS=Plasmodium berghei (strain Anka) OX=5823 GN=PBANKA_091640	87.968	9.521	7.1	5	6	5	0.871	0.849	0.863	1.079	1.073	1.24
A0A077XBQ0	AAA family ATPase, putative OS=Plasmodium berghei (strain Anka) OX=5823 GN=PBANKA_080460	75.832	22.81	8	5	7	5	0.993	1.045	1.034	0.947	0.994	0.944
A0A077XBQ6	Obg-like ATPase 1 OS=Plasmodium berghei (strain Anka) OX=5823 GN=PBANKA_061990	45.32	54.868	37.4	13	21	13	0.975	0.956	0.997	0.938	1.111	1.03
A0A077XBQ7	Uncharacterized protein OS=Plasmodium berghei (strain Anka) OX=5823 GN=PBANKA_080470	173.22	29.468	6.4	8	9	8	1.104	1.063	1.071	0.947	0.95	0.896
A0A077XBR4	Uncharacterized protein OS=Plasmodium berghei (strain Anka) OX=5823 GN=PBANKA_062090	130.44	1.0571	2.2	2	2	2
A0A077XBR9	Uncharacterized protein OS=Plasmodium berghei (strain Anka) OX=5823 GN=PBANKA_062140	133.59	8.0472	6.1	7	7	7	1.122	1.168	1.165	0.896	0.84	0.805
A0A077XBS0	Transporter, putative OS=Plasmodium berghei (strain Anka) OX=5823 GN=PBANKA_091830	57.09	55.326	12.4	7	16	7	1.045	1.072	1.097	0.912	0.936	0.933
A0A077XBS4	Mitochondrial import inner membrane translocase subunit TIM14, putative OS=Plasmodium berghei (strain Anka) OX=5823 GN=PBANKA_062190	12.984	1.0026	12.3	1	1	1
A0A077XBS5	RNA methyltransferase, putative OS=Plasmodium berghei (strain Anka) OX=5823 GN=PBANKA_091880	71.966	18.904	12	7	9	7	1.042	1.104	0.983	1.01	0.914	0.978
A0A077XBS9	Heat shock protein 90, putative OS=Plasmodium berghei (strain Anka) OX=5823 GN=PBANKA_080570	83.213	323.31	57.1	48	172	48	0.887	0.905	0.907	1.099	1.095	1.094
A0A077XBT0	Spermidine synthase, putative OS=Plasmodium berghei (strain Anka) OX=5823 GN=PBANKA_091930	36.588	33.362	20.2	8	15	8	1.07	0.983	1.008	0.98	0.971	0.945
A0A077XBT2	Uncharacterized protein OS=Plasmodium berghei (strain Anka) OX=5823 GN=PBANKA_080610	98.427	10.99	4.6	4	4	4	0.898	0.962	0.964	1.077	1.062	1.036
A0A077XBT4	Geranylgeranyl pyrophosphate synthase, putative OS=Plasmodium berghei (strain Anka) OX=5823 GN=PBANKA_091980	43.886	7.9765	9.8	3	4	3	1.195	1.015	0.981	0.907	0.875	1.051
A0A077XBT8	Tryptophan-rich antigen, putative OS=Plasmodium berghei (strain Anka) OX=5823 GN=PBANKA_062330	41.911	113.08	30.4	11	18	11	1.183	1.17	1.13	0.828	0.859	0.853
A0A077XBU1	Uncharacterized protein OS=Plasmodium berghei (strain Anka) OX=5823 GN=PBANKA_092040	226.22	9.8243	3.6	7	7	7	1.156	1.139	1.16	0.86	0.869	0.865
A0A077XBU6	Uncharacterized protein OS=Plasmodium berghei (strain Anka) OX=5823 GN=PBANKA_092090	51.471	20.44	15.2	7	10	7	1.155	1.106	1.112	0.917	0.953	0.858
A0A077XBV1	Uncharacterized protein OS=Plasmodium berghei (strain Anka) OX=5823 GN=PBANKA_092140	34.11	12.676	31.9	9	9	9	1.077	1.061	1.098	0.862	0.87	0.954
A0A077XBV5	Uncharacterized protein OS=Plasmodium berghei (strain Anka) OX=5823 GN=PBANKA_080750	283.97	6.8674	0.4	1	1	1
A0A077XBV6	Uncharacterized protein OS=Plasmodium berghei (strain Anka) OX=5823 GN=PBANKA_092190	138.35	16.045	5.2	5	5	5	1.015	1.068	1.042	0.986	0.957	0.956
A0A077XBV8	Uncharacterized protein OS=Plasmodium berghei (strain Anka) OX=5823 GN=PBANKA_080690	108.99	1.7642	1.1	1	1	1	1.189	1.15	1.175	0.86	0.791	0.887
A0A077XBV9	Prohibitin, putative OS=Plasmodium berghei (strain Anka) OX=5823 GN=PBANKA_070150	30.531	19.96	30.5	8	10	8	1.13	1.123	1.153	0.827	0.904	0.891
A0A077XBW0	Cdc2-related protein kinase 4 OS=Plasmodium berghei (strain Anka) OX=5823 GN=PBANKA_080800	158.07	1.6664	2.2	3	3	3	1.062	0.994	1.136	0.949	0.995	0.887
A0A077XBW4	Tubulin-specific chaperone, putative OS=Plasmodium berghei (strain Anka) OX=5823 GN=PBANKA_080842	29.434	7.2409	8.1	1	1	1
A0A077XBX0	ATP-dependent protease ATPase subunit ClpY, putative OS=Plasmodium berghei (strain Anka) OX=5823 GN=PBANKA_080890	89.552	35.46	14.1	10	12	10	1.005	1.048	1	0.973	0.991	1.05
A0A077XBX2	Proteasome component C8, putative OS=Plasmodium berghei (strain Anka) OX=5823 GN=PBANKA_080820	28.728	77.873	34.4	8	14	8	0.891	0.879	0.918	1.088	1.105	1.094
A0A077XBX5	p1 nuclease, putative OS=Plasmodium berghei (strain Anka) OX=5823 GN=PBANKA_080940	47.592	2.6334	2.7	1	1	1
A0A077XBX9	60S ribosomal protein L35, putative OS=Plasmodium berghei (strain Anka) OX=5823 GN=PBANKA_092340	14.845	2.2599	12.1	2	3	2	1.097	0.992	1.035	0.913	0.946	0.972
A0A077XBY3	Subunit of proteaseome activator complex, putative OS=Plasmodium berghei (strain Anka) OX=5823 GN=PBANKA_080910	32.812	32.361	41.7	12	16	12	0.991	1.023	1.025	0.993	0.981	1.005
A0A077XBY4	E3 ubiquitin-protein ligase, putative OS=Plasmodium berghei (strain Anka) OX=5823 GN=PBANKA_070450	872.45	108.57	4.5	29	31	29	1.025	1.072	1.075	0.935	0.998	0.938
A0A077XBZ3	U6 snRNA-associated Sm-like protein LSm1 OS=Plasmodium berghei (strain Anka) OX=5823 GN=LSM1	16.82	9.5382	23.9	3	3	3	1.096	0.795	1.071	1.044	1.004	0.991
A0A077XBZ6	Exoribonuclease, putative OS=Plasmodium berghei (strain Anka) OX=5823 GN=PBANKA_081060	151.84	8.1064	4.4	6	8	6	1.018	1.056	1.069	0.952	0.986	0.959
A0A077XBZ8	Splicing factor, putative OS=Plasmodium berghei (strain Anka) OX=5823 GN=PBANKA_092440	15.399	21.922	46.8	6	9	6	1.09	1.011	1.049	0.96	0.959	0.969
A0A077XC00	Cytosolic Fe-S cluster assembly factor NBP35, putative OS=Plasmodium berghei (strain Anka) OX=5823 GN=PBANKA_081190	49.377	36.537	19.6	6	8	6	1.15	1.056	1.16	0.887	0.843	0.939
A0A077XC01	Helicase, putative OS=Plasmodium berghei (strain Anka) OX=5823 GN=PBANKA_081110	157.78	1.8235	1.4	2	3	2	1.109	1.11	1.208	0.86	0.883	0.872
A0A077XC03	Translation elongation factor EF-1, subunit alpha, putative OS=Plasmodium berghei (strain Anka) OX=5823 GN=PBANKA_092490	59.974	48.211	21.8	11	12	11	0.955	0.976	0.955	1.056	1.021	1.041
A0A077XC06	Selenophosphate synthetase, putative OS=Plasmodium berghei (strain Anka) OX=5823 GN=PBANKA_081160	116.88	12.484	7.6	7	8	7	0.996	1.053	0.997	0.944	0.988	1.036
A0A077XC08	Dynein heavy chain, putative OS=Plasmodium berghei (strain Anka) OX=5823 GN=PBANKA_092540	604.54	3.1937	0.5	3	3	3	0.738	0.681	0.643	1.281	1.302	1.293
A0A077XC14	Uncharacterized protein OS=Plasmodium berghei (strain Anka) OX=5823 GN=PBANKA_081340	53.181	93.77	14.6	5	10	5	1.023	1.026	1.058	0.99	1.052	0.909
A0A077XC15	Uncharacterized protein OS=Plasmodium berghei (strain Anka) OX=5823 GN=PBANKA_092590	100	5.801	4	3	3	3	1.191	1.12	1.045	0.882	0.898	0.906
A0A077XC19	26S proteasome regulatory subunit, putative OS=Plasmodium berghei (strain Anka) OX=5823 GN=PBANKA_081390	36.839	9.885	11	4	7	4	1.007	1.007	1.022	1.027	1.024	0.972
A0A077XC21	Protein transport protein SEC23 OS=Plasmodium berghei (strain Anka) OX=5823 GN=PBANKA_070800	86.136	43.137	21.2	15	20	15	0.999	0.998	1.023	1.01	1.024	1.012
A0A077XC24	Uncharacterized protein OS=Plasmodium berghei (strain Anka) OX=5823 GN=PBANKA_081440	20.328	3.8447	14.9	2	2	2
A0A077XC33	60S ribosomal protein L22, putative OS=Plasmodium berghei (strain Anka) OX=5823 GN=PBANKA_070910	16.025	7.2742	18.8	3	7	3	0.97	0.87	0.891	1.059	1.072	1.059
A0A077XC36	Uncharacterized protein OS=Plasmodium berghei (strain Anka) OX=5823 GN=PBANKA_081540	28.507	4.7554	16.1	4	5	4	1.327	1.399	1.296	0.674	0.665	0.732
A0A077XC40	Uncharacterized protein OS=Plasmodium berghei (strain Anka) OX=5823 GN=PBANKA_081460	128.47	1.5538	1.8	2	2	2
A0A077XC43	BSD-domain protein, putative OS=Plasmodium berghei (strain Anka) OX=5823 GN=PBANKA_081590	58.451	2.0916	3.4	2	2	2	0.998	1.022	0.906	1.073	0.939	1.073
A0A077XC46	2-oxoglutarate dehydrogenase E1 component, putative OS=Plasmodium berghei (strain Anka) OX=5823 GN=PBANKA_071010	120.55	32.607	14	15	19	15	0.995	1.005	0.972	1.019	1.015	1.002
A0A077XC49	Probable ATP-dependent 6-phosphofructokinase OS=Plasmodium berghei (strain Anka) OX=5823 GN=PBANKA_081640	146.76	323.31	39.3	45	84	45	0.9	0.92	0.901	1.09	1.093	1.107
A0A077XC53	CDP-diacylglycerol--glycerol-3-phosphate 3-phosphatidyltransferase OS=Plasmodium berghei (strain Anka) OX=5823 GN=PBANKA_071060	70.305	4.221	3.5	2	3	2	1.018	1.062	0.974	1.028	0.973	0.966
A0A077XC59	SUMO-conjugating enzyme UBC9, putative OS=Plasmodium berghei (strain Anka) OX=5823 GN=PBANKA_081610	18.186	-2	5	1	1	1
A0A077XC62	Uncharacterized protein OS=Plasmodium berghei (strain Anka) OX=5823 GN=PBANKA_081740	226.8	1.174	0.4	1	1	1	1.277	1.126	1.142	0.798	0.842	0.866
A0A077XC65	Heat shock protein 90, putative OS=Plasmodium berghei (strain Anka) OX=5823 GN=PBANKA_092990	92.216	323.31	37.3	28	53	28	1.005	1.015	0.988	1.009	0.989	0.999
A0A077XC69	Heat shock protein 70 OS=Plasmodium berghei (strain Anka) OX=5823 GN=PBANKA_071190	75.22	323.31	48.8	41	184	41	0.92	0.914	0.925	1.068	1.097	1.066
A0A077XC74	DNA helicase, putative OS=Plasmodium berghei (strain Anka) OX=5823 GN=PBANKA_071210	120.76	1.809	1.7	2	2	2
A0A077XC75	Deubiquinating/deneddylating enzyme, putative OS=Plasmodium berghei (strain Anka) OX=5823 GN=PBANKA_093090	49.539	19.377	15	6	7	6	0.948	0.97	0.973	1.065	1.01	1.045
A0A077XC76	Protein-lysine N-methyltransferase PBANKA_081760 OS=Plasmodium berghei (strain Anka) OX=5823 GN=PBANKA_081760	25.802	2.5748	5	1	1	1	1.048	1.15	1.022	1.165	0.726	0.933
A0A077XC88	Serine esterase, putative OS=Plasmodium berghei (strain Anka) OX=5823 GN=PBANKA_093190	169.03	2.2265	0.7	1	1	1
A0A077XC89	Pre-mRNA-splicing factor ATP-dependent RNA helicase PRP43, putative OS=Plasmodium berghei (strain Anka) OX=5823 GN=PBANKA_081860	89.702	32.43	11.1	8	12	8	1.141	1.1	1.071	0.913	0.833	0.943
A0A077XC91	Heat shock protein 70, putative OS=Plasmodium berghei (strain Anka) OX=5823 GN=PBANKA_081890	72.146	323.31	54.1	43	171	43	1.029	1.003	1.019	0.971	0.997	0.984
A0A077XC92	High mobility group protein B2, putative OS=Plasmodium berghei (strain Anka) OX=5823 GN=PBANKA_071290	11.478	8.2675	34.7	4	6	4	0.867	0.848	0.815	1.125	1.158	1.161
A0A077XC94	Berghepain-2 OS=Plasmodium berghei (strain Anka) OX=5823 GN=PBANKA_093240	54.458	29.599	19	9	16	9	0.953	0.912	0.927	1.048	1.063	1.09
A0A077XC95	Cytochrome b5, putative OS=Plasmodium berghei (strain Anka) OX=5823 GN=PBANKA_081910	17.377	7.5847	27.7	4	6	4	1	0.983	0.95	1.053	1.026	0.997
A0A077XCA3	Nucleosome assembly protein OS=Plasmodium berghei (strain Anka) OX=5823 GN=PBANKA_081990	31.688	44.416	40.4	13	32	13	0.852	0.876	0.884	1.093	1.138	1.116
A0A077XCA9	Uncharacterized protein OS=Plasmodium berghei (strain Anka) OX=5823 GN=PBANKA_093380	84.57	2.0086	2.7	1	1	1
A0A077XCB0	Pyridoxal phosphate homeostasis protein OS=Plasmodium berghei (strain Anka) OX=5823 GN=PBANKA_082060	28.221	17.672	13.6	3	3	3	0.977	1.046	0.976	1.08	0.947	0.991
A0A077XCB5	Protein tyrosine phosphatase, putative OS=Plasmodium berghei (strain Anka) OX=5823 GN=PBANKA_093430	39.876	3.5509	3.2	1	1	1	1.182	1.254	1.152	0.752	0.855	0.863
A0A077XCC1	Uncharacterized protein OS=Plasmodium berghei (strain Anka) OX=5823 GN=PBANKA_082160	59.857	0.98045	1.6	1	1	1
A0A077XCC7	Uncharacterized protein OS=Plasmodium berghei (strain Anka) OX=5823 GN=PBANKA_082210	249.37	9.0145	1.1	2	2	2	0.898	1.193	1.093	1.019	0.918	0.912
A0A077XCD6	Nucleolar preribosomal assembly protein, putative OS=Plasmodium berghei (strain Anka) OX=5823 GN=PBANKA_071480	50.693	18.137	13.7	5	5	5	0.948	0.934	0.997	1.041	1.01	1.075
A0A077XCE1	S-adenosylmethionine synthase OS=Plasmodium berghei (strain Anka) OX=5823 GN=PBANKA_082310	45.098	102.76	33.6	16	21	16	0.924	0.943	0.978	1.058	1.082	1.068
A0A077XCE4	Phosphoglycerate kinase OS=Plasmodium berghei (strain Anka) OX=5823 GN=PBANKA_082340	45.494	323.31	68	30	76	30	0.931	0.904	0.943	1.067	1.068	1.064
A0A077XCE8	Pre-mRNA splicing factor, putative OS=Plasmodium berghei (strain Anka) OX=5823 GN=PBANKA_082360	40.247	1.3418	3.5	1	1	1	1.049	1.143	1.092	0.962	0.84	0.952
A0A077XCE9	Asparagine-rich antigen, putative OS=Plasmodium berghei (strain Anka) OX=5823 GN=PBANKA_093720.2	148.52	55.25	14.3	17	22	17	1.088	1.015	1.071	0.904	0.97	0.962
A0A077XCF2	DNA-directed RNA polymerase II, putative OS=Plasmodium berghei (strain Anka) OX=5823 GN=PBANKA_082390	38.594	8.3326	11.6	4	5	4	1.015	0.922	0.967	1.059	1	1.016
A0A077XCF5	Flavodoxin-like protein OS=Plasmodium berghei (strain Anka) OX=5823 GN=PBANKA_082410	88.037	2.9198	1.7	1	1	1
A0A077XCF6	60S ribosomal protein L36 OS=Plasmodium berghei (strain Anka) OX=5823 GN=PBANKA_093770	12.726	6.9866	24.8	4	7	4	0.99	0.979	1.012	0.982	1.054	1
A0A077XCG4	Splicing factor 3A subunit 3, putative OS=Plasmodium berghei (strain Anka) OX=5823 GN=PBANKA_082560	69.572	9.3485	9.4	6	8	6	1.01	1.018	1.016	0.991	0.972	1.016
A0A077XCH3	Rhoptry-associated protein 2/3 OS=Plasmodium berghei (strain Anka) OX=5823 GN=PBANKA_110140	45.696	77.235	44.1	17	31	17	1.135	1.166	1.101	0.877	0.888	0.872
A0A077XCH6	Pescadillo homolog OS=Plasmodium berghei (strain Anka) OX=5823 GN=PBANKA_093920	74.378	6.2041	6.5	4	4	4	1.132	0.972	1.005	1.032	0.955	0.944
A0A077XCH9	Dna2/nam7 helicase family member, putative OS=Plasmodium berghei (strain Anka) OX=5823 GN=PBANKA_094020	106.72	2.6014	1.9	1	1	1
A0A077XCI4	tRNA-splicing ligase RtcB homolog OS=Plasmodium berghei (strain Anka) OX=5823 GN=PBANKA_094120	56.31	18.606	9.7	4	4	4	1.096	1.1	1.098	0.922	0.943	0.877
A0A077XCI8	Nuclear cap-binding protein subunit 2 OS=Plasmodium berghei (strain Anka) OX=5823 GN=PBANKA_071750	28.543	12.563	17.2	3	4	3	1.322	1.081	1.152	0.847	0.843	0.808
A0A077XCJ1	Fumarate hydratase, putative OS=Plasmodium berghei (strain Anka) OX=5823 GN=PBANKA_082810	77.036	2.7719	6.8	5	5	5
A0A077XCJ2	Chromatin remodeling protein, putative OS=Plasmodium berghei (strain Anka) OX=5823 GN=PBANKA_094270	156.01	64.465	15.6	18	22	18	1.102	1.184	1.098	0.875	0.91	0.906
A0A077XCJ3	Casein kinase II subunit beta OS=Plasmodium berghei (strain Anka) OX=5823 GN=PBANKA_094320	27.978	44.602	18.5	3	4	3	0.979	0.906	0.999	0.993	1.008	1.049
A0A077XCJ4	Cytochrome c oxidase subunit 5B, putative OS=Plasmodium berghei (strain Anka) OX=5823 GN=PBANKA_082860	32.207	21.679	13.9	3	3	3	1.129	1.106	1.088	0.919	0.833	0.962
A0A077XCJ5	Uncharacterized protein OS=Plasmodium berghei (strain Anka) OX=5823 GN=PBANKA_110290	101.56	1.0038	1.3	1	1	1
A0A077XCK0	60S acidic ribosomal protein P1, putative OS=Plasmodium berghei (strain Anka) OX=5823 GN=PBANKA_094360	12.898	22.254	34.5	3	15	3	0.716	0.712	0.728	1.228	1.264	1.288
A0A077XCK3	60S ribosomal protein L31, putative OS=Plasmodium berghei (strain Anka) OX=5823 GN=PBANKA_110340	13.982	25.329	41.2	7	12	7	0.943	0.873	0.94	1.064	1.073	1.11
A0A077XCK6	Merozoite surface protein 1 OS=Plasmodium berghei (strain Anka) OX=5823 GN=PBANKA_083100	198.67	323.31	35.8	64	136	64	1.217	1.193	1.227	0.789	0.826	0.803
A0A077XCK8	Uncharacterized protein OS=Plasmodium berghei (strain Anka) OX=5823 GN=PBANKA_083150	495.11	1.0504	0.2	1	1	1	0.817	0.768	0.786	1.211	1.179	1.2
A0A077XCL8	Protein kinase, putative OS=Plasmodium berghei (strain Anka) OX=5823 GN=PBANKA_082690	336.57	18.301	0.9	2	2	2
A0A077XCM2	Profilin OS=Plasmodium berghei (strain Anka) OX=5823 GN=PBANKA_083300	19.266	28.35	22.4	4	16	4	0.978	0.977	0.979	0.993	1.055	1.014
A0A077XCM8	Small ubiquitin-related modifier, putative OS=Plasmodium berghei (strain Anka) OX=5823 GN=PBANKA_110540	10.842	4.072	34.3	4	5	4	1.004	0.994	0.967	1.035	1.029	0.994
A0A077XCM9	Uncharacterized protein OS=Plasmodium berghei (strain Anka) OX=5823 GN=PBANKA_082790	22.811	2.8774	8.3	2	2	2	1.106	1.028	1.083	0.909	0.95	0.949
A0A077XCN1	Calcyclin binding protein, putative OS=Plasmodium berghei (strain Anka) OX=5823 GN=PBANKA_083400	25.592	4.3027	19.9	5	6	5	1.005	0.972	0.973	0.967	1.064	1.02
A0A077XCN8	Uncharacterized protein OS=Plasmodium berghei (strain Anka) OX=5823 GN=PBANKA_082890	44.434	-2	1.9	1	1	1
A0A077XCP8	Vacuolar protein sorting-associated protein 33, putative OS=Plasmodium berghei (strain Anka) OX=5823 GN=PBANKA_083600	136.6	5.416	1.9	2	2	2	1.16	1.116	1.107	0.835	0.831	0.99
A0A077XCR5	Small GTP-binding protein sar1, putative OS=Plasmodium berghei (strain Anka) OX=5823 GN=PBANKA_071880	21.915	65.786	56	8	13	8	1.064	1.106	1.076	0.961	0.91	0.938
A0A077XCR7	Transcription factor 25, putative OS=Plasmodium berghei (strain Anka) OX=5823 GN=PBANKA_110640	102.21	76.779	7.6	4	4	4	1.218	1.054	1.001	0.897	0.813	1.038
A0A077XCS6	mRNA processing protein, putative OS=Plasmodium berghei (strain Anka) OX=5823 GN=PBANKA_083380	83.404	1.207	1.5	1	1	1
A0A077XCT1	Uncharacterized protein OS=Plasmodium berghei (strain Anka) OX=5823 GN=PBANKA_110690	99.418	-2	1.3	1	1	1	1.422	1.455	1.332	0.674	0.574	0.655
A0A077XCT5	Uncharacterized protein OS=Plasmodium berghei (strain Anka) OX=5823 GN=PBANKA_110740	122.16	15.032	4.8	4	4	4	1.143	1.123	1.1	0.939	0.972	0.911
A0A077XCT6	Vacuolar ATP synthase subunit e, putative OS=Plasmodium berghei (strain Anka) OX=5823 GN=PBANKA_083530	27.263	14.983	25.1	8	11	8	0.994	0.993	1.001	1.043	1.007	0.992
A0A077XCT8	Triose phosphate transporter OS=Plasmodium berghei (strain Anka) OX=5823 GN=PBANKA_110790	38.633	43.766	10	2	3	2	1.035	1.072	1.079	0.862	0.993	0.969
A0A077XCT9	Single-stranded DNA-binding protein, putative OS=Plasmodium berghei (strain Anka) OX=5823 GN=PBANKA_110840	31.952	7.9381	11.7	3	3	3	1.116	1.097	1.156	0.928	0.905	0.876
A0A077XCU0	Small nuclear ribonucleoprotein (SnRNP), putative OS=Plasmodium berghei (strain Anka) OX=5823 GN=PBANKA_083580	22.198	1.3448	4.2	1	1	1
A0A077XCU2	Cytoadherence linked asexual protein 9 OS=Plasmodium berghei (strain Anka) OX=5823 GN=PBANKA_083630	161.62	43.613	6.4	8	9	8	1.206	1.231	1.124	0.881	0.827	0.839
A0A077XCU6	Erythrocyte membrane associated protein 1 OS=Plasmodium berghei (strain Anka) OX=5823 GN=PBANKA_083680	38.263	18.698	15.8	5	7	5	1.492	1.486	1.585	0.516	0.477	0.578
A0A077XCV2	Translationally-controlled tumor protein homolog, putative OS=Plasmodium berghei (strain Anka) OX=5823 GN=PBANKA_111050	19.874	10.231	20.5	6	11	6	0.879	0.859	0.884	1.079	1.133	1.104
A0A077XCV5	RNA pseudouridylate synthase, putative (Fragment) OS=Plasmodium berghei (strain Anka) OX=5823 GN=PBANKA_111100	994.7	10.302	1	9	10	9	1.131	1.144	1.083	0.882	0.843	0.858
A0A077XCV7	Nucleolar preribosomal assembly protein, putative OS=Plasmodium berghei (strain Anka) OX=5823 GN=PBANKA_090310	75.535	15.45	17.7	9	10	9	0.974	0.908	0.975	1.062	1.009	1.02
A0A077XCW5	Mitochondrial ATP synthase delta subunit, putative OS=Plasmodium berghei (strain Anka) OX=5823 GN=PBANKA_090140	17.544	1.9002	5.2	1	1	1	1.071	1.13	1.08	0.906	0.838	1.008
A0A077XCW9	Purine nucleoside phosphorylase, putative OS=Plasmodium berghei (strain Anka) OX=5823 GN=PBANKA_111300	27.007	170.32	73	19	57	19	1.116	1.105	1.109	0.879	0.908	0.894
A0A077XCX5	Ras-related protein Rab-1A, putative OS=Plasmodium berghei (strain Anka) OX=5823 GN=PBANKA_111350	23.689	29.333	29.1	5	10	5	1.04	1.026	1.08	0.948	0.976	0.966
A0A077XCX6	Ubiquitin activating enzyme (E1) subunit Aos1, putative OS=Plasmodium berghei (strain Anka) OX=5823 GN=PBANKA_090450	42.778	4.1966	6	2	2	2	1.003	1.039	1.059	0.91	0.948	1.057
A0A077XCY2	40S ribosomal protein S21 OS=Plasmodium berghei (strain Anka) OX=5823 GN=PBANKA_090500	9.1904	8.3625	28	2	6	2	1.008	0.93	0.803	1.12	1.065	1
A0A077XCZ9	60S ribosomal protein L28, putative OS=Plasmodium berghei (strain Anka) OX=5823 GN=PBANKA_090650	14.582	70.852	32.5	5	11	5	0.924	1.041	0.926	1.07	1.015	0.97
A0A077XD07	Mitochondrial import receptor subunit TOM40, putative OS=Plasmodium berghei (strain Anka) OX=5823 GN=PBANKA_111650	45.717	30.706	10.9	4	6	4	1.068	1.062	1.197	0.868	0.855	0.918
A0A077XD12	Histone H3 OS=Plasmodium berghei (strain Anka) OX=5823 GN=PBANKA_111710	15.441	6.283	29.4	6	15	3	1.46	1.403	1.394	0.599	0.638	0.585
A0A077XD20	DnaJ protein, putative OS=Plasmodium berghei (strain Anka) OX=5823 GN=PBANKA_090580	39.615	12.89	17.5	6	6	6	1.198	1.109	1.173	0.861	0.833	0.871
A0A077XD26	Methyltransferase, putative OS=Plasmodium berghei (strain Anka) OX=5823 GN=PBANKA_090630	62.613	18.114	15.5	7	7	7	0.933	1.027	1.06	0.949	0.965	1.046
A0A077XD37	Uncharacterized protein OS=Plasmodium berghei (strain Anka) OX=5823 GN=PBANKA_091000	203.46	3.0779	1.8	3	3	3	1.277	1.329	1.268	0.766	0.717	0.727
A0A077XD58	Uncharacterized protein OS=Plasmodium berghei (strain Anka) OX=5823 GN=PBANKA_090880	37.037	21.255	23.2	7	8	7	1.015	0.965	1.027	1.028	1.019	0.993
A0A077XD61	Uncharacterized protein OS=Plasmodium berghei (strain Anka) OX=5823 GN=PBANKA_091200	119.84	13.719	3.7	3	3	3	1.047	0.92	1	0.974	1.029	1.034
A0A077XD70	Uncharacterized protein OS=Plasmodium berghei (strain Anka) OX=5823 GN=PBANKA_112150	11.519	16.281	19.8	2	3	2	1.134	0.958	1.134	0.925	0.928	0.944
A0A077XD75	Coronin binding protein, putative OS=Plasmodium berghei (strain Anka) OX=5823 GN=PBANKA_112200	88.284	20.134	7.5	5	5	5	1.14	1.045	1.061	0.972	0.93	0.884
A0A077XD81	Uncharacterized protein OS=Plasmodium berghei (strain Anka) OX=5823 GN=PBANKA_112250	69.595	4.9984	5.9	5	5	5	0.964	0.97	0.954	1.017	1.04	0.998
A0A077XD84	UVB-resistance protein UVR8 homologue, putative OS=Plasmodium berghei (strain Anka) OX=5823 GN=PBANKA_091130	47.909	7.7783	12	5	7	5	1.056	1.076	1.056	0.952	0.979	0.897
A0A077XD88	Uncharacterized protein OS=Plasmodium berghei (strain Anka) OX=5823 GN=PBANKA_080040	7.6188	3.2207	31.3	2	4	2	0.925	0.904	0.933	1	1.179	1.048
A0A077XD90	SNF2 helicase, putative OS=Plasmodium berghei (strain Anka) OX=5823 GN=PBANKA_112350	292.62	116.6	12.5	29	36	29	1.114	1.117	1.08	0.913	0.931	0.92
A0A077XD91	DnaJ protein, putative OS=Plasmodium berghei (strain Anka) OX=5823 GN=PBANKA_091180	44.018	1.3591	4.4	2	2	2	1.049	1.014	0.975	0.951	0.997	1.027
A0A077XD93	Centrin, putative OS=Plasmodium berghei (strain Anka) OX=5823 GN=PBANKA_080060	12.463	13.174	24.3	3	5	3	0.89	0.903	0.89	1.223	1.111	1.063
A0A077XD94	Uncharacterized protein OS=Plasmodium berghei (strain Anka) OX=5823 GN=PBANKA_091450	156.57	2.1382	1.3	2	2	2
A0A077XD97	Tudor staphylococcal nuclease, putative OS=Plasmodium berghei (strain Anka) OX=5823 GN=PBANKA_091230	117.85	196.89	38.5	40	56	40	0.996	0.968	0.998	1.009	1.003	0.985
A0A077XDA0	Apical membrane antigen 1 OS=Plasmodium berghei (strain Anka) OX=5823 GN=PBANKA_091500	63.749	82.757	33.5	16	25	16	1.231	1.226	1.192	0.8	0.819	0.778
A0A077XDA1	Poly(A) polymerase PAP, putative OS=Plasmodium berghei (strain Anka) OX=5823 GN=PBANKA_112450	72.154	6.2124	5.2	3	3	3	1.069	1.205	1.017	0.925	0.966	0.859
A0A077XDA2	Uncharacterized protein OS=Plasmodium berghei (strain Anka) OX=5823 GN=PBANKA_110120	42.255	3.9744	8	3	3	3	1.076	1.064	1.057	0.897	0.937	0.993
A0A077XDA6	Glycine cleavage system H protein, putative OS=Plasmodium berghei (strain Anka) OX=5823 GN=PBANKA_091550	23.095	3.6452	12.6	2	2	2
A0A077XDA8	Merozoite surface protein 8 OS=Plasmodium berghei (strain Anka) OX=5823 GN=PBANKA_110220	46.737	243.02	33.7	16	45	16	1.102	1.122	1.139	0.878	0.894	0.905
A0A077XDB1	Uncharacterized protein OS=Plasmodium berghei (strain Anka) OX=5823 GN=PBANKA_091600	132.25	-2	0.6	1	1	1
A0A077XDB3	DNA-directed RNA polymerase subunit beta OS=Plasmodium berghei (strain Anka) OX=5823 GN=PBANKA_091380	170.8	4.2961	2.3	4	4	4	0.931	1.049	0.954	1.012	1.029	1.033
A0A077XDB4	Uncharacterized protein OS=Plasmodium berghei (strain Anka) OX=5823 GN=PBANKA_112550	43.109	27.745	16	6	10	6	0.956	0.918	0.96	1.07	1.071	1.063
A0A077XDB8	E3 ubiquitin-protein ligase RNF5, putative OS=Plasmodium berghei (strain Anka) OX=5823 GN=PBANKA_112600	53.067	1.0173	4.3	2	2	2
A0A077XDC0	Methyltransferase, putative OS=Plasmodium berghei (strain Anka) OX=5823 GN=PBANKA_080190	131.11	17.654	7.9	8	9	8	1.08	0.994	0.998	0.978	0.982	0.985
A0A077XDC1	Protein disulfide isomerase related protein, putative OS=Plasmodium berghei (strain Anka) OX=5823 GN=PBANKA_091430	49.213	148.61	44.4	20	42	20	0.979	0.973	0.97	0.997	1.026	1.048
A0A077XDC3	3-methyl-2-oxobutanoate dehydrogenase (Lipoamide), putative OS=Plasmodium berghei (strain Anka) OX=5823 GN=PBANKA_110420	41.611	14.922	17.2	6	9	6	1.019	1.111	1.011	0.997	0.967	0.971
A0A077XDC4	Acetyl-CoA synthetase, putative OS=Plasmodium berghei (strain Anka) OX=5823 GN=PBANKA_112650	107.7	153.06	21.4	18	28	18	1.026	1.019	1.014	1.018	0.985	0.963
A0A077XDC7	Armadillo repeat protein PF16 OS=Plasmodium berghei (strain Anka) OX=5823 GN=PBANKA_091740	57.749	2.6505	6.7	3	3	3	0.988	1.111	1.13	0.961	0.916	0.925
A0A077XDC8	Trafficking protein particle complex subunit 8, putative OS=Plasmodium berghei (strain Anka) OX=5823 GN=PBANKA_110470	264.03	1.6302	0.9	2	2	2	1.084	1.149	0.986	1.044	0.868	0.909
A0A077XDC9	Choline/ethanolaminephosphotransferase OS=Plasmodium berghei (strain Anka) OX=5823 GN=PBANKA_112700	44.521	7.1686	8.5	4	8	4	1.168	1.141	1.196	0.85	0.863	0.851
A0A077XDD0	Uncharacterized protein OS=Plasmodium berghei (strain Anka) OX=5823 GN=PBANKA_091530	123.13	8.7229	4.3	4	4	4	1.038	1.024	1.048	0.978	0.921	1.01
A0A077XDD3	26S protease regulatory subunit 6a, putative OS=Plasmodium berghei (strain Anka) OX=5823 GN=PBANKA_091790	50.976	129.62	38.8	14	25	14	0.959	0.986	0.98	1.022	1.022	1.021
A0A077XDD4	60S ribosomal subunit protein L24, putative OS=Plasmodium berghei (strain Anka) OX=5823 GN=PBANKA_110570	24.862	8.1617	22.1	4	4	4
A0A077XDE5	SET domain protein, putative OS=Plasmodium berghei (strain Anka) OX=5823 GN=PBANKA_112850	727.52	4.5027	0.5	2	3	2	1.147	1.043	1.29	0.747	0.83	0.893
A0A077XDE6	40S ribosomal protein S29, putative OS=Plasmodium berghei (strain Anka) OX=5823 GN=PBANKA_080340	6.4585	5.2046	42.6	3	4	3	0.83	0.788	0.821	1.141	1.175	1.206
A0A077XDF0	RNA-binding protein s1, putative OS=Plasmodium berghei (strain Anka) OX=5823 GN=PBANKA_091720	16.67	1.2108	5.6	1	1	1	0.825	0.808	0.851	1.131	1.209	1.144
A0A077XDF5	60S ribosomal protein L4, putative OS=Plasmodium berghei (strain Anka) OX=5823 GN=PBANKA_110670	46.131	242.22	46.5	19	42	19	0.903	0.945	0.921	1.097	1.079	1.083
A0A077XDF6	Cell differentiation protein, putative OS=Plasmodium berghei (strain Anka) OX=5823 GN=PBANKA_110720	75.026	2.9478	5	4	4	4	0.975	0.997	1.04	0.945	1.043	1.007
A0A077XDF7	Ran-binding protein, putative OS=Plasmodium berghei (strain Anka) OX=5823 GN=PBANKA_113000	114.19	1.4181	0.8	1	1	1
A0A077XDG4	Proteasome subunit alpha type OS=Plasmodium berghei (strain Anka) OX=5823 GN=PBANKA_113050	27.18	42.513	36.9	10	22	10	0.915	0.948	0.922	1.05	1.111	1.05
A0A077XDG6	Asparagine--tRNA ligase, putative OS=Plasmodium berghei (strain Anka) OX=5823 GN=PBANKA_110920	75.776	0.87429	1.7	1	1	1	0.459	0.59	0.548	1.619	1.302	1.392
A0A077XDG9	Uncharacterized protein OS=Plasmodium berghei (strain Anka) OX=5823 GN=PBANKA_110970	222.32	6.0578	2.5	5	5	5	1.111	1.24	1.08	0.965	0.802	0.886
A0A077XDH1	V-type proton ATPase 21 kDa proteolipid subunit, putative OS=Plasmodium berghei (strain Anka) OX=5823 GN=PBANKA_113100	19.061	9.5695	12.2	1	1	1
A0A077XDH3	Small nuclear ribonucleoprotein F, putative OS=Plasmodium berghei (strain Anka) OX=5823 GN=PBANKA_092150	10.031	2.0889	18.6	2	2	2	1.049	0.999	1.033	0.917	0.991	1.024
A0A077XDH4	Uncharacterized protein OS=Plasmodium berghei (strain Anka) OX=5823 GN=PBANKA_111080	161.04	6.3381	1	1	1	1
A0A077XDH5	Kinase binding protein CGI-121, putative OS=Plasmodium berghei (strain Anka) OX=5823 GN=PBANKA_111130	21.051	1.174	4.4	1	2	1	1.025	0.996	1	1.066	0.932	0.997
A0A077XDH7	Glutathione synthetase OS=Plasmodium berghei (strain Anka) OX=5823 GN=PBANKA_111180	73.334	3.196	5	3	3	3	0.887	0.883	0.839	1.118	1.085	1.171
A0A077XDI0	Ras-related protein Rab-1B, putative OS=Plasmodium berghei (strain Anka) OX=5823 GN=PBANKA_111230	22.906	83.563	56.5	13	27	13	1.092	1.07	1.091	0.937	0.924	0.94
A0A077XDI2	Uncharacterized protein OS=Plasmodium berghei (strain Anka) OX=5823 GN=PBANKA_111280	28.825	1.3814	3.6	1	1	1	1.23	1.124	1.112	0.956	0.83	0.802
A0A077XDI4	Deoxyribodipyrimidine photo-lyase, putative OS=Plasmodium berghei (strain Anka) OX=5823 GN=PBANKA_111330	99.508	-2	1.3	1	1	1	1.392	1.357	1.466	0.624	0.645	0.621
A0A077XDI5	Protein phosphatase, putative OS=Plasmodium berghei (strain Anka) OX=5823 GN=PBANKA_113200	133.78	16.106	2.4	2	2	2	0.981	1.087	0.938	0.966	0.971	1.073
A0A077XDI8	Uncharacterized protein OS=Plasmodium berghei (strain Anka) OX=5823 GN=PBANKA_092250	63.44	83.716	28.3	15	25	15	1.069	0.998	1.031	0.974	0.978	0.963
A0A077XDJ3	Glideosome-associated protein 40, putative OS=Plasmodium berghei (strain Anka) OX=5823 GN=PBANKA_111530	52.116	6.7971	7.6	4	6	4	1.246	1.239	1.353	0.762	0.78	0.718
A0A077XDJ6	DNA-directed RNA polymerase OS=Plasmodium berghei (strain Anka) OX=5823 GN=PBANKA_092300	165.38	-2	0.5	1	2	1	1.18	1.235	1.232	0.801	0.828	0.787
A0A077XDJ7	CRAL/TRIO domain-containing protein, putative OS=Plasmodium berghei (strain Anka) OX=5823 GN=PBANKA_092080	35.239	17.495	23.4	6	9	6	0.893	0.858	0.859	1.045	1.09	1.103
A0A077XDJ9	Malate:quinone oxidoreductase, putative OS=Plasmodium berghei (strain Anka) OX=5823 GN=PBANKA_111630	59.225	49.444	24.4	12	16	12	1.148	1.147	1.101	0.879	0.917	0.87
A0A077XDK2	Uncharacterized protein OS=Plasmodium berghei (strain Anka) OX=5823 GN=PBANKA_111740	23.911	6.8227	20.1	4	4	4	0.94	0.982	0.927	1.026	1.072	1.053
A0A077XDK3	Deoxyuridine 5'-triphosphate nucleotidohydrolase, putative OS=Plasmodium berghei (strain Anka) OX=5823 GN=PBANKA_092130	19.727	66.134	29.1	5	8	5	0.885	0.888	0.928	1.052	1.048	1.113
A0A077XDK5	Ribosome biogenesis regulatory protein OS=Plasmodium berghei (strain Anka) OX=5823 GN=PBANKA_092350	29.553	3.4615	16.3	4	4	4	1.114	1.064	0.996	0.897	0.93	1.023
A0A077XDK6	Trafficking protein particle complex subunit 6A, putative OS=Plasmodium berghei (strain Anka) OX=5823 GN=PBANKA_111790	27.679	1.0477	3	1	1	1	0.945	0.977	1.008	1.018	1.112	0.947
A0A077XDL0	U3 snoRNA-associated small subunit rRNA processing protein, putative OS=Plasmodium berghei (strain Anka) OX=5823 GN=PBANKA_113400	145.8	9.4192	6.6	9	10	9	1.078	1.053	1.105	0.957	0.9	0.955
A0A077XDL1	Steryl ester hydrolase, putative OS=Plasmodium berghei (strain Anka) OX=5823 GN=PBANKA_092180	69.032	1.0454	1.7	1	1	1
A0A077XDL2	Uncharacterized protein OS=Plasmodium berghei (strain Anka) OX=5823 GN=PBANKA_092400	56.814	41.537	20.8	9	9	9	1.154	1.06	1.08	0.889	0.897	0.96
A0A077XDL3	Uncharacterized protein OS=Plasmodium berghei (strain Anka) OX=5823 GN=PBANKA_111930	15.3	2.285	8.6	1	2	1	1.004	0.998	1.035	0.981	0.972	1.024
A0A077XDL6	Uncharacterized protein OS=Plasmodium berghei (strain Anka) OX=5823 GN=PBANKA_113450	178.35	1.4522	0.7	1	1	1
A0A077XDL7	Uncharacterized protein OS=Plasmodium berghei (strain Anka) OX=5823 GN=PBANKA_112030	78.111	3.1697	4.4	3	3	3
A0A077XDL8	Threonine--tRNA ligase, putative OS=Plasmodium berghei (strain Anka) OX=5823 GN=PBANKA_092230	103.66	98.694	32.1	26	33	26	0.934	0.941	0.936	1.066	1.046	1.068
A0A077XDM1	Signal recognition particle subunit SRP68, putative OS=Plasmodium berghei (strain Anka) OX=5823 GN=PBANKA_112080	83.827	21.317	18.1	12	12	12	1.008	1.065	0.981	1.01	0.936	0.982
A0A077XDM3	HVA22-like protein, putative OS=Plasmodium berghei (strain Anka) OX=5823 GN=PBANKA_113500	18.365	11.295	28.1	5	12	5	1.117	1.089	1.12	0.898	0.901	0.893
A0A077XDM6	Small nuclear ribonucleoprotein Sm D1 OS=Plasmodium berghei (strain Anka) OX=5823 GN=PBANKA_092280	13.919	26.784	45.5	4	4	4	0.914	0.972	0.931	1.1	1.046	1.037
A0A077XDN0	Ribonuclease OS=Plasmodium berghei (strain Anka) OX=5823 GN=PBANKA_112280	33.284	5.0629	9.4	2	2	2	0.846	0.896	0.774	1.121	1.19	1.149
A0A077XDN1	Calcium-dependent protein kinase 6 OS=Plasmodium berghei (strain Anka) OX=5823 GN=PBANKA_092550	177.39	-2	0.5	1	3	1	1.232	1.316	1.358	0.712	0.749	0.696
A0A077XDN6	ADP-ribosylation factor, putative OS=Plasmodium berghei (strain Anka) OX=5823 GN=PBANKA_113600	22.724	0.87826	5.6	1	2	1
A0A077XDN7	Uncharacterized protein OS=Plasmodium berghei (strain Anka) OX=5823 GN=PBANKA_112430	43.577	64.89	14.5	4	4	4	1.098	1.17	1.152	0.875	0.901	0.824
A0A077XDN9	Uncharacterized protein OS=Plasmodium berghei (strain Anka) OX=5823 GN=PBANKA_092600	41.499	2.5762	6.3	2	2	2
A0A077XDP0	Uncharacterized protein OS=Plasmodium berghei (strain Anka) OX=5823 GN=PBANKA_112480	181.63	6.8636	2.7	4	4	4	1.07	1.077	1.07	0.959	0.99	0.934
A0A077XDP6	DNA-directed RNA polymerase subunit OS=Plasmodium berghei (strain Anka) OX=5823 GN=PBANKA_080700	261.05	43.653	7.5	17	20	17	1.06	1.044	1.036	0.969	0.958	0.947
A0A077XDP8	Endoplasmic reticulum oxidoreductin, putative OS=Plasmodium berghei (strain Anka) OX=5823 GN=PBANKA_092430	54.48	4.769	8.2	4	4	4	1.123	0.983	1.05	0.915	1.019	0.932
A0A077XDP9	Protein arginine N-methyltransferase OS=Plasmodium berghei (strain Anka) OX=5823 GN=PBANKA_113710	85.796	7.123	4.5	3	4	3
A0A077XDQ0	HECT-domain (Ubiquitin-transferase), putative OS=Plasmodium berghei (strain Anka) OX=5823 GN=PBANKA_112680	1038.8	-2	0.1	1	1	1
A0A077XDQ3	Proteasome regulatory protein, putative OS=Plasmodium berghei (strain Anka) OX=5823 GN=PBANKA_080740	26.007	1.9745	6.7	1	1	1
A0A077XDQ4	DnaJ protein, putative OS=Plasmodium berghei (strain Anka) OX=5823 GN=PBANKA_112780	44.229	52.09	33.2	12	24	12	1.05	1.029	1.052	0.971	0.983	0.964
A0A077XDQ5	Uncharacterized protein OS=Plasmodium berghei (strain Anka) OX=5823 GN=PBANKA_092480	135.57	78.025	29.2	20	24	20	1.092	1.097	1.083	0.917	0.916	0.913
A0A077XDQ7	Uncharacterized protein OS=Plasmodium berghei (strain Anka) OX=5823 GN=PBANKA_080790	334.79	8.066	1.4	4	4	4	1.047	1.125	1.037	1.002	0.868	0.955
A0A077XDQ9	Uncharacterized protein OS=Plasmodium berghei (strain Anka) OX=5823 GN=PBANKA_092530	231.7	1.8381	1	2	2	2
A0A077XDR1	Amino acid transporter, putative OS=Plasmodium berghei (strain Anka) OX=5823 GN=PBANKA_112830	70.73	1.188	1.8	1	1	1	1.122	1.112	1.058	0.884	0.908	0.951
A0A077XDR6	ATP-dependent zinc metalloprotease FTSH, putative OS=Plasmodium berghei (strain Anka) OX=5823 GN=PBANKA_092850	110.71	4.7211	2.9	3	3	3	0.98	1.043	1.039	0.944	0.966	1.042
A0A077XDR8	Microtubule-associated protein ytm1 homologue, putative OS=Plasmodium berghei (strain Anka) OX=5823 GN=PBANKA_112930	57.044	6.4132	2.8	1	1	1
A0A077XDR9	Uncharacterized protein OS=Plasmodium berghei (strain Anka) OX=5823 GN=PBANKA_113910	117.76	2.2279	1.8	2	2	2
A0A077XDS7	Inositol-polyphosphate 5-phosphatase, putative OS=Plasmodium berghei (strain Anka) OX=5823 GN=PBANKA_113080	92.77	2.9206	3.1	3	3	3	1.146	1.123	1.12	0.844	0.829	0.886
A0A077XDS8	Uncharacterized protein OS=Plasmodium berghei (strain Anka) OX=5823 GN=PBANKA_114010	205.04	1.4986	0.5	1	1	1
A0A077XDT1	tRNA nucleotidyltransferase, putative OS=Plasmodium berghei (strain Anka) OX=5823 GN=PBANKA_092780	90.198	2.6506	4.9	4	4	4	1.015	0.981	0.881	1.014	1.066	1.046
A0A077XDT2	Uncharacterized protein OS=Plasmodium berghei (strain Anka) OX=5823 GN=PBANKA_080880	35.25	-2	2.3	1	1	1	0.874	1.052	1.001	1.023	1.026	1.032
A0A077XDT3	Histone-lysine N-methyltransferase, putative OS=Plasmodium berghei (strain Anka) OX=5823 GN=PBANKA_113180	60.269	1.2655	2.9	2	2	2	1.032	1.015	1.202	0.834	0.974	0.965
A0A077XDT4	DNA-directed RNA polymerase II, putative OS=Plasmodium berghei (strain Anka) OX=5823 GN=PBANKA_114060	24.042	14.359	27.3	8	9	8	1.035	1.088	1.023	0.952	0.952	0.978
A0A077XDT6	AP complex subunit sigma OS=Plasmodium berghei (strain Anka) OX=5823 GN=PBANKA_093000	18.233	3.5602	14.2	2	2	2	1.169	1.132	1.079	0.92	0.914	0.831
A0A077XDT9	U2 snRNP auxiliary factor, small subunit, putative OS=Plasmodium berghei (strain Anka) OX=5823 GN=PBANKA_092880	36.469	27.288	8.9	3	4	3	1.014	0.844	1.002	0.951	1.095	1.084
A0A077XDU3	Elongation factor 1-alpha OS=Plasmodium berghei (strain Anka) OX=5823 GN=PBANKA_113330	48.958	291.19	67.9	34	118	34	0.998	0.974	0.995	0.998	1.018	1.009
A0A077XDU7	Insulinase, putative OS=Plasmodium berghei (strain Anka) OX=5823 GN=PBANKA_092980	145.69	25.857	6.6	8	8	8	0.944	0.891	0.89	1.019	1.076	1.099
A0A077XDU8	Uncharacterized protein OS=Plasmodium berghei (strain Anka) OX=5823 GN=PBANKA_114160	53.64	-2	2	1	1	1	1.222	1.323	1.122	0.806	0.825	0.774
A0A077XDV1	GTP-binding nuclear protein OS=Plasmodium berghei (strain Anka) OX=5823 GN=PBANKA_093030	24.886	88.706	57.9	12	26	12	1.081	1.016	1.067	0.941	0.975	0.955
A0A077XDV2	Zinc finger protein, putative OS=Plasmodium berghei (strain Anka) OX=5823 GN=PBANKA_113480	65.584	8.6737	6.7	4	4	4	0.861	0.885	1.86	0.824	0.836	0.765
A0A077XDV4	Uncharacterized protein OS=Plasmodium berghei (strain Anka) OX=5823 GN=PBANKA_113530	363.8	6.8782	1.6	5	7	5	1.039	1.027	1.186	0.983	0.858	0.92
A0A077XDV5	Uncharacterized protein OS=Plasmodium berghei (strain Anka) OX=5823 GN=PBANKA_114210	399.66	29.972	3.3	10	10	10	1.122	1.112	1.113	0.888	0.896	0.842
A0A077XDV8	Uncharacterized protein OS=Plasmodium berghei (strain Anka) OX=5823 GN=PBANKA_113580	19.224	-2	7.4	1	1	1	0.503	0.453	0.528	1.487	1.501	1.418
A0A077XDV9	Uncharacterized protein OS=Plasmodium berghei (strain Anka) OX=5823 GN=PBANKA_081080	66.628	10.131	10.9	5	5	5	1.026	0.892	0.948	1.024	0.976	1.012
A0A077XDW0	Dipeptidyl aminopeptidase 1, putative OS=Plasmodium berghei (strain Anka) OX=5823 GN=PBANKA_093130	78.695	137.13	29.8	16	30	16	0.99	0.959	0.982	1.065	1.003	1.025
A0A077XDW1	RNA-binding protein, putative OS=Plasmodium berghei (strain Anka) OX=5823 GN=PBANKA_113630	21.019	5.8073	11.7	2	2	2	0.917	0.953	0.927	1.121	1.005	1.075
A0A077XDW3	E3 SUMO-protein ligase PIAS, putative OS=Plasmodium berghei (strain Anka) OX=5823 GN=PBANKA_113690	104.36	0.88958	1	1	1	1
A0A077XDW4	Pyridoxine biosynthesis protein PDX2, putative OS=Plasmodium berghei (strain Anka) OX=5823 GN=PBANKA_093180	25.675	13.253	8.8	2	2	2	0.901	0.972	0.866	1.08	1.095	1.08
A0A077XDW5	Rhoptry neck protein 4 OS=Plasmodium berghei (strain Anka) OX=5823 GN=PBANKA_093200	88.828	39.769	13.4	9	13	9	1.134	1.1	1.159	0.918	0.895	0.901
A0A077XDW6	Ran-binding protein, putative OS=Plasmodium berghei (strain Anka) OX=5823 GN=PBANKA_081130	134.69	118.37	16.8	17	33	17	1.003	1.002	1.023	0.989	0.955	0.988
A0A077XDX0	Proliferating cell nuclear antigen OS=Plasmodium berghei (strain Anka) OX=5823 GN=PBANKA_113790	30.674	145.16	41.2	12	20	12	0.881	0.893	0.834	1.141	1.136	1.079
A0A077XDX8	Uncharacterized protein OS=Plasmodium berghei (strain Anka) OX=5823 GN=PBANKA_081230	24.209	6.926	5.4	1	1	1
A0A077XDY0	Polyubiquitin binding protein, putative OS=Plasmodium berghei (strain Anka) OX=5823 GN=PBANKA_113940	99.91	1.4912	1.9	2	2	2
A0A077XDY1	Uncharacterized protein OS=Plasmodium berghei (strain Anka) OX=5823 GN=PBANKA_113990	21.256	8.0699	12.3	3	3	3	1.079	1.03	1.131	0.961	0.981	0.916
A0A077XDY2	Mitogen-activated protein kinase OS=Plasmodium berghei (strain Anka) OX=5823 GN=PBANKA_093370	61.121	2.5748	2.1	1	1	1	0.685	0.798	0.735	1.313	1.215	1.208
A0A077XDY5	Exosome complex exonuclease, putative OS=Plasmodium berghei (strain Anka) OX=5823 GN=PBANKA_114040	59.281	2.2521	5.7	3	3	3	1.013	1.021	1.05	0.926	1	1.005
A0A077XDY6	Ubiquitin, putative OS=Plasmodium berghei (strain Anka) OX=5823 GN=PBANKA_093420	41.26	58.537	19.5	5	8	5	0.928	0.903	0.988	1.066	1.041	1.06
A0A077XDY7	GTPase-activating protein, putative OS=Plasmodium berghei (strain Anka) OX=5823 GN=PBANKA_093340.2	41.046	13.545	4.4	1	1	1	0.998	1.07	1.18	0.989	0.911	0.884
A0A077XDZ0	Uncharacterized protein OS=Plasmodium berghei (strain Anka) OX=5823 GN=PBANKA_093470	43.155	-2	2.5	1	1	1	1.213	1.084	1.171	0.911	0.768	0.9
A0A077XDZ5	Glyoxalase I, putative OS=Plasmodium berghei (strain Anka) OX=5823 GN=PBANKA_093390	41.824	17.215	12.5	3	4	3	0.923	1.046	0.952	1.007	1.047	0.982
A0A077XDZ7	tRNA (Adenine(58)-N(1))-methyltransferase non-catalytic subunit TRM6, putative OS=Plasmodium berghei (strain Anka) OX=5823 GN=PBANKA_081380	67.256	2.217	1.9	1	1	1
A0A077XDZ8	Signal recognition particle receptor alpha subunit, putative OS=Plasmodium berghei (strain Anka) OX=5823 GN=PBANKA_114250	61.858	2.7041	3.5	2	3	2	1.095	1.034	1.088	0.971	0.871	0.97
A0A077XE00	U1 small nuclear ribonucleoprotein, putative OS=Plasmodium berghei (strain Anka) OX=5823 GN=PBANKA_114300	44.831	13.868	14.9	6	6	6	1.046	1.031	1.024	0.971	0.952	0.938
A0A077XE03	Ribosome biogenesis protein MRT4, putative OS=Plasmodium berghei (strain Anka) OX=5823 GN=PBANKA_114350	25.93	9.6267	28.1	6	6	6	1	0.99	0.989	1.026	0.937	1.013
A0A077XE04	U2 small nuclear ribonucleoprotein A, putative OS=Plasmodium berghei (strain Anka) OX=5823 GN=PBANKA_114570	20.463	6.1492	24.6	4	4	4	1.017	1.124	0.986	1.074	0.874	0.956
A0A077XE05	Uncharacterized protein OS=Plasmodium berghei (strain Anka) OX=5823 GN=PBANKA_081430	68.807	8.2977	4.6	2	2	2	1.121	1.101	1.059	0.92	0.94	0.894
A0A077XE07	Proteasome regulatory subunit, putative OS=Plasmodium berghei (strain Anka) OX=5823 GN=PBANKA_114400	35.152	29.879	26.7	12	17	12	1.001	0.929	0.977	1.066	0.996	1.037
A0A077XE10	Mitochondrial import inner membrane translocase subunit TIM9, putative OS=Plasmodium berghei (strain Anka) OX=5823 GN=PBANKA_114450	10.835	2.5977	21.7	2	2	2	0.687	0.613	0.569	1.28	1.388	1.382
A0A077XE16	Uncharacterized protein OS=Plasmodium berghei (strain Anka) OX=5823 GN=PBANKA_114550	125.55	65.433	9	10	12	10	1.029	0.977	1	0.982	1.01	0.958
A0A077XE17	tRNA (guanine(37)-N1)-methyltransferase OS=Plasmodium berghei (strain Anka) OX=5823 GN=PBANKA_081530	84.732	0.9387	2.5	2	2	2	1.141	0.963	1.083	0.971	0.892	0.973
A0A077XE19	Uncharacterized protein OS=Plasmodium berghei (strain Anka) OX=5823 GN=PBANKA_093810	50.486	5.2965	8.5	4	5	4	1.001	0.997	0.942	1.022	1.011	1.01
A0A077XE20	Uncharacterized protein OS=Plasmodium berghei (strain Anka) OX=5823 GN=PBANKA_093590	90.076	4.7462	2.8	2	2	2	1.274	1.38	1.371	0.715	0.695	0.659
A0A077XE21	Uncharacterized protein OS=Plasmodium berghei (strain Anka) OX=5823 GN=PBANKA_114600	77.579	4.9848	3.4	2	2	2	1.04	1.057	1.074	0.921	0.997	0.935
A0A077XE22	Uncharacterized protein OS=Plasmodium berghei (strain Anka) OX=5823 GN=PBANKA_093640	66.959	1.9368	1.8	1	1	1
A0A077XE24	BIR protein OS=Plasmodium berghei (strain Anka) OX=5823 GN=PBANKA_120040	38.01	1.7051	2.7	1	1	1
A0A077XE27	Actin-like protein, putative OS=Plasmodium berghei (strain Anka) OX=5823 GN=PBANKA_093690	42.515	1.6518	2.6	1	1	1
A0A077XE35	U3/U14 snoRNA-associated small subunit rRNA processing protein, putative OS=Plasmodium berghei (strain Anka) OX=5823 GN=PBANKA_093780	50.277	3.6323	4.7	2	2	2	0.987	1.001	1.023	0.98	1.035	0.984
A0A077XE37	N-acetyltransferase, putative OS=Plasmodium berghei (strain Anka) OX=5823 GN=PBANKA_120170	17.975	1.7338	11.8	2	2	2
A0A077XE38	40S ribosomal protein S20e, putative OS=Plasmodium berghei (strain Anka) OX=5823 GN=PBANKA_120190	13.513	16.678	24.6	4	8	4	0.888	0.878	0.9	1.093	1.109	1.087
A0A077XE41	60S ribosomal protein L13, putative OS=Plasmodium berghei (strain Anka) OX=5823 GN=PBANKA_120240	23.767	51.01	51	14	24	14	0.927	0.901	0.94	1.064	1.103	1.061
A0A077XE42	U5 small nuclear ribonuclear protein, putative OS=Plasmodium berghei (strain Anka) OX=5823 GN=PBANKA_120220	138.14	39.255	15.3	20	25	20	1.055	1.076	1.068	0.944	0.92	0.922
A0A077XE44	Casein kinase 2, alpha subunit OS=Plasmodium berghei (strain Anka) OX=5823 GN=PBANKA_093860	39.972	22.677	26.9	8	12	8	0.942	0.928	0.966	0.979	1.083	1.071
A0A077XE46	RNA-binding protein, putative OS=Plasmodium berghei (strain Anka) OX=5823 GN=PBANKA_120270	86.672	31.758	19	13	16	13	0.888	0.923	0.954	1.051	1.057	1.108
A0A077XE48	Transcription factor with AP2 domain(S), putative OS=Plasmodium berghei (strain Anka) OX=5823 GN=PBANKA_093910	177.8	12.09	2.9	4	4	4
A0A077XE50	Eukaryotic translation initiation factor 3 subunit 5, putative OS=Plasmodium berghei (strain Anka) OX=5823 GN=PBANKA_081930	36.056	76.52	36.1	13	18	13	1.001	1.001	1.013	0.992	1.015	1.003
A0A077XE52	Polyadenylate-binding protein-interacting protein 1, putative OS=Plasmodium berghei (strain Anka) OX=5823 GN=PBANKA_093960	368.52	209.28	12.7	33	39	33	0.996	1.03	1.035	0.966	0.963	0.998
A0A077XE53	CCR4-NOT transcription complex subunit 5, putative OS=Plasmodium berghei (strain Anka) OX=5823 GN=PBANKA_120430	22.502	1.2859	5.4	1	1	1
A0A077XE56	Heat shock protein, putative OS=Plasmodium berghei (strain Anka) OX=5823 GN=PBANKA_093830	63.467	42.381	21.3	12	19	12	1.038	1.052	1.068	0.925	0.968	0.962
A0A077XE57	Gamma-glutamylcysteine synthetase OS=Plasmodium berghei (strain Anka) OX=5823 GN=PBANKA_081980	113.41	7.5134	5.4	5	5	5	1	1.066	0.98	0.997	0.977	0.998
A0A077XE58	Phosducin-like protein, putative OS=Plasmodium berghei (strain Anka) OX=5823 GN=PBANKA_120480	22.938	5.3197	16.6	3	4	3	0.869	0.872	0.997	1.034	1.074	0.973
A0A077XE61	Uncharacterized protein OS=Plasmodium berghei (strain Anka) OX=5823 GN=PBANKA_094110	30.003	19.198	37.5	10	19	10	1.16	1.068	1.101	0.888	0.88	0.944
A0A077XE63	Protein disulfide isomerase, putative OS=Plasmodium berghei (strain Anka) OX=5823 GN=PBANKA_082030	60.025	21.28	14.5	7	8	7	0.923	0.856	0.912	1.098	1.141	1.006
A0A077XE65	Uncharacterized protein OS=Plasmodium berghei (strain Anka) OX=5823 GN=PBANKA_094160	83.881	12.667	11.8	8	8	8	1.096	1.048	1.063	0.985	0.887	0.949
A0A077XE70	PPPDE peptidase, putative OS=Plasmodium berghei (strain Anka) OX=5823 GN=PBANKA_120510	23.417	2.8114	10	2	2	2	1.145	1.129	1.065	0.876	0.878	0.945
A0A077XE71	Uncharacterized protein OS=Plasmodium berghei (strain Anka) OX=5823 GN=PBANKA_120630	416.77	55.831	1.9	5	5	5	1.185	1.153	1.008	0.935	0.878	0.827
A0A077XE73	Uncharacterized protein OS=Plasmodium berghei (strain Anka) OX=5823 GN=PBANKA_094260	104.95	1.3535	1	1	1	1
A0A077XE74	CCR4-NOT transcription complex subunit 1, putative OS=Plasmodium berghei (strain Anka) OX=5823 GN=PBANKA_094310	339.93	43.146	4	10	11	10	1.013	1.081	0.991	0.973	0.939	0.997
A0A077XE81	Diphthine synthase, putative OS=Plasmodium berghei (strain Anka) OX=5823 GN=PBANKA_120730	31.434	4.7478	6.2	1	1	1	1.168	1.145	1.146	0.865	0.858	0.867
A0A077XE85	Translocon component PTEX88 OS=Plasmodium berghei (strain Anka) OX=5823 GN=PBANKA_094130	87.385	19.843	9.2	6	6	6	1.062	1.166	1.139	0.905	0.882	0.889
A0A077XE89	Eukaryotic translation initiation factor 3 subunit D OS=Plasmodium berghei (strain Anka) OX=5823 GN=PBANKA_120610	62.206	150.25	35.4	17	31	17	1.018	1.033	1.025	0.968	1.009	0.966
A0A077XE90	Histone H2B OS=Plasmodium berghei (strain Anka) OX=5823 GN=PBANKA_094180	13.257	59.691	62.7	9	41	8	1.217	1.202	1.25	0.79	0.807	0.796
A0A077XE96	26S proteasome regulatory subunit 4, putative OS=Plasmodium berghei (strain Anka) OX=5823 GN=PBANKA_120660	49.709	103.06	34.2	16	24	15	1.024	1.091	0.991	0.958	0.949	1.011
A0A077XE99	Syntaxin, putative OS=Plasmodium berghei (strain Anka) OX=5823 GN=PBANKA_094280	41.922	4.7858	12.5	5	5	5	1.025	1.096	1.077	0.97	0.955	0.908
A0A077XEA3	Uncharacterized protein OS=Plasmodium berghei (strain Anka) OX=5823 GN=PBANKA_082280	25.742	6.2151	6.8	1	1	1	1.101	1.086	1.102	0.865	0.896	0.979
A0A077XEC8	Proteasome subunit beta type OS=Plasmodium berghei (strain Anka) OX=5823 GN=PBANKA_120980	30.61	76.222	18.9	4	8	4	0.949	0.973	0.914	1.125	1.014	1.043
A0A077XEC9	DNA2/NAM7 helicase, putative OS=Plasmodium berghei (strain Anka) OX=5823 GN=PBANKA_120860	188.6	1.6614	0.9	1	1	1
A0A077XED1	RNA-binding protein, putative OS=Plasmodium berghei (strain Anka) OX=5823 GN=PBANKA_082480	22.913	37.1	29.1	6	7	6	0.969	0.982	0.984	1.056	0.952	0.994
A0A077XED4	Dolichyl-phosphate-mannose protein mannosyltransferase, putative OS=Plasmodium berghei (strain Anka) OX=5823 GN=PBANKA_120910	26.1	16.446	17.8	4	6	4	0.917	0.903	0.969	1.071	1.087	1.058
A0A077XEE7	Hypoxanthine phosphoribosyltransferase OS=Plasmodium berghei (strain Anka) OX=5823 GN=PBANKA_121080	26.525	281.53	71.9	17	66	17	1.116	1.115	1.088	0.907	0.916	0.904
A0A077XEF0	Autophagy-related protein 18, putative OS=Plasmodium berghei (strain Anka) OX=5823 GN=PBANKA_121130	43.534	19.788	19.5	7	7	7	1.084	1.11	1.098	0.868	0.916	0.926
A0A077XEF5	Initiation factor 2 subunit family, putative OS=Plasmodium berghei (strain Anka) OX=5823 GN=PBANKA_121230	120.66	33.42	2.8	2	2	2
A0A077XEF9	DNA repair protein RAD23, putative OS=Plasmodium berghei (strain Anka) OX=5823 GN=PBANKA_121010	42.162	39.123	26.6	8	10	8	0.95	1.058	0.949	1.05	0.975	1.02
A0A077XEG7	Thioredoxin OS=Plasmodium berghei (strain Anka) OX=5823 GN=PBANKA_082630	14.803	10.226	8.7	1	2	1	0.925	0.854	0.848	1.117	1.023	1.214
A0A077XEH2	Enolase, putative OS=Plasmodium berghei (strain Anka) OX=5823 GN=PBANKA_121430	49.026	232.12	46.2	21	97	21	0.954	0.948	0.933	1.043	1.065	1.05
A0A077XEI0	Prohibitin, putative OS=Plasmodium berghei (strain Anka) OX=5823 GN=PBANKA_121310	32.051	46.892	28.6	7	9	7	1.047	1.06	1.159	0.872	0.94	0.931
A0A077XEI5	Cysteine--tRNA ligase, putative OS=Plasmodium berghei (strain Anka) OX=5823 GN=PBANKA_121360	78.377	75.176	16	9	15	9	0.875	0.861	0.904	1.134	1.115	1.084
A0A077XEJ3	Uncharacterized protein OS=Plasmodium berghei (strain Anka) OX=5823 GN=PBANKA_121460	70.264	2.1149	3.5	2	2	2	1.057	1.288	1.065	1.094	0.736	0.822
A0A077XEJ5	CS domain protein, putative OS=Plasmodium berghei (strain Anka) OX=5823 GN=PBANKA_082780	18.163	2.0321	7.1	1	1	1
A0A077XEK0	40S ribosomal protein S3a OS=Plasmodium berghei (strain Anka) OX=5823 GN=PBANKA_121560	29.984	181.36	62.2	23	45	23	0.95	0.919	0.948	1.061	1.07	1.036
A0A077XEK2	Dynein light chain, putative OS=Plasmodium berghei (strain Anka) OX=5823 GN=PBANKA_082830	12.985	1.4173	8	1	2	1
A0A077XEK5	Regulator of initiation factor 2, putative OS=Plasmodium berghei (strain Anka) OX=5823 GN=PBANKA_121610	89.213	3.7566	3.4	3	3	3	1.016	1.084	0.888	1.013	1.026	0.99
A0A077XEK6	Signal peptidase complex subunit 2, putative OS=Plasmodium berghei (strain Anka) OX=5823 GN=PBANKA_121780	21.883	26.008	38.3	9	11	9	1.068	1.104	1.12	0.889	0.901	0.919
A0A077XEL6	ABC transporter, putative OS=Plasmodium berghei (strain Anka) OX=5823 GN=PBANKA_121880	324.35	2.6974	1.3	4	4	4	1.236	1.245	1.126	0.804	0.789	0.862
A0A077XEL9	Histone H2A OS=Plasmodium berghei (strain Anka) OX=5823 GN=PBANKA_121760	16.493	34.765	31	5	13	4	1.261	1.242	1.294	0.726	0.79	0.759
A0A077XEM1	Heat shock protein 110, putative OS=Plasmodium berghei (strain Anka) OX=5823 GN=PBANKA_121930	94.897	323.31	48.2	37	85	37	0.874	0.892	0.877	1.125	1.121	1.095
A0A077XEM6	Uncharacterized protein OS=Plasmodium berghei (strain Anka) OX=5823 GN=PBANKA_121860	32.269	1.0391	3.9	1	1	1
A0A077XEM8	Cg2 protein, putative OS=Plasmodium berghei (strain Anka) OX=5823 GN=PBANKA_121980	288.8	6.995	2.2	6	6	6	1.118	1.094	1.023	1.011	0.863	0.927
A0A077XEN3	Lysophospholipase, putative OS=Plasmodium berghei (strain Anka) OX=5823 GN=PBANKA_122030	43.394	15.975	15.1	7	9	7	1.141	1.207	1.189	0.846	0.87	0.856
A0A077XEN5	Cg1 protein, putative OS=Plasmodium berghei (strain Anka) OX=5823 GN=PBANKA_121960	123.5	6.042	3.3	3	3	3	0.846	0.884	0.941	1.058	1.129	1.124
A0A077XEN8	Uncharacterized protein OS=Plasmodium berghei (strain Anka) OX=5823 GN=PBANKA_122080	219.35	6.1593	7.7	2	3	2	1.285	1.269	1.222	0.77	0.734	0.794
A0A077XEP0	NifU-like protein, putative OS=Plasmodium berghei (strain Anka) OX=5823 GN=PBANKA_083170	22.138	2.6694	9.4	1	1	1
A0A077XEP5	Uncharacterized protein OS=Plasmodium berghei (strain Anka) OX=5823 GN=PBANKA_083220	35.818	22.323	21.3	7	8	7	0.852	0.991	0.963	1.099	1.027	1.053
A0A077XEP9	Adenylate kinase-like protein 2, putative OS=Plasmodium berghei (strain Anka) OX=5823 GN=PBANKA_083270	31.981	1.4254	5.5	2	2	2	0.836	0.876	0.796	1.165	1.077	1.225
A0A077XEQ0	Uncharacterized protein OS=Plasmodium berghei (strain Anka) OX=5823 GN=PBANKA_122180	107.33	5.2495	2.6	2	2	2	1.084	1.033	1.193	0.912	0.777	1.03
A0A077XEQ1	Cell division cycle ATPase, putative OS=Plasmodium berghei (strain Anka) OX=5823 GN=PBANKA_122160	128.98	64.091	17.5	16	19	15	1.179	1.185	1.169	0.845	0.829	0.816
A0A077XEQ4	Coatomer epsilon subunit, putative OS=Plasmodium berghei (strain Anka) OX=5823 GN=PBANKA_122230	33.674	11.852	18.4	5	6	5	1.181	1.126	1.051	0.928	0.854	0.912
A0A077XEQ6	Regulator of chromosome condensation, putative OS=Plasmodium berghei (strain Anka) OX=5823 GN=PBANKA_122210	74.255	27.447	11.2	6	9	6	1.109	1.031	1.005	0.951	0.984	0.958
A0A077XEQ8	Tyrosine--tRNA ligase, putative OS=Plasmodium berghei (strain Anka) OX=5823 GN=PBANKA_122280	43.347	18.773	22.3	8	14	8	1.011	0.998	1.001	0.993	1.011	1.016
A0A077XER2	Proteasome endopeptidase complex OS=Plasmodium berghei (strain Anka) OX=5823 GN=PBANKA_122310	29.619	33.694	35	10	21	10	0.87	0.902	0.923	1.1	1.106	1.101
A0A077XER4	Ras-related protein Rab-18, putative OS=Plasmodium berghei (strain Anka) OX=5823 GN=PBANKA_122330	23.126	32.597	44.3	8	14	8	1.151	1.156	1.126	0.84	0.844	0.878
A0A077XER9	V-type proton ATPase subunit a OS=Plasmodium berghei (strain Anka) OX=5823 GN=PBANKA_122380	111.08	72.307	20.1	15	19	15	1.108	1.146	1.189	0.857	0.93	0.882
A0A077XET3	Uncharacterized protein OS=Plasmodium berghei (strain Anka) OX=5823 GN=PBANKA_083620	79.491	3.5525	1.6	1	1	1
A0A077XET6	Uncharacterized protein OS=Plasmodium berghei (strain Anka) OX=5823 GN=PBANKA_122610	632.79	3.7115	0.4	2	2	2
A0A077XET9	Tubulin gamma chain OS=Plasmodium berghei (strain Anka) OX=5823 GN=PBANKA_122660	51.609	17.236	13.3	5	5	5	0.959	0.992	1.041	1.013	0.96	1.045
A0A077XEU1	Peptidyl-prolyl cis-trans isomerase OS=Plasmodium berghei (strain Anka) OX=5823 GN=PBANKA_122580	23.899	5.3354	13.3	3	5	3	0.982	0.907	0.974	1.073	1.061	1.06
A0A077XEU9	Uncharacterized protein OS=Plasmodium berghei (strain Anka) OX=5823 GN=PBANKA_122860	14.551	6.4777	10.5	1	2	1	1.098	1.181	1.073	0.859	0.913	0.917
A0A077XEV3	DNA repair protein RAD54, putative OS=Plasmodium berghei (strain Anka) OX=5823 GN=PBANKA_122680	121.59	1.2599	1	1	1	1
A0A077XEV5	Uncharacterized protein OS=Plasmodium berghei (strain Anka) OX=5823 GN=PBANKA_122960	142.87	1.6164	1.1	1	1	1
A0A077XEW4	Uncharacterized protein OS=Plasmodium berghei (strain Anka) OX=5823 GN=PBANKA_122780	90.869	1.0504	1.2	1	1	1	1.383	1.325	1.406	0.651	0.674	0.659
A0A077XEW7	Transcription factor with AP2 domain(S), putative OS=Plasmodium berghei (strain Anka) OX=5823 GN=PBANKA_123160	231.84	1.1416	0.8	1	1	1
A0A077XEW9	Pre-mRNA-splicing factor, putative OS=Plasmodium berghei (strain Anka) OX=5823 GN=PBANKA_123210	36.273	36.381	27.3	10	14	10	1.068	1.057	0.999	0.956	0.976	0.955
A0A077XEX4	Uncharacterized protein (Fragment) OS=Plasmodium berghei (strain Anka) OX=5823 GN=PBANKA_090230	161.66	0.97654	0.6	1	1	1	0.878	0.893	0.898	1.074	1.113	1.127
A0A077XEX5	Proteasome subunit beta type OS=Plasmodium berghei (strain Anka) OX=5823 GN=PBANKA_123310	27.363	12.25	16.9	5	7	5	0.924	0.833	0.85	1.117	1.173	1.107
A0A077XEY2	Uncharacterized protein OS=Plasmodium berghei (strain Anka) OX=5823 GN=PBANKA_122930	68.832	-2	1.2	1	1	1	1.111	1.028	1.021	0.954	0.913	0.996
A0A077XEY3	Uncharacterized protein OS=Plasmodium berghei (strain Anka) OX=5823 GN=PBANKA_123460	93.379	2.2522	2.5	2	2	2
A0A077XEY5	U6 snRNA-associated Sm-like protein LSm2 OS=Plasmodium berghei (strain Anka) OX=5823 GN=PBANKA_123510	12.206	8.9668	30.8	3	5	3	0.9	0.899	1.055	1.005	1.033	1.003
A0A077XEY9	Adenosylhomocysteinase OS=Plasmodium berghei (strain Anka) OX=5823 GN=PBANKA_123560	53.675	221.15	37.8	22	51	22	0.987	0.996	0.986	0.992	1.006	0.996
A0A077XF01	Pyridoxal kinase, putative OS=Plasmodium berghei (strain Anka) OX=5823 GN=PBANKA_123080	37.839	5.1909	6.9	2	3	2	1.043	1.089	0.887	1.047	1.002	0.955
A0A077XF03	DnaJ protein, putative OS=Plasmodium berghei (strain Anka) OX=5823 GN=PBANKA_123820	61.497	16.036	15	8	10	8	1.093	1.12	1.126	0.867	0.969	0.884
A0A077XF09	Cytosolic preribosomal GTP-binding protein, putative OS=Plasmodium berghei (strain Anka) OX=5823 GN=PBANKA_123920	40.644	58.578	32.9	11	16	11	1.036	1.004	1.003	1.012	0.988	0.995
A0A077XF12	60S ribosomal protein L12, putative OS=Plasmodium berghei (strain Anka) OX=5823 GN=PBANKA_123180	18.214	87.086	63	9	24	9	0.87	0.845	0.904	1.132	1.087	1.076
A0A077XF13	Uncharacterized protein OS=Plasmodium berghei (strain Anka) OX=5823 GN=PBANKA_123970	103.92	1.0471	1.7	2	2	2	1.336	1.301	2.01	0.324	0.482	0.657
A0A077XF14	DNA-directed RNA polymerase I, putative OS=Plasmodium berghei (strain Anka) OX=5823 GN=PBANKA_090570	38.705	6.6761	15.6	5	7	5	1.052	1.001	1.022	0.983	1.004	0.979
A0A077XF19	Uncharacterized protein OS=Plasmodium berghei (strain Anka) OX=5823 GN=PBANKA_090620	32.68	18.305	28.7	6	7	6	0.998	1.078	1.087	0.949	0.956	0.902
A0A077XF22	NIMA related kinase 2 OS=Plasmodium berghei (strain Anka) OX=5823 GN=PBANKA_124070	32.688	1.9191	3.5	1	1	1
A0A077XF26	ATP-dependent RNA helicase DDX23, putative OS=Plasmodium berghei (strain Anka) OX=5823 GN=PBANKA_123330	108.6	7.8884	6.2	6	8	6	1.115	1.011	1.132	0.875	0.943	0.837
A0A077XF28	Phd finger protein, putative OS=Plasmodium berghei (strain Anka) OX=5823 GN=PBANKA_090720	46.713	17.476	5.6	2	3	2	1.117	1.138	1.161	0.926	0.907	0.798
A0A077XF31	Transmembrane emp24 domain-containing protein, putative OS=Plasmodium berghei (strain Anka) OX=5823 GN=PBANKA_124170	24.078	1.1899	6.7	1	1	1
A0A077XF34	Carbon catabolite repressor protein 4, putative OS=Plasmodium berghei (strain Anka) OX=5823 GN=PBANKA_123430	203.48	1.4052	0.5	1	1	1	1.067	1.26	1.26	0.801	0.879	0.792
A0A077XF38	40S ribosomal protein S9, putative OS=Plasmodium berghei (strain Anka) OX=5823 GN=PBANKA_123480	22.146	42.601	41.3	8	21	8	0.966	0.977	0.954	1.034	1	1.019
A0A077XF40	AP complex subunit beta OS=Plasmodium berghei (strain Anka) OX=5823 GN=PBANKA_124270	107.2	35.165	9.9	10	13	10	1.07	1.058	1.087	0.91	0.961	0.905
A0A077XF41	Bis(5'-nucleosyl)-tetraphosphatase [asymmetrical], putative OS=Plasmodium berghei (strain Anka) OX=5823 GN=PBANKA_123530	17.97	4.2625	11.5	2	4	2	0.977	0.965	0.984	1	0.968	1.067
A0A077XF48	DEAD/DEAH box ATP-dependent RNA helicase, putative OS=Plasmodium berghei (strain Anka) OX=5823 GN=PBANKA_123630	93.917	20.058	4.3	2	2	2	1.305	1.252	1.308	0.768	0.698	0.749
A0A077XF59	Uncharacterized protein OS=Plasmodium berghei (strain Anka) OX=5823 GN=PBANKA_090970	43.886	1.2242	2.7	1	1	1	0.839	0.812	0.809	1.127	1.207	1.173
A0A077XF63	Mitochondrial processing peptidase alpha subunit, putative OS=Plasmodium berghei (strain Anka) OX=5823 GN=PBANKA_123790	61.263	81.241	35.6	17	29	17	1.081	1.038	1.071	0.938	0.95	0.919
A0A077XF65	Protein phosphatase 2C, putative OS=Plasmodium berghei (strain Anka) OX=5823 GN=PBANKA_091020	89.122	71.431	22.9	16	21	16	0.87	0.828	0.896	1.096	1.111	1.103
A0A077XF70	Uncharacterized protein OS=Plasmodium berghei (strain Anka) OX=5823 GN=PBANKA_091070	307.19	1.1594	0.3	1	2	1	0.967	0.976	0.957	1.03	0.978	1.095
A0A077XF78	50S ribosomal protein L12, apicoplast, putative OS=Plasmodium berghei (strain Anka) OX=5823 GN=PBANKA_123940	27.594	2.2579	5.6	1	1	1
A0A077XF80	Tubulin, putative OS=Plasmodium berghei (strain Anka) OX=5823 GN=PBANKA_130050	57.494	-2	2.2	1	2	1	0.958	0.973	0.87	1.063	1.055	1.079
A0A077XF82	Subtilisin-like protease 2 OS=Plasmodium berghei (strain Anka) OX=5823 GN=PBANKA_091170	141.32	-2	0.8	1	1	1
A0A077XF86	Acyl-CoA synthetase, putative OS=Plasmodium berghei (strain Anka) OX=5823 GN=PBANKA_123990	76.842	148.68	38.6	21	42	21	1.019	1.008	1.006	0.958	0.996	0.975
A0A077XF87	Signal recognition particle subunit SRP72, putative OS=Plasmodium berghei (strain Anka) OX=5823 GN=PBANKA_091220	95.86	12.808	10	8	9	8	1.032	1.208	1.144	0.889	0.857	0.914
A0A077XF91	3-oxo-5-alpha-steroid 4-dehydrogenase, putative OS=Plasmodium berghei (strain Anka) OX=5823 GN=PBANKA_091270	35.158	13.267	9.5	3	4	3	1.134	1.2	1.191	0.855	0.829	0.797
A0A077XF96	Uncharacterized protein OS=Plasmodium berghei (strain Anka) OX=5823 GN=PBANKA_130200	516.39	-2	0.3	1	1	1
A0A077XFA2	Coatomer subunit delta OS=Plasmodium berghei (strain Anka) OX=5823 GN=PBANKA_091370	57.497	50.375	22.3	10	12	10	1.078	1.002	1.042	0.939	1.003	0.994
A0A077XFA4	Uncharacterized protein OS=Plasmodium berghei (strain Anka) OX=5823 GN=PBANKA_130250	35.656	8.8981	17.4	5	7	5	0.962	1.016	1	1.013	0.96	1.004
A0A077XFA9	Uncharacterized protein OS=Plasmodium berghei (strain Anka) OX=5823 GN=PBANKA_091420	218.17	2.6008	1	2	2	2	1.146	1.096	0.983	0.974	0.884	0.951
A0A077XFB2	DEAD/DEAH helicase, putative OS=Plasmodium berghei (strain Anka) OX=5823 GN=PBANKA_130300	276.41	2.3406	0.8	2	2	2	1.063	1.138	1.034	0.958	0.866	0.975
A0A077XFB3	Ubiquitin-conjugating enzyme E2 N, putative OS=Plasmodium berghei (strain Anka) OX=5823 GN=PBANKA_124190	17.205	31.69	59.6	7	9	7	0.96	0.949	0.975	1.075	0.954	0.964
A0A077XFB5	Actin-depolymerizing factor 1 OS=Plasmodium berghei (strain Anka) OX=5823 GN=PBANKA_110310	13.964	32.501	41.8	6	13	6	0.984	0.973	0.984	1.02	1.029	1.003
A0A077XFB6	Uncharacterized protein OS=Plasmodium berghei (strain Anka) OX=5823 GN=PBANKA_091470	79.068	1.0293	1.7	1	1	1
A0A077XFB9	Uncharacterized protein OS=Plasmodium berghei (strain Anka) OX=5823 GN=PBANKA_130350	22.303	16.017	22.8	3	3	3	1.033	1.005	1.115	1.065	0.816	1.004
A0A077XFC0	Cation transporting P-ATPase, putative OS=Plasmodium berghei (strain Anka) OX=5823 GN=PBANKA_110360	220.53	5.8275	3.7	7	7	7	1.138	1.033	1.121	0.881	0.996	0.834
A0A077XFC1	Uncharacterized protein OS=Plasmodium berghei (strain Anka) OX=5823 GN=PBANKA_091520	150.38	84.169	5.2	5	5	5	1.118	1.148	1.124	0.886	0.872	0.895
A0A077XFC8	Nucleolar preribosomal GTPase, putative OS=Plasmodium berghei (strain Anka) OX=5823 GN=PBANKA_124340	62.239	5.4271	5.7	3	3	3	0.977	0.901	1.013	1.001	1.082	1.031
A0A077XFD0	Uncharacterized protein OS=Plasmodium berghei (strain Anka) OX=5823 GN=PBANKA_110460	273.94	2.7971	0.9	2	2	2
A0A077XFD1	TCP-1/cpn60 chaperonin family, putative OS=Plasmodium berghei (strain Anka) OX=5823 GN=PBANKA_091620	60.134	117.64	43.8	23	47	23	0.926	0.908	0.897	1.089	1.069	1.075
A0A077XFD2	Uncharacterized protein OS=Plasmodium berghei (strain Anka) OX=5823 GN=PBANKA_110130	95.015	68.589	43.3	6	7	6	0.83	0.858	0.837	1.154	1.134	1.168
A0A077XFD3	Uncharacterized protein OS=Plasmodium berghei (strain Anka) OX=5823 GN=PBANKA_124390	176.43	6.0325	3.5	6	8	6	1.122	1.199	1.122	0.844	0.889	0.872
A0A077XFD5	Vacuolar protein sorting-associated protein 11, putative OS=Plasmodium berghei (strain Anka) OX=5823 GN=PBANKA_110180	131.8	18.404	3.1	3	4	3	1.135	1.134	1.191	0.83	0.846	0.801
A0A077XFD6	DNA mismatch repair protein MSH6, putative OS=Plasmodium berghei (strain Anka) OX=5823 GN=PBANKA_110510	142.65	37.902	13.5	16	16	16	0.977	0.983	0.918	1.077	1.025	1.034
A0A077XFE2	Uncharacterized protein OS=Plasmodium berghei (strain Anka) OX=5823 GN=PBANKA_110560	29.913	2.0192	6.9	2	2	2	1.144	1.229	1.057	0.881	0.91	0.83
A0A077XFE7	60S ribosomal protein L38e, putative OS=Plasmodium berghei (strain Anka) OX=5823 GN=PBANKA_091810	9.6737	6.8402	38.3	3	4	3	1.103	1.012	1.126	0.874	1.054	0.9
A0A077XFF2	TRAP-like protein OS=Plasmodium berghei (strain Anka) OX=5823 GN=PBANKA_130650	270.35	1.494	0.3	1	1	1
A0A077XFF3	Parasitophorous vacuolar protein 1, putative OS=Plasmodium berghei (strain Anka) OX=5823 GN=PBANKA_091910	44.696	35.658	32	12	16	12	1.191	1.151	1.135	0.833	0.891	0.835
A0A077XFF5	Uncharacterized protein OS=Plasmodium berghei (strain Anka) OX=5823 GN=PBANKA_124590	51.027	6.2984	2.3	1	2	1	1.076	1.035	1.077	0.931	0.949	0.956
A0A077XFF8	Cochaperone prefoldin complex subunit, putative OS=Plasmodium berghei (strain Anka) OX=5823 GN=PBANKA_092010	25.919	3.5545	8.5	2	2	2	0.852	0.768	0.863	1.233	1.172	1.084
A0A077XFG1	Uncharacterized protein OS=Plasmodium berghei (strain Anka) OX=5823 GN=PBANKA_110430	52.553	37.126	3.1	1	1	1	0.89	0.924	0.861	1.103	1.053	1.155
A0A077XFG3	Actin-like protein, putative OS=Plasmodium berghei (strain Anka) OX=5823 GN=PBANKA_110480	64.701	13.191	14.4	7	9	7	1.055	1.042	1.038	0.936	0.994	0.992
A0A077XFG7	Uncharacterized protein OS=Plasmodium berghei (strain Anka) OX=5823 GN=PBANKA_110530	55.056	7.4411	9.7	5	5	5	0.792	0.857	0.891	1.158	1.147	1.129
A0A077XFG8	Uncharacterized protein OS=Plasmodium berghei (strain Anka) OX=5823 GN=PBANKA_092170	97.497	-2	1.1	1	1	1	0.974	0.981	0.97	1.047	1.003	1.032
A0A077XFH3	LCCL domain-containing protein OS=Plasmodium berghei (strain Anka) OX=5823 GN=PBANKA_130070	183.69	74.987	14.4	21	23	21	0.777	0.822	0.783	1.218	1.217	1.171
A0A077XFH4	RNA helicase, putative OS=Plasmodium berghei (strain Anka) OX=5823 GN=PBANKA_130900	87.928	4.1338	3.7	3	3	3	1.222	1.193	1.239	0.767	0.848	0.791
A0A077XFH5	Uncharacterized protein OS=Plasmodium berghei (strain Anka) OX=5823 GN=PBANKA_092270	9.9886	2.6867	12	1	1	1	1.239	1.104	1.13	0.901	0.828	0.848
A0A077XFH8	Uncharacterized protein OS=Plasmodium berghei (strain Anka) OX=5823 GN=PBANKA_092320	59.015	39.723	27.4	14	15	14	1.136	1.127	1.118	0.879	0.877	0.89
A0A077XFH9	Splicing factor 3A subunit 1, putative OS=Plasmodium berghei (strain Anka) OX=5823 GN=PBANKA_130170	70.939	2.944	4.2	2	2	2	1.064	0.996	1.023	0.994	1.008	0.934
A0A077XFI0	Subtilisin-like protease 1 OS=Plasmodium berghei (strain Anka) OX=5823 GN=PBANKA_110710	67.313	2.4079	4	2	2	2	0.918	1.024	0.688	1.211	1.102	1.055
A0A077XFI1	6-cysteine protein OS=Plasmodium berghei (strain Anka) OX=5823 GN=PBANKA_110760	40.811	57.314	27.5	8	9	8	1.177	1.175	1.091	0.924	0.819	0.912
A0A077XFI2	Ethanolamine kinase, putative OS=Plasmodium berghei (strain Anka) OX=5823 GN=PBANKA_092370	51.002	32.326	31.6	12	16	12	0.985	1.016	1.05	1.015	0.969	0.95
A0A077XFI3	Translocation protein sec62, putative OS=Plasmodium berghei (strain Anka) OX=5823 GN=PBANKA_130220	44.515	58.126	24.5	9	14	9	1.187	1.189	1.127	0.86	0.881	0.883
A0A077XFI5	SNAP protein, putative OS=Plasmodium berghei (strain Anka) OX=5823 GN=PBANKA_110860	34.54	2.2127	11.4	4	4	4	1.028	0.981	1.161	0.949	0.945	0.955
A0A077XFI7	Beige/BEACH domain protein, putative OS=Plasmodium berghei (strain Anka) OX=5823 GN=PBANKA_092420	164.4	2.8837	1.9	3	3	3	1	1.098	1.102	1.002	0.928	0.901
A0A077XFJ0	Uncharacterized protein OS=Plasmodium berghei (strain Anka) OX=5823 GN=PBANKA_130320	199.71	0.90884	0.8	1	1	1
A0A077XFJ1	Uncharacterized protein OS=Plasmodium berghei (strain Anka) OX=5823 GN=PBANKA_130950	41.312	42.716	28.2	8	10	8	1.265	1.084	1.25	0.802	0.844	0.835
A0A077XFJ3	Topoisomerase I, putative OS=Plasmodium berghei (strain Anka) OX=5823 GN=PBANKA_111010	102.72	3.9473	3	3	3	3	1.216	1.24	1.123	0.771	0.816	0.892
A0A077XFJ4	Vesicle-associated membrane protein, putative OS=Plasmodium berghei (strain Anka) OX=5823 GN=PBANKA_130370	26.902	82.398	50.4	11	20	11	1.088	1.078	1.051	0.924	0.935	0.945
A0A077XFJ6	Calcium-dependent protein kinase 7 OS=Plasmodium berghei (strain Anka) OX=5823 GN=PBANKA_092520	220.93	11.541	3.7	6	6	6	0.986	1.033	1.093	0.994	0.935	0.978
A0A077XFK4	Uncharacterized protein OS=Plasmodium berghei (strain Anka) OX=5823 GN=PBANKA_131100	54.803	3.4468	3.9	2	2	2	1.091	1.055	1.101	0.89	0.938	0.953
A0A077XFK5	Uncharacterized protein OS=Plasmodium berghei (strain Anka) OX=5823 GN=PBANKA_092620	59.866	5.6208	5.9	3	3	3	1.04	1.104	1.067	0.911	0.957	0.907
A0A077XFL1	Circumsporozoite-related antigen OS=Plasmodium berghei (strain Anka) OX=5823 GN=PBANKA_092670	17.944	103.58	37.3	4	13	4	1.038	1.062	1.029	0.962	0.92	0.977
A0A077XFL2	Nuclear protein localization protein 4, putative OS=Plasmodium berghei (strain Anka) OX=5823 GN=PBANKA_110730	60.477	5.8746	6.6	3	4	3	1.181	1.003	1.046	1.124	0.922	0.951
A0A077XFL7	Uncharacterized protein OS=Plasmodium berghei (strain Anka) OX=5823 GN=PBANKA_092720	174.83	53.467	14.7	20	22	20	1.112	1.046	0.98	0.98	0.954	0.965
A0A077XFL9	Pre-mRNA-processing ATP-dependent RNA helicase PRP5, putative OS=Plasmodium berghei (strain Anka) OX=5823 GN=PBANKA_110830	156.05	4.1906	2	3	5	3	0.972	1.124	0.987	0.985	0.935	1.019
A0A077XFM0	tRNA binding protein, putative OS=Plasmodium berghei (strain Anka) OX=5823 GN=PBANKA_130620	46.173	77.645	29.5	13	19	13	0.951	0.947	0.958	1.07	1.05	1.034
A0A077XFM7	Uncharacterized protein OS=Plasmodium berghei (strain Anka) OX=5823 GN=PBANKA_092820	93.717	24.836	28.8	13	15	13	1.071	1.092	1.014	0.92	0.92	0.955
A0A077XFN0	Uncharacterized protein OS=Plasmodium berghei (strain Anka) OX=5823 GN=PBANKA_111520	132.84	13.476	6.9	7	7	7	0.751	0.799	0.778	1.204	1.187	1.238
A0A077XFN8	Inositol-3-phosphate synthase, putative OS=Plasmodium berghei (strain Anka) OX=5823 GN=PBANKA_111140	69.671	63.698	32.1	20	38	20	0.912	0.902	0.887	1.091	1.112	1.075
A0A077XFP0	Uncharacterized protein OS=Plasmodium berghei (strain Anka) OX=5823 GN=PBANKA_111680	53.339	70.039	42.9	24	39	24	1.014	1.003	0.99	0.983	1	0.995
A0A077XFP1	1-acyl-sn-glycerol-3-phosphate acyltransferase, putative OS=Plasmodium berghei (strain Anka) OX=5823 GN=PBANKA_130820	33.819	73.29	12.6	2	5	2	1.156	1.03	1.008	0.864	0.997	1.004
A0A077XFP4	Orotate phosphoribosyltransferase, putative OS=Plasmodium berghei (strain Anka) OX=5823 GN=PBANKA_111240	29.63	19.738	19.4	4	5	4	0.98	0.913	0.988	1.048	1.024	1.046
A0A077XFP9	Uncharacterized protein OS=Plasmodium berghei (strain Anka) OX=5823 GN=PBANKA_111290	257.86	17.55	1.8	3	3	3
A0A077XFQ2	Secreted ookinete protein, putative OS=Plasmodium berghei (strain Anka) OX=5823 GN=PBANKA_111340	85.114	123.91	32.5	20	35	20	0.716	0.726	0.678	1.245	1.255	1.273
A0A077XFQ4	Acyl-CoA synthetase, putative OS=Plasmodium berghei (strain Anka) OX=5823 GN=PBANKA_111870	157.94	62.373	10.4	14	17	14	1.019	1.048	1.04	0.966	1	1.012
A0A077XFQ7	Uncharacterized protein OS=Plasmodium berghei (strain Anka) OX=5823 GN=PBANKA_093070	15.072	9.5902	15.6	3	8	3	1.004	0.985	1.093	0.967	1.052	0.914
A0A077XFQ8	Helicase, putative OS=Plasmodium berghei (strain Anka) OX=5823 GN=PBANKA_130970	59.104	91.306	27.6	14	17	14	1.169	1.116	1.133	0.922	0.857	0.86
A0A077XFR0	Cleavage stimulation factor subunit 1, putative OS=Plasmodium berghei (strain Anka) OX=5823 GN=PBANKA_111970	66.468	8.7743	5.9	3	3	3	1.108	1.195	1.143	0.888	0.931	0.852
A0A077XFR3	Heat shock protein 101, putative OS=Plasmodium berghei (strain Anka) OX=5823 GN=PBANKA_093120	103.2	170.27	35.8	32	49	32	1.119	1.124	1.141	0.874	0.86	0.874
A0A077XFR4	Pyridoxine biosynthesis protein PDX1, putative OS=Plasmodium berghei (strain Anka) OX=5823 GN=PBANKA_112020	32.689	13.873	16.5	5	8	5	0.961	1.038	1.01	0.981	1.032	1.008
A0A077XFR5	Uncharacterized protein (Fragment) OS=Plasmodium berghei (strain Anka) OX=5823 GN=PBANKA_131020	139.74	3.6351	2.9	4	4	4	1.043	0.997	0.858	1.113	0.999	1.002
A0A077XFR6	Uncharacterized protein OS=Plasmodium berghei (strain Anka) OX=5823 GN=PBANKA_131350	17.496	1.022	6.7	1	1	1
A0A077XFR7	BolA-like protein, putative OS=Plasmodium berghei (strain Anka) OX=5823 GN=PBANKA_111540	9.7134	2.5682	27.4	2	2	2
A0A077XFR8	Nascent polypeptide associated complex alpha chain, putative OS=Plasmodium berghei (strain Anka) OX=5823 GN=PBANKA_112070	20.82	38.373	25.9	6	15	6	0.852	0.88	0.842	1.107	1.09	1.088
A0A077XFS1	Peptidyl-prolyl cis-trans isomerase OS=Plasmodium berghei (strain Anka) OX=5823 GN=PBANKA_093170	18.685	19.792	41.9	6	7	6	1.014	1.012	1.028	1.034	0.965	0.965
A0A077XFS6	Histone H2A OS=Plasmodium berghei (strain Anka) OX=5823 GN=PBANKA_111700	14.221	2.046	18.8	3	8	2	1.252	1.198	1.299	0.736	0.817	0.764
A0A077XFS7	Leucine--tRNA ligase, putative OS=Plasmodium berghei (strain Anka) OX=5823 GN=PBANKA_112170	146.88	133.47	23.4	27	32	27	0.98	0.985	0.993	1.009	1.013	1.01
A0A077XFS8	Peptidyl-prolyl cis-trans isomerase OS=Plasmodium berghei (strain Anka) OX=5823 GN=PBANKA_093220	21.21	59.992	43.8	8	18	8	0.819	0.816	0.859	1.139	1.158	1.171
A0A077XFT2	Ribosomal protein L27a, putative OS=Plasmodium berghei (strain Anka) OX=5823 GN=PBANKA_111750	16.837	37.485	47.3	7	17	7	0.983	0.9	0.942	1.069	1.036	1.064
A0A077XFT3	Sortilin OS=Plasmodium berghei (strain Anka) OX=5823 GN=PBANKA_131550	100.95	63.771	13.3	10	12	10	1.044	0.998	0.995	1.025	0.993	0.986
A0A077XFT6	Multidrug resistance protein 2, putative OS=Plasmodium berghei (strain Anka) OX=5823 GN=PBANKA_131170	109.68	24.884	7.8	7	7	7	1.112	1.144	1.106	0.924	0.881	0.898
A0A077XFT8	Derlin OS=Plasmodium berghei (strain Anka) OX=5823 GN=PBANKA_131600	41.779	2.2503	2.8	1	2	1	1.141	1.223	1.164	0.815	0.809	0.9
A0A077XFU0	Uncharacterized protein OS=Plasmodium berghei (strain Anka) OX=5823 GN=PBANKA_111840	128.11	2.7192	2.5	3	3	3	1	1.09	1.125	0.964	0.909	0.941
A0A077XFU1	Ubiquitin-protein ligase, putative OS=Plasmodium berghei (strain Anka) OX=5823 GN=PBANKA_131220	97.08	2.1237	2.2	2	2	2
A0A077XFV9	4-methyl-5(B-hydroxyethyl)-thiazol monophosphate biosynthesis enzyme, putative OS=Plasmodium berghei (strain Anka) OX=5823 GN=PBANKA_112620	20.707	49.635	36	6	11	6	1.038	0.965	0.944	1.083	0.995	0.989
A0A077XFW0	Chorismate synthase, putative OS=Plasmodium berghei (strain Anka) OX=5823 GN=PBANKA_112190	57.196	3.689	3.2	1	1	1
A0A077XFW1	6-pyruvoyltetrahydropterin synthase, putative OS=Plasmodium berghei (strain Anka) OX=5823 GN=PBANKA_112670	19.66	1.228	5.2	1	1	1	1.345	1.402	1.28	0.645	0.685	0.738
A0A077XFW3	Glucose-6-phosphate dehydrogenase-6-phosphogluconolactonase OS=Plasmodium berghei (strain Anka) OX=5823 GN=PBANKA_131750	109.71	58.432	16.9	15	23	15	0.959	0.97	0.97	1.024	1.037	1.057
A0A077XFW5	Gamete egress and sporozoite traversal protein OS=Plasmodium berghei (strain Anka) OX=5823 GN=PBANKA_131270	28.796	32.212	21.7	6	11	6	0.659	0.628	0.665	1.35	1.366	1.344
A0A077XFW8	Phosphotransferase OS=Plasmodium berghei (strain Anka) OX=5823 GN=PBANKA_112290	55.459	147	48.2	20	36	20	0.911	0.908	0.929	1.054	1.108	1.088
A0A077XFX1	Nicotinate phosphoribosyltransferase, putative OS=Plasmodium berghei (strain Anka) OX=5823 GN=PBANKA_112770	79.516	187.93	34	22	41	22	0.956	0.957	0.951	1.07	1.043	1.055
A0A077XFX4	Acylphosphatase OS=Plasmodium berghei (strain Anka) OX=5823 GN=PBANKA_093610	15.157	4.2522	15.5	2	2	2	0.99	0.959	1.038	0.945	1.002	1.071
A0A077XFX5	RNA-binding protein, putative OS=Plasmodium berghei (strain Anka) OX=5823 GN=PBANKA_112820	59.315	11.914	8.4	4	8	4	1.024	0.96	1.021	1.013	0.945	1.007
A0A077XFX7	Sphingomyelin synthase 1, putative OS=Plasmodium berghei (strain Anka) OX=5823 GN=PBANKA_112390	45.28	1.6074	2.8	1	1	1
A0A077XFX8	Uncharacterized protein OS=Plasmodium berghei (strain Anka) OX=5823 GN=PBANKA_132000	52.343	0.95739	3	1	1	1
A0A077XFY0	V-type H(+)-translocating pyrophosphatase, putative OS=Plasmodium berghei (strain Anka) OX=5823 GN=PBANKA_132050	76.116	86.435	18.9	15	26	15	1.233	1.161	1.203	0.809	0.831	0.843
A0A077XFY5	Uncharacterized protein OS=Plasmodium berghei (strain Anka) OX=5823 GN=PBANKA_132100	70.786	70.78	21.2	13	26	13	0.955	0.918	0.963	1.065	1.056	1.062
A0A077XFY6	Oxidoreductase, putative OS=Plasmodium berghei (strain Anka) OX=5823 GN=PBANKA_112490	44.583	0.98008	3.4	1	1	1	1.038	1.166	1.092	0.968	0.82	0.955
A0A077XFY8	RNA helicase OS=Plasmodium berghei (strain Anka) OX=5823 GN=PBANKA_112970	67.799	2.5064	3.9	2	2	2
A0A077XFZ0	Vacuolar protein sorting-associated protein 35 OS=Plasmodium berghei (strain Anka) OX=5823 GN=PBANKA_093710	112.71	14.802	7.8	6	7	6	1.019	1.053	1.054	1.006	0.928	0.95
A0A077XFZ3	Uncharacterized protein OS=Plasmodium berghei (strain Anka) OX=5823 GN=PBANKA_132200	174.44	4.8059	2.7	4	4	4	1.2	1.298	1.272	0.787	0.771	0.747
A0A077XFZ4	ER lumen protein-retaining receptor OS=Plasmodium berghei (strain Anka) OX=5823 GN=PBANKA_113020	26.529	3.4977	8.1	3	4	3	1.269	1.142	1.344	0.719	0.831	0.758
A0A077XG00	Uncharacterized protein OS=Plasmodium berghei (strain Anka) OX=5823 GN=PBANKA_132300	39.699	36.571	25.1	9	13	9	1.13	1.119	1.104	0.899	0.873	0.891
A0A077XG01	Transportin, putative OS=Plasmodium berghei (strain Anka) OX=5823 GN=PBANKA_112640	133.96	78.669	15.5	15	20	15	1.024	1.035	1.033	0.997	0.962	0.99
A0A077XG02	Pre-mRNA-splicing factor CWF18, putative OS=Plasmodium berghei (strain Anka) OX=5823 GN=PBANKA_131520	17.503	2.6008	9.5	1	1	1
A0A077XG03	60S ribosomal protein L7-2, putative OS=Plasmodium berghei (strain Anka) OX=5823 GN=PBANKA_113120	30.59	2.701	7.8	2	3	2
A0A077XG05	Rhoptry neck protein 2 OS=Plasmodium berghei (strain Anka) OX=5823 GN=PBANKA_131570	236.55	89.743	8.2	16	20	16	1.135	1.184	1.181	0.824	0.849	0.881
A0A077XG07	Protein kinase PK4 OS=Plasmodium berghei (strain Anka) OX=5823 GN=PBANKA_112690	306.87	3.8436	1.9	5	5	5	1.149	1.056	1.102	0.844	0.966	0.915
A0A077XG16	40S ribosomal protein S28e, putative OS=Plasmodium berghei (strain Anka) OX=5823 GN=PBANKA_132500	7.5097	32.726	35.8	2	7	2	1.032	1.026	0.972	1.013	1	1
A0A077XG19	Uncharacterized protein OS=Plasmodium berghei (strain Anka) OX=5823 GN=PBANKA_112840	28.657	12.445	11.2	2	2	2
A0A077XG20	RNA-binding protein, putative OS=Plasmodium berghei (strain Anka) OX=5823 GN=PBANKA_131770	56.804	1.9732	2.2	1	1	1	1.13	1.198	1.133	0.852	0.82	0.915
A0A077XG26	Uncharacterized protein OS=Plasmodium berghei (strain Anka) OX=5823 GN=PBANKA_112940	95.205	5.1128	2.6	2	2	2	1.207	0.986	1.18	0.946	0.812	0.907
A0A077XG27	AP-1 complex subunit gamma, putative OS=Plasmodium berghei (strain Anka) OX=5823 GN=PBANKA_131920	121.51	11.54	7.8	8	9	8	1.106	1.064	1.034	1.017	0.838	0.971
A0A077XG28	Pyrroline-5-carboxylate reductase OS=Plasmodium berghei (strain Anka) OX=5823 GN=PBANKA_113420	28.329	29.945	23.8	5	6	5	0.821	0.872	0.863	1.108	1.147	1.055
A0A077XG31	Succinate--CoA ligase [ADP-forming] subunit alpha, mitochondrial OS=Plasmodium berghei (strain Anka) OX=5823 GN=PBANKA_093850	35.528	21.134	33.1	10	15	10	0.956	0.973	1.038	1.015	0.985	1.024
A0A077XG32	Uncharacterized protein OS=Plasmodium berghei (strain Anka) OX=5823 GN=PBANKA_132020	267.48	6.3678	2.5	5	5	5	1.064	0.959	0.936	0.98	0.953	1.115
A0A077XG34	Proteasome subunit alpha type OS=Plasmodium berghei (strain Anka) OX=5823 GN=PBANKA_113040	27.67	11.998	23.2	6	11	6	0.901	0.884	0.893	1.059	1.166	1.07
A0A077XG35	Signal peptide peptidase, putative OS=Plasmodium berghei (strain Anka) OX=5823 GN=PBANKA_132070	47.333	8.8973	14.4	8	15	8	1.229	1.193	1.168	0.811	0.826	0.807
A0A077XG37	GTP-binding protein, putative OS=Plasmodium berghei (strain Anka) OX=5823 GN=PBANKA_113520	41.727	4.1847	9.3	3	4	3	0.992	1.003	1.092	1.004	0.986	0.94
A0A077XG38	Putative rRNA methyltransferase OS=Plasmodium berghei (strain Anka) OX=5823 GN=PBANKA_113090	114.84	7.5015	4.4	5	5	5	1.06	1.023	1.036	0.949	0.993	0.959
A0A077XG39	Vacuolar protein sorting-associated protein 4, putative OS=Plasmodium berghei (strain Anka) OX=5823 GN=PBANKA_132120	49.504	3.4602	4.7	2	3	2	1.061	1.156	1.126	0.935	0.881	0.882
A0A077XG41	Uncharacterized protein OS=Plasmodium berghei (strain Anka) OX=5823 GN=PBANKA_132600	153.36	61.887	15.3	18	23	18	1.153	1.184	1.204	0.842	0.837	0.846
A0A077XG42	Cysteine proteinase, putative OS=Plasmodium berghei (strain Anka) OX=5823 GN=PBANKA_132170	60.311	11.254	8.5	4	5	4	1.046	1.126	1.076	1.008	0.871	0.93
A0A077XG44	RNA-binding protein, putative OS=Plasmodium berghei (strain Anka) OX=5823 GN=PBANKA_113570	57.187	102.02	28	14	27	14	0.926	0.945	0.882	1.066	1.085	1.103
A0A077XG47	Serine/threonine protein phosphatase, putative OS=Plasmodium berghei (strain Anka) OX=5823 GN=PBANKA_113190	82.454	68.58	20	13	19	13	0.978	0.96	0.957	1.008	1.045	1.024
A0A077XG49	Uncharacterized protein OS=Plasmodium berghei (strain Anka) OX=5823 GN=PBANKA_113620	21.545	5.5638	12.4	2	3	2	1.109	1.026	1.055	0.912	0.921	1.001
A0A077XG50	ATP-dependent RNA helicase DBP5, putative OS=Plasmodium berghei (strain Anka) OX=5823 GN=PBANKA_132270	77.265	108.62	20.4	11	21	11	1.016	1.052	1.028	1.011	0.98	0.989
A0A077XG54	Uncharacterized protein OS=Plasmodium berghei (strain Anka) OX=5823 GN=PBANKA_113240	110.5	10.552	5.5	4	4	4
A0A077XG55	Uncharacterized protein OS=Plasmodium berghei (strain Anka) OX=5823 GN=PBANKA_132320	97.463	2.0466	1.5	1	1	1	1.025	1.125	0.915	0.905	1.011	1.038
A0A077XG60	FYVE and coiled-coil domain-containing protein, putative OS=Plasmodium berghei (strain Anka) OX=5823 GN=PBANKA_132370	37.12	20.877	16.9	5	6	5	1.066	1.034	1.062	0.911	0.986	0.962
A0A077XG63	Uncharacterized protein OS=Plasmodium berghei (strain Anka) OX=5823 GN=PBANKA_132840	32.89	10.627	10.5	3	5	3	1.139	1.151	1.101	0.897	0.808	0.946
A0A077XG66	40S ribosomal protein S4 OS=Plasmodium berghei (strain Anka) OX=5823 GN=PBANKA_094150	29.844	49.438	37.9	10	23	10	0.93	0.916	0.931	1.073	1.095	1.065
A0A077XG68	Uncharacterized protein OS=Plasmodium berghei (strain Anka) OX=5823 GN=PBANKA_113780	291.41	323.31	30.2	73	131	73	1.03	1.023	1.014	0.975	0.992	0.988
A0A077XG73	Calcium load-activated calcium channel OS=Plasmodium berghei (strain Anka) OX=5823 GN=PBANKA_113830	22.021	7.6718	14	3	4	3	1.124	1.014	1.144	0.91	0.932	0.875
A0A077XG75	Uncharacterized protein OS=Plasmodium berghei (strain Anka) OX=5823 GN=PBANKA_094250	49.066	116.52	41.2	16	35	16	0.978	0.969	0.991	1.024	1.017	1.018
A0A077XG76	Uncharacterized protein OS=Plasmodium berghei (strain Anka) OX=5823 GN=PBANKA_113440	89.028	32.232	9.8	7	9	7	1.07	1.136	1.112	0.895	0.822	0.933
A0A077XG84	Actin-like protein, putative OS=Plasmodium berghei (strain Anka) OX=5823 GN=PBANKA_094330	57.899	4.5781	5.9	3	3	3	1.061	1.05	0.993	1.105	0.881	0.939
A0A077XG92	Uncharacterized protein OS=Plasmodium berghei (strain Anka) OX=5823 GN=PBANKA_132710	112.19	9.4499	1.5	1	1	1	1.205	1.226	1.256	0.759	0.816	0.801
A0A077XG93	Uncharacterized protein OS=Plasmodium berghei (strain Anka) OX=5823 GN=PBANKA_133140	301.55	192.71	13.5	32	41	32	1.068	1.031	1.036	0.959	0.962	0.976
A0A077XG96	Eukaryotic initiation factor 4a, putative OS=Plasmodium berghei (strain Anka) OX=5823 GN=PBANKA_133190	45.369	204.11	60.3	25	65	24	0.979	0.993	0.996	1.016	1.021	1.011
A0A077XGA0	ER membrane protein complex subunit 3 OS=Plasmodium berghei (strain Anka) OX=5823 GN=PBANKA_113640	29.835	1.7697	4.3	1	1	1
A0A077XGA1	V-type proton ATPase subunit OS=Plasmodium berghei (strain Anka) OX=5823 GN=PBANKA_132810	44.574	77.431	45	17	24	17	1.058	1.087	1.085	0.933	0.94	0.929
A0A077XGA2	Shewanella-like protein phosphatase 1 OS=Plasmodium berghei (strain Anka) OX=5823 GN=PBANKA_133240	42.358	8.1921	8.8	3	3	3	1.084	1.089	1.038	0.964	0.911	0.944
A0A077XGA4	Bergheilysin OS=Plasmodium berghei (strain Anka) OX=5823 GN=PBANKA_113700	133.53	256.29	36.8	44	72	44	0.935	0.949	0.9	1.075	1.051	1.077
A0A077XGB2	Aminomethyltransferase, putative OS=Plasmodium berghei (strain Anka) OX=5823 GN=PBANKA_114130	45.802	4.4649	7.5	3	4	3	0.978	1.351	0.99	0.916	0.99	0.889
A0A077XGC1	Inorganic anion antiporter, putative OS=Plasmodium berghei (strain Anka) OX=5823 GN=PBANKA_133440	75.727	5.988	6.4	4	4	4
A0A077XGC2	Nucleoside diphosphate kinase OS=Plasmodium berghei (strain Anka) OX=5823 GN=PBANKA_114240	17.124	29.71	62.4	9	15	9	0.872	0.956	0.896	1.052	1.016	1.131
A0A077XGC6	Suppressor of kinetochore protein 1, putative OS=Plasmodium berghei (strain Anka) OX=5823 GN=PBANKA_114290	18.936	2.2849	6.8	1	1	1	1.091	1.015	0.929	1.039	0.855	1.089
A0A077XGC9	Histone deacetylase OS=Plasmodium berghei (strain Anka) OX=5823 GN=PBANKA_133540	191.86	10.115	4	5	5	5	0.974	0.95	1.209	0.736	1.062	1.07
A0A077XGD1	NADH-cytochrome b5 reductase, putative OS=Plasmodium berghei (strain Anka) OX=5823 GN=PBANKA_114340	41.596	1.7555	3.4	1	1	1
A0A077XGD8	DnaJ protein, putative OS=Plasmodium berghei (strain Anka) OX=5823 GN=PBANKA_133640	36.058	14.437	23.2	5	5	5	1.112	1.08	1.195	0.85	0.907	0.927
A0A077XGE9	Adenosine-diphosphatase, putative OS=Plasmodium berghei (strain Anka) OX=5823 GN=PBANKA_133740	65.971	21.81	16	7	7	7	0.978	1.036	1.002	0.966	1.006	0.953
A0A077XGF1	Uncharacterized protein OS=Plasmodium berghei (strain Anka) OX=5823 GN=PBANKA_133210	92.915	42.212	11.8	9	13	9	1.033	1.081	1.047	0.964	0.974	0.969
A0A077XGF9	Vacuolar ATP synthase subunit g, putative OS=Plasmodium berghei (strain Anka) OX=5823 GN=PBANKA_133840	14.05	14.541	46.3	6	9	6	0.972	1.01	0.952	1.012	0.998	1.091
A0A077XGG1	Uncharacterized protein OS=Plasmodium berghei (strain Anka) OX=5823 GN=PBANKA_114590	31.76	28.52	28.4	8	11	8	0.975	0.968	0.972	1.016	1.02	1.035
A0A077XGH0	Proteasome subunit beta type OS=Plasmodium berghei (strain Anka) OX=5823 GN=PBANKA_133410	22.863	11.371	25.6	5	5	5	0.902	0.868	0.919	1.101	1.112	1.083
A0A077XGH3	Alanine--tRNA ligase OS=Plasmodium berghei (strain Anka) OX=5823 GN=PBANKA_114360	141.34	96.761	24	31	40	31	0.934	0.9	0.899	1.088	1.054	1.095
A0A077XGH4	SNARE protein, putative OS=Plasmodium berghei (strain Anka) OX=5823 GN=PBANKA_133990	25.465	16.875	24.5	5	8	5	1.021	0.965	1.07	0.93	0.979	0.946
A0A077XGH5	Diacylglycerol kinase, putative OS=Plasmodium berghei (strain Anka) OX=5823 GN=PBANKA_133460	52.272	10.195	15.8	7	8	7	1.15	1.147	1.034	0.908	0.926	0.88
A0A077XGH7	Oxidoreductase, putative OS=Plasmodium berghei (strain Anka) OX=5823 GN=PBANKA_134040	36.958	81.313	43.1	14	23	14	0.598	0.671	0.589	1.359	1.388	1.397
A0A077XGH8	RNAse L inhibitor protein, putative OS=Plasmodium berghei (strain Anka) OX=5823 GN=PBANKA_114410	70.141	31.74	16.5	9	10	9	1.078	1.129	1.126	0.903	0.881	0.909
A0A077XGH9	Uncharacterized protein OS=Plasmodium berghei (strain Anka) OX=5823 GN=PBANKA_120060	251.05	38.392	14.7	13	16	13	1.28	1.288	1.274	0.759	0.727	0.77
A0A077XGI5	Uncharacterized protein OS=Plasmodium berghei (strain Anka) OX=5823 GN=PBANKA_120110	106.81	7.2182	6.4	5	5	5	0.984	0.937	1.016	1.108	0.915	1.047
A0A077XGJ3	Dihydroorotase, putative OS=Plasmodium berghei (strain Anka) OX=5823 GN=PBANKA_133610	41.696	7.2575	14.7	5	5	5	1.076	0.794	0.955	1.085	0.979	1.103
A0A077XGJ5	Uncharacterized protein OS=Plasmodium berghei (strain Anka) OX=5823 GN=PBANKA_120210	133.32	9.3091	3	3	3	3
A0A077XGK1	Zinc finger, C3HC4 type, putative OS=Plasmodium berghei (strain Anka) OX=5823 GN=PBANKA_120260	111.3	18.819	6.9	5	6	5	1.105	1.092	1.113	0.936	0.917	0.854
A0A077XGK3	Splicing factor, putative OS=Plasmodium berghei (strain Anka) OX=5823 GN=PBANKA_133710	82.54	15.814	10	4	5	4	0.982	1.034	1.093	0.974	0.975	0.981
A0A077XGK6	Proteasome subunit beta type OS=Plasmodium berghei (strain Anka) OX=5823 GN=PBANKA_134330	29.811	9.6935	20	7	9	7	0.963	0.957	0.935	1.042	1.069	1.04
A0A077XGK9	RNA-binding protein, putative OS=Plasmodium berghei (strain Anka) OX=5823 GN=PBANKA_120080	30.195	45.227	30.9	7	13	7	1.047	1.016	0.995	0.994	1.002	0.998
A0A077XGL5	Chromatin assembly factor 1 subunit, putative OS=Plasmodium berghei (strain Anka) OX=5823 GN=PBANKA_134430	58.875	8.1397	10.1	5	5	5	0.853	0.882	0.913	1.007	1.083	1.148
A0A077XGL9	60S ribosomal protein L23a, putative OS=Plasmodium berghei (strain Anka) OX=5823 GN=PBANKA_133860	20.691	13.966	21	5	8	5	0.851	0.89	0.893	1.1	1.174	1.086
A0A077XGM4	Uncharacterized protein OS=Plasmodium berghei (strain Anka) OX=5823 GN=PBANKA_133910	38.042	1.4845	5.4	2	2	2	1.067	1.199	1.087	0.91	0.869	0.911
A0A077XGM6	RNA-binding protein, putative OS=Plasmodium berghei (strain Anka) OX=5823 GN=PBANKA_120500	27.843	82.042	32.2	7	16	7	0.976	0.97	0.983	1.02	1.046	1.003
A0A077XGM9	Uncharacterized protein OS=Plasmodium berghei (strain Anka) OX=5823 GN=PBANKA_134580	55.949	94.739	32.7	14	21	14	1.072	1.04	1.06	0.929	0.937	0.921
A0A077XGN7	L-lactate dehydrogenase OS=Plasmodium berghei (strain Anka) OX=5823 GN=PBANKA_134010	34.424	323.31	50.6	20	81	20	0.962	0.9	0.93	1.053	1.078	1.061
A0A077XGP0	Qa-SNARE protein, putative OS=Plasmodium berghei (strain Anka) OX=5823 GN=PBANKA_134680	33.27	8.8174	18.9	5	5	5	1.116	1.179	1.169	0.844	0.892	0.847
A0A077XGP7	Uncharacterized protein OS=Plasmodium berghei (strain Anka) OX=5823 GN=PBANKA_134110	19.342	3	12.5	2	5	2	0.989	1.191	1.041	0.918	0.868	1.025
A0A077XGP9	Nucleolar protein 5, putative OS=Plasmodium berghei (strain Anka) OX=5823 GN=PBANKA_120700	53.172	72.392	38.2	18	25	18	1.112	1.077	1.086	0.95	0.941	0.933
A0A077XGQ0	Translation initiation factor EIF-2B gamma subunit, putative OS=Plasmodium berghei (strain Anka) OX=5823 GN=PBANKA_134160	54.723	1.4752	1.9	1	2	1	1.091	0.994	1.108	0.893	1.009	0.926
A0A077XGQ1	20 kDa chaperonin, putative OS=Plasmodium berghei (strain Anka) OX=5823 GN=PBANKA_134780	29.38	122.03	45.4	7	12	7	0.993	1.027	1.008	1.006	0.991	1.005
A0A077XGQ6	U3 snoRNA-associated small subunit rRNA processing associated protein, putative OS=Plasmodium berghei (strain Anka) OX=5823 GN=PBANKA_134830	137.82	11.996	5.6	6	6	6	1.036	1.049	1.114	0.947	0.956	0.882
A0A077XGQ9	Uncharacterized protein OS=Plasmodium berghei (strain Anka) OX=5823 GN=PBANKA_134250	172.09	3.2856	1.2	1	1	1
A0A077XGR2	Uncharacterized protein OS=Plasmodium berghei (strain Anka) OX=5823 GN=PBANKA_120520	31.438	3.274	7.7	2	2	2	1.185	1.239	1.257	0.823	0.727	0.834
A0A077XGR3	Ribose-phosphate pyrophosphokinase, putative OS=Plasmodium berghei (strain Anka) OX=5823 GN=PBANKA_134300	61.97	29.658	14.3	7	8	7	1.083	1.115	1.144	0.927	0.906	0.835
A0A077XGR6	Uncharacterized protein OS=Plasmodium berghei (strain Anka) OX=5823 GN=PBANKA_120850	33.83	2.8786	4.2	1	1	1	1.099	1.125	1.028	0.892	1.009	0.881
A0A077XGS0	Uncharacterized protein OS=Plasmodium berghei (strain Anka) OX=5823 GN=PBANKA_134350	37.308	2.8163	10	3	3	3
A0A077XGS2	Histone deacetylase OS=Plasmodium berghei (strain Anka) OX=5823 GN=PBANKA_120620	232.41	5.3125	1.1	2	2	2
A0A077XGS3	Eukaryotic translation initiation factor 2 beta subunit, putative OS=Plasmodium berghei (strain Anka) OX=5823 GN=PBANKA_120900	25.493	20.509	38.8	9	14	9	0.972	0.929	0.992	0.983	1.038	1.003
A0A077XGT3	Adenylate kinase, putative OS=Plasmodium berghei (strain Anka) OX=5823 GN=PBANKA_120720	27.399	32.753	27.7	8	13	8	1.039	1.002	1.017	0.987	0.994	0.976
A0A077XGT8	Zinc finger protein, putative OS=Plasmodium berghei (strain Anka) OX=5823 GN=PBANKA_120770	37.512	3.332	4.8	2	3	2	1.096	1.026	1.039	0.924	0.951	0.986
A0A077XGU1	Proteasome regulatory component, putative OS=Plasmodium berghei (strain Anka) OX=5823 GN=PBANKA_135180	58.536	68.806	33.6	19	27	19	0.898	0.955	0.934	1.05	1.042	1.069
A0A077XGU7	Succinate dehydrogenase subunit 4, putative OS=Plasmodium berghei (strain Anka) OX=5823 GN=PBANKA_120870	13.676	17.092	15.4	2	4	2	1.094	1.089	1.102	0.902	0.949	0.913
A0A077XGU8	Protein tyrosine phosphatase, putative OS=Plasmodium berghei (strain Anka) OX=5823 GN=PBANKA_134650	25.881	1.4352	4.1	1	1	1	1.107	1.281	1.201	0.797	0.863	0.812
A0A077XGV6	Transmembrane protein Tmp21 homologue, putative OS=Plasmodium berghei (strain Anka) OX=5823 GN=PBANKA_134800	24.938	4.8888	11.7	2	2	2	1.025	1.146	0.986	0.856	1.021	0.99
A0A077XGW0	Uncharacterized protein OS=Plasmodium berghei (strain Anka) OX=5823 GN=PBANKA_134850	28.763	11.417	20.3	4	5	4	0.952	0.899	0.927	1.022	1.115	1.075
A0A077XGW3	Phosphate transporter OS=Plasmodium berghei (strain Anka) OX=5823 GN=PBANKA_135430	62.886	30.559	8.2	3	6	3	1.084	1.059	1.022	0.975	0.911	0.956
A0A077XGW4	MSP7-like protein OS=Plasmodium berghei (strain Anka) OX=5823 GN=PBANKA_134900	36.178	23.423	18.5	8	13	8	0.964	0.908	0.962	1.029	1.079	1.024
A0A077XGW5	GMP synthetase, putative OS=Plasmodium berghei (strain Anka) OX=5823 GN=PBANKA_121100	62.69	115.61	33.3	18	32	18	0.938	0.905	0.944	1.07	1.072	1.06
A0A077XGW8	U3 snoRNA-associated small subunit rRNA processing protein, putative OS=Plasmodium berghei (strain Anka) OX=5823 GN=PBANKA_121150	140.16	23.618	9.7	10	12	10	1.036	0.977	1.06	1.037	1.01	0.969
A0A077XGX2	Uncharacterized protein OS=Plasmodium berghei (strain Anka) OX=5823 GN=PBANKA_135000	19.383	-2	4.2	1	1	1
A0A077XGY1	Transcriptional coactivator ADA2, putative OS=Plasmodium berghei (strain Anka) OX=5823 GN=PBANKA_121300	275.95	4.1156	1.2	2	2	2
A0A077XGY2	Uncharacterized protein OS=Plasmodium berghei (strain Anka) OX=5823 GN=PBANKA_135630	110.96	5.0619	4.2	3	3	3	1.075	1.076	1.081	0.953	0.922	0.924
A0A077XGY7	Uncharacterized protein OS=Plasmodium berghei (strain Anka) OX=5823 GN=PBANKA_135680	840.67	1.8331	0.2	2	2	2	1.047	0.948	0.994	0.977	1.046	0.996
A0A077XGY8	Heat shock protein 60, putative OS=Plasmodium berghei (strain Anka) OX=5823 GN=PBANKA_121400	62.246	269.09	57	32	100	32	1.006	1.001	1.004	1.005	0.997	1.007
A0A077XGY9	Elongation factor 1-gamma, putative OS=Plasmodium berghei (strain Anka) OX=5823 GN=PBANKA_135200	46.785	175.58	47.9	22	48	22	0.928	0.91	0.923	1.085	1.089	1.052
A0A077XGZ2	PRE-binding protein, putative OS=Plasmodium berghei (strain Anka) OX=5823 GN=PBANKA_121020	111.2	246.08	35.4	39	58	39	1.106	1.063	1.121	0.915	0.921	0.912
A0A077XGZ6	Ubiquinol-cytochrome c reductase complex subunit, putative OS=Plasmodium berghei (strain Anka) OX=5823 GN=PBANKA_121070	22.886	27.131	25.5	5	5	5	1.11	0.977	1.144	0.819	0.992	0.957
A0A077XH03	Uncharacterized protein OS=Plasmodium berghei (strain Anka) OX=5823 GN=PBANKA_121120	90.131	-2	1.3	1	1	1	1.449	1.439	1.263	0.569	0.65	0.733
A0A077XH06	Peptidyl-prolyl cis-trans isomerase OS=Plasmodium berghei (strain Anka) OX=5823 GN=PBANKA_121650	18.818	108.66	57.6	9	28	9	1.024	0.995	0.966	1.01	0.997	0.963
A0A077XH07	Peptidase, putative OS=Plasmodium berghei (strain Anka) OX=5823 GN=PBANKA_121700	102.05	16.605	5.9	5	5	5	0.986	1.051	0.935	1.06	0.99	1.137
A0A077XH09	Uncharacterized protein OS=Plasmodium berghei (strain Anka) OX=5823 GN=PBANKA_121170	70.671	58.954	30.9	16	28	16	1.154	1.204	1.173	0.873	0.836	0.815
A0A077XH14	Uncharacterized protein OS=Plasmodium berghei (strain Anka) OX=5823 GN=PBANKA_135940	65.701	6.9277	5.4	2	2	2
A0A077XH15	60S ribosomal protein L18-2, putative OS=Plasmodium berghei (strain Anka) OX=5823 GN=PBANKA_135450	21.523	34.02	27.3	7	10	7	0.934	0.913	0.888	1.163	1.041	1.069
A0A077XH19	Uncharacterized protein OS=Plasmodium berghei (strain Anka) OX=5823 GN=PBANKA_121320	97.766	2.1308	2	1	1	1
A0A077XH22	Vacuolar ATP synthase subunit d, putative OS=Plasmodium berghei (strain Anka) OX=5823 GN=PBANKA_135500	27.976	9.6146	22.9	6	6	6	1.105	1.185	1.068	0.95	0.844	0.914
A0A077XH24	Methionine aminopeptidase OS=Plasmodium berghei (strain Anka) OX=5823 GN=PBANKA_121370	55.177	2.2772	9.4	3	3	3	1.107	1.108	1.057	1.012	0.865	0.889
A0A077XH25	Heat shock protein 90, putative OS=Plasmodium berghei (strain Anka) OX=5823 GN=PBANKA_121900	94.003	1.6771	2.3	2	2	2
A0A077XH27	Ribonucleotide reductase small subunit, putative OS=Plasmodium berghei (strain Anka) OX=5823 GN=PBANKA_121420	40.134	21.239	21.8	8	13	8	0.828	0.765	0.84	1.207	1.187	1.156
A0A077XH29	Casein kinase II subunit beta OS=Plasmodium berghei (strain Anka) OX=5823 GN=PBANKA_135550	40.531	12.676	8.1	2	3	2	0.987	1.039	0.936	0.995	1.024	1.03
A0A077XH30	Chloroquine resistance transporter, putative OS=Plasmodium berghei (strain Anka) OX=5823 GN=PBANKA_121950	48.814	7.3288	9.2	3	3	3	1.192	1.112	1.264	0.805	0.874	0.86
A0A077XH31	Uncharacterized protein OS=Plasmodium berghei (strain Anka) OX=5823 GN=PBANKA_121470	112.04	22.224	7.1	5	5	5
A0A077XH36	Uncharacterized protein OS=Plasmodium berghei (strain Anka) OX=5823 GN=PBANKA_122000	17.307	1.3481	6	1	1	1
A0A077XH41	Uncharacterized protein OS=Plasmodium berghei (strain Anka) OX=5823 GN=PBANKA_136140	42.08	1.039	2.2	1	1	1	1.229	1.2	1.294	0.808	0.828	0.709
A0A077XH47	Nucleoside diphosphate hydrolase, putative OS=Plasmodium berghei (strain Anka) OX=5823 GN=PBANKA_136190	23.247	1.3229	4.6	1	1	1	1.029	1.073	0.972	0.991	1.015	0.943
A0A077XH52	ATP-dependent RNA helicase DDX6 OS=Plasmodium berghei (strain Anka) OX=5823 GN=PBANKA_121770	49.375	74.046	28.6	12	24	12	0.83	0.81	0.871	1.183	1.123	1.17
A0A077XH55	Uncharacterized protein OS=Plasmodium berghei (strain Anka) OX=5823 GN=PBANKA_135760	138.9	1.1449	0.9	1	1	1
A0A077XH56	T-complex protein 1 subunit epsilon OS=Plasmodium berghei (strain Anka) OX=5823 GN=PBANKA_121820	59.183	106.66	38.5	21	36	21	0.894	0.854	0.88	1.114	1.127	1.109
A0A077XH57	Uncharacterized protein OS=Plasmodium berghei (strain Anka) OX=5823 GN=PBANKA_122300	133.45	51.503	9.5	10	14	10	1.128	1.095	1.091	0.872	0.904	0.893
A0A077XH62	Cg8 protein, putative OS=Plasmodium berghei (strain Anka) OX=5823 GN=PBANKA_121920	25.199	3.7696	4.3	1	1	1	1.187	1.254	1.092	0.866	0.825	0.837
A0A077XH66	Isocitrate dehydrogenase [NADP] OS=Plasmodium berghei (strain Anka) OX=5823 GN=PBANKA_135860	53.74	62.881	36.5	16	26	16	0.904	0.904	0.955	1.075	1.038	1.075
A0A077XH67	Lysophospholipase, putative OS=Plasmodium berghei (strain Anka) OX=5823 GN=PBANKA_122020	78.113	62.212	17.6	11	23	11	1.171	1.116	1.219	0.843	0.857	0.858
A0A077XH68	Uncharacterized protein OS=Plasmodium berghei (strain Anka) OX=5823 GN=PBANKA_122450	123.25	1.2323	1.6	2	2	2	1.429	1.42	1.401	0.6	0.653	0.607
A0A077XH70	Nuclear import protein MOG1, putative OS=Plasmodium berghei (strain Anka) OX=5823 GN=PBANKA_135910	19.806	3.3626	9.6	1	1	1
A0A077XH71	Uncharacterized protein OS=Plasmodium berghei (strain Anka) OX=5823 GN=PBANKA_122070	55.557	0.99224	3.9	2	2	2	1.203	1.212	1.111	0.883	0.823	0.826
A0A077XH72	Uncharacterized protein OS=Plasmodium berghei (strain Anka) OX=5823 GN=PBANKA_136240	37.086	2.4806	3.5	1	1	1	1.057	1.221	0.838	0.998	0.811	1.107
A0A077XH74	Serine/threonine protein kinase, FIKK family OS=Plasmodium berghei (strain Anka) OX=5823 GN=PBANKA_122500	139.79	5.8728	3.2	4	5	4	1.108	1.199	1.216	0.797	0.872	0.859
A0A077XH75	60S ribosomal protein L34a, putative OS=Plasmodium berghei (strain Anka) OX=5823 GN=PBANKA_122120	18.869	15.129	29.3	6	9	6	0.958	0.938	0.913	1.064	1.046	1.04
A0A077XH76	6-cysteine protein OS=Plasmodium berghei (strain Anka) OX=5823 GN=PBANKA_135960	52.906	1.0613	2	1	1	1
A0A077XH80	Uncharacterized protein OS=Plasmodium berghei (strain Anka) OX=5823 GN=PBANKA_122220	10.569	1.1873	8.9	1	1	1	0.988	1.097	1.019	1.266	0.83	0.836
A0A077XH81	Nucleoside transporter 1 OS=Plasmodium berghei (strain Anka) OX=5823 GN=PBANKA_136010	46.011	57.716	12.9	8	17	8	1.3	1.296	1.361	0.716	0.731	0.753
A0A077XH82	Pseudouridylate synthase, putative OS=Plasmodium berghei (strain Anka) OX=5823 GN=PBANKA_122600	60.252	3.3055	5.6	3	3	3
A0A077XH84	Proteasome subunit beta OS=Plasmodium berghei (strain Anka) OX=5823 GN=PBANKA_122650	29.772	44.897	33.2	10	16	10	0.96	0.895	0.903	1.063	1.058	1.081
A0A077XH86	Lysine--tRNA ligase OS=Plasmodium berghei (strain Anka) OX=5823 GN=PBANKA_136290	67.152	173.27	50	30	51	30	0.913	0.897	0.91	1.089	1.083	1.091
A0A077XH92	Uncharacterized protein OS=Plasmodium berghei (strain Anka) OX=5823 GN=PBANKA_136390	18.143	3.3847	16.1	3	4	3	0.906	0.955	0.985	1.07	1.102	1.006
A0A077XH96	Ser/Arg-rich splicing factor, putative OS=Plasmodium berghei (strain Anka) OX=5823 GN=PBANKA_110300	38.141	13.617	18.3	6	11	6	1.074	1.063	1.083	0.983	0.942	0.931
A0A077XH98	1-cys peroxiredoxin, putative OS=Plasmodium berghei (strain Anka) OX=5823 GN=PBANKA_122800	25.394	30.927	52.7	12	23	12	0.956	0.947	0.92	1.07	1.075	1.083
A0A077XH99	DnaJ protein, putative OS=Plasmodium berghei (strain Anka) OX=5823 GN=PBANKA_122420	92.771	42.99	15.1	11	13	11	1.17	1.078	1.137	0.881	0.871	0.927
A0A077XHA0	Uncharacterized protein OS=Plasmodium berghei (strain Anka) OX=5823 GN=PBANKA_136490	54.909	1.9228	5	3	3	3
A0A077XHA1	E1-E2 ATPase, putative OS=Plasmodium berghei (strain Anka) OX=5823 GN=PBANKA_136160	201.05	2.326	1.1	2	2	2	1.114	1.16	1.026	0.941	0.902	0.897
A0A077XHA2	Sentrin-specific protease 2, putative OS=Plasmodium berghei (strain Anka) OX=5823 GN=PBANKA_122850	169	1.4608	0.6	1	1	1	1.145	1.281	1.034	0.97	0.772	0.859
A0A077XHA8	Uncharacterized protein OS=Plasmodium berghei (strain Anka) OX=5823 GN=PBANKA_122900	126.29	131.63	25.8	19	34	19	1.068	1.117	1.135	0.878	0.914	0.908
A0A077XHA9	Uncharacterized protein OS=Plasmodium berghei (strain Anka) OX=5823 GN=PBANKA_140070	20.032	7.1439	5.8	1	2	1	1.041	1.158	1.14	0.95	0.88	0.873
A0A077XHB2	DEAD/DEAH box ATP-dependent RNA helicase, putative OS=Plasmodium berghei (strain Anka) OX=5823 GN=PBANKA_140120	179.51	1.3187	1.2	1	1	1
A0A077XHB3	GTPase-activating protein, putative OS=Plasmodium berghei (strain Anka) OX=5823 GN=PBANKA_122570	49.975	2.0848	2.5	1	1	1	1.097	1.135	1.058	0.946	0.816	0.986
A0A077XHB4	ATP-dependent helicase, putative OS=Plasmodium berghei (strain Anka) OX=5823 GN=PBANKA_110400	81.979	1.4636	1.6	1	2	1	1.147	0.929	0.931	0.867	1.157	0.976
A0A077XHB6	SNARE protein, putative OS=Plasmodium berghei (strain Anka) OX=5823 GN=PBANKA_140170	24.927	7.0031	7.7	1	1	1
A0A077XHC2	40S ribosomal protein S14, putative OS=Plasmodium berghei (strain Anka) OX=5823 GN=PBANKA_123100	16.074	38.012	47.7	6	20	6	1.018	1.042	0.96	1.034	1.053	0.962
A0A077XHC7	Ubiquitin carboxyl-terminal hydrolase 2, putative OS=Plasmodium berghei (strain Anka) OX=5823 GN=PBANKA_123150	142.4	32.817	10.8	13	15	13	1.002	1.006	1.033	0.971	1.034	0.998
A0A077XHC8	Peptidyl-prolyl cis-trans isomerase, putative OS=Plasmodium berghei (strain Anka) OX=5823 GN=PBANKA_122720	69.229	4.0905	1.7	1	1	1	1.07	1.203	1.056	0.916	0.919	0.879
A0A077XHD2	Uncharacterized protein OS=Plasmodium berghei (strain Anka) OX=5823 GN=PBANKA_110550	15.089	7.4252	17.8	2	2	2
A0A077XHD3	Uncharacterized protein OS=Plasmodium berghei (strain Anka) OX=5823 GN=PBANKA_140470	59.442	29.184	13.2	5	7	5	1.208	1.16	1.108	0.814	0.941	0.893
A0A077XHD4	Glutamate dehydrogenase, putative OS=Plasmodium berghei (strain Anka) OX=5823 GN=PBANKA_122820	140.17	42.098	9	10	14	10	0.967	1.037	0.949	1.074	0.989	1.012
A0A077XHD6	Eukaryotic translation initiation factor 3 subunit B OS=Plasmodium berghei (strain Anka) OX=5823 GN=PBANKA_123250	84.182	41.86	19.1	17	29	17	1.049	1.01	1.041	0.979	0.967	0.968
A0A077XHE0	SWIB/MDM2 domain-containing protein, putative OS=Plasmodium berghei (strain Anka) OX=5823 GN=PBANKA_123300	15.575	6.3131	35.9	4	5	4	1.011	1.139	1.064	0.863	0.904	1.044
A0A077XHE1	Uncharacterized protein OS=Plasmodium berghei (strain Anka) OX=5823 GN=PBANKA_140620	138.72	4.7572	3.1	4	4	4	1.235	1.195	1.156	0.838	0.855	0.781
A0A077XHE2	60S ribosomal protein L19, putative OS=Plasmodium berghei (strain Anka) OX=5823 GN=PBANKA_122920	21.596	23.848	36.1	8	11	8	0.894	0.891	0.942	1.083	1.101	1.114
A0A077XHE4	Carbamoyl phosphate synthetase, putative OS=Plasmodium berghei (strain Anka) OX=5823 GN=PBANKA_140670	247.64	162.07	21.6	42	60	42	1.031	0.981	1.004	0.982	0.997	1.002
A0A077XHE8	V-type proton ATPase proteolipid subunit OS=Plasmodium berghei (strain Anka) OX=5823 GN=PBANKA_123400	16.902	16.821	10.9	1	5	1	1.255	1.139	1.181	0.814	0.853	0.845
A0A077XHF0	Ribonuclease, putative (Fragment) OS=Plasmodium berghei (strain Anka) OX=5823 GN=PBANKA_123010	139.96	6.0446	2.4	2	2	2	1.25	1.134	1.164	0.799	0.725	0.978
A0A077XHF1	Protein phosphatase 2c-like protein, putative OS=Plasmodium berghei (strain Anka) OX=5823 GN=PBANKA_140770	75.953	2.5394	2.1	1	1	1
A0A077XHF2	Uncharacterized protein OS=Plasmodium berghei (strain Anka) OX=5823 GN=PBANKA_123450	22.501	14.174	33	8	12	8	1.172	1.133	1.176	0.894	0.844	0.833
A0A077XHF3	Vacuolar protein sorting-associated protein 18, putative OS=Plasmodium berghei (strain Anka) OX=5823 GN=PBANKA_140820	174.83	1.5141	1.2	2	2	2	1.008	1.198	1.067	0.943	0.912	0.911
A0A077XHF9	Phosducin-like protein, putative OS=Plasmodium berghei (strain Anka) OX=5823 GN=PBANKA_123120	36.66	34.269	26.7	9	11	9	0.955	1.009	0.907	1.042	1.026	1.036
A0A077XHG0	Uncharacterized protein OS=Plasmodium berghei (strain Anka) OX=5823 GN=PBANKA_140920	17.405	2.439	14.3	2	2	2	1.374	1.38	1.415	0.697	0.581	0.658
A0A077XHG2	Rhomboid-like protein OS=Plasmodium berghei (strain Anka) OX=5823 GN=PBANKA_110650	69.042	3.647	3.5	2	2	2	1.217	1.341	1.249	0.791	0.687	0.795
A0A077XHG3	Uncharacterized protein OS=Plasmodium berghei (strain Anka) OX=5823 GN=PBANKA_123550	206.28	21.071	3.6	6	10	5	1.19	1.233	1.096	0.859	0.792	0.887
A0A077XHG4	Uncharacterized protein OS=Plasmodium berghei (strain Anka) OX=5823 GN=PBANKA_136510	175.59	25.015	8.5	12	13	12	1.123	1.162	1.147	0.902	0.913	0.83
A0A077XHG6	60S ribosomal protein L8, putative OS=Plasmodium berghei (strain Anka) OX=5823 GN=PBANKA_123170	27.89	48.182	41.2	9	19	9	1.005	1.003	1.001	1.017	1.067	1.024
A0A077XHG7	Uncharacterized protein OS=Plasmodium berghei (strain Anka) OX=5823 GN=PBANKA_123600	60.753	1.2594	3.7	1	1	1
A0A077XHG9	Cytochrome c2,putative OS=Plasmodium berghei (strain Anka) OX=5823 GN=PBANKA_141020	17.521	6.9045	19.6	3	3	3	0.877	0.851	0.886	1.039	1.085	1.236
A0A077XHH0	FACT complex subunit SPT16 OS=Plasmodium berghei (strain Anka) OX=5823 GN=PBANKA_123220	127.56	160.96	27	26	50	26	1.088	1.11	1.087	0.935	0.908	0.936
A0A077XHH8	Uncharacterized protein OS=Plasmodium berghei (strain Anka) OX=5823 GN=PBANKA_123710	1064.7	-2	0.1	1	1	1	1.217	1.244	1.273	0.854	0.733	0.752
A0A077XHI4	Uncharacterized protein OS=Plasmodium berghei (strain Anka) OX=5823 GN=PBANKA_141220	387.41	8.5894	1.1	4	5	4	1.07	1.307	1.03	0.913	0.876	0.859
A0A077XHI5	40S ribosomal protein S24 OS=Plasmodium berghei (strain Anka) OX=5823 GN=PBANKA_123420	15.272	30.436	23.3	3	10	3	0.916	0.919	0.967	1.062	1.046	1.078
A0A077XHI6	Uncharacterized protein OS=Plasmodium berghei (strain Anka) OX=5823 GN=PBANKA_123810	15.552	1.2732	6.9	1	1	1	1.011	1.044	1.022	0.959	0.981	1
A0A077XHI8	Uncharacterized protein OS=Plasmodium berghei (strain Anka) OX=5823 GN=PBANKA_123470	53.754	2.777	2.5	1	1	1	1.119	1.105	1.239	0.759	0.934	0.884
A0A077XHI9	Transporter, putative OS=Plasmodium berghei (strain Anka) OX=5823 GN=PBANKA_123860	80.952	2.4274	2.4	2	2	2	1.132	1.209	1.209	0.879	0.777	0.852
A0A077XHJ0	Uncharacterized protein OS=Plasmodium berghei (strain Anka) OX=5823 GN=PBANKA_141320	43.28	6.0412	12.6	5	5	5	1.041	1.05	1.006	0.971	0.956	0.996
A0A077XHJ1	Uncharacterized protein OS=Plasmodium berghei (strain Anka) OX=5823 GN=PBANKA_140190	33.524	0.93234	3.1	1	1	1	0.99	0.905	1.171	1.014	0.968	0.962
A0A077XHJ2	Uncharacterized protein OS=Plasmodium berghei (strain Anka) OX=5823 GN=PBANKA_123520	36.029	1.6115	3.6	1	1	1	1.175	1.223	1.124	0.828	0.756	0.948
A0A077XHJ3	Uncharacterized protein OS=Plasmodium berghei (strain Anka) OX=5823 GN=PBANKA_123910	47.127	2.4338	3.3	1	1	1
A0A077XHJ7	Uncharacterized protein OS=Plasmodium berghei (strain Anka) OX=5823 GN=PBANKA_140290	64.177	6.7873	5.3	3	3	3
A0A077XHK1	DNA-directed RNA polymerase II, putative OS=Plasmodium berghei (strain Anka) OX=5823 GN=PBANKA_140340	14.206	10.926	28.6	3	4	3	0.903	0.973	0.945	1.03	1.112	1.038
A0A077XHK3	AAR2 protein, putative OS=Plasmodium berghei (strain Anka) OX=5823 GN=PBANKA_140390	66.103	1.4412	2.9	2	2	2	1.402	1.239	1.418	0.615	0.742	0.672
A0A077XHL1	26S proteasome regulatory subunit, putative OS=Plasmodium berghei (strain Anka) OX=5823 GN=PBANKA_140490	44.721	48.303	38.9	13	25	12	0.997	1.048	1.003	0.989	1	0.997
A0A077XHL2	DNA-directed RNA polymerase subunit OS=Plasmodium berghei (strain Anka) OX=5823 GN=PBANKA_110900	300.21	10.95	2.8	8	9	8	1.109	1.175	1.04	0.936	0.862	0.921
A0A077XHL3	Membrane skeletal protein, putative OS=Plasmodium berghei (strain Anka) OX=5823 GN=PBANKA_124060	34.316	4.4931	6.4	2	4	2	1.393	1.457	1.294	0.67	0.597	0.696
A0A077XHL5	U1 small nuclear ribonucleoprotein a, putative OS=Plasmodium berghei (strain Anka) OX=5823 GN=PBANKA_140540	53.981	14.898	7.9	3	3	3	0.919	1.107	0.931	1.077	0.942	1.04
A0A077XHL7	Transcription factor with AP2 domain(S), putative OS=Plasmodium berghei (strain Anka) OX=5823 GN=PBANKA_141570	286.15	-2	0.5	1	1	1	1.123	1.168	1.295	0.821	0.902	0.747
A0A077XHL8	Multidrug resistance protein, putative OS=Plasmodium berghei (strain Anka) OX=5823 GN=PBANKA_123780	160.94	323.31	28.9	40	69	40	1.146	1.147	1.137	0.855	0.882	0.88
A0A077XHM4	Uncharacterized protein OS=Plasmodium berghei (strain Anka) OX=5823 GN=PBANKA_141620	18.915	3.7092	6.9	1	2	1
A0A077XHM6	RNA pseudouridylate synthase, putative (Fragment) OS=Plasmodium berghei (strain Anka) OX=5823 GN=PBANKA_111110	132.62	1.4753	1	1	1	1
A0A077XHM7	Uncharacterized protein OS=Plasmodium berghei (strain Anka) OX=5823 GN=PBANKA_124160	28.939	1.0128	3.6	1	1	1
A0A077XHM9	Karyopherin beta, putative OS=Plasmodium berghei (strain Anka) OX=5823 GN=PBANKA_123880	127.82	323.31	39.5	39	78	39	0.969	0.978	0.96	1.017	1.025	1.016
A0A077XHN0	Prefoldin subunit, putative OS=Plasmodium berghei (strain Anka) OX=5823 GN=PBANKA_111160	13.876	10.43	16.8	2	2	2	0.877	0.911	0.995	1.05	1.102	1.056
A0A077XHN5	mRNA-decapping enzyme 2, putative OS=Plasmodium berghei (strain Anka) OX=5823 GN=PBANKA_140740	159.64	7.4054	2	3	3	3	1.255	1.181	1.282	0.775	0.793	0.779
A0A077XHN9	Zinc finger protein, putative OS=Plasmodium berghei (strain Anka) OX=5823 GN=PBANKA_123980	72.512	9.4983	6.6	3	4	3
A0A077XHP4	Uncharacterized protein OS=Plasmodium berghei (strain Anka) OX=5823 GN=PBANKA_124030	165.34	2.7219	0.9	1	1	1
A0A077XHQ2	Uncharacterized protein OS=Plasmodium berghei (strain Anka) OX=5823 GN=PBANKA_124360	80.413	20.335	8.7	6	8	6	1.2	1.178	1.226	0.846	0.822	0.834
A0A077XHQ3	Uncharacterized protein OS=Plasmodium berghei (strain Anka) OX=5823 GN=PBANKA_140890	160.46	3.0645	1.4	2	2	2	1.108	0.944	0.736	1.301	0.998	0.924
A0A077XHQ6	Uncharacterized protein OS=Plasmodium berghei (strain Anka) OX=5823 GN=PBANKA_124130	141.23	16.413	4.9	6	6	6	1.083	1.091	1.084	0.951	0.931	0.921
A0A077XHR1	DNA replication licensing factor MCM3, putative OS=Plasmodium berghei (strain Anka) OX=5823 GN=PBANKA_124180	107.3	43.112	23.5	17	20	17	0.899	0.942	0.921	1.045	1.125	1.072
A0A077XHR2	AP-2 complex subunit alpha, putative OS=Plasmodium berghei (strain Anka) OX=5823 GN=PBANKA_111670	141.3	2.9152	1.6	2	2	2	1.153	1.104	1.08	0.862	0.91	0.927
A0A077XHR4	Uncharacterized protein OS=Plasmodium berghei (strain Anka) OX=5823 GN=PBANKA_111720	95.438	-2	1.7	1	1	1	0.931	0.956	0.883	1.114	1.061	1.053
A0A077XHR5	Hsc70-interacting protein OS=Plasmodium berghei (strain Anka) OX=5823 GN=PBANKA_124230	47.687	92.958	19.6	9	24	9	0.958	0.906	0.949	1.054	1.062	1.071
A0A077XHR6	Phosphoenolpyruvate/phosphate translocator, putative OS=Plasmodium berghei (strain Anka) OX=5823 GN=PBANKA_124460	58.904	20.034	8.7	4	5	4	1.155	1.091	1.223	0.761	0.9	0.833
A0A077XHR7	AP-1 complex subunit mu, putative OS=Plasmodium berghei (strain Anka) OX=5823 GN=PBANKA_140990	52.909	18.183	7.8	4	4	4	1.091	1.074	1.083	0.976	0.904	0.923
A0A077XHR8	Malate dehydrogenase, putative OS=Plasmodium berghei (strain Anka) OX=5823 GN=PBANKA_111770	34.313	31.227	31.3	10	18	10	0.946	0.953	0.954	1.041	1.041	1.043
A0A077XHS0	Vacuolar ATP synthase subunit a, putative OS=Plasmodium berghei (strain Anka) OX=5823 GN=PBANKA_141040	68.35	89.037	32.1	18	33	18	0.985	0.985	0.953	0.985	1.041	1.002
A0A077XHS1	Eukaryotic translation initiation factor 3 subunit E OS=Plasmodium berghei (strain Anka) OX=5823 GN=PBANKA_124280	62.559	37.127	16.1	8	16	8	1.042	1.044	1.069	0.973	0.927	0.953
A0A077XHS4	Cell division cycle protein 48 homologue, putative OS=Plasmodium berghei (strain Anka) OX=5823 GN=PBANKA_111860	90.838	302.11	48	36	66	35	0.918	0.917	0.923	1.073	1.088	1.055
A0A077XHS7	Peptidyl-prolyl cis-trans isomerase OS=Plasmodium berghei (strain Anka) OX=5823 GN=PBANKA_124330	22.701	3.7404	8.4	1	1	1
A0A077XHS9	Splicing factor 3A subunit 2, putative OS=Plasmodium berghei (strain Anka) OX=5823 GN=PBANKA_111910	27.301	1.563	8.7	2	2	2	1.093	1.009	1.094	1.001	0.85	0.979
A0A077XHT1	Uncharacterized protein OS=Plasmodium berghei (strain Anka) OX=5823 GN=PBANKA_142120	51.393	2.0264	3.9	2	2	2	0.983	0.941	1.138	0.929	1.119	0.899
A0A077XHT7	Uncharacterized protein OS=Plasmodium berghei (strain Anka) OX=5823 GN=PBANKA_112010	150.46	9.9466	3.4	4	5	4	0.89	0.898	0.9	1.145	1.009	1.146
A0A077XHT8	Zinc finger protein, putative OS=Plasmodium berghei (strain Anka) OX=5823 GN=PBANKA_124430	34.076	0.95904	3.5	1	2	1
A0A077XHU4	Uncharacterized protein OS=Plasmodium berghei (strain Anka) OX=5823 GN=PBANKA_141290	13.892	1.4826	7.3	1	1	1	0.7	0.685	0.581	1.314	1.384	1.268
A0A077XHU7	Superoxide dismutase OS=Plasmodium berghei (strain Anka) OX=5823 GN=PBANKA_142270	22.568	49.251	20.2	4	10	4	0.88	0.883	0.878	1.106	1.142	1.07
A0A077XHV0	General transcription factor IIH subunit OS=Plasmodium berghei (strain Anka) OX=5823 GN=PBANKA_141340	46.333	1.7037	3	1	1	1
A0A077XHV3	Zinc finger (CCCH type) protein, putative OS=Plasmodium berghei (strain Anka) OX=5823 GN=PBANKA_141390	48.146	4.7971	9	4	5	4	1.07	1.129	1.05	0.918	0.849	0.888
A0A077XHV6	Uncharacterized protein OS=Plasmodium berghei (strain Anka) OX=5823 GN=PBANKA_124580	128.51	5.8298	3.5	3	3	3
A0A077XHV8	Exportin-1, putative OS=Plasmodium berghei (strain Anka) OX=5823 GN=PBANKA_141440	136.68	25.209	7.1	7	7	7	1.019	1.128	1.182	1.052	0.899	0.952
A0A077XHW1	Uncharacterized protein OS=Plasmodium berghei (strain Anka) OX=5823 GN=PBANKA_142420	77.345	157.81	23	14	19	14	0.903	0.937	0.924	1.072	1.084	1.063
A0A077XHW3	Proteasome endopeptidase complex OS=Plasmodium berghei (strain Anka) OX=5823 GN=PBANKA_130140	28.894	73.222	41.9	9	19	9	0.865	0.875	0.919	1.086	1.109	1.118
A0A077XHW6	Uncharacterized protein OS=Plasmodium berghei (strain Anka) OX=5823 GN=PBANKA_112460	11.597	1.283	9.4	1	1	1	0.981	1.036	1.044	1.002	0.957	0.997
A0A077XHX1	Cleavage and polyadenylation specificity factor, putative OS=Plasmodium berghei (strain Anka) OX=5823 GN=PBANKA_130240	108.22	9.4909	3.9	3	3	3
A0A077XHX6	Uncharacterized protein OS=Plasmodium berghei (strain Anka) OX=5823 GN=PBANKA_141590	18.754	38.584	26.7	4	4	4	1.048	0.968	1.047	0.989	0.898	1.063
A0A077XHX7	Copper transporter, putative OS=Plasmodium berghei (strain Anka) OX=5823 GN=PBANKA_130290	31.378	2.4794	5.8	1	1	1
A0A077XHX9	Pyruvate kinase OS=Plasmodium berghei (strain Anka) OX=5823 GN=PBANKA_112560	55.547	228.75	46.6	22	86	22	0.952	0.93	0.93	1.046	1.06	1.063
A0A077XHY0	Uncharacterized protein OS=Plasmodium berghei (strain Anka) OX=5823 GN=PBANKA_142610	72.001	41.66	18.1	8	8	8	1.051	1.062	1.042	0.924	1.045	0.856
A0A077XHY1	Uncharacterized protein OS=Plasmodium berghei (strain Anka) OX=5823 GN=PBANKA_130060	75.112	10.518	11.8	7	7	7	1.044	1.152	1.139	0.951	0.898	0.87
A0A077XHZ0	Uncharacterized protein OS=Plasmodium berghei (strain Anka) OX=5823 GN=PBANKA_130160	46.468	7.0498	2.8	1	2	1	1.087	1.111	1.1	0.862	0.928	0.946
A0A077XHZ1	Uncharacterized protein OS=Plasmodium berghei (strain Anka) OX=5823 GN=PBANKA_112760	35.741	-2	2.7	1	1	1	1.259	1.083	1.256	0.891	0.765	0.803
A0A077XI05	DNA polymerase epsilon, catalytic subunit a, putative OS=Plasmodium berghei (strain Anka) OX=5823 GN=PBANKA_112910	334.3	5.314	1.3	4	4	4	0.971	1.031	1	1.007	0.969	1.011
A0A077XI08	ADP-ribosylation-like factor, putative OS=Plasmodium berghei (strain Anka) OX=5823 GN=PBANKA_130590	21.737	5.9138	11.9	2	5	2	1.166	1.099	1.183	0.891	0.858	0.804
A0A077XI10	Uncharacterized protein OS=Plasmodium berghei (strain Anka) OX=5823 GN=PBANKA_141790	124.13	18.986	7.7	8	8	8	1.024	0.999	0.977	1.013	0.983	0.986
A0A077XI11	Leucine carboxyl methyltransferase 1 OS=Plasmodium berghei (strain Anka) OX=5823 GN=PBANKA_130360	38.855	3.8538	3.6	2	2	2	1.569	1.64	1.547	0.467	0.495	0.437
A0A077XI12	Proline--tRNA ligase, putative OS=Plasmodium berghei (strain Anka) OX=5823 GN=PBANKA_142960	88.154	104.17	29.8	21	28	21	0.959	0.94	0.973	1.04	1.022	1.018
A0A077XI14	Protein prenyltransferase alpha subunit, putative OS=Plasmodium berghei (strain Anka) OX=5823 GN=PBANKA_130640	84.242	2.5138	2	1	1	1
A0A077XI19	Serine/threonine protein kinase, putative OS=Plasmodium berghei (strain Anka) OX=5823 GN=PBANKA_130690	156.12	0.88473	0.6	1	2	1	1.129	1.056	1.115	0.909	0.885	0.939
A0A077XI20	Adenylosuccinate synthetase OS=Plasmodium berghei (strain Anka) OX=5823 GN=PBANKA_113110	50.037	26.723	14.8	6	6	6	0.961	0.985	0.905	1.051	1.036	1.052
A0A077XI21	Ras-related protein Rab-11A OS=Plasmodium berghei (strain Anka) OX=5823 GN=PBANKA_141890	24.755	80.91	47.7	10	14	9	1.142	1.057	1.047	0.961	0.936	0.935
A0A077XI23	DNA replication licensing factor MCM6, putative OS=Plasmodium berghei (strain Anka) OX=5823 GN=PBANKA_113160	107.06	83.773	19.3	15	19	15	0.947	0.955	0.892	1.076	1.074	1.105
A0A077XI27	60S ribosomal protein L10a, putative OS=Plasmodium berghei (strain Anka) OX=5823 GN=PBANKA_130510	24.819	49.957	40.1	11	24	11	0.975	0.931	0.949	1.049	1.046	1.035
A0A077XI28	Splicing factor subunit OS=Plasmodium berghei (strain Anka) OX=5823 GN=PBANKA_113210	9.9962	2.4887	12.9	1	1	1
A0A077XI30	10 kDa chaperonin, putative OS=Plasmodium berghei (strain Anka) OX=5823 GN=PBANKA_143105	10.998	49.356	68.6	8	15	8	0.924	0.966	0.979	1.04	1.058	1.012
A0A077XI31	Ubiquitin-conjugating enzyme, putative OS=Plasmodium berghei (strain Anka) OX=5823 GN=PBANKA_113260	22.789	13.608	14.9	3	4	3	0.979	1.027	0.816	1.123	1.088	0.976
A0A077XI38	Uncharacterized protein OS=Plasmodium berghei (strain Anka) OX=5823 GN=PBANKA_143150	42.169	4.8206	7.8	2	2	2	1.005	1.003	1.032	0.991	0.936	1.045
A0A077XI40	Histidine--tRNA ligase, putative OS=Plasmodium berghei (strain Anka) OX=5823 GN=PBANKA_130890	124.65	61.922	18.6	19	29	19	0.943	0.985	0.965	1.037	1.047	1.01
A0A077XI43	T-complex protein 1 subunit delta OS=Plasmodium berghei (strain Anka) OX=5823 GN=PBANKA_113410	57.938	150.31	47.4	23	47	23	0.9	0.89	0.901	1.097	1.095	1.113
A0A077XI44	Signal recognition particle subunit SRP19, putative OS=Plasmodium berghei (strain Anka) OX=5823 GN=PBANKA_143200	16.437	12.127	22.1	2	2	2	1.1	1.056	1.065	0.809	1.009	0.983
A0A077XI45	RNA-binding protein, putative OS=Plasmodium berghei (strain Anka) OX=5823 GN=PBANKA_130940	63.225	3.0531	2.8	2	2	2	1.093	0.982	1.027	1	0.993	0.926
A0A077XI47	Rhomboid-like protein OS=Plasmodium berghei (strain Anka) OX=5823 GN=PBANKA_113460	39.737	3.783	3.9	1	1	1	1.118	1.116	1.189	0.763	0.868	0.982
A0A077XI48	DNA-binding chaperone, putative OS=Plasmodium berghei (strain Anka) OX=5823 GN=PBANKA_143250	101.17	15.297	10.3	8	9	8	1.059	1.052	0.983	1.001	0.918	0.909
A0A077XI50	40S ribosomal protein S13, putative OS=Plasmodium berghei (strain Anka) OX=5823 GN=PBANKA_113510	17.257	37.509	61.6	10	18	10	1.063	1.021	1.056	0.973	0.979	0.993
A0A077XI51	M17 leucyl aminopeptidase, putative OS=Plasmodium berghei (strain Anka) OX=5823 GN=PBANKA_130990	72.093	124.02	25.8	16	46	16	0.855	0.88	0.892	1.094	1.117	1.089
A0A077XI53	Exosome complex exonuclease RRP44, putative OS=Plasmodium berghei (strain Anka) OX=5823 GN=PBANKA_113560	119.42	13.514	3	3	4	3	1.044	1.097	1.025	1.025	0.927	0.913
A0A077XI55	GTP-binding translation elongation factor, putative OS=Plasmodium berghei (strain Anka) OX=5823 GN=PBANKA_142190	85.884	4.7091	6.1	4	4	4	0.994	1.114	1.008	1.02	0.911	0.979
A0A077XI57	Centrin, putative OS=Plasmodium berghei (strain Anka) OX=5823 GN=PBANKA_131040	19.369	40.97	29.8	4	8	4	0.858	0.895	0.921	1.079	1.076	1.117
A0A077XI58	Importin beta, putative OS=Plasmodium berghei (strain Anka) OX=5823 GN=PBANKA_142240	100.41	21.524	10	10	15	10	1.019	1.035	1	0.973	0.997	0.959
A0A077XI60	Uncharacterized protein OS=Plasmodium berghei (strain Anka) OX=5823 GN=PBANKA_143350	47.458	30.24	18	7	11	7	1.049	0.978	1.047	1.029	0.977	0.963
A0A077XI61	Fructose-bisphosphate aldolase OS=Plasmodium berghei (strain Anka) OX=5823 GN=PBANKA_130860	39.851	323.31	58.3	21	61	21	0.838	0.855	0.833	1.117	1.156	1.141
A0A077XI68	Protein transport protein Sec24A, putative OS=Plasmodium berghei (strain Anka) OX=5823 GN=PBANKA_113720	106.43	18.752	8.6	7	8	7	0.947	0.99	0.978	0.997	1.051	1.024
A0A077XI70	Translation initiation factor SUI1, putative OS=Plasmodium berghei (strain Anka) OX=5823 GN=PBANKA_142390	30.687	2.0708	12	3	4	3	0.931	1.048	1.069	1.044	0.98	0.947
A0A077XI71	Cytochrome c oxidase subunit 2, putative OS=Plasmodium berghei (strain Anka) OX=5823 GN=PBANKA_113770	26.959	7.3931	14.2	3	4	3	1.208	1.144	1.109	0.794	0.936	0.887
A0A077XI73	CS domain protein, putative OS=Plasmodium berghei (strain Anka) OX=5823 GN=PBANKA_142440	37.24	5.4792	8.3	3	5	3	0.807	0.953	0.916	1.066	1.161	1.083
A0A077XI75	RuvB-like helicase OS=Plasmodium berghei (strain Anka) OX=5823 GN=PBANKA_113820	53.846	78.335	36.6	14	18	14	0.971	1.056	1.003	0.975	1.003	0.977
A0A077XI77	Ubiquitin-conjugating enzyme, putative OS=Plasmodium berghei (strain Anka) OX=5823 GN=PBANKA_142490	19.064	1.3691	5.5	1	1	1	1.016	0.99	0.969	1.014	1.042	0.98
A0A077XI83	Uncharacterized protein OS=Plasmodium berghei (strain Anka) OX=5823 GN=PBANKA_131240	34.035	2.2685	3.4	1	1	1
A0A077XI84	Bifunctional polynucleotide phosphatase/kinase, putative OS=Plasmodium berghei (strain Anka) OX=5823 GN=PBANKA_113920	52.157	7.2252	3.2	1	1	1
A0A077XI89	Heterochromatin protein 1, putative OS=Plasmodium berghei (strain Anka) OX=5823 GN=PBANKA_143610	32.939	20.917	11	3	3	3	1.366	1.226	1.312	0.748	0.693	0.736
A0A077XI90	Pre-mRNA-splicing factor ATP-dependent RNA helicase PRP16, putative OS=Plasmodium berghei (strain Anka) OX=5823 GN=PBANKA_114020	134.16	3.4631	1.7	2	2	2
A0A077XI91	Uncharacterized protein OS=Plasmodium berghei (strain Anka) OX=5823 GN=PBANKA_142630	130.58	66.986	23.6	28	34	28	1.131	1.104	1.146	0.894	0.884	0.89
A0A077XI96	Uncharacterized protein OS=Plasmodium berghei (strain Anka) OX=5823 GN=PBANKA_143710	82.43	-2	1.1	1	1	1	1.409	1.087	1.204	0.788	0.771	0.803
A0A077XI98	Glideosome-associated protein 45, putative OS=Plasmodium berghei (strain Anka) OX=5823 GN=PBANKA_143760	20.962	16.313	22.3	5	6	5	1.077	1.443	1.244	0.76	0.93	0.883
A0A077XI99	Exosome complex exonuclease RRP6, putative OS=Plasmodium berghei (strain Anka) OX=5823 GN=PBANKA_131340	127.84	11.367	2.5	2	3	2
A0A077XIA0	Nucleus export protein BRR6, putative OS=Plasmodium berghei (strain Anka) OX=5823 GN=PBANKA_143810	53.286	2.4634	5.3	2	2	2	1.102	1.286	1.203	0.762	0.767	0.938
A0A077XIA1	Uncharacterized protein OS=Plasmodium berghei (strain Anka) OX=5823 GN=PBANKA_131390	15.413	2.2128	14	2	2	2
A0A077XIA4	Uncharacterized protein OS=Plasmodium berghei (strain Anka) OX=5823 GN=PBANKA_143860	30.933	1.5294	3.7	1	1	1	0.953	1.077	1.084	0.966	1.035	0.906
A0A077XIA9	Protein phosphatase 2b regulatory subunit, putative OS=Plasmodium berghei (strain Anka) OX=5823 GN=PBANKA_131540	20.198	3.281	10.2	2	2	2
A0A077XIB2	60S ribosomal protein L40/UBI, putative OS=Plasmodium berghei (strain Anka) OX=5823 GN=PBANKA_114170	14.617	80.116	42.2	6	20	6	1.014	1.046	1.029	0.986	0.976	0.967
A0A077XIB6	Rhoptry protein, putative OS=Plasmodium berghei (strain Anka) OX=5823 GN=PBANKA_114230	133.77	1.0602	0.8	1	1	1
A0A077XIB7	U1 snRNA associated protein, putative OS=Plasmodium berghei (strain Anka) OX=5823 GN=PBANKA_131640	37.657	5.1444	9.7	3	3	3	1.106	1.12	1.102	0.888	0.915	0.906
A0A077XIB8	Succinate dehydrogenase [ubiquinone] iron-sulfur subunit, mitochondrial OS=Plasmodium berghei (strain Anka) OX=5823 GN=PBANKA_142880	37.637	18.56	6.5	2	2	2	0.946	1.006	0.943	1.105	0.975	1.034
A0A077XIB9	Uncharacterized protein OS=Plasmodium berghei (strain Anka) OX=5823 GN=PBANKA_144010	97.524	19.023	8.7	7	7	7	1.084	1.073	1.119	0.883	0.879	1.004
A0A077XIC1	Uncharacterized protein OS=Plasmodium berghei (strain Anka) OX=5823 GN=PBANKA_114280	69.365	31.885	11.5	6	7	6	0.988	1.137	1.022	0.801	0.997	1.033
A0A077XIC4	Integral membrane protein GPR180, putative OS=Plasmodium berghei (strain Anka) OX=5823 GN=PBANKA_142930	77.496	1.2074	1.2	1	1	1
A0A077XIC5	Uncharacterized protein OS=Plasmodium berghei (strain Anka) OX=5823 GN=PBANKA_144060	163.48	25.08	7.2	8	8	8	1.066	1.097	1.018	0.965	0.892	0.91
A0A077XIC6	Uncharacterized protein OS=Plasmodium berghei (strain Anka) OX=5823 GN=PBANKA_114330	117.68	1.0804	0.8	1	1	1	1.044	1.059	1.082	1.017	0.86	0.967
A0A077XIC7	Co-chaperone p23, putative OS=Plasmodium berghei (strain Anka) OX=5823 GN=PBANKA_131740	28.116	49.599	22.4	6	20	6	0.812	0.858	0.849	1.135	1.053	1.114
A0A077XIC8	Uncharacterized protein OS=Plasmodium berghei (strain Anka) OX=5823 GN=PBANKA_131410	196.76	1.4693	1.4	2	2	2	1.033	1.129	1.269	0.851	0.831	0.927
A0A077XID1	Hydrolase, putative OS=Plasmodium berghei (strain Anka) OX=5823 GN=PBANKA_144110	32.773	113.58	36.8	12	34	12	0.962	0.953	0.93	1.049	1.056	1.055
A0A077XID2	Uncharacterized protein OS=Plasmodium berghei (strain Anka) OX=5823 GN=PBANKA_131790	162.48	15.79	3.9	5	5	5	0.954	0.993	1.13	0.943	1.084	0.909
A0A077XID6	6-phosphogluconate dehydrogenase, decarboxylating OS=Plasmodium berghei (strain Anka) OX=5823 GN=PBANKA_131840	53.357	143.38	35.6	16	38	16	0.948	0.942	0.944	1.047	1.064	1.047
A0A077XID9	Ribosome biogenesis protein tsr1, putative OS=Plasmodium berghei (strain Anka) OX=5823 GN=PBANKA_131560	115	6.7666	3.1	3	3	3
A0A077XIE0	Methyltransferase, putative OS=Plasmodium berghei (strain Anka) OX=5823 GN=PBANKA_131890	23.77	7.062	16.6	3	3	3	1.013	0.977	0.912	1.086	1.099	0.922
A0A077XIE1	Uncharacterized protein OS=Plasmodium berghei (strain Anka) OX=5823 GN=PBANKA_131610	90.013	0.99746	1.3	1	1	1
A0A077XIE2	Thioredoxin peroxidase 2, putative OS=Plasmodium berghei (strain Anka) OX=5823 GN=PBANKA_143080	24.727	54.787	27	5	6	5	0.971	1.03	0.987	1.029	0.982	0.99
A0A077XIE3	Uncharacterized protein OS=Plasmodium berghei (strain Anka) OX=5823 GN=PBANKA_114480	42.418	3.8774	8	3	3	3	0.972	1.106	0.951	1.075	1.017	0.903
A0A077XIF3	Aminopeptidase P, putative OS=Plasmodium berghei (strain Anka) OX=5823 GN=PBANKA_131810	89.893	102.56	24.4	19	40	19	0.981	0.959	0.978	1.029	1.025	1.025
A0A077XIF4	Uncharacterized protein OS=Plasmodium berghei (strain Anka) OX=5823 GN=PBANKA_114580	20.369	82.661	40.8	6	13	6	0.931	0.968	0.987	1.01	1.023	1.039
A0A077XIF6	Uncharacterized protein OS=Plasmodium berghei (strain Anka) OX=5823 GN=PBANKA_132040	78.946	12.267	9.8	6	7	6	1.042	1.097	0.99	0.956	0.983	0.923
A0A077XIG1	Male development gene 1 OS=Plasmodium berghei (strain Anka) OX=5823 GN=PBANKA_143220	24.285	41.995	33.2	6	7	6	0.386	0.424	0.379	1.593	1.565	1.53
A0A077XIG2	Thioredoxin OS=Plasmodium berghei (strain Anka) OX=5823 GN=PBANKA_132090	11.638	69.074	48.1	6	26	6	0.914	0.897	0.926	1.083	1.118	1.072
A0A077XIG7	Large ribosomal subunit nuclear export factor, putative OS=Plasmodium berghei (strain Anka) OX=5823 GN=PBANKA_132140	168.77	3.7326	1.4	2	3	2	1.09	1.128	1.048	0.877	0.892	0.998
A0A077XIG8	Uncharacterized protein OS=Plasmodium berghei (strain Anka) OX=5823 GN=PBANKA_132010	93.23	0.94351	1.8	1	1	1	1.075	0.962	0.791	1.085	0.942	1.148
A0A077XIG9	T-complex protein 1 subunit gamma OS=Plasmodium berghei (strain Anka) OX=5823 GN=PBANKA_144410	60.835	132.78	55.9	32	56	32	0.915	0.93	0.911	1.102	1.08	1.093
A0A077XIH6	Uncharacterized protein OS=Plasmodium berghei (strain Anka) OX=5823 GN=PBANKA_132110	356.99	-2	0.3	1	1	1	1.114	0.97	1.194	0.856	0.934	0.955
A0A077XII1	ATP-dependent protease subunit ClpQ, putative OS=Plasmodium berghei (strain Anka) OX=5823 GN=PBANKA_144510	22.889	7.6694	5.3	1	2	1	1.026	0.982	0.969	1.019	0.991	1.023
A0A077XII2	Arginine--tRNA ligase, putative OS=Plasmodium berghei (strain Anka) OX=5823 GN=PBANKA_143420	68.501	32.699	22.1	13	22	13	0.927	0.991	0.926	1.03	1.052	1.056
A0A077XII5	Bax inhibitor 1, putative OS=Plasmodium berghei (strain Anka) OX=5823 GN=PBANKA_132340	28.096	0.86911	3.7	1	1	1	0.965	0.996	1.012	1.031	1.026	0.979
A0A077XII9	Clathrin heavy chain OS=Plasmodium berghei (strain Anka) OX=5823 GN=PBANKA_143470	230.16	278.11	24.4	42	60	42	1.036	1.038	1.037	0.966	0.984	0.964
A0A077XIJ1	Uncharacterized protein OS=Plasmodium berghei (strain Anka) OX=5823 GN=PBANKA_120250	303.54	1.6458	0.7	2	2	2
A0A077XIJ6	60S ribosomal protein L27, putative OS=Plasmodium berghei (strain Anka) OX=5823 GN=PBANKA_132440	16.864	30.686	54.1	8	18	8	1.004	0.952	1.018	0.985	1.039	1.005
A0A077XIJ7	Ubiquitin carboxyl-terminal hydrolase isozyme L3, putative OS=Plasmodium berghei (strain Anka) OX=5823 GN=PBANKA_132410	25.86	0.87643	4.4	1	1	1
A0A077XIJ8	Uncharacterized protein OS=Plasmodium berghei (strain Anka) OX=5823 GN=PBANKA_120300	32.099	1.481	8.3	1	1	1
A0A077XIK7	Valine--tRNA ligase, putative OS=Plasmodium berghei (strain Anka) OX=5823 GN=PBANKA_132560	126.1	70.887	17.1	18	22	18	0.958	0.909	0.903	1.022	1.044	1.068
A0A077XIL0	DNA/RNA-binding protein Alba 3, putative OS=Plasmodium berghei (strain Anka) OX=5823 GN=PBANKA_120440	11.991	141.53	67.3	8	44	8	0.959	0.946	0.978	1.051	1.041	1.036
A0A077XIL2	Glyceraldehyde-3-phosphate dehydrogenase OS=Plasmodium berghei (strain Anka) OX=5823 GN=PBANKA_132640	36.582	323.31	76.9	25	135	25	0.94	0.924	0.913	1.057	1.082	1.077
A0A077XIL3	Endoplasmin, putative OS=Plasmodium berghei (strain Anka) OX=5823 GN=PBANKA_143730	93.244	323.31	52.2	42	122	42	0.911	0.919	0.926	1.068	1.086	1.074
A0A077XIL5	DNA polymerase alpha subunit, putative OS=Plasmodium berghei (strain Anka) OX=5823 GN=PBANKA_132690	63.655	4.4446	5.7	3	3	3	0.927	0.988	0.894	0.986	1.141	1.062
A0A077XIL6	Uncharacterized protein OS=Plasmodium berghei (strain Anka) OX=5823 GN=PBANKA_120490	33.886	51.788	34.1	9	14	9	0.801	0.833	0.798	1.152	1.077	1.213
A0A077XIL9	Fam-a protein OS=Plasmodium berghei (strain Anka) OX=5823 GN=PBANKA_132730	34.334	27.117	17.9	4	6	4	1.112	1.066	0.994	1.013	0.995	0.934
A0A077XIM1	RhoGAP GTPase, putative OS=Plasmodium berghei (strain Anka) OX=5823 GN=PBANKA_120540	60.249	7.4658	8.7	5	5	5	0.99	1.078	0.958	1.048	0.941	1.005
A0A077XIM4	Phospholipid-transporting ATPase, putative OS=Plasmodium berghei (strain Anka) OX=5823 GN=PBANKA_143830	187.84	67.458	10.8	15	18	15	1.166	1.118	1.174	0.893	0.899	0.836
A0A077XIM5	Serine/threonine protein phosphatase, putative OS=Plasmodium berghei (strain Anka) OX=5823 GN=PBANKA_132800	156.45	11.96	1.4	1	1	1
A0A077XIM6	ATP-dependent zinc metalloprotease FTSH, putative OS=Plasmodium berghei (strain Anka) OX=5823 GN=PBANKA_132830	79.312	19.101	12.4	8	8	8	0.999	1.196	0.998	0.961	0.889	0.991
A0A077XIM7	Transcription factor with AP2 domain(S), putative OS=Plasmodium berghei (strain Anka) OX=5823 GN=PBANKA_120590	156.69	21.001	3.9	4	4	4	1.199	1.227	1.193	0.926	0.746	0.776
A0A077XIN1	Uncharacterized protein OS=Plasmodium berghei (strain Anka) OX=5823 GN=PBANKA_132900	58.103	2.8241	2.4	1	1	1
A0A077XIN3	40S ribosomal protein S3, putative OS=Plasmodium berghei (strain Anka) OX=5823 GN=PBANKA_132930	24.736	136.67	60.4	14	37	14	0.923	0.904	0.903	1.06	1.093	1.101
A0A077XIN5	Uncharacterized protein OS=Plasmodium berghei (strain Anka) OX=5823 GN=PBANKA_143930	65.316	15.423	7.1	3	3	3	1.009	1.15	1.078	1.071	0.826	0.905
A0A077XIN9	Tubulin beta chain OS=Plasmodium berghei (strain Anka) OX=5823 GN=PBANKA_120690	49.789	206.08	44.9	16	62	15	0.895	0.853	0.842	1.122	1.115	1.148
A0A077XIP0	Splicing factor 3b subunit, putative OS=Plasmodium berghei (strain Anka) OX=5823 GN=PBANKA_143980	12.638	1.6646	11	1	1	1	1.056	0.866	1.029	1.051	0.913	1.087
A0A077XIP3	Rhoptry protein, putative OS=Plasmodium berghei (strain Anka) OX=5823 GN=PBANKA_133030	123.91	11.526	5.5	6	6	6	0.987	1.141	1.08	0.966	0.919	0.94
A0A077XIP7	DNA/RNA-binding protein KIN17, putative OS=Plasmodium berghei (strain Anka) OX=5823 GN=PBANKA_133080	52.163	1.4536	2	1	1	1
A0A077XIQ4	U2 snRNP auxiliary factor, putative OS=Plasmodium berghei (strain Anka) OX=5823 GN=PBANKA_133200	80.314	5.2107	5.3	4	4	4	0.99	0.984	1.019	0.992	1.008	1.008
A0A077XIQ6	Uncharacterized protein OS=Plasmodium berghei (strain Anka) OX=5823 GN=PBANKA_144910	42.101	4.5153	8.2	3	3	3	1.026	1.2	1.043	0.933	0.899	0.937
A0A077XIQ7	Small subunit rRNA processing KH domain protein, putative OS=Plasmodium berghei (strain Anka) OX=5823 GN=PBANKA_133250	29.197	17.604	7.5	1	1	1	0.976	0.907	1.068	1.058	1.062	0.934
A0A077XIR2	Uncharacterized protein OS=Plasmodium berghei (strain Anka) OX=5823 GN=PBANKA_133300	18.494	1.2092	6.9	1	1	1
A0A077XIR4	mRNA methyltransferase, putative OS=Plasmodium berghei (strain Anka) OX=5823 GN=PBANKA_145010	76.327	1.7329	3.2	1	1	1
A0A077XIS0	Inner membrane complex sub-compartment protein 1 OS=Plasmodium berghei (strain Anka) OX=5823 GN=PBANKA_120940	16.418	5.5237	16.1	3	4	3	1.008	0.988	1.06	0.95	0.969	0.966
A0A077XIS2	Uncharacterized protein OS=Plasmodium berghei (strain Anka) OX=5823 GN=PBANKA_144230	95.887	2.8954	2.8	2	2	2
A0A077XIS8	SUMO-activating enzyme subunit 2, putative OS=Plasmodium berghei (strain Anka) OX=5823 GN=PBANKA_145160	73.841	21.931	15.3	9	12	9	0.941	0.903	0.939	1.043	1.086	1.11
A0A077XIT0	Exported protein 2, putative OS=Plasmodium berghei (strain Anka) OX=5823 GN=PBANKA_133430	31.522	68.682	38.7	13	32	13	1.044	1.047	1.039	0.95	0.98	0.985
A0A077XIT2	Merozoite surface protein 9, putative OS=Plasmodium berghei (strain Anka) OX=5823 GN=PBANKA_144330	69.609	38.408	16.5	8	10	8	1.086	1.072	1.047	0.951	0.902	0.98
A0A077XIT4	Calcyclin binding protein, putative OS=Plasmodium berghei (strain Anka) OX=5823 GN=PBANKA_145260	26.602	20.125	35	9	15	9	1.009	1.012	1.048	0.994	0.99	0.988
A0A077XIT5	Uncharacterized protein OS=Plasmodium berghei (strain Anka) OX=5823 GN=PBANKA_133480	135.3	-2	0.9	1	1	1
A0A077XIT6	Multidrug resistance-associated protein 1 OS=Plasmodium berghei (strain Anka) OX=5823 GN=PBANKA_144380	226.77	9.8548	3.5	7	7	7	1.149	1.067	1.022	0.913	1.001	0.879
A0A077XIT7	Uncharacterized protein OS=Plasmodium berghei (strain Anka) OX=5823 GN=PBANKA_133650	103.13	1.0646	0.9	1	2	1	1.298	1.263	1.207	0.827	0.735	0.749
A0A077XIU1	Phosphohydrolase, putative OS=Plasmodium berghei (strain Anka) OX=5823 GN=PBANKA_145350	91.046	4.0945	2.7	2	2	2	0.956	1.102	0.897	1.084	1.006	0.973
A0A077XIU3	Protein disulfide-isomerase, putative OS=Plasmodium berghei (strain Anka) OX=5823 GN=PBANKA_133580	65.082	3.0522	4.4	2	2	2
A0A077XIU6	Uncharacterized protein OS=Plasmodium berghei (strain Anka) OX=5823 GN=PBANKA_120990	19.888	3.9229	7.4	1	2	1	0.95	0.972	0.902	1.145	1.021	1.016
A0A077XIU7	GTPase-activating protein, putative OS=Plasmodium berghei (strain Anka) OX=5823 GN=PBANKA_133630	72.069	5.0337	4.6	3	3	3	1.055	1.142	1.057	0.971	0.899	0.913
A0A077XIV0	Uncharacterized protein OS=Plasmodium berghei (strain Anka) OX=5823 GN=PBANKA_145450	54.922	1.0841	1.7	1	1	1	1.02	1.018	1.093	0.952	0.992	0.944
A0A077XIV7	Ras-related protein Rab-2, putative OS=Plasmodium berghei (strain Anka) OX=5823 GN=PBANKA_144580	24.429	82.461	42.7	8	11	8	1.119	1.101	1.075	0.897	0.918	0.891
A0A077XIW1	Phosphoglucomutase, putative OS=Plasmodium berghei (strain Anka) OX=5823 GN=PBANKA_121090	68.16	50.276	17.4	8	12	8	0.846	0.895	0.845	1.149	1.058	1.186
A0A077XIW3	60S ribosomal protein L6, putative OS=Plasmodium berghei (strain Anka) OX=5823 GN=PBANKA_133830	21.646	34.801	41.6	8	20	8	0.982	0.947	0.976	1.047	1.038	1.028
A0A077XIW5	Pre-mRNA-splicing factor ATP-dependent RNA helicase PRP2, putative OS=Plasmodium berghei (strain Anka) OX=5823 GN=PBANKA_144630	122.4	1.5205	1.1	1	1	1
A0A077XIW7	Uncharacterized protein OS=Plasmodium berghei (strain Anka) OX=5823 GN=PBANKA_133880	50.849	6.4914	8.4	4	4	4	1.011	1.056	1.011	1.003	0.967	1.025
A0A077XIW9	Zinc finger protein, putative OS=Plasmodium berghei (strain Anka) OX=5823 GN=PBANKA_145650	30.317	2.727	12.5	4	4	4	1.01	1.229	1.045	0.847	0.985	0.921
A0A077XIX0	Dihydrofolate synthase/folylpolyglutamate synthase, putative OS=Plasmodium berghei (strain Anka) OX=5823 GN=PBANKA_134000	53.984	1.133	3	1	1	1
A0A077XIX9	Zinc finger protein, putative OS=Plasmodium berghei (strain Anka) OX=5823 GN=PBANKA_145800	39.107	16.248	22.5	6	8	6	1.015	0.916	0.98	0.975	0.937	1.05
A0A077XIY1	Phosphoribosylpyrophosphate synthetase, putative OS=Plasmodium berghei (strain Anka) OX=5823 GN=PBANKA_134030	48.215	58.225	26.7	12	19	12	1.089	1.117	1.071	0.925	0.946	0.933
A0A077XIY5	RNA-binding protein, putative OS=Plasmodium berghei (strain Anka) OX=5823 GN=PBANKA_134150	59.439	24.578	15.3	6	10	6	1.045	1.003	1.113	0.903	0.972	1.002
A0A077XIY7	Uncharacterized protein OS=Plasmodium berghei (strain Anka) OX=5823 GN=PBANKA_145900	34.725	5.0726	15.1	5	7	5	1.026	1.039	0.982	0.996	0.962	0.984
A0A077XIY9	Myosin light chain 1, putative OS=Plasmodium berghei (strain Anka) OX=5823 GN=PBANKA_145950	23.763	11.506	9.3	2	2	2	1.323	1.454	1.357	0.698	0.647	0.627
A0A077XIZ5	60 kDa chaperonin, putative OS=Plasmodium berghei (strain Anka) OX=5823 GN=PBANKA_144680	79.832	296.68	34.9	27	46	27	1.018	1.035	1.057	0.959	0.985	0.972
A0A077XIZ6	Uncharacterized protein OS=Plasmodium berghei (strain Anka) OX=5823 GN=PBANKA_134180	481.31	-2	0.2	1	1	1	1.345	1.359	1.252	0.714	0.702	0.718
A0A077XJ00	ATP-dependent RNA helicase, putative OS=Plasmodium berghei (strain Anka) OX=5823 GN=PBANKA_121690	83.605	2.6206	4.3	3	3	3	1.052	1.116	1.173	0.922	0.932	0.843
A0A077XJ09	SNARE protein, putative OS=Plasmodium berghei (strain Anka) OX=5823 GN=PBANKA_121840	25.992	13.342	24	6	7	6	1.194	1.171	1.14	0.879	0.834	0.834
A0A077XJ12	Uncharacterized protein OS=Plasmodium berghei (strain Anka) OX=5823 GN=PBANKA_146200	37.608	12.293	15.7	5	8	5	1.026	1.021	0.966	0.972	1.007	1.035
A0A077XJ13	Elongation factor 1 (EF-1), putative OS=Plasmodium berghei (strain Anka) OX=5823 GN=PBANKA_121890	17.659	7.1162	15.3	2	2	2	0.916	0.998	0.886	0.971	1.068	1.155
A0A077XJ14	Uncharacterized protein OS=Plasmodium berghei (strain Anka) OX=5823 GN=PBANKA_134390	47.199	2.1735	6.6	3	4	3	1.02	1.015	0.949	1.028	0.974	1.027
A0A077XJ15	CutA, putative OS=Plasmodium berghei (strain Anka) OX=5823 GN=PBANKA_146240	23.122	2.1599	8.6	2	3	2	1.072	1.089	1.057	0.967	0.845	1.001
A0A077XJ18	AMP deaminase, putative OS=Plasmodium berghei (strain Anka) OX=5823 GN=PBANKA_134440	81.241	3.5077	4.6	4	4	4	1.15	0.983	1.16	0.907	0.935	0.894
A0A077XJ25	AP complex subunit sigma OS=Plasmodium berghei (strain Anka) OX=5823 GN=PBANKA_146340	18.126	2.1869	19.1	3	3	3	1.161	1.162	1.052	0.855	0.824	0.988
A0A077XJ29	Uncharacterized protein OS=Plasmodium berghei (strain Anka) OX=5823 GN=PBANKA_146390	21.594	1.1084	9.8	2	2	2	0.993	0.875	0.981	1.065	1.04	1.042
A0A077XJ30	ER lumen protein retaining receptor 1, putative OS=Plasmodium berghei (strain Anka) OX=5823 GN=PBANKA_134540	32.775	20.904	12.7	4	5	4	1.108	1.079	1.123	0.902	0.937	0.884
A0A077XJ38	Ubiquitin regulatory protein, putative OS=Plasmodium berghei (strain Anka) OX=5823 GN=PBANKA_122240	27.641	10.081	15.9	3	3	3	0.951	0.855	0.901	1.117	1.006	1.157
A0A077XJ40	Rhoptry neck protein 3, putative OS=Plasmodium berghei (strain Anka) OX=5823 GN=PBANKA_146490	264.82	54.358	5.8	12	16	12	1.19	1.19	1.098	0.895	0.818	0.848
A0A077XJ43	Proteasome subunit alpha type 5, putative OS=Plasmodium berghei (strain Anka) OX=5823 GN=PBANKA_122290	47.957	35.589	21.3	8	11	8	0.847	0.867	0.876	1.145	1.063	1.146
A0A077XJ45	Signal peptidase I OS=Plasmodium berghei (strain Anka) OX=5823 GN=PBANKA_134620	21.095	6.215	14.7	3	5	3	1.148	1.109	1.16	0.878	0.915	0.818
A0A077XJ46	ATP synthase subunit beta OS=Plasmodium berghei (strain Anka) OX=5823 GN=PBANKA_145030	57.884	203.93	46.3	18	44	18	1.04	1.054	1.045	0.97	0.933	0.947
A0A077XJ47	Uncharacterized protein OS=Plasmodium berghei (strain Anka) OX=5823 GN=PBANKA_122340	48.48	4.3947	6.8	3	3	3	0.989	1.082	0.978	0.961	0.971	1.036
A0A077XJ51	60S ribosomal protein L23, putative OS=Plasmodium berghei (strain Anka) OX=5823 GN=PBANKA_134670	14.974	62.887	53.2	5	17	5	0.915	1.017	0.869	1.057	1.038	1.079
A0A077XJ53	Apurinic/apyrimidinic endonuclease Apn1, putative OS=Plasmodium berghei (strain Anka) OX=5823 GN=PBANKA_134740	59.154	4.7318	6.9	3	3	3	1.047	1.029	1.106	0.973	0.894	0.975
A0A077XJ60	Uncharacterized protein OS=Plasmodium berghei (strain Anka) OX=5823 GN=PBANKA_145180	185.76	6.8896	3.1	5	5	5	1.094	1.068	1.129	0.904	0.952	0.901
A0A077XJ62	Uncharacterized protein OS=Plasmodium berghei (strain Anka) OX=5823 GN=PBANKA_145230	23.993	17.608	24.3	6	12	6	1.136	1.15	1.171	0.84	0.882	0.879
A0A077XJ63	Isoleucine--tRNA ligase, putative OS=Plasmodium berghei (strain Anka) OX=5823 GN=PBANKA_134770	151.13	85.441	18.1	23	26	23	0.951	0.92	0.979	1.049	1.051	1.019
A0A077XJ67	Cell cycle control protein, putative OS=Plasmodium berghei (strain Anka) OX=5823 GN=PBANKA_145280	106.04	1.0335	1	1	1	1
A0A077XJ70	Chaperone binding protein, putative OS=Plasmodium berghei (strain Anka) OX=5823 GN=PBANKA_134890	61.001	30.264	24.8	14	21	14	0.941	0.964	0.921	1.066	1.067	1.058
A0A077XJ72	Cactin homolog, putative OS=Plasmodium berghei (strain Anka) OX=5823 GN=PBANKA_122640	90.002	1.2182	0.9	1	1	1
A0A077XJ75	Transcription factor with AP2 domain(S), putative OS=Plasmodium berghei (strain Anka) OX=5823 GN=PBANKA_145370	171.65	10.301	2	2	2	2	1.166	1.163	1.199	0.73	0.934	0.855
A0A077XJ78	MSP7-like protein OS=Plasmodium berghei (strain Anka) OX=5823 GN=PBANKA_134920	32.691	2.0683	11.3	2	2	2	0.745	0.764	0.807	1.191	1.238	1.211
A0A077XJ81	Serine/threonine-protein phosphatase OS=Plasmodium berghei (strain Anka) OX=5823 GN=PBANKA_122740	61.095	6.5292	7	4	5	4
A0A077XJ82	Uncharacterized protein OS=Plasmodium berghei (strain Anka) OX=5823 GN=PBANKA_134990	51.733	0.90656	2.3	1	1	1
A0A077XJ87	DEAD/DEAH box ATP-dependent RNA helicase, putative OS=Plasmodium berghei (strain Anka) OX=5823 GN=PBANKA_145520	100.68	5.0807	3.5	3	3	3	1.139	0.991	1.055	1.027	0.931	0.885
A0A077XJ88	Uncharacterized protein OS=Plasmodium berghei (strain Anka) OX=5823 GN=PBANKA_135020	43.474	0.96378	2	1	2	1	1.425	1.384	1.428	0.622	0.63	0.621
A0A077XJ90	Uncharacterized protein OS=Plasmodium berghei (strain Anka) OX=5823 GN=PBANKA_122790	126.32	41.728	8.7	8	13	8	1.021	1.119	1.064	0.992	0.898	0.93
A0A077XJ91	Protein kinase 6 OS=Plasmodium berghei (strain Anka) OX=5823 GN=PBANKA_135090	35.001	-2	3.3	1	1	1	0.829	0.81	0.872	1.138	1.172	1.148
A0A077XJ92	Uncharacterized protein OS=Plasmodium berghei (strain Anka) OX=5823 GN=PBANKA_145570	22.069	0.9774	4.9	1	1	1	0.995	1.123	1.079	0.993	0.857	0.984
A0A077XJ93	Tryptophan--tRNA ligase, putative OS=Plasmodium berghei (strain Anka) OX=5823 GN=PBANKA_135070	76.58	18.95	9.2	5	6	5	1.032	1.003	1.089	0.957	0.943	0.936
A0A077XJ94	Mannose-6-phosphate isomerase, putative OS=Plasmodium berghei (strain Anka) OX=5823 GN=PBANKA_122840	95.518	77.111	17.6	13	15	13	1.011	1.032	1.029	0.953	0.999	0.986
A0A077XJ97	Uncharacterized protein OS=Plasmodium berghei (strain Anka) OX=5823 GN=PBANKA_135120	65.368	7.5293	3.5	2	3	2	1.255	1.262	1.167	0.801	0.791	0.792
A0A077XJ99	60S ribosomal protein L6-2, putative OS=Plasmodium berghei (strain Anka) OX=5823 GN=PBANKA_135190	26.743	49.685	22.5	6	17	6	1.014	0.962	1.01	0.939	1.019	1.014
A0A077XJA3	Uncharacterized protein OS=Plasmodium berghei (strain Anka) OX=5823 GN=PBANKA_135240	73.234	3.7142	2.9	2	2	2	0.912	0.919	0.923	1.079	1.024	1.134
A0A077XJA4	Uncharacterized protein OS=Plasmodium berghei (strain Anka) OX=5823 GN=PBANKA_123030	265.46	9.2181	2.3	5	6	5	1.024	1.087	1.187	1.12	0.896	0.731
A0A077XJA7	Rab GDP dissociation inhibitor OS=Plasmodium berghei (strain Anka) OX=5823 GN=PBANKA_145620	52.035	78.803	33.5	15	23	15	0.938	0.927	0.942	1.079	1.056	1.05
A0A077XJB4	Nucleolar complex protein 2, putative OS=Plasmodium berghei (strain Anka) OX=5823 GN=PBANKA_135370	100.4	7.8031	6.4	5	5	5
A0A077XJC0	60S ribosomal protein L18a OS=Plasmodium berghei (strain Anka) OX=5823 GN=PBANKA_135440	21.7	69.358	41.8	9	25	9	0.924	0.923	0.91	1.078	1.105	1.05
A0A077XJC2	Mannosyltransferase OS=Plasmodium berghei (strain Anka) OX=5823 GN=PBANKA_135470	92.344	0.99333	1.3	1	1	1
A0A077XJC6	Aconitate hydratase OS=Plasmodium berghei (strain Anka) OX=5823 GN=PBANKA_135520	102.86	44.697	13.6	11	15	11	1.014	1.02	1.022	0.998	0.998	0.947
A0A077XJC9	Uncharacterized protein OS=Plasmodium berghei (strain Anka) OX=5823 GN=PBANKA_145870	60.408	2.6387	3.4	2	2	2
A0A077XJD0	Zinc finger protein, putative OS=Plasmodium berghei (strain Anka) OX=5823 GN=PBANKA_123440	74.857	2.0097	2.7	2	2	2	0.99	0.993	0.984	1.043	1.052	0.949
A0A077XJD1	Myosin A OS=Plasmodium berghei (strain Anka) OX=5823 GN=PBANKA_135570	92.342	11.666	8.8	7	9	7	1.458	1.385	1.276	0.689	0.641	0.707
A0A077XJD4	Protein phosphatase 2C, putative OS=Plasmodium berghei (strain Anka) OX=5823 GN=PBANKA_123490	78.043	1.5983	3.2	2	2	2
A0A077XJE0	Kelch protein K13, putative OS=Plasmodium berghei (strain Anka) OX=5823 GN=PBANKA_135670	85.048	39.333	21.1	16	22	16	1.105	1.15	1.141	0.858	0.857	0.873
A0A077XJE1	U4/U6 small nuclear ribonucleoprotein PRP4, putative OS=Plasmodium berghei (strain Anka) OX=5823 GN=PBANKA_135690	71.804	8.0132	7.8	5	5	5	1.018	1.113	1.048	0.918	0.958	0.963
A0A077XJE5	Uncharacterized protein OS=Plasmodium berghei (strain Anka) OX=5823 GN=PBANKA_135730	102.96	1.3718	1.1	1	1	1	1.134	1.316	0.966	0.963	0.834	0.847
A0A077XJE6	S-adenosylmethionine-dependent methyltransferase, putative OS=Plasmodium berghei (strain Anka) OX=5823 GN=PBANKA_123700	31.783	2.2857	5.8	2	2	2	1.071	1.063	0.878	1.045	0.979	0.984
A0A077XJF0	G10 protein, putative OS=Plasmodium berghei (strain Anka) OX=5823 GN=PBANKA_123750	17.382	9.3928	25.9	4	5	4	1.067	1.012	1.041	0.966	0.979	0.973
A0A077XJF1	Thioredoxin 2 OS=Plasmodium berghei (strain Anka) OX=5823 GN=PBANKA_135800	18.418	26.936	29.9	5	6	5	1.046	1.076	1.072	0.917	0.931	0.975
A0A077XJF7	Protein transport protein SEC61 subunit alpha, putative OS=Plasmodium berghei (strain Anka) OX=5823 GN=PBANKA_135900	52.298	27.795	18.4	10	15	10	1.216	1.188	1.216	0.8	0.816	0.809
A0A077XJG0	Uncharacterized protein OS=Plasmodium berghei (strain Anka) OX=5823 GN=PBANKA_135880	25.737	1.1442	3.7	1	1	1
A0A077XJG3	Mitochondrial import receptor subunit TOM22, putative OS=Plasmodium berghei (strain Anka) OX=5823 GN=PBANKA_123950	16.355	12.795	15	2	3	2	1.215	1.24	1.179	0.942	0.877	0.745
A0A077XJG6	Uncharacterized protein OS=Plasmodium berghei (strain Anka) OX=5823 GN=PBANKA_135930	630.32	7.8549	1.5	8	8	8	1.102	1.06	1.012	1.021	0.962	0.874
A0A077XJH1	Ethanolamine-phosphate cytidylyltransferase OS=Plasmodium berghei (strain Anka) OX=5823 GN=PBANKA_136050	64.061	29.421	15.7	8	8	8	1.101	1.093	1.101	0.931	0.914	0.93
A0A077XJH5	ADP-ribosylation factor GTPase-activating protein, putative OS=Plasmodium berghei (strain Anka) OX=5823 GN=PBANKA_124100	57.637	1.3999	1.6	1	2	1	0.94	0.918	0.937	1.065	1.046	1.088
A0A077XJH8	Uncharacterized protein OS=Plasmodium berghei (strain Anka) OX=5823 GN=PBANKA_136150	85.053	1.9324	1.5	1	1	1
A0A077XJI0	DNA/RNA-binding protein Alba 4, putative OS=Plasmodium berghei (strain Anka) OX=5823 GN=PBANKA_136030	42.165	215.87	39.8	14	48	14	0.959	0.975	0.995	1.02	1.017	1.02
A0A077XJI2	Ubiquitin carboxyl-terminal hydrolase, putative OS=Plasmodium berghei (strain Anka) OX=5823 GN=PBANKA_124200	63.541	26.37	12.1	6	6	6	0.918	0.883	0.921	1.126	1.082	1.059
A0A077XJI3	Glutamate--tRNA ligase, putative OS=Plasmodium berghei (strain Anka) OX=5823 GN=PBANKA_136200	94.132	81.116	29.3	23	32	23	0.959	0.969	0.939	1.004	1.054	1.059
A0A077XJI5	RNA helicase, putative OS=Plasmodium berghei (strain Anka) OX=5823 GN=PBANKA_124250	71.847	8.4284	9	6	6	6	1.166	1.103	1.001	0.991	0.85	0.929
A0A077XJJ4	Cell cycle regulator protein, putative OS=Plasmodium berghei (strain Anka) OX=5823 GN=PBANKA_124400	20.213	1.4626	12.2	2	2	2	0.98	1.202	1.008	0.974	0.874	0.995
A0A077XJJ7	SNARE protein, putative OS=Plasmodium berghei (strain Anka) OX=5823 GN=PBANKA_124450	27.07	7.9584	7.6	1	1	1
A0A077XJK1	Uncharacterized protein OS=Plasmodium berghei (strain Anka) OX=5823 GN=PBANKA_124550	300.51	-2	0.4	1	1	1
A0A077XJK4	Small nuclear ribonucleoprotein E OS=Plasmodium berghei (strain Anka) OX=5823 GN=PBANKA_136300	10.994	6.0444	40.4	3	5	3	1.072	1.094	1.051	1.015	0.887	0.933
A0A077XJL0	Uncharacterized protein OS=Plasmodium berghei (strain Anka) OX=5823 GN=PBANKA_136450	20.814	2.1827	10.6	2	2	2
A0A077XJL3	Intra-erythrocytic P. berghei-induced structures protein 1 OS=Plasmodium berghei (strain Anka) OX=5823 GN=PBANKA_136550	37.407	97.907	35.2	13	31	13	0.942	0.914	0.975	1.069	1.054	1.042
A0A077XJL5	Early transcribed membrane protein OS=Plasmodium berghei (strain Anka) OX=5823 GN=PBANKA_140080	25.394	4.0608	6.9	1	1	1
A0A077XJL6	40S ribosomal protein S7 OS=Plasmodium berghei (strain Anka) OX=5823 GN=PBANKA_140130	22.481	35.61	42.8	9	18	9	0.973	0.952	0.949	1.031	1.03	1.032
A0A077XJL8	Uncharacterized protein OS=Plasmodium berghei (strain Anka) OX=5823 GN=PBANKA_140230	981.24	0.97933	0.1	1	1	1	1.139	1.077	1.009	0.996	0.924	0.89
A0A077XJL9	Uncharacterized protein OS=Plasmodium berghei (strain Anka) OX=5823 GN=PBANKA_136330	110.12	8.1179	5.3	5	7	5	1.156	1.143	1.142	0.841	0.923	0.843
A0A077XJM0	Uncharacterized protein OS=Plasmodium berghei (strain Anka) OX=5823 GN=PBANKA_140280	21.929	5.2895	10.4	1	1	1
A0A077XJM4	Uncharacterized protein OS=Plasmodium berghei (strain Anka) OX=5823 GN=PBANKA_140380	394.9	32.476	4.4	16	19	16	1.073	1.077	1.066	0.943	0.893	0.978
A0A077XJM5	Glycerol kinase, putative OS=Plasmodium berghei (strain Anka) OX=5823 GN=PBANKA_136430	56.555	62.581	34.7	16	26	16	0.945	0.931	0.977	1.075	1.102	0.996
A0A077XJM6	Trailer hitch homolog, putative OS=Plasmodium berghei (strain Anka) OX=5823 GN=PBANKA_130130	39.068	79.4	46.3	12	17	12	0.822	0.79	0.788	1.187	1.173	1.156
A0A077XJN1	RED-like protein, putative OS=Plasmodium berghei (strain Anka) OX=5823 GN=PBANKA_140530	44.621	3.3601	2.4	1	2	1
A0A077XJN2	Uncharacterized protein OS=Plasmodium berghei (strain Anka) OX=5823 GN=PBANKA_136530	269.13	46.79	9	18	19	18	1.133	1.063	1.053	0.952	0.945	0.914
A0A077XJN6	Cytoadherence linked asexual protein, putative OS=Plasmodium berghei (strain Anka) OX=5823 GN=PBANKA_140060	152.16	277.31	32.5	46	93	46	1.167	1.174	1.197	0.823	0.854	0.841
A0A077XJN8	Thioredoxin peroxidase 1 OS=Plasmodium berghei (strain Anka) OX=5823 GN=PBANKA_130280	21.654	88.547	65.6	11	28	11	0.897	0.904	0.919	1.124	1.104	1.056
A0A077XJP1	Ubiquinol-cytochrome c reductase iron-sulfur subunit, putative OS=Plasmodium berghei (strain Anka) OX=5823 GN=PBANKA_130330	41.083	46.163	27.7	7	9	7	1.12	1.064	1.06	0.92	0.874	0.918
A0A077XJP2	40S ribosomal protein S27, putative OS=Plasmodium berghei (strain Anka) OX=5823 GN=PBANKA_140680	9.2008	10.894	25.6	2	4	2	0.939	0.852	0.864	1.14	1.032	1.156
A0A077XJP4	Triosephosphate isomerase OS=Plasmodium berghei (strain Anka) OX=5823 GN=PBANKA_130380	27.842	143.73	43.5	10	26	10	0.904	0.91	0.923	1.111	1.068	1.069
A0A077XJP5	DNA ligase OS=Plasmodium berghei (strain Anka) OX=5823 GN=PBANKA_140260	102.7	22.318	11.5	9	11	9	0.843	0.878	0.836	1.154	1.136	1.15
A0A077XJP7	U4/U6 small nuclear ribonucleoprotein PRP3, putative OS=Plasmodium berghei (strain Anka) OX=5823 GN=PBANKA_140780	79.613	7.0358	4	2	2	2	0.924	1.12	1.162	0.976	0.964	0.883
A0A077XJQ5	FACT complex subunit SSRP1 OS=Plasmodium berghei (strain Anka) OX=5823 GN=PBANKA_130530	57.128	214.7	37.1	16	26	16	1.061	1.075	1.082	0.921	0.975	0.961
A0A077XJQ7	V-type proton ATPase subunit H OS=Plasmodium berghei (strain Anka) OX=5823 GN=PBANKA_140510	53.947	20.5	11.4	5	8	5	1.057	1.029	1.014	0.944	0.969	1.027
A0A077XJQ9	Uncharacterized protein OS=Plasmodium berghei (strain Anka) OX=5823 GN=PBANKA_140930	131.8	10.186	4.8	5	5	5	0.98	1.046	0.901	1.002	1.017	1.062
A0A077XJR3	ATP synthase subunit gamma OS=Plasmodium berghei (strain Anka) OX=5823 GN=PBANKA_140980	35.816	20.88	19.3	5	6	5	1.1	1.067	1.117	0.925	0.838	0.985
A0A077XJR5	Uncharacterized protein OS=Plasmodium berghei (strain Anka) OX=5823 GN=PBANKA_140710	161.93	1.3156	0.7	1	1	1
A0A077XJR6	60S ribosomal protein L24, putative OS=Plasmodium berghei (strain Anka) OX=5823 GN=PBANKA_140760	18.95	14.618	26.4	5	7	5	1.006	0.977	1.004	1.053	1.029	1.004
A0A077XJR7	M1-family alanyl aminopeptidase, putative OS=Plasmodium berghei (strain Anka) OX=5823 GN=PBANKA_141030	123.35	296.54	43	51	102	51	0.925	0.94	0.929	1.074	1.079	1.051
A0A077XJR9	Protein transport protein SEC7, putative OS=Plasmodium berghei (strain Anka) OX=5823 GN=PBANKA_130680	352.94	71.439	5.3	14	16	14	1.071	1.119	1.101	0.949	0.914	0.911
A0A077XJS2	Ras-related protein Rab-5B, putative OS=Plasmodium berghei (strain Anka) OX=5823 GN=PBANKA_140910	21.856	8.6774	9.7	2	4	2	1.133	1.139	1.055	0.925	0.877	0.913
A0A077XJS4	Uncharacterized protein OS=Plasmodium berghei (strain Anka) OX=5823 GN=PBANKA_140960	59.504	16.687	20.7	13	15	13	0.783	0.806	0.74	1.192	1.172	1.207
A0A077XJS5	Eukaryotic translation initation factor 4 gamma, putative OS=Plasmodium berghei (strain Anka) OX=5823 GN=PBANKA_141130	118.03	82.228	20	17	26	17	1.081	1.055	1.044	0.954	0.93	0.956
A0A077XJS7	Heat shock protein 90, putative OS=Plasmodium berghei (strain Anka) OX=5823 GN=PBANKA_130780	101.67	98.558	18.5	15	20	15	1.079	1.078	1.017	0.97	0.931	0.97
A0A077XJT0	2-oxoisovalerate dehydrogenase subunit alpha OS=Plasmodium berghei (strain Anka) OX=5823 GN=PBANKA_141110	49.859	52.965	17.2	7	11	7	1.014	1.007	1.015	0.932	1.033	0.99
A0A077XJT4	Septum formation protein MAF homologue, putative OS=Plasmodium berghei (strain Anka) OX=5823 GN=PBANKA_141210	30.845	45.481	22.2	5	6	5	0.952	0.961	0.918	1.083	1.049	1.04
A0A077XJT9	Lipoate protein ligase a type 1 OS=Plasmodium berghei (strain Anka) OX=5823 GN=PBANKA_141310	47.976	9.7595	9.7	4	4	4	1.041	0.975	1.038	1.038	0.948	0.981
A0A077XJU3	CDP-diacylglycerol--inositol 3-phosphatidyltransferase OS=Plasmodium berghei (strain Anka) OX=5823 GN=PBANKA_141410	24.042	8.7017	10.3	2	3	2	1.185	1.183	1.246	0.812	0.818	0.813
A0A077XJU4	Uncharacterized protein (Fragment) OS=Plasmodium berghei (strain Anka) OX=5823 GN=PBANKA_131030	163.99	2.5325	1.8	3	3	3	1.136	0.964	1.222	0.858	0.971	0.876
A0A077XJU7	Choline-phosphate cytidylyltransferase OS=Plasmodium berghei (strain Anka) OX=5823 GN=PBANKA_141510	100.26	30.612	16.6	9	10	9	1.066	1.18	1.115	0.952	0.855	0.962
A0A077XJU8	40S ribosomal protein S2, putative OS=Plasmodium berghei (strain Anka) OX=5823 GN=PBANKA_131080	29.938	122.52	44.3	10	26	10	0.94	0.877	0.919	1.055	1.095	1.076
A0A077XJU9	DNA replication licensing factor MCM4, putative OS=Plasmodium berghei (strain Anka) OX=5823 GN=PBANKA_141560	107.5	88.268	16.4	14	15	14	0.84	0.856	0.871	1.191	1.083	1.122
A0A077XJV4	U3 snoRNA-associated small subunit rRNA processing protein, putative OS=Plasmodium berghei (strain Anka) OX=5823 GN=PBANKA_131180	138.76	17.741	6.8	8	10	8	0.986	0.991	1.024	1.01	1.002	1.008
A0A077XJV8	SNARE protein, putative OS=Plasmodium berghei (strain Anka) OX=5823 GN=PBANKA_131230	26.535	1.7412	6.2	1	1	1	1.304	1.249	1.103	0.721	0.75	0.936
A0A077XJV9	Protein transport protein SEC20, putative OS=Plasmodium berghei (strain Anka) OX=5823 GN=PBANKA_141530	34.901	1.6953	7.2	2	2	2	1.142	1.099	1.027	0.951	0.914	0.904
A0A077XJW3	Dihydrolipoyllysine-residue succinyltransferase component of 2-oxoglutarate dehydrogenase complex, putative OS=Plasmodium berghei (strain Anka) OX=5823 GN=PBANKA_141910	47.831	83.642	27.7	10	12	10	0.928	0.854	0.93	1.069	1.085	1.049
A0A077XJW5	40S ribosomal protein S15/S19, putative OS=Plasmodium berghei (strain Anka) OX=5823 GN=PBANKA_141630	16.876	64.401	34.5	5	19	5	0.969	0.93	1.004	1.017	1	1.04
A0A077XJW8	Histone H2B OS=Plasmodium berghei (strain Anka) OX=5823 GN=PBANKA_142060	13.749	16.501	54.5	7	20	6	1.319	1.273	1.251	0.78	0.723	0.779
A0A077XJW9	Translocation protein SEC63, putative OS=Plasmodium berghei (strain Anka) OX=5823 GN=PBANKA_141730	77.763	120.08	23.3	15	23	15	1.111	1.102	1.087	0.911	0.912	0.912
A0A077XJX0	Transcription elongation factor s-II, putative OS=Plasmodium berghei (strain Anka) OX=5823 GN=PBANKA_142110	42.989	31.759	28.1	9	9	9	1.036	1.055	1.039	0.986	0.932	0.944
A0A077XJX1	N2,N2-dimethylguanosine tRNA methyltransferase, putative OS=Plasmodium berghei (strain Anka) OX=5823 GN=PBANKA_141780	94.809	25.047	12.7	9	10	9	1.03	1.027	1.025	1.075	0.973	1.002
A0A077XJX4	Rhoptry protein 2, putative OS=Plasmodium berghei (strain Anka) OX=5823 GN=PBANKA_141830	148.54	123.92	24.8	28	38	28	1.079	1.084	1.097	0.917	0.918	0.907
A0A077XJY1	40S ribosomal protein S16, putative OS=Plasmodium berghei (strain Anka) OX=5823 GN=PBANKA_142360	16.36	79.486	56.2	11	24	11	0.947	0.955	0.986	1.03	1.05	1.036
A0A077XJY4	Signal recognition particle 54 kDa protein OS=Plasmodium berghei (strain Anka) OX=5823 GN=PBANKA_131380	55.801	13.216	15.4	7	7	7	1.079	1.022	1	1.004	0.997	0.938
A0A077XJY5	Uncharacterized protein OS=Plasmodium berghei (strain Anka) OX=5823 GN=PBANKA_142030	24.408	44.476	25.5	5	7	5	1.146	1.111	1.132	0.861	0.859	0.903
A0A077XJY6	Uncharacterized protein OS=Plasmodium berghei (strain Anka) OX=5823 GN=PBANKA_142460	61.28	1.8447	1.9	1	2	1	1.153	1.148	1.033	0.859	0.931	0.915
A0A077XJY8	Importin subunit alpha OS=Plasmodium berghei (strain Anka) OX=5823 GN=PBANKA_142510	61.11	63.785	16	7	14	7	1.022	0.981	1.019	1.03	1.018	1.067
A0A077XJY9	Elongation factor 2, putative OS=Plasmodium berghei (strain Anka) OX=5823 GN=PBANKA_131480	93.374	323.31	41.5	39	107	39	0.946	0.925	0.945	1.045	1.069	1.045
A0A077XJZ0	Uncharacterized protein OS=Plasmodium berghei (strain Anka) OX=5823 GN=PBANKA_142080	137.95	11.306	5.3	5	5	5	1.185	1.109	1.283	0.822	0.782	0.87
A0A077XJZ3	Histone-arginine methyltransferase, putative OS=Plasmodium berghei (strain Anka) OX=5823 GN=PBANKA_142600	100.34	10.908	8.3	8	8	8	1.01	1.005	1.03	1.013	0.923	0.978
A0A077XJZ4	4-nitrophenylphosphatase, putative OS=Plasmodium berghei (strain Anka) OX=5823 GN=PBANKA_142130	36.775	2.8384	7.8	3	3	3
A0A077XJZ5	Cullin-like protein, putative OS=Plasmodium berghei (strain Anka) OX=5823 GN=PBANKA_142650	100.88	1.5575	1.3	1	1	1
A0A077XJZ7	Protein phosphatase, putative OS=Plasmodium berghei (strain Anka) OX=5823 GN=PBANKA_142700	34.663	4.8465	11.1	4	4	4	1.011	0.991	1	1.066	0.967	0.979
A0A077XJZ8	Mitochondrial ATP synthase F1, epsilon subunit, putative OS=Plasmodium berghei (strain Anka) OX=5823 GN=PBANKA_142180	8.3436	1.2481	11.4	1	1	1	1.005	0.981	1.027	1.012	1.065	0.924
A0A077XK00	Acyl-CoA binding protein, putative OS=Plasmodium berghei (strain Anka) OX=5823 GN=PBANKA_142750	10.3	4.2915	21.6	2	2	2	0.879	0.749	0.858	1.195	1.156	1.132
A0A077XK04	Uncharacterized protein OS=Plasmodium berghei (strain Anka) OX=5823 GN=PBANKA_142280	34.183	-2	3.1	1	1	1
A0A077XK05	Glycerol-3-phosphate acyltransferase, putative OS=Plasmodium berghei (strain Anka) OX=5823 GN=PBANKA_142850	66.563	15.758	10.1	5	6	5	1.187	1.139	1.146	0.88	0.914	0.901
A0A077XK08	Uncharacterized protein OS=Plasmodium berghei (strain Anka) OX=5823 GN=PBANKA_142900	33.654	1.1499	7.4	2	2	2	0.999	0.987	0.991	1.088	0.932	1.016
A0A077XK09	DNA/RNA-binding protein Alba 1, putative OS=Plasmodium berghei (strain Anka) OX=5823 GN=PBANKA_142330	26.88	99.698	45.9	10	39	10	0.949	0.953	0.957	1.036	1.077	1.048
A0A077XK10	DNA-directed RNA polymerases I, II, and III subunit RPABC3 OS=Plasmodium berghei (strain Anka) OX=5823 GN=PBANKA_142950	16.482	16.678	30.1	4	7	4	0.966	1.077	1.029	0.996	0.966	0.989
A0A077XK13	Uncharacterized protein OS=Plasmodium berghei (strain Anka) OX=5823 GN=PBANKA_142430	32.586	58.768	31.3	9	21	9	1.032	1.031	1.065	0.978	0.96	0.957
A0A077XK22	Glycerol-3-phosphate dehydrogenase [NAD(+)] OS=Plasmodium berghei (strain Anka) OX=5823 GN=PBANKA_143190	41.27	8.32	8.2	3	3	3	0.999	1.072	1.146	0.978	0.902	0.932
A0A077XK24	CCR4-associated factor 1, putative OS=Plasmodium berghei (strain Anka) OX=5823 GN=PBANKA_142620	202.16	29.828	3.8	6	6	6	1.114	1.094	1.043	0.902	0.898	0.978
A0A077XK26	Perforin-like protein 2 OS=Plasmodium berghei (strain Anka) OX=5823 GN=PBANKA_143240	114.35	8.2552	3.7	3	4	3	0.878	0.869	0.827	1.151	1.134	1.12
A0A077XK30	Dihydropteroate synthetase, putative OS=Plasmodium berghei (strain Anka) OX=5823 GN=PBANKA_142670	79.791	35.284	14.1	7	10	7	1.028	0.957	0.913	1.003	1.058	1.026
A0A077XK32	Zinc finger protein, putative OS=Plasmodium berghei (strain Anka) OX=5823 GN=PBANKA_143340	9.3705	1.7005	22.5	1	1	1
A0A077XK36	Uncharacterized protein OS=Plasmodium berghei (strain Anka) OX=5823 GN=PBANKA_132230	153.78	4.1591	1.6	2	2	2	1.093	1.131	1.004	0.91	0.978	0.917
A0A077XK43	Inner membrane complex sub-compartment protein 3 OS=Plasmodium berghei (strain Anka) OX=5823 GN=PBANKA_132430	17.525	1.8927	9.3	1	1	1
A0A077XK47	Splicing factor 3B subunit 2, putative OS=Plasmodium berghei (strain Anka) OX=5823 GN=PBANKA_132530	77.612	4.8884	6.1	4	5	4	0.994	1.103	0.998	0.918	0.995	1.011
A0A077XK49	Uncharacterized protein OS=Plasmodium berghei (strain Anka) OX=5823 GN=PBANKA_132580	149.5	3.1999	0.9	1	1	1
A0A077XK51	Cytochrome c1, putative OS=Plasmodium berghei (strain Anka) OX=5823 GN=PBANKA_132630	46.055	13.961	21.8	6	7	6	1.044	1.125	1.155	0.873	0.905	0.869
A0A077XK52	Eukaryotic translation initiation factor 3 subunit A OS=Plasmodium berghei (strain Anka) OX=5823 GN=PBANKA_142870	152.45	274.4	29.4	38	66	38	1.001	0.991	1.057	0.981	0.989	0.988
A0A077XK54	Replication factor C3, putative OS=Plasmodium berghei (strain Anka) OX=5823 GN=PBANKA_132680	39.319	15.762	16.3	6	6	6	0.916	0.876	0.919	1.084	1.194	1.042
A0A077XK59	cAMP-dependent protein kinase regulatory subunit, putative OS=Plasmodium berghei (strain Anka) OX=5823 GN=PBANKA_143800	49.671	24.568	17.9	7	12	7	0.971	0.91	0.998	1.032	1.005	1.043
A0A077XK63	Uncharacterized protein OS=Plasmodium berghei (strain Anka) OX=5823 GN=PBANKA_142970	98.11	8.8065	9	8	9	8	1.043	1.102	1.067	0.953	0.945	0.877
A0A077XK64	Dynein beta chain, putative OS=Plasmodium berghei (strain Anka) OX=5823 GN=PBANKA_132920	766.29	0.97339	0.3	2	2	2
A0A077XK67	26S proteasome regulatory subunit, putative OS=Plasmodium berghei (strain Anka) OX=5823 GN=PBANKA_132970	138.09	161.91	24.4	30	41	30	0.922	0.885	0.924	1.046	1.088	1.098
A0A077XK69	Uncharacterized protein OS=Plasmodium berghei (strain Anka) OX=5823 GN=PBANKA_143070	27.388	1.6898	4.5	1	1	1
A0A077XK70	Uncharacterized protein OS=Plasmodium berghei (strain Anka) OX=5823 GN=PBANKA_133020	104.42	2.7908	1.2	1	1	1	1.198	1.43	1	0.803	0.768	0.874
A0A077XK72	Uncharacterized protein OS=Plasmodium berghei (strain Anka) OX=5823 GN=PBANKA_143110	64.526	2.7777	2	1	1	1	1.128	1.214	1.142	0.832	0.758	0.976
A0A077XK75	Serpentine receptor, putative OS=Plasmodium berghei (strain Anka) OX=5823 GN=PBANKA_143160	69.593	7.8045	7.6	4	4	4	1.056	1.095	1.057	0.945	0.956	0.92
A0A077XK84	Duffy-binding protein OS=Plasmodium berghei (strain Anka) OX=5823 GN=PBANKA_133270	95.716	8.2962	1.7	1	1	1	1.106	1.105	1.3	0.828	0.692	1.012
A0A077XK90	Uncharacterized protein OS=Plasmodium berghei (strain Anka) OX=5823 GN=PBANKA_143410	130.47	81.392	16.1	17	20	17	1.166	1.198	1.227	0.82	0.835	0.816
A0A077XK92	RNA 3'-terminal phosphate cyclase-like protein, putative OS=Plasmodium berghei (strain Anka) OX=5823 GN=PBANKA_133420	56.989	1.7786	2	1	1	1	1.051	1.084	0.895	1.039	1.003	0.952
A0A077XK94	Uncharacterized protein OS=Plasmodium berghei (strain Anka) OX=5823 GN=PBANKA_144350	291.37	2.1465	0.8	2	2	2
A0A077XK97	Pre-mRNA-splicing factor ISY1, putative OS=Plasmodium berghei (strain Anka) OX=5823 GN=PBANKA_133520	23.668	2.6203	11.4	2	2	2	1.025	1.145	1.134	0.854	0.966	0.91
A0A077XK98	Macrophage migration inhibitory factor OS=Plasmodium berghei (strain Anka) OX=5823 GN=PBANKA_144400	12.935	29.85	44.8	5	7	5	0.938	1.025	0.966	1.011	1.053	1.06
A0A077XKA6	Uncharacterized protein OS=Plasmodium berghei (strain Anka) OX=5823 GN=PBANKA_133670	69.862	6.0293	6.1	3	4	3	1.02	1.019	0.987	0.994	0.986	1.008
A0A077XKA7	Uncharacterized protein OS=Plasmodium berghei (strain Anka) OX=5823 GN=PBANKA_144550	65.235	10.072	8.2	4	4	4	1.002	1.038	1.12	0.951	0.948	0.958
A0A077XKA9	Uncharacterized protein OS=Plasmodium berghei (strain Anka) OX=5823 GN=PBANKA_144600	107.53	0.86659	0.9	1	1	1	1.039	0.948	0.957	0.984	1.016	1.06
A0A077XKB1	Asparagine-rich protein, putative OS=Plasmodium berghei (strain Anka) OX=5823 GN=PBANKA_144650	198.2	36.588	8.1	13	16	13	1.068	1.115	1.124	0.899	0.912	0.904
A0A077XKB2	Uncharacterized protein OS=Plasmodium berghei (strain Anka) OX=5823 GN=PBANKA_143720	58.872	39.328	15.2	7	12	7	0.955	0.954	0.941	1.104	1.09	1.047
A0A077XKB6	Plasmepsin V, putative OS=Plasmodium berghei (strain Anka) OX=5823 GN=PBANKA_133870	60.099	2.3009	2.1	1	2	1	1.094	1.165	1.45	0.644	0.86	0.839
A0A077XKB9	Polyadenylate-binding protein OS=Plasmodium berghei (strain Anka) OX=5823 GN=PBANKA_143920	93.314	323.31	50.6	38	70	38	0.926	0.925	0.952	1.038	1.063	1.044
A0A077XKC1	Cytochrome b5, putative OS=Plasmodium berghei (strain Anka) OX=5823 GN=PBANKA_144700	17.541	10.393	19.2	2	3	2	1.045	1.004	1.041	0.991	1	0.938
A0A077XKC3	U6 snRNA-associated Sm-like protein LSm6, putative OS=Plasmodium berghei (strain Anka) OX=5823 GN=PBANKA_134020	8.9029	20.215	45.5	3	3	3	0.961	0.878	0.909	1.101	1.08	1.065
A0A077XKC6	Ubiquitin-activating enzyme E1, putative OS=Plasmodium berghei (strain Anka) OX=5823 GN=PBANKA_144070	128.95	183.61	24.3	25	35	25	0.911	0.896	0.864	1.091	1.105	1.137
A0A077XKC7	Uncharacterized protein OS=Plasmodium berghei (strain Anka) OX=5823 GN=PBANKA_134120	38.861	5.9708	12.1	4	5	4	1.042	1.052	0.951	0.866	1.081	1.02
A0A077XKC9	Uncharacterized protein OS=Plasmodium berghei (strain Anka) OX=5823 GN=PBANKA_144120	94.91	-2	1	1	1	1
A0A077XKD0	Uncharacterized protein OS=Plasmodium berghei (strain Anka) OX=5823 GN=PBANKA_134170	236.75	-2	0.3	1	1	1
A0A077XKD2	Sentrin-specific protease 1, putative OS=Plasmodium berghei (strain Anka) OX=5823 GN=PBANKA_144850	111.7	1.5631	1.4	1	1	1
A0A077XKD4	Uncharacterized protein OS=Plasmodium berghei (strain Anka) OX=5823 GN=PBANKA_144170	52.511	16.077	12	4	4	4	1.201	1.011	0.97	0.886	0.915	0.942
A0A077XKD6	Aspartyl protease, putative OS=Plasmodium berghei (strain Anka) OX=5823 GN=PBANKA_144900	65.381	37.093	16.6	10	15	10	0.687	0.72	0.605	1.334	1.331	1.258
A0A077XKE3	Pre-mRNA-splicing factor SYF1, putative OS=Plasmodium berghei (strain Anka) OX=5823 GN=PBANKA_145050	110.67	10.161	5.1	5	5	5	1.028	1.034	1.112	0.925	0.987	0.943
A0A077XKE5	Myosin C, putative OS=Plasmodium berghei (strain Anka) OX=5823 GN=PBANKA_134410	228.25	9.0095	1.8	3	3	3	1.165	1.188	1.157	0.779	0.88	0.881
A0A077XKE6	Uncharacterized protein (Fragment) OS=Plasmodium berghei (strain Anka) OX=5823 GN=PBANKA_145100	67.838	1.4235	3.4	2	2	2	1.123	1.161	1.112	0.863	0.862	0.921
A0A077XKE9	Uncharacterized protein OS=Plasmodium berghei (strain Anka) OX=5823 GN=PBANKA_145150	43.098	7.8168	4.6	1	1	1
A0A077XKF1	Uncharacterized protein OS=Plasmodium berghei (strain Anka) OX=5823 GN=PBANKA_145200	47.08	7.8824	13.7	6	7	6	0.893	1.023	0.954	1.062	1.03	1.041
A0A077XKF3	Elongation factor Tu OS=Plasmodium berghei (strain Anka) OX=5823 GN=PBANKA_134560	53.73	74.523	23.5	12	15	12	1.095	1.12	1.147	0.874	0.905	0.893
A0A077XKF4	Uncharacterized protein OS=Plasmodium berghei (strain Anka) OX=5823 GN=PBANKA_145250	81.031	86.987	21.6	13	24	13	1.063	1.06	1.06	0.941	0.969	0.928
A0A077XKF6	Uncharacterized protein OS=Plasmodium berghei (strain Anka) OX=5823 GN=PBANKA_145300	135.87	2.0074	0.9	1	2	1	1.057	0.98	1.13	1.048	0.886	0.924
A0A077XKG1	Glutamine--tRNA ligase, putative OS=Plasmodium berghei (strain Anka) OX=5823 GN=PBANKA_134660	100.88	143.54	18.9	15	25	15	0.868	0.861	0.906	1.093	1.09	1.144
A0A077XKG4	Trafficking protein particle complex subunit 2, putative OS=Plasmodium berghei (strain Anka) OX=5823 GN=PBANKA_134710	17.462	1.1285	7.8	1	1	1	1.192	1.156	1.022	0.868	0.897	0.909
A0A077XKG7	Eukaryotic translation initiation factor 6 OS=Plasmodium berghei (strain Anka) OX=5823 GN=EIF6	27.214	18.879	12.1	3	6	3	0.985	1.032	1.069	0.921	0.966	0.999
A0A077XKH0	Uncharacterized protein OS=Plasmodium berghei (strain Anka) OX=5823 GN=PBANKA_134810	27.101	32.482	23.4	4	5	4	1.082	1.075	1.06	0.959	0.903	0.928
A0A077XKH1	Translation initiation factor SUI1, putative OS=Plasmodium berghei (strain Anka) OX=5823 GN=PBANKA_145690	12.839	9.6261	17.4	2	3	2	0.972	0.939	0.99	1.025	1.015	1.066
A0A077XKH4	N-alpha-acetyltransferase 15, NatA auxiliary subunit, putative OS=Plasmodium berghei (strain Anka) OX=5823 GN=PBANKA_145740	146.12	28.742	10.8	11	12	11	1.046	1.052	1.035	0.946	0.967	1
A0A077XKH5	Merozoite surface protein 7 OS=Plasmodium berghei (strain Anka) OX=5823 GN=PBANKA_134910	37.705	135.01	31.9	8	16	8	1.124	1.177	1.119	0.863	0.862	0.854
A0A077XKH9	Clathrin coat assembly protein AP180, putative OS=Plasmodium berghei (strain Anka) OX=5823 GN=PBANKA_145890	47.535	8.6494	7.3	3	3	3	1.073	1.054	1.058	0.921	0.976	0.944
A0A077XKI1	Uncharacterized protein OS=Plasmodium berghei (strain Anka) OX=5823 GN=PBANKA_145940	93.283	22.547	3	2	3	2	1.276	1.126	1.32	0.706	0.823	0.807
A0A077XKI2	Signal recognition particle, beta subunit, putative OS=Plasmodium berghei (strain Anka) OX=5823 GN=PBANKA_145990	30.357	11.172	26.1	6	9	6	1.085	1.06	1.071	0.964	0.886	0.913
A0A077XKI3	Nuclear movement protein, putative OS=Plasmodium berghei (strain Anka) OX=5823 GN=PBANKA_135060	41.775	16.04	16.6	6	9	6	0.897	0.855	0.886	1.066	1.12	1.133
A0A077XKI4	Peptidylprolyl isomerase OS=Plasmodium berghei (strain Anka) OX=5823 GN=PBANKA_146040	35.023	96.768	48	17	33	17	0.957	0.946	0.885	1.072	1.079	1.054
A0A077XKI7	Exoribonuclease, putative OS=Plasmodium berghei (strain Anka) OX=5823 GN=PBANKA_135110	98.222	7.4048	6.6	6	7	6	1.111	1.06	1.096	0.948	0.915	0.903
A0A077XKI8	Bax inhibitor 1, putative OS=Plasmodium berghei (strain Anka) OX=5823 GN=PBANKA_146140	31.953	23.357	8.1	1	1	1	1.089	1.036	0.992	0.952	1.086	0.868
A0A077XKJ0	Uncharacterized protein OS=Plasmodium berghei (strain Anka) OX=5823 GN=PBANKA_146190	82.959	1.1677	1.2	1	3	1	0.964	0.926	0.939	1.02	1.085	1.062
A0A077XKJ7	Asparagine/aspartate rich protein, putative OS=Plasmodium berghei (strain Anka) OX=5823 GN=PBANKA_144820	564.04	53.26	2.5	11	12	11	0.966	0.98	0.977	0.997	1.017	0.986
A0A077XKJ9	Uncharacterized protein OS=Plasmodium berghei (strain Anka) OX=5823 GN=PBANKA_144870	375.66	2.7615	0.8	3	3	3	1.271	1.36	1.158	0.738	0.764	0.789
A0A077XKK4	Uncharacterized protein (Fragment) OS=Plasmodium berghei (strain Anka) OX=5823 GN=PBANKA_146430	21.803	-2	6	1	1	1	1.404	1.272	1.366	0.635	0.686	0.725
A0A077XKK6	Serine hydroxymethyltransferase, putative OS=Plasmodium berghei (strain Anka) OX=5823 GN=PBANKA_145020	49.624	129.76	39.1	19	34	19	0.921	0.877	0.92	1.069	1.086	1.096
A0A077XKK7	Clustered-asparagine-rich protein, putative OS=Plasmodium berghei (strain Anka) OX=5823 GN=PBANKA_145070	45.674	41.741	19.6	7	8	7	1.035	0.977	1.068	1.034	0.974	0.939
A0A077XKK9	Ras-related protein Rab-11B, putative OS=Plasmodium berghei (strain Anka) OX=5823 GN=PBANKA_135410	25.82	8.8424	30.7	6	8	5	1.056	0.973	1.071	0.961	0.949	0.952
A0A077XKL1	Uncharacterized protein OS=Plasmodium berghei (strain Anka) OX=5823 GN=PBANKA_145170	227.99	-2	0.5	1	1	1	1.248	1.166	1.264	0.849	0.774	0.765
A0A077XKL4	Uncharacterized protein OS=Plasmodium berghei (strain Anka) OX=5823 GN=PBANKA_145220	58.27	6.155	8.4	4	4	4	1.204	1.135	1.042	0.874	0.917	0.872
A0A077XKL7	40S ribosomal protein S6, putative OS=Plasmodium berghei (strain Anka) OX=5823 GN=PBANKA_135510	35.469	94.174	39	12	28	12	1.029	1.054	1.022	0.96	0.984	0.953
A0A077XKM4	ATP-dependent zinc metalloprotease FTSH 1, putative OS=Plasmodium berghei (strain Anka) OX=5823 GN=PBANKA_145410	98.48	14.637	7.4	6	7	6	1.106	1.04	1.177	0.944	0.823	0.899
A0A077XKM6	Uncharacterized protein OS=Plasmodium berghei (strain Anka) OX=5823 GN=PBANKA_145460	268.54	6.5793	2.5	6	6	6	1.076	1.125	1.133	0.862	0.951	0.889
A0A077XKM7	Replication factor C subunit 4, putative OS=Plasmodium berghei (strain Anka) OX=5823 GN=PBANKA_145510	37.671	72.383	33	9	10	9	1.039	0.974	0.863	1.013	1.022	1.075
A0A077XKN2	Heat shock protein 110, putative OS=Plasmodium berghei (strain Anka) OX=5823 GN=PBANKA_135720	106.16	236.21	41.4	38	69	38	0.925	0.904	0.922	1.063	1.073	1.068
A0A077XKN3	40S ribosomal protein S17, putative OS=Plasmodium berghei (strain Anka) OX=5823 GN=PBANKA_145610	16.078	35.889	50.4	8	19	8	1.101	1.073	1.031	0.933	0.972	0.971
A0A077XKN6	Aspartate carbamoyltransferase, putative OS=Plasmodium berghei (strain Anka) OX=5823 GN=PBANKA_135770	42.866	34.482	28	11	14	11	1.171	1.166	1.17	0.813	0.83	0.949
A0A077XKP2	Uncharacterized protein OS=Plasmodium berghei (strain Anka) OX=5823 GN=PBANKA_135870	110.15	11.044	5.8	5	6	5	0.946	0.934	1.003	1.018	1.028	1.069
A0A077XKP4	DNA/RNA-binding protein Alba 2, putative OS=Plasmodium berghei (strain Anka) OX=5823 GN=PBANKA_135920	23.564	38.819	40.1	8	23	8	0.963	1.016	0.976	1.034	1.011	0.997
A0A077XKP7	6-cysteine protein OS=Plasmodium berghei (strain Anka) OX=5823 GN=PBANKA_135970	48.928	14.326	19	7	9	7	0.905	0.882	0.896	1.121	1.037	1.092
A0A077XKQ1	RNA-binding protein, putative OS=Plasmodium berghei (strain Anka) OX=5823 GN=PBANKA_146110	44.64	2.3586	3.9	1	2	1	1.255	0.978	0.916	1.033	0.857	0.988
A0A077XKQ2	Uncharacterized protein OS=Plasmodium berghei (strain Anka) OX=5823 GN=PBANKA_136070	209.45	2.6286	0.7	1	1	1
A0A077XKQ3	Uncharacterized protein OS=Plasmodium berghei (strain Anka) OX=5823 GN=PBANKA_146160	181.02	9.7769	3.5	5	7	5	1.114	1.095	1.194	0.819	0.893	0.933
A0A077XKQ4	Uncharacterized protein OS=Plasmodium berghei (strain Anka) OX=5823 GN=PBANKA_136120	415.9	0.98766	0.3	1	1	1
A0A077XKQ8	Osmiophilic body protein OS=Plasmodium berghei (strain Anka) OX=5823 GN=PBANKA_146300	309.21	323.31	26.7	67	90	67	0.706	0.707	0.687	1.293	1.301	1.274
A0A077XKQ9	Eukaryotic translation initiation factor 2b, putative OS=Plasmodium berghei (strain Anka) OX=5823 GN=PBANKA_146350	61.605	1.8308	2.1	1	1	1	1.178	1.198	1.036	0.863	0.928	0.846
A0A077XKR2	DEAD/DEAH box ATP-dependent RNA helicase, putative OS=Plasmodium berghei (strain Anka) OX=5823 GN=PBANKA_146450	76.741	12.569	7.5	5	5	5	1.05	1.016	1.054	0.952	1.019	0.924
A0A077XKR3	Fam-c protein OS=Plasmodium berghei (strain Anka) OX=5823 GN=PBANKA_146500	97.459	24.291	18.3	3	4	3	1.023	1.114	0.962	0.978	1.013	0.936
A0A077XKS6	60S ribosomal protein L17, putative OS=Plasmodium berghei (strain Anka) OX=5823 GN=PBANKA_136420	22.853	40.802	31.3	8	11	8	0.885	0.942	0.904	1.054	1.131	1.038
A0A077XKS8	Thioredoxin-related protein, putative OS=Plasmodium berghei (strain Anka) OX=5823 GN=PBANKA_136520	23.633	28.857	27.2	6	16	6	1.18	1.205	1.151	0.871	0.868	0.872
A0A077XKT2	Uncharacterized protein OS=Plasmodium berghei (strain Anka) OX=5823 GN=PBANKA_140150	13.884	1.0481	6	1	1	1	1.339	1.182	1.178	0.823	0.805	0.743
A0A077XKT4	Uncharacterized protein OS=Plasmodium berghei (strain Anka) OX=5823 GN=PBANKA_140250	108.95	0.93534	0.8	1	1	1	1.417	1.465	1.326	0.598	0.648	0.656
A0A077XKT6	Uncharacterized protein OS=Plasmodium berghei (strain Anka) OX=5823 GN=PBANKA_140350	150.61	2.3882	0.9	1	1	1
A0A077XKT7	Mitogen-activated protein kinase phosphatase 1, putative OS=Plasmodium berghei (strain Anka) OX=5823 GN=PBANKA_140400	88.552	1.0527	1.2	1	1	1	1.027	1.045	1.009	0.958	0.94	1.038
A0A077XKU0	Uncharacterized protein OS=Plasmodium berghei (strain Anka) OX=5823 GN=PBANKA_140550	28.781	2.5714	4	1	1	1
A0A077XKU5	H/ACA ribonucleoprotein complex subunit OS=Plasmodium berghei (strain Anka) OX=5823 GN=PBANKA_140800	23.025	15.173	16.5	3	6	3	1.024	1.137	0.971	0.982	0.998	1.007
A0A077XKU6	Mitochondrial ATP synthase delta subunit, putative OS=Plasmodium berghei (strain Anka) OX=5823 GN=PBANKA_140850	29.96	4.2226	12.9	3	4	3	1.006	1.004	1.028	1.03	1.049	0.942
A0A077XKU7	Uncharacterized protein OS=Plasmodium berghei (strain Anka) OX=5823 GN=PBANKA_140900	23.928	10.9	13.3	2	3	2	1.083	1.085	1.175	0.882	0.768	1.041
A0A077XKU8	Protein ISD11, putative OS=Plasmodium berghei (strain Anka) OX=5823 GN=PBANKA_140950	10.57	5.9885	16.1	1	1	1	1.257	1.225	1.092	0.692	0.821	0.966
A0A077XKU9	26S proteasome regulatory subunit 7, putative OS=Plasmodium berghei (strain Anka) OX=5823 GN=PBANKA_141000	46.817	68.195	45.2	18	31	16	1.032	1.038	1.051	0.986	0.99	0.942
A0A077XKV4	Uncharacterized protein OS=Plasmodium berghei (strain Anka) OX=5823 GN=PBANKA_141250	80.515	3.2793	2.9	3	3	3	0.94	1.018	0.997	1.054	1.055	0.948
A0A077XKV5	Cop-coated vesicle membrane protein p24, putative OS=Plasmodium berghei (strain Anka) OX=5823 GN=PBANKA_141300	24.34	4.5963	10.7	2	2	2	1.032	1.088	1.021	0.864	1.133	0.884
A0A077XKV6	Uncharacterized protein OS=Plasmodium berghei (strain Anka) OX=5823 GN=PBANKA_141350	25.232	2.2994	10.7	2	2	2
A0A077XKV9	Uncharacterized protein OS=Plasmodium berghei (strain Anka) OX=5823 GN=PBANKA_141500	93.422	16.478	12.8	9	10	9	1.061	1.029	1.068	0.988	0.92	0.971
A0A077XKW0	U4/U6.U5 tri-snRNP-associated protein 2, putative OS=Plasmodium berghei (strain Anka) OX=5823 GN=PBANKA_141550	74.424	29.542	12.5	6	7	6	1.044	1.092	1.028	0.962	0.998	0.962
A0A077XKW4	Uncharacterized protein OS=Plasmodium berghei (strain Anka) OX=5823 GN=PBANKA_141750	76.735	2.1663	4.3	2	2	2
A0A077XKW6	TBC domain protein, putative OS=Plasmodium berghei (strain Anka) OX=5823 GN=PBANKA_141850	61.888	-2	1.3	1	2	1	1.671	1.608	1.612	0.411	0.421	0.438
A0A077XKW8	Uncharacterized protein OS=Plasmodium berghei (strain Anka) OX=5823 GN=PBANKA_141950	8.5137	7.4322	18.7	1	1	1
A0A077XKX6	60S ribosomal protein L13-2, putative OS=Plasmodium berghei (strain Anka) OX=5823 GN=PBANKA_142350	25.418	36.008	58.1	14	26	14	0.977	0.945	1.002	1.016	1.074	1.026
A0A077XKX9	RNA-binding protein, putative OS=Plasmodium berghei (strain Anka) OX=5823 GN=PBANKA_142500	102.29	14.506	9.8	10	12	10	1.081	1.104	1.05	0.988	0.901	0.963
A0A077XKY0	Uncharacterized protein OS=Plasmodium berghei (strain Anka) OX=5823 GN=PBANKA_142540	288.3	28.821	3.5	9	11	9	1.07	1.078	1.019	0.971	0.988	0.883
A0A077XKY1	Uncharacterized protein OS=Plasmodium berghei (strain Anka) OX=5823 GN=PBANKA_142590	154.42	17.97	7.1	9	10	9	1.28	1.233	1.178	0.859	0.738	0.815
A0A077XKY3	RNA helicase, putative OS=Plasmodium berghei (strain Anka) OX=5823 GN=PBANKA_142690	104.22	110.08	33.9	25	37	24	0.987	0.937	0.97	1.048	1.025	1.034
A0A077XKY6	Uncharacterized protein OS=Plasmodium berghei (strain Anka) OX=5823 GN=PBANKA_142840	34.101	1.537	3.8	1	1	1
A0A077XKY7	Bromodomain protein, putative OS=Plasmodium berghei (strain Anka) OX=5823 GN=PBANKA_142890	113.45	12.131	7.1	7	7	7	1.133	1.113	1.137	0.892	0.874	0.881
A0A077XKZ0	Adrenodoxin-type ferredoxin, putative OS=Plasmodium berghei (strain Anka) OX=5823 GN=PBANKA_143040	18.062	1.3931	5.7	1	1	1	0.93	0.947	1.113	1.027	0.956	1.033
A0A077XKZ7	Uncharacterized protein OS=Plasmodium berghei (strain Anka) OX=5823 GN=PBANKA_143380	243.67	12.982	3.9	7	7	7	1.046	1.074	1.022	1.019	0.946	0.871
A0A077XKZ9	Phospholipid-transporting ATPase OS=Plasmodium berghei (strain Anka) OX=5823 GN=PBANKA_143480	172.97	39.06	10.5	13	14	13	1.096	1.15	1.042	0.886	0.919	0.908
A0A077XL02	Uncharacterized protein OS=Plasmodium berghei (strain Anka) OX=5823 GN=PBANKA_143640	11.356	-2	11.9	1	1	1
A0A077XL04	ATP-binding protein, putative OS=Plasmodium berghei (strain Anka) OX=5823 GN=PBANKA_143740	28.566	2.4816	6.1	1	1	1
A0A077XL07	GTP cyclohydrolase I, putative OS=Plasmodium berghei (strain Anka) OX=5823 GN=PBANKA_143890	34.31	3.3122	3.8	1	1	1
A0A077XL08	Histone chaperone ASF1, putative OS=Plasmodium berghei (strain Anka) OX=5823 GN=PBANKA_143940	31.315	3.7606	10.1	3	3	3	0.983	0.756	0.934	1.094	1.128	1.084
A0A077XL12	Proliferating cell nuclear antigen OS=Plasmodium berghei (strain Anka) OX=5823 GN=PBANKA_144140	30.317	19.624	27.7	8	10	8	0.846	0.93	0.863	1.114	1.138	1.074
A0A077XL13	ATP-dependent RNA helicase, putative OS=Plasmodium berghei (strain Anka) OX=5823 GN=PBANKA_144190	83.708	18.1	15.5	13	15	12	0.941	1.047	0.983	0.994	1	1.02
A0A077XL14	Uncharacterized protein OS=Plasmodium berghei (strain Anka) OX=5823 GN=PBANKA_144240	92.78	9.8728	9.3	6	6	6	1.268	1.164	1.325	0.717	0.745	0.844
A0A077XL17	Uncharacterized protein OS=Plasmodium berghei (strain Anka) OX=5823 GN=PBANKA_144390	85.726	13.066	4.1	2	2	2	1.139	0.926	1.123	0.98	0.95	0.904
A0A077XL20	Protein transport protein SEC13, putative OS=Plasmodium berghei (strain Anka) OX=5823 GN=PBANKA_144540	76.699	67.03	9.9	7	11	7	0.991	0.904	0.99	1.008	1.028	1.028
A0A077XL23	Dihydrolipoyl dehydrogenase OS=Plasmodium berghei (strain Anka) OX=5823 GN=PBANKA_144690	57.783	81.072	32.9	14	22	14	1.04	1.075	1.08	0.913	0.934	0.941
A0A077XL25	Uncharacterized protein OS=Plasmodium berghei (strain Anka) OX=5823 GN=PBANKA_144790	180.94	-2	0.5	1	1	1	0.999	1.065	1.023	0.914	1.075	0.942
A0A077XL27	DNA polymerase epsilon subunit b, putative OS=Plasmodium berghei (strain Anka) OX=5823 GN=PBANKA_144890	73.233	1.7748	2.1	1	1	1
A0A077XL28	Splicing factor 3B subunit 3, putative OS=Plasmodium berghei (strain Anka) OX=5823 GN=PBANKA_144940	138.34	13.058	8.7	11	12	11	1.052	1.052	1.103	0.938	0.88	0.969
A0A077XL29	CCR4-NOT transcription complex subunit 4, putative OS=Plasmodium berghei (strain Anka) OX=5823 GN=PBANKA_144990	161.42	1.6978	1.1	2	2	2	1.109	1.175	1.188	0.83	0.85	0.895
A0A077XL34	Ubiquitin-like modifier HUB1, putative OS=Plasmodium berghei (strain Anka) OX=5823 GN=PBANKA_145240	8.5889	3.688	12.3	1	1	1	0.99	0.967	0.919	1.018	1.087	1.021
A0A077XL36	Acyl-CoA synthetase, putative OS=Plasmodium berghei (strain Anka) OX=5823 GN=PBANKA_145330	87.002	141.43	32.2	22	41	22	1.042	1.023	1.006	0.988	0.964	0.968
A0A077XL40	Uncharacterized protein OS=Plasmodium berghei (strain Anka) OX=5823 GN=PBANKA_145530	47.734	19.627	15.2	6	6	6	0.982	0.949	0.906	1.052	1.022	1.066
A0A077XL42	Mitochondrial import inner membrane translocase subunit TIM13, putative OS=Plasmodium berghei (strain Anka) OX=5823 GN=PBANKA_145630	10.658	7.4405	14	1	1	1	1.236	1.022	1.241	0.744	0.659	1.133
A0A077XL43	Vacuolar-sorting protein SNF7, putative OS=Plasmodium berghei (strain Anka) OX=5823 GN=PBANKA_145680	26.777	1.4846	7.5	2	2	2	1.052	1.001	1.086	0.928	0.821	1.127
A0A077XL45	ADP-ribosylation factor GTPase-activating protein, putative OS=Plasmodium berghei (strain Anka) OX=5823 GN=PBANKA_145780	33.157	56.734	27	6	12	6	0.895	0.914	0.902	1.076	1.153	1.055
A0A077XL48	Actin I OS=Plasmodium berghei (strain Anka) OX=5823 GN=PBANKA_145930	41.884	311.63	62.5	21	84	19	1.079	1.073	1.055	0.932	0.944	0.943
A0A077XL49	Uncharacterized protein OS=Plasmodium berghei (strain Anka) OX=5823 GN=PBANKA_145980	43.383	2.2438	3.2	1	1	1	1.084	0.893	1.055	0.914	1.059	1
A0A077XL51	U3 small nucleolar RNA-associated protein 11 OS=Plasmodium berghei (strain Anka) OX=5823 GN=PBANKA_146080	25.768	1.8922	3.7	1	1	1	1.053	1.207	1.228	0.801	0.827	0.931
A0A077XL53	26S protease regulatory subunit 8, putative OS=Plasmodium berghei (strain Anka) OX=5823 GN=PBANKA_146180	48.007	112.42	48.1	17	33	16	0.978	1.01	0.958	1.032	0.998	1.028
A0A077XL54	Protein phosphatase 2C, putative OS=Plasmodium berghei (strain Anka) OX=5823 GN=PBANKA_146220	87.301	3.2905	2.4	2	2	2	1.055	1.101	1.061	0.964	0.91	0.94
A0A077XL55	THO complex subunit 2, putative OS=Plasmodium berghei (strain Anka) OX=5823 GN=PBANKA_146270	261.05	17.784	4.2	8	9	8	1.073	1.068	1.171	0.914	0.951	0.874
A0A077XL56	Vacuolar protein sorting-associated protein 26, putative OS=Plasmodium berghei (strain Anka) OX=5823 GN=PBANKA_146320	34.617	7.0969	13.1	4	4	4	1.064	1.036	1.083	0.939	0.96	0.942
A0A077XL57	DNA repair protein rhp16, putative OS=Plasmodium berghei (strain Anka) OX=5823 GN=PBANKA_146370	180.14	2.6425	1.2	2	2	2	1.183	1.21	1.177	0.757	0.801	0.925
A0A077YC45	Fam-a protein OS=Plasmodium berghei (strain Anka) OX=5823 GN=PBANKA_100020	34.778	16.671	13.5	3	3	3	1.434	1.213	1.047	0.682	0.81	0.879
A0A077YC78	ATP-dependent RNA helicase, putative OS=Plasmodium berghei (strain Anka) OX=5823 GN=PBANKA_100270	66.269	1.1121	2	1	1	1
A0A077YCF8	U4/U6 small nuclear ribonucleoprotein PRP31, putative OS=Plasmodium berghei (strain Anka) OX=5823 GN=PBANKA_100670	58.895	6.5937	8.9	5	5	5	1.067	0.897	1.2	0.887	0.937	0.949
A0A077YCG9	Protein phosphatase 2C, putative OS=Plasmodium berghei (strain Anka) OX=5823 GN=PBANKA_100770	110.01	1.0668	0.9	1	1	1
A0A077YCH1	cGMP-dependent protein kinase OS=Plasmodium berghei (strain Anka) OX=5823 GN=PBANKA_100820	97.9	25.608	13.3	11	13	11	1.023	1.052	0.996	0.954	1.012	0.997
A0A077YCI3	Ribonuclease H2 subunit B, putative OS=Plasmodium berghei (strain Anka) OX=5823 GN=PBANKA_100970	41.817	7.7034	9.2	3	3	3	0.95	0.741	0.824	1.218	1.139	1.102
A0A077YCI6	Methionine aminopeptidase 2 OS=Plasmodium berghei (strain Anka) OX=5823 GN=PBANKA_101020	65.364	8.991	12.1	7	7	7	1.087	1.006	1.031	0.943	0.955	0.972
A0A077YCK8	Succinate--CoA ligase [ADP-forming] subunit beta, mitochondrial OS=Plasmodium berghei (strain Anka) OX=5823 GN=PBANKA_101320	51.535	50.518	29.7	12	16	12	0.95	0.959	1.041	1.026	1.021	1.041
A0A077YCM1	Diphthamide synthesis protein, putative OS=Plasmodium berghei (strain Anka) OX=5823 GN=PBANKA_101520	77.304	1.2862	1.2	1	1	1
A0A077YCN6	Uncharacterized protein OS=Plasmodium berghei (strain Anka) OX=5823 GN=PBANKA_101670	32.727	141.12	37.3	15	29	15	0.859	0.868	0.847	1.139	1.178	1.116
A0A077YCP0	Uncharacterized protein OS=Plasmodium berghei (strain Anka) OX=5823 GN=PBANKA_101720	61.886	2.6458	2.9	2	2	2	1.214	1.243	1.215	0.777	0.825	0.792
A0A077YCQ1	Uncharacterized protein OS=Plasmodium berghei (strain Anka) OX=5823 GN=PBANKA_101870	42.277	1.0921	4.4	2	2	2	0.864	0.894	0.877	1.065	1.108	1.171
A0A077YCQ9	Uncharacterized protein OS=Plasmodium berghei (strain Anka) OX=5823 GN=PBANKA_101970	136.89	118.88	20.9	20	28	20	0.964	0.931	0.923	1.086	1.067	1.074
A0A077YCR7	Uncharacterized protein OS=Plasmodium berghei (strain Anka) OX=5823 GN=PBANKA_102070	114.84	31.597	9.8	8	8	8	0.978	0.982	0.999	1.061	1.009	1.037
A0A077YCS6	Uncharacterized protein OS=Plasmodium berghei (strain Anka) OX=5823 GN=PBANKA_102170	83.397	1.4546	1.4	1	1	1
A0A077YCS9	Uncharacterized protein OS=Plasmodium berghei (strain Anka) OX=5823 GN=PBANKA_102220	20.516	5.0023	14.9	2	2	2
A0A077YCT9	Splicing factor, putative OS=Plasmodium berghei (strain Anka) OX=5823 GN=PBANKA_100140	83.631	3.3958	2.8	2	2	2	1.077	1.017	1.103	0.976	0.906	0.946
A0A077YCU6	Pseudouridine synthase, putative OS=Plasmodium berghei (strain Anka) OX=5823 GN=PBANKA_102520	51.451	26.288	16.7	6	8	6	1.005	0.955	1.035	0.979	1.003	0.979
A0A077YCV4	Glutamate dehydrogenase OS=Plasmodium berghei (strain Anka) OX=5823 GN=PBANKA_102620	52.979	145.52	54.7	23	48	23	0.879	0.908	0.906	1.086	1.107	1.103
A0A077YCW2	Lysine decarboxylase, putative OS=Plasmodium berghei (strain Anka) OX=5823 GN=PBANKA_100340	261.21	0.90304	0.6	1	1	1
A0A077YCW4	Uncharacterized protein OS=Plasmodium berghei (strain Anka) OX=5823 GN=PBANKA_102720	134	0.91506	0.8	1	1	1	1.009	1.084	1.3	0.945	0.841	0.861
A0A077YCX3	26S proteasome regulatory subunit RPN13, putative OS=Plasmodium berghei (strain Anka) OX=5823 GN=PBANKA_102870	29.569	12.592	26.6	6	8	6	0.981	1.058	0.939	0.979	0.884	1.073
A0A077YCX9	Ubiquitin-conjugating enzyme, putative OS=Plasmodium berghei (strain Anka) OX=5823 GN=PBANKA_102970	35.586	0.9293	2.3	1	1	1	1.289	1.256	1.221	0.739	0.852	0.715
A0A077YCZ2	Uncharacterized protein OS=Plasmodium berghei (strain Anka) OX=5823 GN=PBANKA_103120	66.033	-2	1.9	1	1	1
A0A077YD01	Uncharacterized protein OS=Plasmodium berghei (strain Anka) OX=5823 GN=PBANKA_103220	450.73	1.4187	0.3	1	1	1
A0A077YD02	Erythrocyte membrane antigen 1 OS=Plasmodium berghei (strain Anka) OX=5823 GN=PBANKA_100060	38.059	45.15	24.5	6	9	6	1.278	1.124	1.261	0.763	0.782	0.786
A0A077YD06	RNA binding protein Bruno, putative OS=Plasmodium berghei (strain Anka) OX=5823 GN=PBANKA_103270	58.891	117.51	35.7	19	41	19	0.989	0.998	1.004	0.968	1.013	1.034
A0A077YD12	DNA damage-inducible protein 1, putative OS=Plasmodium berghei (strain Anka) OX=5823 GN=PBANKA_103320	44.258	5.4646	16.4	6	7	6	1.03	1.005	0.982	1.021	1.035	0.942
A0A077YD20	6-cysteine protein OS=Plasmodium berghei (strain Anka) OX=5823 GN=PBANKA_100210	40.684	2.5257	6.2	2	2	2
A0A077YD25	6-cysteine protein OS=Plasmodium berghei (strain Anka) OX=5823 GN=PBANKA_100260	44.984	17.78	14.8	6	9	6	1.125	1.036	1.189	0.846	0.851	0.936
A0A077YD26	Nucleolar preribosomal GTPase, putative OS=Plasmodium berghei (strain Anka) OX=5823 GN=PBANKA_103470	14.1	3.3	8.8	1	1	1	1.019	0.919	0.98	0.931	1.076	1.073
A0A077YD29	Zinc finger protein, putative OS=Plasmodium berghei (strain Anka) OX=5823 GN=PBANKA_100740	62.502	0.8876	2.3	1	1	1
A0A077YD31	LCCL domain-containing protein OS=Plasmodium berghei (strain Anka) OX=5823 GN=PBANKA_103520	148.2	45.055	14.4	17	19	17	0.765	0.829	0.786	1.148	1.185	1.187
A0A077YD32	Pre-mRNA-processing-splicing factor 8, putative OS=Plasmodium berghei (strain Anka) OX=5823 GN=PBANKA_100310	344.37	58.488	9.3	25	30	25	1.069	1.077	1.081	0.944	0.973	0.901
A0A077YD37	Uncharacterized protein OS=Plasmodium berghei (strain Anka) OX=5823 GN=PBANKA_103570	169.87	4.9581	2.2	3	3	3
A0A077YD38	Apical sushi protein, putative OS=Plasmodium berghei (strain Anka) OX=5823 GN=PBANKA_100360	83.103	3.1677	2.9	2	2	2	1.096	1.258	1.173	0.769	0.877	0.879
A0A077YD42	RNA-binding protein, putative OS=Plasmodium berghei (strain Anka) OX=5823 GN=PBANKA_103620	12.582	5.2826	27.1	3	4	3	1.062	1.165	0.976	0.926	0.964	0.915
A0A077YD44	Uncharacterized protein OS=Plasmodium berghei (strain Anka) OX=5823 GN=PBANKA_100940	22.026	5.5034	22.6	4	4	4	1.036	1.099	1.076	0.969	0.866	0.983
A0A077YD57	DNA topoisomerase 2 OS=Plasmodium berghei (strain Anka) OX=5823 GN=PBANKA_101140	168.62	54.008	15.4	21	23	21	1.1	1.099	1.107	0.908	0.902	0.922
A0A077YD72	Uncharacterized protein OS=Plasmodium berghei (strain Anka) OX=5823 GN=PBANKA_103970	21.62	1.732	8.6	1	1	1
A0A077YD74	Flap endonuclease 1 OS=Plasmodium berghei (strain Anka) OX=5823 GN=FEN1	54.542	13.521	14.4	6	6	6	0.975	0.906	0.936	1.03	1.13	1.064
A0A077YD81	Acid phosphatase, putative OS=Plasmodium berghei (strain Anka) OX=5823 GN=PBANKA_101440	243.23	1.117	0.5	1	1	1	1.042	1.03	1.044	0.811	0.953	1.131
A0A077YD84	Uncharacterized protein OS=Plasmodium berghei (strain Anka) OX=5823 GN=PBANKA_100710	48.002	3.0087	3.8	1	1	1
A0A077YD88	Coatamer protein, beta subunit, putative OS=Plasmodium berghei (strain Anka) OX=5823 GN=PBANKA_101490	145.62	108.57	22.5	26	37	26	1.098	1.082	1.08	0.926	0.926	0.916
A0A077YDA2	Ataxin-2 like protein, putative OS=Plasmodium berghei (strain Anka) OX=5823 GN=PBANKA_100910	94.041	9.1927	7	5	5	5	0.963	0.962	0.974	1.03	1.12	0.955
A0A077YDB3	Phosphoenolpyruvate carboxylase OS=Plasmodium berghei (strain Anka) OX=5823 GN=PBANKA_101790	130.16	53.057	13.5	13	19	13	1.04	1.027	1.018	1.043	0.953	1.033
A0A077YDB6	Calmodulin, putative OS=Plasmodium berghei (strain Anka) OX=5823 GN=PBANKA_101060	16.935	43.684	57	8	23	8	0.753	0.698	0.735	1.261	1.238	1.253
A0A077YDC0	Arginine methyltransferase 1, putative OS=Plasmodium berghei (strain Anka) OX=5823 GN=PBANKA_101840	46.248	61.952	36.1	15	15	15	0.892	0.906	0.953	1.095	1.065	1.086
A0A077YDC3	Chromatin assembly factor 1 P55 subunit, putative OS=Plasmodium berghei (strain Anka) OX=5823 GN=PBANKA_101160	52.525	1.533	3.7	2	2	2
A0A077YDC5	Uncharacterized protein OS=Plasmodium berghei (strain Anka) OX=5823 GN=PBANKA_101890	43.207	4.0376	3.2	1	1	1
A0A077YDC8	Uncharacterized protein OS=Plasmodium berghei (strain Anka) OX=5823 GN=PBANKA_101210	75.358	2.3179	1.6	1	1	1	1.074	0.989	1.07	0.903	1.111	0.871
A0A077YDD0	60S ribosomal protein L7-3, putative OS=Plasmodium berghei (strain Anka) OX=5823 GN=PBANKA_101940	33.284	56.065	29.2	12	25	12	0.982	0.971	1.025	1.03	1.022	0.994
A0A077YDD3	Uncharacterized protein OS=Plasmodium berghei (strain Anka) OX=5823 GN=PBANKA_101260	184.46	-2	0.7	1	1	1	1.037	0.99	1.007	0.947	1.021	1.009
A0A077YDD8	60S ribosomal protein L14, putative OS=Plasmodium berghei (strain Anka) OX=5823 GN=PBANKA_101310	17.924	46.437	34	6	13	6	0.924	0.921	0.943	1.045	1.073	1.055
A0A077YDE1	Nucleolar GTP-binding protein 2 OS=Plasmodium berghei (strain Anka) OX=5823 GN=PBANKA_102040	58.904	2.3344	2.2	1	1	1
A0A077YDE6	ERAD-associated E3 ubiquitin-protein ligase HRD1, putative OS=Plasmodium berghei (strain Anka) OX=5823 GN=PBANKA_102090	59.888	2.4847	4.7	2	2	2
A0A077YDF7	Uncharacterized protein OS=Plasmodium berghei (strain Anka) OX=5823 GN=PBANKA_101510	21.834	10.48	13	3	3	3	1.253	1.007	1.2	0.848	0.883	0.85
A0A077YDH1	Glutathione reductase, putative OS=Plasmodium berghei (strain Anka) OX=5823 GN=PBANKA_102340	56.513	88.878	32.8	13	17	13	0.94	0.932	0.949	1.098	1.03	1.039
A0A077YDH5	DNA mismatch repair protein MSH2, putative OS=Plasmodium berghei (strain Anka) OX=5823 GN=PBANKA_101710	94.648	5.6553	4.9	4	4	4	1.112	1.122	1.097	0.857	0.936	0.912
A0A077YDH7	Glutathione S-transferase, putative OS=Plasmodium berghei (strain Anka) OX=5823 GN=PBANKA_102390	24.038	12.004	16.6	3	6	3	0.94	0.98	0.937	1.061	1.034	0.977
A0A077YDI4	ATP-binding cassette sub-family G member 2, putative OS=Plasmodium berghei (strain Anka) OX=5823 GN=PBANKA_101810	75.478	4.2249	6.4	4	4	4	1.074	1.126	1.052	0.908	0.919	0.953
A0A077YDI7	DNA helicase OS=Plasmodium berghei (strain Anka) OX=5823 GN=PBANKA_102490	111.36	93.474	17.8	16	18	16	0.923	0.907	0.869	1.102	1.095	1.112
A0A077YDI9	60S ribosomal protein L21e, putative OS=Plasmodium berghei (strain Anka) OX=5823 GN=PBANKA_101860	18.713	27.358	46.6	8	16	8	1.018	0.954	0.92	1.021	1.104	1.013
A0A077YDK1	Serine/threonine-protein phosphatase OS=Plasmodium berghei (strain Anka) OX=5823 GN=PBANKA_102010	111.57	9.3144	4.5	4	4	4	1.048	1.023	1.1	0.989	0.934	0.93
A0A077YDK7	Actin-related protein, putative OS=Plasmodium berghei (strain Anka) OX=5823 GN=PBANKA_102060	55.289	2.8691	4.3	2	2	2	1.076	0.923	1.335	0.866	0.818	1.003
A0A077YDK9	rRNA adenine N(6)-methyltransferase OS=Plasmodium berghei (strain Anka) OX=5823 GN=PBANKA_102690	48.774	6.9287	2.6	1	1	1	0.987	1.126	0.932	1.057	0.944	0.978
A0A077YDL9	Small nuclear ribonucleoprotein-associated protein B, putative OS=Plasmodium berghei (strain Anka) OX=5823 GN=PBANKA_102790	21.781	11.15	38.1	8	9	8	1.027	1.076	1.03	0.957	0.982	0.956
A0A077YDM0	Uncharacterized protein OS=Plasmodium berghei (strain Anka) OX=5823 GN=PBANKA_102210	110.04	16.993	8.6	8	8	8	1.07	1.114	1.103	0.943	0.877	0.895
A0A077YDM3	60S ribosomal protein L10, putative OS=Plasmodium berghei (strain Anka) OX=5823 GN=PBANKA_102840	25.246	23.992	24.7	6	15	6	0.906	0.924	0.894	1.068	1.123	1.117
A0A077YDN4	AAA family ATPase, putative OS=Plasmodium berghei (strain Anka) OX=5823 GN=PBANKA_102990	120.92	2.1647	1.2	1	1	1
A0A077YDR0	Eukaryotic translation initiation factor 2 gamma subunit, putative OS=Plasmodium berghei (strain Anka) OX=5823 GN=PBANKA_103190	51.262	127.06	32.9	14	26	14	0.971	1.012	0.942	1.004	1.02	1.029
A0A077YDS4	Uncharacterized protein OS=Plasmodium berghei (strain Anka) OX=5823 GN=PBANKA_102560	34.822	-2	3.1	1	1	1
A0A077YDS5	Uncharacterized protein OS=Plasmodium berghei (strain Anka) OX=5823 GN=PBANKA_103290	59.046	21.478	11.4	5	6	5	1.076	1.129	1.003	0.865	0.864	0.989
A0A077YDT4	Protein SEY1 homolog OS=Plasmodium berghei (strain Anka) OX=5823 GN=PBANKA_102660	106.84	43.539	13.9	11	14	11	1.063	1.073	1.027	0.94	0.935	0.942
A0A077YDT5	40S ribosomal protein S8 OS=Plasmodium berghei (strain Anka) OX=5823 GN=PBANKA_103390	24.993	66.249	23.9	4	10	4	0.923	0.969	0.909	1.081	1.069	1.033
A0A077YDU0	Plasmepsin IV OS=Plasmodium berghei (strain Anka) OX=5823 GN=PBANKA_103440	50.482	153.13	23.3	10	44	10	1.042	1.059	1.046	0.979	0.957	0.947
A0A077YDU7	Pre-mRNA splicing factor, putative OS=Plasmodium berghei (strain Anka) OX=5823 GN=PBANKA_103490	76.977	2.6055	1.7	1	1	1
A0A077YDV1	Glideosome associated protein with multiple membrane spans 3, putative OS=Plasmodium berghei (strain Anka) OX=5823 GN=PBANKA_103540	32.717	1.723	10.6	3	3	3	1.171	1.14	1.153	0.8	0.909	0.873
A0A077YDV8	Glycerophosphodiester phosphodiesterase, putative OS=Plasmodium berghei (strain Anka) OX=5823 GN=PBANKA_103590	54.119	41.438	10.9	3	4	3	1.074	1.141	1.187	0.819	0.912	0.905
A0A077YDW5	Uncharacterized protein OS=Plasmodium berghei (strain Anka) OX=5823 GN=PBANKA_102960	44.48	1.2152	4.8	2	2	2
A0A077YDX0	Actin II OS=Plasmodium berghei (strain Anka) OX=5823 GN=PBANKA_103010	42.655	17.992	23.7	7	11	5	1.104	1.165	0.962	0.983	0.879	0.945
A0A077YDX4	p1/s1 nuclease, putative OS=Plasmodium berghei (strain Anka) OX=5823 GN=PBANKA_103060	38.777	93.965	36	10	23	10	0.97	0.987	0.955	1.026	1.005	1.009
A0A077YDX6	Uncharacterized protein OS=Plasmodium berghei (strain Anka) OX=5823 GN=PBANKA_103790	18.11	1.4804	7.7	1	1	1
A0A077YDY6	Ubiquitin-40S ribosomal protein S27a, putative OS=Plasmodium berghei (strain Anka) OX=5823 GN=PBANKA_103940	17.174	19.098	12.1	2	5	2	0.913	0.833	0.97	1.01	1.138	0.937
A0A077YDZ0	Uncharacterized protein OS=Plasmodium berghei (strain Anka) OX=5823 GN=PBANKA_103990	59.532	4.5172	2.4	1	1	1
A0A077YDZ1	Rhoptry-associated protein 1, putative OS=Plasmodium berghei (strain Anka) OX=5823 GN=PBANKA_103210	70.686	126.06	35.9	22	49	22	1.137	1.107	1.138	0.876	0.863	0.898
A0A077YE00	Uncharacterized protein OS=Plasmodium berghei (strain Anka) OX=5823 GN=PBANKA_103310	30.48	36.014	17.2	3	8	3	1.146	1.116	1.146	0.796	0.891	0.917
A0A077YE05	tRNA-dihydrouridine synthase OS=Plasmodium berghei (strain Anka) OX=5823 GN=PBANKA_103360	39.778	-2	2.1	1	1	1	1.144	1.07	1.22	0.909	0.898	0.802
A0A077YE11	DNA repair helicase, putative OS=Plasmodium berghei (strain Anka) OX=5823 GN=PBANKA_103410	124.96	8.0587	2.4	2	2	2
A0A077YE23	Fibrillarin, putative OS=Plasmodium berghei (strain Anka) OX=5823 GN=PBANKA_103510	33.356	20.02	27.6	10	16	10	1.107	1.142	1.143	0.926	0.861	0.9
A0A077YE41	Ribonucleotide reductase small subunit, putative OS=Plasmodium berghei (strain Anka) OX=5823 GN=PBANKA_103660	40.485	48.413	32.7	10	18	10	0.942	0.993	0.919	1.038	1.091	1.055
A0A077YE45	GTPase-activating protein, putative OS=Plasmodium berghei (strain Anka) OX=5823 GN=PBANKA_103710	113.59	1.154	1	1	1	1
A0A077YE57	DNA-directed RNA polymerase II subunit RPB4, putative OS=Plasmodium berghei (strain Anka) OX=5823 GN=PBANKA_103810	20.058	3.4542	12.6	2	2	2
A0A077YE75	26S proteasome regulatory subunit, putative OS=Plasmodium berghei (strain Anka) OX=5823 GN=PBANKA_103960	73.145	24.372	11.1	8	15	8	0.95	0.945	0.939	1.082	1.045	1.056
A0A077YE82	Choline kinase OS=Plasmodium berghei (strain Anka) OX=5823 GN=PBANKA_104010	52.181	22.429	12.7	6	8	6	1.014	1.052	1.076	0.958	0.964	0.971
A0A077YEC3	Protein transport protein Sec24B, putative OS=Plasmodium berghei (strain Anka) OX=5823 GN=PBANKA_100280	158.42	2.8658	0.9	1	1	1	1.28	1.135	1.147	0.867	0.877	0.752
A0A077YED0	Uncharacterized protein OS=Plasmodium berghei (strain Anka) OX=5823 GN=PBANKA_100330	38.116	8.6583	14	5	7	5	1.1	1.06	1.141	0.932	0.851	0.926
A0A077YEF8	Vacuolar ATP synthase subunit b, putative OS=Plasmodium berghei (strain Anka) OX=5823 GN=PBANKA_100380	55.828	59.103	21.7	9	17	9	1.005	1.069	0.987	1.007	0.985	0.964
A0A077YEH6	Peptidyl-tRNA hydrolase 2, putative OS=Plasmodium berghei (strain Anka) OX=5823 GN=PBANKA_100480	21.487	1.1944	6.3	1	1	1
A0A077YEJ3	40S ribosomal processing protein, putative OS=Plasmodium berghei (strain Anka) OX=5823 GN=PBANKA_100680	55.514	0.91871	3.4	1	1	1
A0A077YEK0	Exosome complex component RRP4, putative OS=Plasmodium berghei (strain Anka) OX=5823 GN=PBANKA_100780	37.167	2.4157	5.2	2	2	2
A0A077YEK9	Glucose-6-phosphate isomerase OS=Plasmodium berghei (strain Anka) OX=5823 GN=PBANKA_100880	68.074	107.49	38.1	21	35	21	0.876	0.883	0.889	1.104	1.08	1.116
A0A077YEL4	Clathrin light chain OS=Plasmodium berghei (strain Anka) OX=5823 GN=PBANKA_100930	28.11	3.9879	3.8	1	2	1	0.938	0.953	1.083	0.999	1.034	0.998
A0A077YEM3	Dynein-related AAA-type ATPase, putative OS=Plasmodium berghei (strain Anka) OX=5823 GN=PBANKA_101030	860.06	16.353	0.7	4	4	4	1.046	1.291	0.91	1.014	0.905	0.882
A0A077YEM6	CCR4-associated factor 16, putative OS=Plasmodium berghei (strain Anka) OX=5823 GN=PBANKA_101080	29.681	87.153	23.7	6	14	6	0.996	0.941	0.973	1.002	1.051	0.991
A0A077YEN8	Voltage-dependent anion-selective channel protein, putative OS=Plasmodium berghei (strain Anka) OX=5823 GN=PBANKA_101280	33.299	53.769	44.6	13	27	13	1.125	1.154	1.148	0.873	0.88	0.87
A0A077YEP3	Cytochrome c oxidase subunit 2, putative OS=Plasmodium berghei (strain Anka) OX=5823 GN=PBANKA_101380	19.726	2.5265	11	2	2	2	0.993	1.157	1.059	0.925	0.951	0.946
A0A077YEQ4	rRNA (Adenosine-2'-O-)-methyltransferase, putative OS=Plasmodium berghei (strain Anka) OX=5823 GN=PBANKA_101530	274.94	4.5039	2.2	5	5	5	1.126	1.116	1.022	0.917	0.932	0.923
A0A077YER3	Proliferation-associated protein 2g4, putative OS=Plasmodium berghei (strain Anka) OX=5823 GN=PBANKA_101630	42.764	33.223	30.5	11	16	11	0.953	0.998	0.966	1.015	1.046	1.01
A0A077YET8	Enoyl-CoA hydratase, putative OS=Plasmodium berghei (strain Anka) OX=5823 GN=PBANKA_101930	48.895	2.4943	7	3	3	3	1.126	1.061	1.216	0.799	0.887	0.945
A0A077YEW5	Mannose-1-phosphate guanyltransferase, putative OS=Plasmodium berghei (strain Anka) OX=5823 GN=PBANKA_102230	47.078	12.085	8.9	3	3	3
A0A077YEW9	Glycine--tRNA ligase, putative OS=Plasmodium berghei (strain Anka) OX=5823 GN=PBANKA_102280	95.04	48.776	26.5	18	22	18	0.912	0.942	0.977	1.074	1.067	1.096
A0A077YEX4	YTH domain-containing protein, putative OS=Plasmodium berghei (strain Anka) OX=5823 GN=PBANKA_102330	68.441	1.632	3.3	2	2	2
A0A077YEX8	Uncharacterized protein OS=Plasmodium berghei (strain Anka) OX=5823 GN=PBANKA_102380	227.15	35.781	7.6	12	14	12	1.165	1.193	1.183	0.806	0.862	0.804
A0A077YEY7	Uncharacterized protein OS=Plasmodium berghei (strain Anka) OX=5823 GN=PBANKA_102480	16.684	22.021	36.1	4	4	4	1.118	1.128	1.071	0.879	0.916	0.925
A0A077YEZ6	Prefoldin subunit 2, putative OS=Plasmodium berghei (strain Anka) OX=5823 GN=PBANKA_102580	14.659	33.727	60.9	9	10	9	0.946	0.95	0.916	1.08	1.023	1.08
A0A077YF00	Uncharacterized protein OS=Plasmodium berghei (strain Anka) OX=5823 GN=PBANKA_102630	76.748	-2	2.2	1	1	1
A0A077YF08	Uncharacterized protein OS=Plasmodium berghei (strain Anka) OX=5823 GN=PBANKA_102730	151.15	2.841	2	3	3	3
A0A077YF19	Serine/threonine-protein phosphatase OS=Plasmodium berghei (strain Anka) OX=5823 GN=PBANKA_102830	34.963	46.696	25.3	7	10	7	1.083	0.997	1.102	0.968	0.919	0.931
A0A077YF26	DnaJ protein, putative OS=Plasmodium berghei (strain Anka) OX=5823 GN=PBANKA_102880	45.228	5.695	11	4	5	4	1.177	1.099	1.077	0.92	0.85	0.894
A0A077YF39	Glycylpeptide N-tetradecanoyltransferase OS=Plasmodium berghei (strain Anka) OX=5823 GN=PBANKA_102980	48.33	25.573	20.7	7	8	7	1.014	1.065	1.008	0.931	0.932	0.925
A0A077YF45	Nuclear transport factor 2, putative OS=Plasmodium berghei (strain Anka) OX=5823 GN=PBANKA_103030	14.447	56.283	40.8	5	16	5	0.9	0.946	0.916	1.052	1.08	1.076
A0A077YF57	Uncharacterized protein OS=Plasmodium berghei (strain Anka) OX=5823 GN=PBANKA_103180	40.22	13.48	17.9	7	7	7	1.165	1.132	1.2	0.793	0.89	0.887
A0A077YF62	CTP synthase OS=Plasmodium berghei (strain Anka) OX=5823 GN=PBANKA_103230	85.871	68.821	17.3	12	13	12	0.931	0.978	1.011	1.07	0.98	1.007
A0A077YF67	Uncharacterized protein OS=Plasmodium berghei (strain Anka) OX=5823 GN=PBANKA_103280	93.629	1.4232	1.1	1	2	1	1.098	1.149	1.231	0.83	0.808	0.928
A0A077YF76	Uncharacterized protein OS=Plasmodium berghei (strain Anka) OX=5823 GN=PBANKA_103380	768.95	4.8775	0.6	4	4	4	1.101	1.13	1.038	0.935	0.834	0.97
A0A077YF82	Transcription factor with AP2 domain(S), putative OS=Plasmodium berghei (strain Anka) OX=5823 GN=PBANKA_103430	161.17	2.2032	0.9	1	1	1
A0A077YFA2	RNA-binding protein, putative OS=Plasmodium berghei (strain Anka) OX=5823 GN=PBANKA_103630	113.94	4.0676	5.2	5	5	5	1.186	1.283	1.041	0.931	0.898	0.725
A0A077YFB1	Uncharacterized protein OS=Plasmodium berghei (strain Anka) OX=5823 GN=PBANKA_103730	34.085	107.15	37	9	26	9	0.955	1.004	0.992	1.036	1.024	1
A0A077YFD1	Pre-mRNA splicing factor, putative OS=Plasmodium berghei (strain Anka) OX=5823 GN=PBANKA_103930	78.037	1.7636	2.3	2	2	2	1.083	1.175	1.075	0.934	0.836	0.941
A0A077YG36	Uncharacterized protein OS=Plasmodium berghei (strain Anka) OX=5823 GN=PBANKA_100200	71.288	4.5867	4.4	2	2	2	0.929	1.106	0.972	1.012	1.018	0.981
A0A077YG54	Uncharacterized protein OS=Plasmodium berghei (strain Anka) OX=5823 GN=PBANKA_100350	12.216	2.361	10.6	1	1	1
A0A077YGA0	Cytosolic glyoxalase II, putative OS=Plasmodium berghei (strain Anka) OX=5823 GN=PBANKA_100400	30.362	36.66	30.8	8	10	8	0.951	0.943	0.955	1.062	1.04	1.002
A0A077YGC7	DnaJ protein, putative OS=Plasmodium berghei (strain Anka) OX=5823 GN=PBANKA_100700	69.442	6.9496	10.5	6	8	6	1.181	1.104	0.994	0.901	0.893	0.962
A0A077YGD5	Uncharacterized protein OS=Plasmodium berghei (strain Anka) OX=5823 GN=PBANKA_100800	35.479	24.739	17	5	9	5	0.88	1.003	0.991	1.061	1.09	1.051
A0A077YGE0	Translocon component PTEX150 OS=Plasmodium berghei (strain Anka) OX=5823 GN=PBANKA_100850	101.95	67.595	15.1	14	17	14	1.039	1.059	1.073	0.949	1.011	0.926
A0A077YGF1	NAD(P)H-dependent glutamate synthase, putative OS=Plasmodium berghei (strain Anka) OX=5823 GN=PBANKA_100950	336.29	10.152	1.4	3	3	3	0.946	1.014	1.057	1.043	0.906	1.047
A0A077YGF7	Mitochondrial acidic protein MAM33, putative OS=Plasmodium berghei (strain Anka) OX=5823 GN=PBANKA_101000	28.907	51.158	25	7	20	7	1.041	1.075	1.064	0.963	0.939	0.97
A0A077YGG1	Hsp70/Hsp90 organizing protein, putative OS=Plasmodium berghei (strain Anka) OX=5823 GN=PBANKA_101050	65.644	193.15	52.4	36	65	36	0.891	0.862	0.89	1.099	1.094	1.13
A0A077YGG9	Uncharacterized protein OS=Plasmodium berghei (strain Anka) OX=5823 GN=PBANKA_101150	565.02	9.857	1.3	5	5	5	1.114	1.199	1.017	0.871	0.918	0.922
A0A077YGI4	Cytosolic preribosomal GTPase, putative OS=Plasmodium berghei (strain Anka) OX=5823 GN=PBANKA_101350	93.596	5.0949	3.6	3	3	3	1.033	1.075	1.031	0.936	0.917	0.974
A0A077YGJ5	Mitochondrial ribosomal protein L15, putative OS=Plasmodium berghei (strain Anka) OX=5823 GN=PBANKA_101500	41.222	-2	2.3	1	1	1	1.615	1.516	1.623	0.471	0.444	0.479
A0A077YGL8	Uncharacterized protein OS=Plasmodium berghei (strain Anka) OX=5823 GN=PBANKA_101800	167.46	-2	0.6	1	1	1	1.049	1.113	1.117	0.934	0.844	0.975
A0A077YGM1	Nascent polypeptide-associated complex subunit beta OS=Plasmodium berghei (strain Anka) OX=5823 GN=PBANKA_101850	19.936	5.9034	19	4	7	4	0.985	1.032	1.005	0.956	1.016	1.002
A0A077YGM9	60S ribosomal protein L5, putative OS=Plasmodium berghei (strain Anka) OX=5823 GN=PBANKA_101950	33.882	142.77	41	13	32	13	0.886	0.914	0.924	1.083	1.104	1.068
A0A077YGN9	Uncharacterized protein OS=Plasmodium berghei (strain Anka) OX=5823 GN=PBANKA_102100	162.64	11.163	4.2	5	5	5	1.031	1.08	1.044	0.956	0.957	0.957
A0A077YGP6	40S ribosomal protein S25, putative OS=Plasmodium berghei (strain Anka) OX=5823 GN=PBANKA_102200	11.796	20.645	55.2	7	15	7	0.936	0.981	0.884	1.045	1.092	1.026
A0A077YGQ3	Uncharacterized protein OS=Plasmodium berghei (strain Anka) OX=5823 GN=PBANKA_102300	136.2	59.817	5.7	6	6	6	1.014	1.071	1.031	0.867	1.027	0.962
A0A077YGQ8	Uncharacterized protein OS=Plasmodium berghei (strain Anka) OX=5823 GN=PBANKA_102350	55.077	105.12	14.5	6	9	6	0.978	0.951	0.998	1.036	1.059	1.029
A0A077YGR0	Thioredoxin-like protein, putative OS=Plasmodium berghei (strain Anka) OX=5823 GN=PBANKA_102400	74.167	25.65	16.7	9	12	9	1.083	1.143	1.101	0.889	0.918	0.903
A0A077YGR9	Uncharacterized protein OS=Plasmodium berghei (strain Anka) OX=5823 GN=PBANKA_102500	24.78	10.341	17.3	3	3	3	1.066	1.039	1.008	0.949	0.906	1.05
A0A077YGS2	NOT family protein, putative OS=Plasmodium berghei (strain Anka) OX=5823 GN=PBANKA_102550	481.85	25.842	2.2	7	8	7	0.976	1.11	1.034	0.918	0.962	0.987
A0A077YGT4	Serine C-palmitoyltransferase, putative OS=Plasmodium berghei (strain Anka) OX=5823 GN=PBANKA_102700	65.08	1.6203	1.8	1	1	1
A0A077YGV5	Deoxyhypusine synthase, putative OS=Plasmodium berghei (strain Anka) OX=5823 GN=PBANKA_103000	48.985	5.7662	11.9	4	4	4	0.956	0.972	0.914	1.089	1.074	0.997
A0A077YGX6	Uncharacterized protein OS=Plasmodium berghei (strain Anka) OX=5823 GN=PBANKA_103250	35.257	14.993	15.5	5	9	5	1.076	1.128	1.076	0.886	0.902	0.93
A0A077YGY8	Uncharacterized protein OS=Plasmodium berghei (strain Anka) OX=5823 GN=PBANKA_103350	63.063	3.2018	5.3	3	3	3	0.932	0.965	0.969	1.098	0.94	1.098
A0A077YGZ3	Uncharacterized protein OS=Plasmodium berghei (strain Anka) OX=5823 GN=PBANKA_103400	21.586	3.128	10.8	2	2	2
A0A077YH04	Uncharacterized protein OS=Plasmodium berghei (strain Anka) OX=5823 GN=PBANKA_103500	33.969	-2	4.2	1	1	1
A0A077YH10	Vacuolar protein sorting-associated protein 29 OS=Plasmodium berghei (strain Anka) OX=5823 GN=PBANKA_103550	21.541	25.432	25.1	4	8	4	1.049	0.962	0.96	1.037	1.027	0.985
A0A077YH13	Uncharacterized protein OS=Plasmodium berghei (strain Anka) OX=5823 GN=PBANKA_103600	291.28	40.571	6.9	15	16	15	1.123	1.141	1.123	0.857	0.902	0.847
A0A077YH19	Uncharacterized protein OS=Plasmodium berghei (strain Anka) OX=5823 GN=PBANKA_103650	64.637	1.9744	1.8	1	1	1
A0A077YH35	Cytochrome c, putative OS=Plasmodium berghei (strain Anka) OX=5823 GN=PBANKA_103800	13.025	10.271	50.9	7	8	7	0.977	0.957	0.926	1.017	1.021	1.015
Q8MZJ7	60S acidic ribosomal protein P0 OS=Plasmodium berghei (strain Anka) OX=5823 GN=PBANKA_091800	34.86	127.86	54	15	34	15	0.942	0.932	0.899	1.053	1.078	1.072

## Sheet: S2C Table
S2 Table. C. List of significant differentially expressed proteins in Δpbpp6 parasites as measured by LC-MS/MS analysis. Related to S7 Fig.
Gene.ID	Description	Symbol	Log2FC. rep1	Log2FC. rep2	Log2FC. rep3	p-value. rep1	p-value. rep2	p-value. rep3	adjusted p-value. rep1	adjusted p-value. rep2	adjusted p-value. rep3	average of adjusted p-value	Regulated type	Gender
PBANKA_1432200	male development gene 1	MDV1	1.66784	1.54907	1.63363	0	0	0	0	0	0	0	Up	share
PBANKA_1109200	asparagine--tRNA ligase, putative	N/A	1.5105	0.955239	1.12315	0	3.60659e-10	1.47188e-11	0	1.29837e-08	5.59314e-10	4.51435e-09	Up
PBANKA_1135800	conserved Plasmodium protein, unknown function	N/A	1.30202	1.42583	1.18785	0	0	9.26814e-13	0	0	7.04379e-11	2.34793e-11	Up
PBANKA_0909400	conserved Plasmodium protein, unknown function	N/A	1.13912	1.10586	1.06302	0	8.50764e-13	4.86167e-13	0	6.04042e-11	3.69487e-11	3.2451e-11	Up
PBANKA_0100800	zinc finger protein, putative	N/A	1.06305	0.846488	1.015	3.88578e-15	1.64785e-08	0	1.39888e-13	2.96613e-07	0	9.88712e-08	Up	share
PBANKA_1340400	lactate dehydrogenase, putative	N/A	0.994971	0.890835	1.04747	8.17294e-11	8.88178e-16	5.31797e-14	6.29316e-09	6.92779e-14	2.07401e-12	2.09844e-09	Up	share
PBANKA_0619200	secreted ookinete protein, putative	PSOP1	0.980118	0.882643	1.03182	0	1.51574e-10	1.22125e-15	0	1.16712e-08	3.17524e-14	3.89042e-09	Up	share
PBANKA_0708100	dynein light chain 1	DLC1	0.878884	0.847114	0.813869	5.55112e-15	1.61378e-08	5.73319e-13	2.13718e-13	2.96613e-07	2.35061e-11	9.88791e-08	Up	male
PBANKA_1312700	gamete egress and sporozoite traversal protein	GEST	0.875948	0.946168	0.859811	1.6852e-11	5.9609e-12	3.61933e-14	6.57227e-10	5.48403e-10	2.96785e-12	4.02866e-10	Up	share
PBANKA_1449000	microgamete surface protein MiGS, putative	MiGS	0.812646	0.755148	0.883149	3.25739e-13	1.77636e-15	4.17677e-12	9.22928e-12	1.40332e-13	6.51576e-11	2.48424e-11	Up	share
PBANKA_0933700	mitogen-activated protein kinase 2	MAPK2	0.795715	0.517556	0.6075	5.79777e-09	0.000891774	0.000236746	4.81215e-07	0.0173896	0.00224909	0.00654639	Up	male
PBANKA_1412900	conserved protein, unknown function	N/A	0.771549	0.863257	0.938711	3.05912e-09	4.66294e-15	2.27485e-13	1.20835e-07	1.81855e-13	4.43595e-12	4.02799e-08	Up	female
PBANKA_0205000	ELM2 domain-containing protein, putative	N/A	0.770574	0.838763	0.580145	2.01573e-10	1.18301e-09	1.54935e-05	8.06291e-09	2.36603e-08	0.000294377	9.81364e-05	Up	female
PBANKA_1144500	mitochondrial import inner membrane translocase subunit TIM9, putative	TIM9	0.759835	0.994141	1.07219	2.20348e-10	6.10623e-15	1.16652e-10	8.92408e-09	4.70179e-13	2.95518e-09	3.95991e-09	Up	female
PBANKA_1463000	osmiophilic body protein G377	G377	0.74103	0.747257	0.753846	5.25376e-08	3.37604e-10	1.04334e-09	1.69506e-06	2.63332e-08	8.45106e-08	6.01967e-07	Up	share
PBANKA_0604300	tetratricopeptide repeat protein, putative	TRP1	0.737076	0.765601	0.746897	6.12671e-08	2.29118e-08	6.87057e-06	1.69506e-06	3.66588e-07	8.70273e-05	2.96963e-05	Up	share
PBANKA_0925400	dynein heavy chain, putative	N/A	0.677276	0.79174	0.848919	4.98683e-10	6.63494e-10	5.93943e-09	8.47761e-09	5.57335e-08	1.50466e-07	7.15589e-08	Up	male
PBANKA_1113400	secreted ookinete protein	PSOP12	0.67644	0.670389	0.768106	5.38938e-06	9.74607e-08	3.7728e-06	0.000138328	4.09335e-06	5.73465e-05	6.65891e-05	Up	female
PBANKA_0704700	conserved Plasmodium protein, unknown function	N/A	0.666823	0.474154	0.569332	2.55779e-11	4.10143e-05	5.10661e-07	6.39447e-10	0.000567364	8.93657e-06	0.000192101	Up	female
PBANKA_0203000	chromatin assembly factor 1 subunit C, putative	CAF1C	0.665592	0.654365	0.574923	5.33023e-08	8.30635e-06	6.62332e-07	1.4214e-06	0.000196584	2.01899e-05	7.27316e-05	Up	share
PBANKA_0943600	60S acidic ribosomal protein P1, putative	N/A	0.658981	0.702245	0.700233	2.38354e-05	2.1342e-06	3.2085e-09	0.000512321	7.57642e-05	2.24595e-07	0.000196103	Up	share
PBANKA_0407700	60S acidic ribosomal protein P2, putative	N/A	0.654383	0.721836	0.537837	2.69643e-05	4.68638e-09	5.39488e-05	0.000512321	1.94485e-07	0.0004208	0.000311105	Up	share
PBANKA_0100700	Plasmodium exported protein, unknown function	N/A	0.644807	0.897935	0.961424	1.78238e-06	4.32987e-15	5.43185e-11	3.69845e-05	1.5804e-13	2.0641e-09	1.23288e-05	Up
PBANKA_0522700	alpha tubulin 2	N/A	0.641354	0.317117	0.495632	5.82277e-08	0.00199719	3.13597e-05	1.57215e-06	0.0139803	0.000349436	0.0047771	Up	share
PBANKA_1010600	calmodulin, putative	CAM	0.633547	0.698944	0.653915	6.25544e-07	2.7117e-05	1.29101e-06	1.23545e-05	0.00211513	3.27056e-05	0.000720063	Up	share
PBANKA_0524200	early transcribed membrane protein	SEP2	0.585881	0.685823	0.729689	7.27663e-11	4.36717e-12	3.47916e-09	2.72874e-09	1.17914e-10	1.40906e-07	4.79175e-08	Up	share
PBANKA_0504300	flagellar outer arm dynein-associated protein, putative	N/A	0.584791	0.46705	0.746119	1.27907e-05	5.08141e-05	2.64756e-09	0.000212325	0.00060251	1.07226e-07	0.000271648	Up	share
PBANKA_1115200	gamete egress protein GEP	GEP	0.577971	0.486563	0.571518	0.000186446	4.7819e-05	6.70142e-07	0.00283398	0.0010042	2.3455e-05	0.00128721	Up
PBANKA_1349200	MSP7-like protein	MSRP1	0.573686	0.593021	0.500004	0.000128481	6.21152e-07	8.78453e-06	0.00454925	9.56575e-06	0.000122983	0.0015606	Up	female
PBANKA_0709000	protein transport protein SEC61 subunit beta, putative	SEC61B	0.569399	0.580207	0.439023	4.79748e-06	3.29075e-07	0.0015474	7.48406e-05	8.55595e-06	0.00904635	0.00304325	Up	share
PBANKA_0512800	merozoite TRAP-like protein	MTRAP	0.56855	0.329442	0.570779	0.0002331	0.0363552	7.86621e-07	0.0029526	0.131571	2.01899e-05	0.0448479	Up	share
PBANKA_1300700	LCCL domain-containing protein	CCp1	0.552379	0.484247	0.493492	3.44962e-05	7.46567e-06	5.995e-05	0.000477198	0.00015118	0.000809325	0.000479234	Up	share
PBANKA_0414100	inorganic pyrophosphatase, putative	PPase	0.541403	0.359733	0.496077	7.58624e-10	0.0155203	3.79022e-08	1.89656e-08	0.121058	4.99046e-07	0.0403528	Up	share
PBANKA_0401900	DNA-directed RNA polymerases I, II, and III subunit RPABC2, putative	RPB6	0.537096	0.387727	0.374748	7.09366e-05	0.000616666	0.000905684	0.00085124	0.00791388	0.00784926	0.00553813	Up
PBANKA_1409600	meiosis-specific nuclear structural protein 1, putative	N/A	0.515937	0.460105	0.598488	8.38574e-06	0.00089641	0.000290644	0.000169811	0.00707168	0.00245433	0.00323194	Up	male
PBANKA_0201800	TatD-like deoxyribonuclease	TatD	0.513842	0.2342	0.356544	3.3317e-07	0.0240484	0.00141054	6.41352e-06	0.0914087	0.010002	0.0338057	Up	female
PBANKA_0601900	high mobility group protein B1, putative	HMGB1	0.51287	0.449383	0.474146	0.000509929	0.00010387	6.4068e-06	0.00902916	0.00115988	0.000131339	0.00344013	Up	share
PBANKA_1035200	LCCL domain-containing protein	CCp3	0.496061	0.44037	0.506083	0.000729647	0.0036974	2.89092e-05	0.00902916	0.0411996	0.00075164	0.0169935	Up	female
PBANKA_0505400	conserved Plasmodium protein, unknown function	N/A	0.492432	0.288551	0.41125	1.77699e-06	0.00374071	0.000765119	1.67827e-05	0.0221565	0.00619746	0.00945691	Up	male
PBANKA_0831500	conserved Plasmodium protein, unknown function	N/A	0.485287	0.525013	0.519855	2.31191e-05	0.00106104	8.96692e-05	0.000369905	0.0237697	0.000635836	0.00825848	Up	male
PBANKA_0416600	replication protein A1, small fragment	N/A	0.473911	0.545277	0.453941	3.58399e-05	5.23558e-05	0.00111409	0.000580606	0.000858636	0.0070559	0.00283171	Up	share
PBANKA_1105300	conserved Plasmodium protein, unknown function	N/A	0.465836	0.359335	0.292393	0.00215113	0.000736182	0.000526981	0.0163486	0.00629845	0.00373678	0.0087946	Up
PBANKA_1214200	ribonucleoside-diphosphate reductase small chain, putative	N/A	0.465081	0.538183	0.393294	7.63052e-07	4.78497e-05	0.000297016	1.14458e-05	0.000546854	0.00297016	0.00117615	Up	share
PBANKA_0920100	prefoldin subunit 5, putative	PCS5	0.45776	0.517498	0.280108	2.40357e-05	0.00121896	0.0677452	0.00031647	0.0237697	0.170371	0.0648189	Up	share
PBANKA_0931100	conserved protein, unknown function	N/A	0.456642	0.361535	0.407082	0.000149784	0.00016062	8.45388e-06	0.00163031	0.00146566	0.000164851	0.00108694	Up	share
PBANKA_0611600	ribonucleoside-diphosphate reductase large subunit, putative	N/A	0.45637	0.538039	0.51672	0.000696323	3.76741e-05	0.00164077	0.00557058	0.000577669	0.0103915	0.00551326	Up	share
PBANKA_1301300	trailer hitch homolog	CITH	0.452662	0.485068	0.469681	0.000167211	0.0045201	0.00399681	0.00163031	0.042941	0.021697	0.0220894	Up	share
PBANKA_1204900	conserved Plasmodium protein, unknown function	N/A	0.445837	0.31461	0.515469	0.00317011	0.00274494	1.31639e-06	0.0219026	0.0198733	3.59813e-05	0.0139373	Up	female
PBANKA_0206900	pre-rRNA-processing protein TSR2, putative	N/A	0.444804	0.604567	0.231258	3.47233e-05	5.09592e-07	0.0458727	0.000342893	1.40987e-05	0.14628	0.0488789	Up
PBANKA_1217700	ATP-dependent RNA helicase DDX6	DOZI	0.43679	0.400463	0.364779	0.000260315	0.00860257	4.78067e-05	0.00342748	0.0967126	0.00119517	0.0337784	Up	share
PBANKA_0824700	thioredoxin reductase, putative	TRXR	0.436681	0.495921	0.435716	0.00376774	2.2673e-05	0.000206698	0.0229361	0.000506364	0.00403061	0.0091577	Up	share
PBANKA_1415600	DNA replication licensing factor MCM4, putative	MCM4	0.430927	0.288781	0.312085	3.24342e-06	0.0389243	0.00285516	3.47509e-05	0.121444	0.0181692	0.0465493	Up	share
PBANKA_0410600	60S ribosomal protein L26, putative	N/A	0.425096	0.543853	0.559822	3.25934e-05	0.000140167	8.27333e-05	0.000372496	0.00168667	0.000895371	0.000984846	Up	share
PBANKA_0204500	LCCL domain-containing protein, putative	CCp5	0.423236	0.455547	0.532357	0.00126927	8.55423e-05	1.30795e-05	0.013418	0.00114627	0.0005101	0.0050248	Up	female
PBANKA_0833100	M18 aspartyl aminopeptidase, putative	M18AAP	0.420686	0.347516	0.31653	0.00116063	0.0294191	0.0121413	0.0107036	0.13152	0.0615162	0.0679134	Up	share
PBANKA_1317400	HSP90 co-chaperone p23, putative	P23	0.410862	0.250958	0.333979	0.00603255	0.0103516	0.00566439	0.0305649	0.0513577	0.0284529	0.0367918	Up	share
PBANKA_0832700	adenylate kinase-like protein 2, putative	AKLP2	0.408799	0.25395	0.530937	0.00227364	0.0259136	3.13711e-08	0.0136419	0.0901341	1.22347e-06	0.0345924	Up	male
PBANKA_1101300	skeleton-binding protein 1	SBP1	0.405492	0.343599	0.410606	0.00040849	0.00447332	6.87148e-05	0.00443504	0.0333048	0.00146019	0.0130667	Up	share
PBANKA_0932200	peptidyl-prolyl cis-trans isomerase, putative	N/A	0.405018	0.430225	0.382611	0.0034243	0.00163833	1.13097e-05	0.0376673	0.0116322	0.000108071	0.0164692	Up	share
PBANKA_0615200	calcium-dependent protein kinase 4	CDPK4	0.394567	0.397938	0.322945	5.77419e-05	0.000480818	0.00086397	0.000490806	0.00402685	0.00917968	0.00456578	Up	share
PBANKA_0905600	translation initiation factor eIF-1A, putative	N/A	0.392007	0.648672	0.388318	0.000209601	6.28706e-06	9.09485e-06	0.00339553	9.05336e-05	9.77696e-05	0.00119461	Up	share
PBANKA_0803400	40S ribosomal protein S29, putative	N/A	0.391239	0.490232	0.474203	0.000458549	0.00417475	2.59908e-07	0.0046428	0.042941	4.56699e-06	0.0158628	Up	share
PBANKA_1350900	protein kinase 6	PK6	0.389375	0.454194	0.339479	0.00457595	0.000120324	0.000109013	0.0440435	0.00202144	0.00106287	0.0157093	Up
PBANKA_0917200	RNA-binding protein s1, putative	N/A	0.387422	0.496432	0.364508	0.00905924	1.71324e-06	0.000695028	0.0405002	3.12667e-05	0.00540577	0.0153124	Up
PBANKA_1402600	DNA ligase I, putative	N/A	0.386827	0.31797	0.392477	0.00251135	0.0243076	0.00214138	0.0189493	0.118499	0.0119305	0.0497931	Up	male
PBANKA_1427500	acyl-CoA binding protein, putative	N/A	0.380418	0.529748	0.341382	0.000107383	7.02235e-06	0.0074868	0.000954514	0.000116571	0.0406426	0.0139046	Up
PBANKA_1210900	phosphoglucomutase, putative	N/A	0.377089	0.205757	0.418474	0.0031048	0.0533931	2.76855e-06	0.0210164	0.137789	3.96825e-05	0.0529482	Up	share
PBANKA_0916100	nucleic acid binding protein, putative	N/A	0.372632	0.457436	0.447037	0.00129827	5.21024e-05	7.91296e-05	0.00843879	0.000553296	0.00162216	0.00353808	Up	share
PBANKA_1222900	26S proteasome regulatory subunit RPN10, putative	RPN10	0.37128	0.250126	0.331749	0.00376478	0.010519	0.000142829	0.0315849	0.0513577	0.00123785	0.0280601	Up	share
PBANKA_1134200	pyrroline-5-carboxylate reductase, putative	N/A	0.367477	0.338383	0.246307	0.00820031	0.000315373	0.0476208	0.0518049	0.00255803	0.137588	0.0639837	Up	share
PBANKA_0909700	VPS9 domain-containing protein, putative	N/A	0.362782	0.488437	0.456745	0.00734204	2.30874e-06	0.000473937	0.0628153	3.37077e-05	0.00308059	0.0219765	Up
PBANKA_1308600	fructose-bisphosphate aldolase 2	ALDO2	0.353034	0.37199	0.38691	0.0158782	0.0111919	0.000520792	0.0670411	0.0793609	0.00445566	0.0502859	Up	share
PBANKA_1016700	leucine-rich repeat protein	N/A	0.347723	0.377548	0.339066	0.00573198	0.000157543	0.00502222	0.031717	0.00212684	0.0278534	0.0205657	Up	share
PBANKA_1122800	ribonuclease H2 subunit A, putative	N/A	0.346093	0.351888	0.483311	0.00155497	0.00131045	0.000567831	0.0139948	0.012613	0.00431552	0.0103078	Up	male
PBANKA_1107100	subtilisin-like protease 1	SUB1	0.344504	0.0914195	0.514573	6.24684e-05	0.00625917	1.73148e-05	0.000705	0.0389995	0.000225092	0.0133098	Up
PBANKA_1424400	CS domain protein, putative	N/A	0.339765	0.245488	0.206658	6.02581e-06	0.000147761	0.0373668	7.53226e-05	0.00132985	0.126517	0.0426407	Up	share
PBANKA_1441400	proliferating cell nuclear antigen 2	PCNA2	0.338239	0.250207	0.268542	0.0111082	0.00102161	0.0775058	0.0772817	0.00724418	0.171182	0.0852359	Up	share
PBANKA_1432400	perforin-like protein 2	PLP2	0.334467	0.328219	0.372254	0.0012002	0.0015488	0.0198711	0.012002	0.0119258	0.080815	0.0349143	Up	share
PBANKA_0713300	histidine triad nucleotide-binding protein 1, putative	HINT1	0.328243	0.344568	0.26908	0.00842248	0.00400506	0.0079988	0.0411215	0.0364905	0.0391441	0.0389187	Up
PBANKA_1231800	60S ribosomal protein L12, putative	N/A	0.324612	0.308962	0.21462	0.0138094	0.00311269	0.0532698	0.0621421	0.0198733	0.139717	0.073911	Up	share
PBANKA_0804300	DNA mismatch repair protein MSH2	MSH2-2	0.324278	0.167603	0.369748	0.000200269	0.00703684	0.00102456	0.00220296	0.0288881	0.00799155	0.0130275	Up	share
PBANKA_0803100	DNA replication licensing factor MCM7, putative	MCM7	0.322949	0.208604	0.223292	0.00932331	0.0306566	0.0470131	0.0429908	0.109043	0.133935	0.0953229	Up
PBANKA_0804500	rhoptry-associated membrane antigen, putative	RAMA	0.321563	0.193404	0.512551	0.000188335	0.00944533	0.000280022	0.00141252	0.0525031	0.00236463	0.0187601	Up
PBANKA_0712900	high mobility group protein B2	HMGB2	0.320999	0.38407	0.43495	0.00970939	0.000533692	0.000118053	0.0549466	0.006938	0.00151502	0.0211332	Up	share
PBANKA_1213600	cysteine--tRNA ligase, putative	CysRS	0.319899	0.318186	0.223865	0.00423373	0.0119762	0.0570515	0.0220154	0.0618661	0.149514	0.0777986	Up	share
PBANKA_0603200	eukaryotic translation initiation factor 5A, putative	EIF5A	0.319826	0.346243	0.304765	0.0174381	0.00388513	0.0501281	0.0839031	0.0364905	0.152389	0.0909276	Up	share
PBANKA_1137900	proliferating cell nuclear antigen 1, putative	PCNA1	0.319359	0.297435	0.315485	0.000565326	0.00905588	0.0165298	0.00400439	0.0571217	0.0581549	0.0397603	Up	share
PBANKA_1338600	60S ribosomal protein L23, putative	RPL23	0.315308	0.342949	0.241043	0.0280154	7.54741e-05	0.0191749	0.0973555	0.000840997	0.077709	0.0586352	Up	share
PBANKA_0108900	peptidyl-tRNA hydrolase PTRHD1, putative	N/A	0.313901	0.212613	0.18977	0.000242344	0.0484571	0.0396911	0.001641	0.137789	0.112317	0.0839157	Up
PBANKA_0307000	60S ribosomal protein L37ae, putative	N/A	0.312011	0.182658	0.282742	1.68168e-05	0.0483345	0.00398471	0.00018018	0.146794	0.0232442	0.0567393	Up	share
PBANKA_1120100	conserved Plasmodium protein, unknown function	N/A	0.311439	0.142864	0.298969	0.00026256	0.0634608	0.00162875	0.001641	0.154919	0.0146588	0.0570729	Up	female
PBANKA_1219300	heat shock protein 110, putative	HSP110c	0.311277	0.282107	0.273272	0.0177717	0.0387879	0.00820115	0.0752683	0.150916	0.0710766	0.0990871	Up	share
PBANKA_1009700	ribonuclease H2 subunit B, putative	N/A	0.309924	0.523746	0.35631	0.000168117	0.000138263	0.00809528	0.00147569	0.00142213	0.0387101	0.0138693	Up	male
PBANKA_0819900	nucleosome assembly protein	NAPS	0.305909	0.322941	0.287428	0.0320248	0.0227153	0.00709034	0.0973555	0.11812	0.0581408	0.0912053	Up	share
PBANKA_1309900	M17 leucyl aminopeptidase, putative	LAP	0.302817	0.294045	0.245849	0.0334433	0.0115616	0.0334659	0.0977574	0.0625687	0.108764	0.0896968	Up	share
PBANKA_0406500	T-complex protein 1 subunit eta, putative	CCT7	0.302401	0.276912	0.31566	0.0209162	0.0413759	0.00358317	0.0836649	0.150916	0.017244	0.0839418	Up	share
PBANKA_0405400	40S ribosomal protein S12, putative	RPS12	0.289175	0.320174	0.236482	0.00793235	0.00287245	0.0211937	0.0386702	0.0248946	0.106942	0.0568355	Up	share
PBANKA_1223100	proteasome subunit alpha type-6, putative	N/A	0.288664	0.251683	0.217979	0.00619098	0.0133743	0.00453145	0.0417891	0.0651995	0.0235139	0.0435008	Up	share
PBANKA_0713900	adenylate kinase 2, putative	AK2	0.28716	0.332058	0.300067	0.00612634	0.0225797	0.00159177	0.0423274	0.121444	0.0146588	0.0594767	Up	share
PBANKA_1111800	glutathione synthetase	GS	0.285566	0.25355	0.410974	0.00851468	0.0812409	5.85321e-05	0.0390673	0.191978	0.000959926	0.0773351	Up	female
PBANKA_1008800	glucose-6-phosphate isomerase, putative	N/A	0.284894	0.247783	0.280589	0.00437678	0.0858849	0.00251459	0.031356	0.191978	0.021374	0.0815694	Up	share
PBANKA_0928100	phosphoglycerate mutase, putative	PGM1	0.284689	0.279379	0.257028	0.0286103	0.00748387	0.0280518	0.0980923	0.0483573	0.0951323	0.0805273	Up	share
PBANKA_0613800	protein SDA1, putative	SDA1	0.284545	0.308195	0.177176	0.0181094	0.030679	0.00724181	0.0837562	0.121444	0.0387954	0.0813318	Up
PBANKA_1346600	glutamine--tRNA ligase, putative	N/A	0.283461	0.289804	0.288693	0.0259358	0.0142118	0.00201509	0.105108	0.0631637	0.0163222	0.0615313	Up	share
PBANKA_1422700	superoxide dismutase [Fe], putative	FeSOD	0.281645	0.317714	0.243057	0.00684055	0.000752609	0.102726	0.0430645	0.00587035	0.20378	0.0842382	Up	share
PBANKA_1301400	proteasome subunit alpha type-1, putative	N/A	0.279615	0.291935	0.24247	0.0458128	0.00583221	0.00157891	0.124349	0.0445369	0.013015	0.0606337	Up	share
PBANKA_1206900	tubulin beta chain, putative	N/A	0.27915	0.329442	0.381694	0.00166671	0.0363552	0.00320906	0.009561	0.131571	0.020324	0.0538187	Up	share
PBANKA_1302800	thioredoxin peroxidase 1	TPx1	0.278673	0.246723	0.171202	0.00168723	0.0147936	0.0677538	0.009561	0.0678764	0.161475	0.0796375	Up	share
PBANKA_0107300	T-complex protein 1 subunit zeta, putative	CCT6	0.274122	0.279785	0.264987	0.00793294	0.00902227	0.00377962	0.0430645	0.0549539	0.0281754	0.0420646	Up	share
PBANKA_0107400	ornithine aminotransferase, putative	OAT	0.273989	0.323254	0.277018	0.0297164	0.0253288	0.000640623	0.10896	0.121444	0.00600584	0.0788033	Up	share
PBANKA_1219600	cg1 protein, putative	N/A	0.273819	0.301957	0.220285	6.35964e-05	0.030087	0.00388944	0.000596216	0.138046	0.0219476	0.05353	Up
PBANKA_1218200	T-complex protein 1 subunit epsilon, putative	CCT5	0.271535	0.341458	0.285038	0.0111498	0.0020324	0.0214831	0.0457727	0.0243888	0.102045	0.0574021	Up	share
PBANKA_1104300	centrosomal protein CEP120, putative	CEP120	0.264548	0.161044	0.362466	0.0249277	0.0967201	0.000566365	0.10784	0.185598	0.00440506	0.0992811	Up
PBANKA_1359700	6-cysteine protein P47	P47	0.264527	0.198585	0.243855	0.00532225	0.0266771	0.0422533	0.0387073	0.100646	0.134405	0.0912525	Up	female
PBANKA_0805700	heat shock protein 90, putative	HSP90	0.264097	0.235137	0.231309	0.00962544	0.0109181	0.023475	0.0487689	0.0442064	0.106942	0.0666389	Up	share
PBANKA_0916400	ubiquitin-like protein, putative	N/A	0.263189	0.287098	0.449478	0.0566155	0.00499053	2.23698e-06	0.132684	0.0295867	2.18106e-05	0.0540977	Up
PBANKA_0105500	glutaredoxin-like protein	GLP2	0.258803	0.278529	0.206393	0.0598156	0.00170694	0.00377159	0.133705	0.0197518	0.0217592	0.0584054	Up	share
PBANKA_1010500	Hsp70/Hsp90 organizing protein, putative	HOP	0.258639	0.292982	0.294867	0.0273139	0.0134397	0.00048713	0.10784	0.0631637	0.00373678	0.0582469	Up	share
PBANKA_1018700	conserved Plasmodium protein, unknown function	N/A	0.256654	0.264769	0.357552	0.042244	0.00612609	0.000447427	0.148772	0.0294818	0.00604027	0.0614315	Up
PBANKA_0832600	proteasome subunit beta type-6, putative	N/A	0.256613	0.317581	0.232233	0.029915	0.00859521	0.00302785	0.097156	0.0448145	0.0198178	0.0539294	Up
PBANKA_0612300	conserved Plasmodium protein, unknown function	AKIT7	0.256421	0.116301	0.21735	0.00327979	0.0606287	0.0244152	0.0185074	0.156488	0.0944306	0.0898085	Up	male
PBANKA_1201900	40S ribosomal protein S20e, putative	N/A	0.255884	0.287793	0.232709	0.00862293	0.00758714	0.0500667	0.0510743	0.0508338	0.135895	0.0792678	Up	share
PBANKA_1110500	translationally-controlled tumor protein homolog	TCTP	0.252126	0.341086	0.273885	0.0402056	0.00470612	0.0260029	0.123833	0.0333048	0.10979	0.088976	Up
PBANKA_0310900	T-complex protein 1 subunit theta, putative	CCT8	0.249567	0.31794	0.275018	0.031346	0.00741231	0.0255099	0.10784	0.0437301	0.10979	0.0871201	Up	share
PBANKA_0902300	female development protein FD2	FD2	0.24771	0.271768	0.280665	0.0685428	0.00876191	0.000760249	0.144701	0.0525715	0.00494162	0.0674048	Up
PBANKA_0404600	activator of Hsp90 ATPase, putative	AHA1	0.247359	0.348123	0.255294	0.0526006	0.015936	0.00476097	0.161105	0.095616	0.0300307	0.0955838	Up	share
PBANKA_1019500	60S ribosomal protein L5, putative	N/A	0.247135	0.233332	0.178655	0.0149424	0.00461327	0.105312	0.0756458	0.0240549	0.199614	0.0997717	Up	share
PBANKA_0808200	proteasome subunit alpha type-3, putative	N/A	0.246063	0.281889	0.216626	0.0107204	0.00712402	0.0113068	0.0589621	0.0483573	0.0546092	0.0539762	Up	share
PBANKA_0302300	aspartate aminotransferase, putative	AspAT	0.245085	0.305614	0.327676	0.0024325	0.000998361	0.00266159	0.0149692	0.00707929	0.0311786	0.0177424	Up	share
PBANKA_1134100	T-complex protein 1 subunit delta, putative	CCT4	0.244156	0.255441	0.260934	0.0364313	0.0118019	0.00416544	0.107993	0.0596148	0.0284638	0.0653572	Up	share
PBANKA_0614000	conserved protein, unknown function	N/A	0.241043	0.360553	0.21969	0.0119546	0.0251299	0.00220528	0.0600237	0.13152	0.0105363	0.0673602	Up	share
PBANKA_1406800	40S ribosomal protein S27, putative	RPS27	0.240641	0.234395	0.359357	0.00448902	0.0259994	5.32945e-05	0.0236422	0.0899308	0.000692829	0.0380886	Up	share
PBANKA_1229200	60S ribosomal protein L19, putative	N/A	0.23623	0.260914	0.207778	0.013252	0.020562	0.00502083	0.0600237	0.0789286	0.026443	0.0551318	Up	share
PBANKA_1233100	proteasome subunit beta type-1, putative	N/A	0.234729	0.421745	0.324664	0.00661165	0.000176501	0.00703119	0.0304954	0.00429442	0.0316404	0.0221434	Up	share
PBANKA_0826300	thioredoxin-like protein 2, putative	TLP2	0.233409	0.220711	0.443732	0.00677675	0.031226	1.23158e-05	0.0304954	0.0899308	0.000243237	0.0402231	Up	share
PBANKA_1444100	T-complex protein 1 subunit gamma, putative	CCT3	0.22973	0.184687	0.224809	0.00552492	0.046451	0.00882506	0.0293511	0.134192	0.0577023	0.0737484	Up	share
PBANKA_1457800	ADP-ribosylation factor GTPase-activating protein 1, putative	ARFGAP1	0.226779	0.28785	0.192757	0.0222087	0.00037546	0.0854804	0.0950001	0.00292859	0.197826	0.0985849	Up	share
PBANKA_0931800	pyridoxine biosynthesis protein PDX2, putative	PDX2	0.223292	0.14778	0.271302	0.0173577	0.0105958	0.0750845	0.0709906	0.0413236	0.171182	0.0944987	Up
PBANKA_1440700	ubiquitin-activating enzyme E1, putative	UBA1	0.22252	0.25866	0.338509	0.0759513	0.0069241	0.00200907	0.182464	0.0313621	0.0274573	0.0804279	Up	share
PBANKA_1024900	DNA replication licensing factor MCM2, putative	MCM2	0.219115	0.232451	0.30364	0.0124955	0.0114822	0.0126796	0.0768952	0.0442064	0.0558372	0.0589796	Up	share
PBANKA_1350600	nuclear movement protein, putative	NUDC	0.212427	0.33223	0.303659	0.0667914	0.00955293	0.00246712	0.160717	0.0565215	0.0156998	0.0776461	Up	share
PBANKA_1410200	cytochrome c, putative	N/A	0.207861	0.298144	0.413554	0.0766198	0.0347464	8.48008e-07	0.174043	0.121444	8.37408e-06	0.0984986	Up
PBANKA_0517000	early transcribed membrane protein	ETRAMP10.2	0.204275	0.361225	0.30225	0.0327287	0.000258309	0.0130013	0.122233	0.00223868	0.0558372	0.0601029	Up	share
PBANKA_1028400	60S ribosomal protein L10, putative	N/A	0.202626	0.241448	0.274906	0.0344922	0.000215346	0.00296714	0.116411	0.00189026	0.0243306	0.0475439	Up	share
PBANKA_1344300	chromatin assembly factor 1 subunit B, putative	CAF1B	0.202616	0.252619	0.283714	0.000590201	0.0819776	0.000956589	0.0040241	0.191978	0.00839672	0.0681329	Up	male
PBANKA_1222400	ubiquitin regulatory protein, putative	N/A	0.199503	0.198566	0.309644	0.00590605	0.0415049	0.00051167	0.0295302	0.106727	0.00577457	0.0473439	Up	share
PBANKA_1143600	alanine--tRNA ligase, putative	AlaRS	0.188659	0.194276	0.243225	0.0134275	0.0625431	0.0140626	0.0561467	0.15162	0.0526811	0.0868158	Up	share
PBANKA_0305100	serine repeat antigen 1	SERA1	0.183957	0.207908	0.169876	0.00924627	0.0270105	0.0559103	0.0364984	0.0907553	0.141604	0.0896192	Up	male
PBANKA_0502700	pre-mRNA-splicing factor RDS3, putative	RDS3	0.173773	0.22574	0.197951	0.0268401	0.00546882	0.0303849	0.12206	0.0266015	0.109692	0.086118	Up
PBANKA_1329300	40S ribosomal protein S3, putative	N/A	0.17061	0.234196	0.244664	0.0469407	0.0316195	0.00575628	0.118916	0.0969666	0.0407736	0.0855522	Up	share
PBANKA_1132600	ubiquitin-conjugating enzyme E2, putative	N/A	0.170577	0.0718063	0.217289	0.0160021	0.00927752	0.024441	0.0601985	0.0500986	0.0944306	0.0682426	Up	share
PBANKA_1340200	U6 snRNA-associated Sm-like protein LSm6, putative	LSM6	0.1686	0.254661	0.195098	0.0102904	0.0256202	0.0454549	0.0433282	0.0901341	0.133942	0.0891346	Up	male
PBANKA_0501100	early transcribed membrane protein	SEP3	0.161665	0.239381	0.264102	0.0535243	0.0291547	0.011847	0.12712	0.095794	0.0536601	0.0921914	Up	share
PBANKA_0203800	phenylalanine--tRNA ligase alpha subunit, putative	N/A	0.159599	0.280518	0.112698	0.0237453	0.0166907	0.0477226	0.081147	0.0667629	0.116324	0.0880779	Up	share
PBANKA_0414800	arginase	N/A	0.157172	0.423115	0.282592	0.131442	4.88364e-05	0.00244975	0.241549	0.000761847	0.02232	0.0882102	Up
PBANKA_0414600	40S ribosomal protein S15A, putative	N/A	0.152993	0.265683	0.324869	0.0370209	0.0189816	0.00148206	0.141032	0.0789286	0.0103744	0.0767783	Up	share
PBANKA_0101000	MYND-type zinc finger protein, putative	N/A	0.148466	0.378962	0.249107	0.0291705	0.000586586	0.0457905	0.0918331	0.00540963	0.137588	0.078277	Up	share
PBANKA_1439400	histone chaperone ASF1, putative	ASF1	0.132787	0.487952	0.184058	0.0292688	0.000305264	0.0281775	0.100532	0.00274737	0.0857576	0.0630123	Up	share
PBANKA_0905000	40S ribosomal protein S21, putative	RPS21	0.131209	0.167247	0.266414	0.0109918	0.0815806	0.00994607	0.050758	0.170578	0.0484871	0.0899409	Up	share
PBANKA_0600900	conserved protein, unknown function	N/A	0.122027	0.263415	0.121053	0.00497202	0.0101698	0.0089374	0.0233063	0.0596148	0.0435698	0.0421636	Up
PBANKA_1218900	elongation factor 1-delta, putative	EF-1delta	0.0713816	0.0840876	0.327845	0.0154113	0.0343833	0.000150327	0.0547281	0.10315	0.00225491	0.0533776	Up	share
PBANKA_1336100	dihydroorotase, putative	DHOase	0.0103972	0.253676	0.178556	0.0785014	0.0198925	0.00887442	0.170321	0.086288	0.0368989	0.0978361	Up	female
PBANKA_0621400	RNA-binding protein, putative	N/A	-0.277794	-0.406307	-0.454032	0.0660524	0.00119014	0.00383349	0.147749	0.0116038	0.0373766	0.0655764	Down
PBANKA_1142100	conserved Plasmodium protein, unknown function	N/A	-0.288679	-0.266569	-0.342814	0.040818	0.0272711	0.00117319	0.116802	0.109043	0.00863893	0.0781611	Down
PBANKA_0931200	heat shock protein 101	HSP101	-0.304569	-0.32967	-0.329016	0.0335179	0.0298519	0.016405	0.10784	0.0928726	0.0584874	0.0864001	Down	share
PBANKA_1111000	RNA pseudouridylate synthase, putative	N/A	-0.306924	-0.375876	-0.285967	0.0412212	0.0135381	0.0244389	0.125249	0.0598528	0.0928677	0.0926565	Down	female
PBANKA_1356700	kelch protein K13, putative	Kelch13	-0.311111	-0.362622	-0.3304	0.0381297	0.00357922	0.0159523	0.122333	0.0279179	0.0584874	0.0695794	Down	male
PBANKA_1238600	divalent metal transporter, putative	FVRT1	-0.312161	-0.542983	-0.432837	0.0380856	0.000343582	0.0294844	0.122878	0.00481015	0.101273	0.0763201	Down
PBANKA_1205900	AP2 domain transcription factor AP2-I, putative	ApiAP2	-0.321313	-0.609818	-0.527652	0.161475	0.000341662	0.000738365	0.283993	0.00346543	0.0105918	0.09935	Down
PBANKA_1305900	ADP-ribosylation factor, putative	N/A	-0.332962	-0.304297	-0.474861	0.0774546	0.02882	0.000239972	0.1704	0.0947852	0.00182379	0.0890031	Down
PBANKA_0302500	hexose transporter	HT1	-0.334082	-0.390392	-0.353293	0.0105163	0.0463737	0.0158238	0.0448007	0.119193	0.069229	0.077741	Down	share
PBANKA_1211700	conserved Plasmodium protein, unknown function	N/A	-0.344654	-0.450393	-0.447915	0.0505605	0.0206939	0.000490145	0.155571	0.0931224	0.00338646	0.0840266	Down	share
PBANKA_0912700	3-oxo-5-alpha-steroid 4-dehydrogenase, putative	N/A	-0.347823	-0.456272	-0.4938	0.0170166	0.0123138	0.000142162	0.0837562	0.0673155	0.00180072	0.0509575	Down
PBANKA_1464900	rhoptry neck protein 3, putative	RON3	-0.353244	-0.46169	-0.317284	0.0871456	0.000250395	0.0153396	0.1967	0.00429442	0.0685771	0.0898572	Down
PBANKA_0508100	chromodomain-helicase-DNA-binding protein 1, putative	CHD1	-0.358883	-0.376435	-0.313237	0.017845	0.0190447	0.00563694	0.108443	0.0611019	0.0513588	0.0736344	Down
PBANKA_1237800	multidrug resistance protein 1, putative	MDR1	-0.361055	-0.324581	-0.316321	0.00150092	0.0747042	0.0307638	0.00982418	0.168436	0.0881787	0.088813	Down	share
PBANKA_0920400	conserved Plasmodium protein, unknown function	N/A	-0.364958	-0.333747	-0.362312	0.0138715	0.00696915	0.00487981	0.0561467	0.0452995	0.0235139	0.0416534	Down
PBANKA_1207300	diphthine methyl ester synthase, putative	DPH5	-0.370974	-0.355734	-0.344236	0.00647888	0.0270482	0.0119874	0.0285833	0.0833083	0.0546092	0.0555003	Down
PBANKA_1106900	PIMMS2 protein	PIMMS2	-0.916866	-1.12882	-0.865735	1.46723e-07	1.00055e-10	1.23476e-10	2.89777e-06	4.10227e-09	9.38421e-09	9.7042e-07	Down
PBANKA_0416000	high molecular weight rhoptry protein 3, putative	RhopH3	-0.373425	-0.320181	-0.395702	0.00296782	0.0434603	0.00196893	0.0240393	0.150916	0.0109697	0.0619751	Down	share
PBANKA_0506000	schizont egress antigen-1	SEA1	-0.373572	-0.385004	-0.475096	0.0566689	0.0500736	0.000238446	0.14807	0.122054	0.00182379	0.0906495	Down
PBANKA_1365200	thioredoxin-related protein, putative	N/A	-0.375519	-0.406194	-0.342763	0.0406056	0.0457593	0.00799236	0.111665	0.142193	0.0296859	0.0945149	Down	share
PBANKA_1130800	phosphoinositide phosphatase SAC1, putative	SAC1	-0.376647	-0.372714	-0.289175	0.0103953	0.00890819	0.0536609	0.0549466	0.0448145	0.152039	0.0839334	Down
PBANKA_1218400	protein transport protein SEC22, putative	SEC22	-0.379359	-0.418153	-0.384368	0.102338	0.000865936	0.00094166	0.207452	0.009649	0.00604232	0.0743812	Down	share
PBANKA_1220700	conserved protein, unknown function	N/A	-0.383359	-0.477575	-0.363591	0.0593879	0.00871512	0.00725363	0.161781	0.0571217	0.0344548	0.0844524	Down
PBANKA_1415700	AP2 domain transcription factor AP2-FG	AP2-FG	-0.384333	-0.32022	-0.676889	0.0066012	0.104515	1.42377e-05	0.0313557	0.22645	0.000970584	0.0862588	Down
PBANKA_1101800	vacuolar protein sorting-associated protein 11, putative	VPS11	-0.384613	-0.360567	-0.487835	0.012797	0.0177797	0.000167973	0.0772817	0.0684551	0.00182371	0.0491868	Down
PBANKA_1326000	GTP-binding protein, putative	N/A	-0.387163	-0.427777	-0.436099	0.00363873	0.00583047	0.0345909	0.0215725	0.0266015	0.130193	0.0594558	Down
PBANKA_0401800	lipin, putative	N/A	-0.387241	-0.334082	-0.432618	0.0934357	0.0191129	0.000357972	0.196707	0.0789286	0.00313225	0.0929225	Down	female
PBANKA_0717300	cdc2-related protein kinase 3	CRK3	-0.387836	-0.559588	-0.471696	0.00850864	0.00268663	0.00113622	0.0549466	0.0241797	0.00610716	0.0284112	Down	share
PBANKA_1223300	ras-related protein Rab-18, putative	RAB18	-0.387836	-0.387582	-0.306867	0.00850864	0.0156403	0.0402792	0.0549466	0.0523611	0.139233	0.0821803	Down	female
PBANKA_0836300	cytoadherence linked asexual protein 9	CLAG9	-0.389259	-0.491488	-0.359437	0.0548675	0.00359141	0.000737894	0.160279	0.0153358	0.00619746	0.0606041	Down
PBANKA_1219200	Cg8 protein, putative	COX4	-0.389947	-0.51791	-0.326131	0.0319677	0.00866702	0.0152796	0.102563	0.0513354	0.0580624	0.0706537	Down	female
PBANKA_1127000	choline/ethanolaminephosphotransferase	CEPT	-0.39207	-0.344322	-0.42057	0.00782262	0.0325498	0.0430187	0.0369401	0.0928271	0.130193	0.0866536	Down	share
PBANKA_0922700	conserved protein, unknown function	N/A	-0.396252	-0.352776	-0.353287	0.0628302	0.0186583	0.00218145	0.155112	0.0815075	0.011998	0.0828725	Down	female
PBANKA_1346500	3-hydroxyacyl-CoA dehydratase DEH	DEH	-0.401775	-0.490879	-0.482129	0.0400836	0.0406298	0.000371626	0.105504	0.130116	0.00507889	0.080233	Down
PBANKA_1235500	conserved protein, unknown function	N/A	-0.402933	-0.545193	-0.260678	0.0255477	0.00304965	0.0439361	0.0958416	0.0182979	0.131808	0.0819826	Down
PBANKA_0836400	Plasmodium exported protein, unknown function	N/A	-0.406228	-0.495295	-0.545172	0.0075449	7.81773e-05	0.0163857	0.0430645	0.00114627	0.0607335	0.0349814	Down
PBANKA_0520900	antigen UB05, putative	N/A	-0.406454	-0.409542	-0.37549	0.00443489	0.0129494	0.0128333	0.0240751	0.0841712	0.0513621	0.0532028	Down	share
PBANKA_0207500	cyclin-dependent kinases regulatory subunit, putative	N/A	-0.410158	-0.30197	-0.557573	0.0513181	0.0434136	2.52636e-06	0.132151	0.124253	6.90539e-05	0.0854911	Down
PBANKA_1221600	cell division cycle ATPase, putative	N/A	-0.410998	-0.44037	-0.44214	0.0180342	0.0080712	0.00146725	0.099108	0.0699504	0.00880348	0.0592873	Down	male
PBANKA_0409800	ATP synthase F0 subunit d-like protein, putative	N/A	-0.414209	-0.458501	-0.311425	0.0021045	0.000275283	0.047161	0.0112741	0.00429442	0.136243	0.0506038	Down	female
PBANKA_1400600	cytoadherence linked asexual protein, putative	RhopH1A	-0.429758	-0.392877	-0.435851	0.00384141	0.0447424	0.0103319	0.0315849	0.119193	0.0433811	0.0647198	Down	share
PBANKA_1127600	glucosamine 6-phosphate N-acetyltransferase, putative	GNA1	-0.430166	-0.423002	-0.552248	0.0377691	0.02847	0.00326116	0.124323	0.0899308	0.0198178	0.0780239	Down
PBANKA_1243600	conserved Plasmodium protein, unknown function	TIP	-0.431888	-0.44305	-0.476213	0.0242658	0.00539286	0.0142403	0.0854577	0.0276833	0.0526656	0.0552689	Down	female
PBANKA_1434100	dynamin-like protein, putative	DRPC	-0.43305	-0.445509	-0.503391	0.00438222	0.0145787	0.00226696	0.0333049	0.0703208	0.0151956	0.0396071	Down	share
PBANKA_0109300	SNARE associated Golgi protein, putative	N/A	-0.433104	-0.394541	-0.395025	0.000448244	0.0185547	0.00824451	0.00493069	0.0818049	0.0373173	0.041351	Down
PBANKA_1237100	conserved Plasmodium protein, unknown function	N/A	-0.438367	-0.647948	-0.647176	0.0490348	0.000142535	1.41889e-07	0.135268	0.00168667	3.68912e-06	0.0456529	Down	female
PBANKA_0623300	tryptophan-rich protein	N/A	-0.439683	-0.381533	-0.346207	0.00383677	0.0367264	0.0106035	0.0378881	0.115829	0.051692	0.0684699	Down	share
PBANKA_0111000	6-cysteine protein P12, putative	P12	-0.443691	-0.49773	-0.407499	0.000906651	0.00551283	0.0181314	0.00523068	0.0465528	0.0679927	0.0399254	Down
PBANKA_0524100	conserved Plasmodium protein, unknown function	N/A	-0.445908	-0.343854	-0.282018	0.0114489	0.041355	0.031051	0.062969	0.142863	0.0897028	0.0985116	Down
PBANKA_0102000	mitochondrial chaperone BCS1, putative	BCS1	-0.44693	-0.3678	-0.48487	0.00204619	0.0528039	0.000776721	0.0163486	0.132862	0.0044532	0.0512211	Down
PBANKA_1205200	transmembrane protein 147, putative	TMEM147	-0.449075	-0.652467	-0.507937	0.00190117	0.000399546	0.0298366	0.0105923	0.00759138	0.08363	0.0339379	Down
PBANKA_1420800	conserved Plasmodium protein, unknown function	N/A	-0.450531	-0.42663	-0.483109	0.00183876	0.0271148	0.0519341	0.0105923	0.0899308	0.13676	0.0790943	Down
PBANKA_1023800	conserved Plasmodium protein, unknown function	N/A	-0.45255	-0.401909	-0.474861	0.000363722	0.0268396	0.000239972	0.00420878	0.0757259	0.00182379	0.0272528	Down
PBANKA_0830200	high molecular weight rhoptry protein 2	RhopH2	-0.458899	-0.393978	-0.435478	0.000105556	0.00644784	0.0104115	0.00108572	0.0423715	0.0433811	0.0289461	Down	share
PBANKA_1414100	CDP-diacylglycerol--inositol 3-phosphatidyltransferase, putative	PIS	-0.465173	-0.454236	-0.527307	0.000603648	0.00427617	0.00543977	0.00626285	0.023519	0.0268589	0.0188802	Down
PBANKA_0915600	aquaglyceroporin	AQP	-0.474372	-0.550111	-0.698231	0.0293943	0.00118612	1.23074e-08	0.0979811	0.0185034	8.61517e-07	0.0388285	Down	share
PBANKA_0923000	DNA-directed RNA polymerase, putative	mtRNAP	-0.476112	-0.494157	-0.551694	0.000117944	0.00494511	0.000132762	0.00151361	0.0214288	0.00132762	0.00809001	Down
PBANKA_1451700	conserved Plasmodium protein, unknown function	N/A	-0.477368	-0.50181	-0.617903	0.0143132	0.00441658	8.55424e-06	0.0565372	0.0688987	9.77696e-05	0.0418446	Down
PBANKA_1406200	TOM1-like protein, putative	N/A	-0.479749	-0.413862	-0.48028	0.0271182	0.0211442	0.000793758	0.0943241	0.0642457	0.00603256	0.0548674	Down
PBANKA_1219500	chloroquine resistance transporter, putative	CRT	-0.482954	-0.296703	-0.478059	0.000385134	0.0495385	0.0558875	0.00456659	0.142181	0.142423	0.0963901	Down	female
PBANKA_1002800	protein transport protein Sec24B, putative	SEC24B	-0.484298	-0.318243	-0.5152	0.0150247	0.044501	0.000362835	0.0593475	0.150916	0.00353764	0.0712672	Down
PBANKA_0202500	P-loop containing nucleoside triphosphate hydrolase, putative	N/A	-0.486794	-0.461003	-0.504926	0.000901094	0.0173463	0.00840975	0.00856039	0.0826503	0.0368989	0.0427032	Down	male
PBANKA_1425900	protein MAP1	MAP1	-0.495489	-0.628687	-0.453283	0.0122076	0.000622345	0.000189721	0.050758	0.00945965	0.00221342	0.0208104	Down	male
PBANKA_1244600	phosphoenolpyruvate/phosphate translocator	PPT	-0.509908	-0.237298	-0.474546	0.00163368	0.0413574	0.0146664	0.016541	0.120476	0.0526656	0.0632275	Down
PBANKA_1320700	signal peptide peptidase, putative	SPP	-0.512804	-0.453219	-0.454313	0.00598737	0.00326902	0.000113338	0.030311	0.0183568	0.00151502	0.0167276	Down	share
PBANKA_1141600	conserved Plasmodium protein, unknown function	N/A	-0.512943	-0.586253	-0.453434	0.00257142	0.00738458	0.00170234	0.0228571	0.0427251	0.0110652	0.0255491	Down
PBANKA_1359000	protein transport protein SEC61 subunit alpha, putative	SEC61A	-0.515616	-0.462493	-0.502269	0.000334185	0.0035897	6.22931e-05	0.00258234	0.0221565	0.000694123	0.00847765	Down	female
PBANKA_1361400	conserved Plasmodium protein, unknown function	N/A	-0.517231	-0.457719	-0.737075	8.47232e-05	0.0160695	7.11648e-10	0.000706027	0.0616916	5.83552e-08	0.0207992	Down
PBANKA_1322000	alpha/beta hydrolase, putative	N/A	-0.518344	-0.642504	-0.654034	0.000622935	0.000104309	4.94678e-06	0.00591788	0.00101702	8.65687e-05	0.00234049	Down
PBANKA_1320500	V-type H(+)-translocating pyrophosphatase, putative	VP1	-0.519878	-0.411665	-0.439321	0.00523196	0.00454097	0.0330245	0.0282526	0.0333048	0.130193	0.063917	Down	share
PBANKA_1106500	rhomboid protease ROM4	ROM4	-0.530129	-0.819353	-0.557072	0.000253831	1.90003e-06	0.00056666	0.00179989	3.70505e-05	0.00600584	0.00261426	Down
PBANKA_1218800	ABC transporter I family member 1, putative	ABCI3	-0.530363	-0.562009	-0.329098	0.00426789	0.00190186	0.00747302	0.0282526	0.0243454	0.0406426	0.0310802	Down
PBANKA_0915000	apical membrane antigen 1	AMA1	-0.531164	-0.497966	-0.52354	5.17521e-05	0.00904365	0.000814756	0.000485176	0.0525031	0.0105918	0.0211934	Down
PBANKA_0941800	histone H2B, putative	H2B	-0.531634	-0.49056	-0.556593	0.000243784	0.000103293	0.00469626	0.00179989	0.00402844	0.0292613	0.0116965	Down	share
PBANKA_0831000	merozoite surface protein 1	MSP1	-0.53314	-0.453219	-0.522571	0.000234099	0.00326902	0.000244963	0.00179989	0.0183568	0.00162052	0.00725906	Down
PBANKA_1234000	V-type proton ATPase 16 kDa proteolipid subunit, putative	N/A	-0.534989	-0.356173	-0.413138	0.0111202	0.0130339	0.00118622	0.0444806	0.0631115	0.00711729	0.0382365	Down	female
PBANKA_0414400	formate-nitrite transporter, putative	FNT	-0.543011	-0.432883	-0.515136	0.00063526	0.0249048	0.0317667	0.009783	0.0899308	0.100383	0.0666988	Down	share
PBANKA_1017200	conserved Plasmodium protein, unknown function	N/A	-0.548211	-0.506709	-0.526542	0.000275067	0.00373486	0.000280426	0.0033925	0.0182075	0.00476724	0.00878907	Down
PBANKA_0934300	UDP-galactose transporter, putative	UGT	-0.553087	-0.474983	-0.356392	0.000677058	0.0517978	0.0092396	0.00902916	0.139854	0.0505098	0.0664644	Down	female
PBANKA_0717500	nuclear cap-binding protein subunit 2, putative	CBP20	-0.553682	-0.3049	-0.435457	0.00376774	0.0414851	7.07336e-05	0.0212608	0.124253	0.000818489	0.0487774	Down	female
PBANKA_1351200	zinc finger protein, putative	N/A	-0.554209	-0.576247	-0.475593	0.000991383	0.000329307	1.76553e-05	0.00731912	0.00260153	0.000357521	0.00342606	Down
PBANKA_1336500	CKK domain-containing protein, putative	N/A	-0.558961	-0.664029	-0.584263	0.00335947	6.6782e-06	2.43535e-07	0.0204152	0.000153599	6.57543e-06	0.00685847	Down
PBANKA_1110100	topoisomerase I, putative	N/A	-0.559482	-0.51677	-0.284344	0.000214995	0.0018515	0.0381145	0.00272328	0.00975983	0.10418	0.0388876	Down
PBANKA_0100400	reticulocyte binding protein, putative	Pb235	-0.568762	-0.522328	-0.595071	0.00016725	0.00260316	3.43194e-05	0.0025422	0.0145033	0.000972383	0.00600597	Down
PBANKA_0214800	heat shock protein, putative	N/A	-0.560058	-0.278391	-0.386492	0.00305745	0.0427083	0.000838234	0.0185074	0.126543	0.013747	0.0529325	Down
PBANKA_1309500	conserved Plasmodium protein, unknown function	N/A	-0.562822	-0.306934	-0.499396	0.00678822	0.0401872	0.0339652	0.0319446	0.124253	0.0913546	0.0825173	Down	female
PBANKA_0619700	rhoptry-associated leucine zipper-like protein 1, putative	RALP1	-0.564136	-0.473561	-0.426724	0.00214789	0.0121836	0.00232294	0.0158163	0.0573701	0.0135802	0.0289222	Down	male
PBANKA_1327100	rhoptry neck protein 11	RON11	-0.566522	-0.502357	-0.555222	0.000376474	0.00833868	0.0030625	0.00724712	0.0525031	0.0198178	0.0265227	Down
PBANKA_0214600	Plasmodium exported protein, unknown function	N/A	-0.569692	-0.499607	-0.513661	0.000664367	0.00291653	0.00102891	0.00568403	0.0144004	0.011465	0.0105165	Down
PBANKA_0716900	armadillo-domain containing rhoptry protein, putative	ARO	-0.570734	-0.393952	-0.547488	0.00064642	0.0310226	4.11971e-06	0.00568403	0.105994	7.93045e-05	0.0372524	Down
PBANKA_1309000	ATP-dependent RNA helicase MAK5, putative	MAK5	-0.571878	-0.421647	-0.55286	0.000151453	0.0326114	9.03248e-05	0.00224151	0.110064	0.000647328	0.0376508	Down
PBANKA_0523700	conserved Plasmodium protein, unknown function	N/A	-0.580658	-0.499084	-0.775401	0.000120656	0.0356801	5.70042e-08	0.00223214	0.121632	7.41054e-07	0.0412881	Down
PBANKA_0817400	conserved Plasmodium protein, unknown function	N/A	-0.580809	-0.357378	-0.341233	0.00198632	0.0354533	0.0220162	0.0142654	0.131571	0.110081	0.0853059	Down
PBANKA_1407400	mRNA-decapping enzyme 2, putative	DCP2	-0.593434	-0.489138	-0.61444	0.000401086	0.00389642	0.000806474	0.00458384	0.0251496	0.00796393	0.0125658	Down
PBANKA_0717900	RNA-binding protein, putative	N/A	-0.597947	-0.601309	-0.659137	0.00103047	4.41937e-05	2.58822e-05	0.00927427	0.000580831	0.000970584	0.00360856	Down
PBANKA_1115300	glideosome-associated protein 40, putative	GAP40	-0.604303	-0.569498	-0.779415	3.03854e-05	0.000146705	8.43105e-06	0.00039501	0.00146566	0.000222018	0.000694229	Down	female
PBANKA_1401500	ATP synthase-associated protein, putative	N/A	-0.604556	-0.47231	-0.562985	0.00117955	0.000160026	8.91434e-05	0.00847128	0.00153168	0.000895371	0.00363278	Down
PBANKA_0712200	BEM46-like protein, putative	PBLP	-0.606642	-0.366523	-0.520685	2.80463e-06	0.0145411	0.0244556	3.47509e-05	0.0670505	0.0763015	0.0477956	Down	female
PBANKA_0503200	eukaryotic translation initiation factor subunit eIF2A, putative	N/A	-0.615642	-0.640747	-0.441102	0.000168491	1.37541e-05	0.0924291	0.00454925	0.000253075	0.187228	0.0640101	Down
PBANKA_0722801	fam-b protein	N/A	-0.617037	-0.634869	-0.625071	6.37826e-07	0.000954188	1.5039e-07	9.82253e-06	0.0104961	6.16597e-06	0.00350402	Down
PBANKA_0910000	protein KIC5, putative	N/A	-0.629393	-0.758103	-0.681894	0.00049873	1.76255e-05	2.64741e-08	0.00504964	0.000285533	9.26594e-07	0.0017787	Down	male
PBANKA_1220800	conserved Plasmodium protein, unknown function	N/A	-0.631193	-0.671662	-0.530822	0.000119377	1.44455e-05	0.000242221	0.00153201	0.000185384	0.00211943	0.00127894	Down	male
PBANKA_0309400	conserved Plasmodium protein, unknown function	NUP434	-0.632129	-0.712198	-0.535657	0.000114154	2.91043e-05	0.0226311	0.00454925	0.000516601	0.0812664	0.0287774	Down
PBANKA_1000600	erythrocyte membrane antigen 1	N/A	-0.635031	-0.443473	-0.582777	0.000435982	0.00304755	0.00282899	0.00504493	0.0198733	0.0208317	0.01525	Down	share
PBANKA_1338700	plasmepsin V, putative	PMV	-0.635949	-0.37473	-0.683968	0.000114627	0.0577783	0.00109587	0.000955221	0.136567	0.00787035	0.0484642	Down	share
PBANKA_0112200	myosin E	MyoE	-0.641942	-1.00152	-0.788347	0.000463561	1.18503e-08	3.45881e-08	0.00366213	3.23908e-07	5.39574e-07	0.001221	Down
PBANKA_1200600	Plasmodium exported protein, unknown function	N/A	-0.643234	-0.701844	-0.620232	0.000357654	4.51871e-05	9.00238e-05	0.00482832	0.00117486	0.00168795	0.00256371	Down	share
PBANKA_0802000	conserved Plasmodium protein, unknown function	N/A	-0.649063	-0.612736	-0.449158	6.97805e-05	1.22701e-06	0.00211953	0.00107462	4.11048e-05	0.0105363	0.00388402	Down
PBANKA_1420600	histone H2B variant, putative	H2B.Z	-0.649262	-0.693367	-0.583269	0.000421795	2.59362e-06	3.11251e-05	0.00333218	8.38822e-05	0.000243341	0.0012198	Down	share
PBANKA_1117000	histone H2A, putative	H2A	-0.651303	-0.471626	-0.654279	1.49343e-05	0.00485328	0.000300583	0.000283751	0.0473195	0.00395768	0.017187	Down	share
PBANKA_1236300	ATP-dependent RNA helicase DDX1, putative	DDX1	-0.65399	-0.713235	-0.686501	0.00108994	7.52493e-05	0.000128312	0.00726626	0.00293472	0.00202732	0.0040761	Down
PBANKA_1448700	bromodomain protein 5, putative	BDP5	-0.667287	-0.713041	-0.47035	4.05054e-06	0.000387836	0.000975946	7.48406e-05	0.00314147	0.0067429	0.00331974	Down
PBANKA_0709800	conserved Plasmodium protein, unknown function	N/A	-0.668098	-0.488808	-0.540794	0.000797444	0.00384315	0.000209093	0.0057996	0.0153358	0.00224909	0.00779483	Down
PBANKA_0925500	calcium-dependent protein kinase 6	CDPK6	-0.669648	-0.694297	-0.82041	9.85578e-06	2.04431e-05	2.23292e-06	0.00037452	0.000270855	8.82002e-05	0.000244525	Down
PBANKA_1217600	histone H2A.Z, putative	H2A.Z	-0.676458	-0.557437	-0.657112	6.6991e-06	0.00207827	0.000580505	0.00016971	0.0243454	0.00671727	0.0104108	Down	share
PBANKA_0713100	rhoptry neck protein 5	RON5	-0.683387	-0.73997	-0.579086	0.000130249	8.20852e-07	4.22455e-05	0.00263754	1.62118e-05	0.000366128	0.00100663	Down
PBANKA_1029700	ubiquitin-conjugating enzyme E2, putative	N/A	-0.683626	-0.481246	-0.653363	3.54973e-05	0.0471365	6.71991e-06	0.000473297	0.131657	0.000127678	0.0440861	Down
PBANKA_0909900	WD repeat-containing protein, putative	N/A	-0.695269	-0.691749	-0.628857	0.000427189	2.73529e-06	1.17158e-05	0.00341751	8.38822e-05	0.000136684	0.00121269	Down
PBANKA_1130200	ER lumen protein retaining receptor, putative	ERD2	-0.695847	-0.390896	-0.707173	3.53629e-06	0.0195871	0.000619268	0.000134379	0.0818049	0.00402524	0.0286548	Down
PBANKA_1442400	protein KIC2, putative	N/A	-0.698098	-0.544742	-0.560852	3.27955e-06	0.000250768	0.0145398	0.000134379	0.00260171	0.0645203	0.0224188	Down
PBANKA_0935900	conserved Plasmodium protein, unknown function	N/A	-0.707375	-0.842726	-0.895765	3.15452e-06	5.61954e-06	1.2746e-11	7.78115e-05	8.65409e-05	1.09616e-09	5.47845e-05	Down
PBANKA_0819000	glideosome-associated protein 50, putative	GAP50	-0.717827	-0.635007	-0.592885	2.65641e-07	1.82201e-05	0.000205297	2.82244e-06	0.000221677	0.00256621	0.000930237	Down	share
PBANKA_1437100	conserved Plasmodium protein, unknown function	N/A	-0.721902	-0.418361	-0.498593	4.98823e-05	0.0302854	0.000611898	0.000656784	0.0899308	0.00743019	0.0326726	Down
PBANKA_1459400	clathrin adaptor domain-containing protein, putative	N/A	-0.724148	-0.384767	-0.60973	5.02033e-09	0.0244335	0.00567088	1.28855e-07	0.121444	0.0344615	0.0519685	Down
PBANKA_1360100	nucleoside transporter 1	NT1	-0.731517	-0.703316	-0.731108	1.49698e-07	6.49933e-05	0.000336818	1.81776e-06	0.000844913	0.00295651	0.00126775	Down	male
PBANKA_0834100	conserved Plasmodium protein, unknown function	N/A	-0.738384	-0.889222	-0.717955	9.81244e-07	2.45072e-07	1.27948e-07	1.55037e-05	6.61693e-06	3.66784e-06	8.59614e-06	Down	male
PBANKA_1436100	heterochromatin protein 1	HP1	-0.743668	-0.694932	-0.710996	2.57316e-05	2.39898e-06	0.000160841	0.00040656	4.97789e-05	0.00260562	0.00102065	Down
PBANKA_0208900	StAR-related lipid transfer protein, putative	N/A	-0.74566	-0.730222	-0.770053	3.40656e-05	5.65966e-07	6.9909e-08	0.000342893	1.37718e-05	7.78986e-07	0.000119148	Down	male
PBANKA_0604900	conserved Plasmodium protein, unknown function	N/A	-0.758915	-0.68416	-0.731644	2.41204e-06	7.78768e-06	0.000342822	9.28637e-05	0.000102538	0.00243092	0.000875441	Down	male
PBANKA_1341800	conserved Plasmodium protein, unknown function	N/A	-0.778334	-0.811375	-0.680308	5.26943e-05	2.96928e-07	1.1048e-05	0.000526943	5.7901e-06	0.0005101	0.000347611	Down	female
PBANKA_0316600	reticulocyte binding protein, putative	Pb235	-0.780017	-0.805556	-1.01755	5.45063e-07	1.71863e-05	2.53662e-08	8.17594e-06	0.000206235	4.00787e-07	7.16039e-05	Down
PBANKA_0415300	exoribonuclease II, putative	RNaseII	-0.781135	-0.797636	-0.711112	1.22179e-05	6.40119e-08	2.43744e-06	0.000193043	1.68565e-06	4.63114e-05	8.03467e-05	Down
PBANKA_1459500	myosin A-tail interacting protein	MTIP	-0.783609	-0.992608	-0.939493	1.51928e-08	3.38274e-08	5.61914e-11	2.15231e-07	5.48005e-07	1.46098e-09	2.54899e-07	Down	male
PBANKA_0611100	succinyl-CoA ligase, putative	N/A	-0.784882	-0.773684	-0.542527	4.44321e-07	7.14867e-05	0.01713	8.17594e-06	0.000882644	0.0607335	0.0205414	Down
PBANKA_0609800	DNA helicase MCM8, putative	MCM8	-0.791586	-0.690001	-0.84509	3.78178e-10	9.37859e-05	2.21435e-10	7.09083e-09	0.000981027	9.52171e-09	0.000327014	Down	share
PBANKA_0615900	cysteine repeat modular protein 2	CRMP2	-0.796993	-0.855721	-0.714614	1.18584e-07	4.62064e-09	0.000515143	3.12272e-06	1.94485e-07	0.00406963	0.00135765	Down
PBANKA_0408300	phd finger protein, putative	N/A	-0.822149	-0.717071	-0.690338	2.34618e-06	0.000111337	0.000916418	6.33469e-05	0.00282054	0.00510576	0.00266321	Down
PBANKA_0815400	protein KIC3, putative	N/A	-0.828004	-0.911346	-0.701713	4.33369e-11	4.36193e-09	2.65523e-07	1.04009e-09	1.1341e-07	4.56699e-06	1.56048e-06	Down	male
PBANKA_1409200	PhIL1-interacting candidate PIC5, putative	N/A	-0.833787	-1.04704	-0.938169	1.11498e-05	1.17905e-12	8.29021e-07	0.000148664	3.14412e-11	1.07773e-05	5.31471e-05	Down
PBANKA_0941900	histone H4, putative	H4	-0.838171	-0.718112	-0.823957	6.32545e-09	3.04892e-05	2.9197e-05	1.64462e-07	0.00117486	0.00025304	0.000476023	Down	share
PBANKA_0511400	peroxiredoxin, putative	nPrx	-0.856688	-0.765115	-0.801106	2.27339e-11	1.76379e-05	3.71605e-11	1.84145e-09	0.000361577	2.89852e-09	0.000120527	Down
PBANKA_1126700	6-pyruvoyltetrahydropterin synthase, putative	PTPS	-0.895811	-0.87989	-0.67628	3.92817e-09	1.89954e-06	2.24345e-06	1.45342e-07	3.65662e-05	5.23471e-05	2.96862e-05	Down
PBANKA_1240600	inner membrane complex protein 1g, putative	IMC1g	-0.897183	-1.08658	-0.758613	1.61858e-06	5.40736e-15	1.41754e-08	2.58973e-05	2.13591e-13	5.38665e-07	8.812e-06	Down
PBANKA_1000200	fam-a protein	N/A	-0.914074	-0.497663	-0.214631	6.33075e-08	0.00783454	0.0783097	1.6671e-06	0.0407396	0.16532	0.0686872	Down
PBANKA_1227800	cyclin-like protein, putative	N/A	-0.920986	-0.826073	-0.9282	1.63777e-13	6.29739e-08	4.66407e-08	6.14162e-12	1.21225e-06	3.68462e-06	1.63229e-06	Down
PBANKA_1355700	myosin A	MyoA	-0.923695	-0.940562	-0.722499	4.31597e-08	2.47589e-08	4.04362e-07	1.6671e-06	1.93119e-06	3.94253e-06	2.51361e-06	Down
PBANKA_1464400	conserved Plasmodium protein, unknown function	N/A	-0.968836	-0.753532	-0.780341	1.3692e-08	3.00368e-07	9.78876e-05	5.54524e-07	4.00491e-06	0.000763523	0.000256027	Down
PBANKA_1113300	deoxyribodipyrimidine photo-lyase, putative	N/A	-0.977675	-0.907206	-1.05	6.86856e-13	2.25928e-09	1.45287e-08	1.45957e-11	5.79882e-08	2.83309e-07	1.1377e-07	Down
PBANKA_1403900	AAR2 protein, putative	N/A	-1.00337	-0.628497	-0.916662	1.5316e-13	3.15826e-05	1.69371e-06	6.50932e-12	0.000884313	1.88727e-05	0.000301062	Down
PBANKA_1350200	conserved Plasmodium protein, unknown function	N/A	-1.01151	-0.959375	-1.01606	2.57403e-09	3.30025e-08	1.25596e-08	2.08496e-07	2.5742e-06	2.54331e-07	1.01234e-06	Down
PBANKA_0720700	regulator of chromosome condensation, putative	N/A	-1.02944	-0.900068	-0.961085	1.69324e-08	1.13704e-07	4.63342e-12	3.38648e-07	4.43444e-06	1.9692e-10	1.59109e-06	Down
PBANKA_1402500	condensin complex subunit 2, putative	CAPH	-1.04874	-1.00059	-0.858202	2.10406e-12	2.44301e-08	2.03478e-09	1.66221e-10	4.94709e-07	3.96782e-08	1.78185e-07	Down
PBANKA_1224500	Dpy-19-like C-mannosyltransferase, putative	DPY19	-1.05586	-0.951474	-1.01726	3.17217e-11	2.03599e-07	2.04088e-13	1.26887e-09	5.22572e-06	1.73475e-11	1.74234e-06	Down	female
PBANKA_0108800	histone H3, putative	H3	-1.06454	-1.02851	-1.02475	1.88229e-12	8.47238e-12	3.79924e-08	4.8312e-11	3.26187e-10	5.92682e-07	1.97685e-07	Down	share
PBANKA_1117100	histone H3 variant, putative	H3.3	-1.08547	-0.962541	-1.05234	1.97031e-09	1.60317e-08	2.8192e-18	5.25415e-08	6.49284e-07	2.17079e-16	2.33942e-07	Down	share
PBANKA_0714000	meiotic recombination protein DMC1	DMC1	-1.09588	-1.09818	-1.02338	4.85109e-12	5.44226e-11	9.55328e-09	3.88087e-10	4.40823e-09	2.54331e-07	8.63757e-08	Down
PBANKA_1211200	conserved Plasmodium protein, unknown function	N/A	-1.13323	-0.973909	-0.667227	4.14402e-17	9.72344e-08	5.18712e-08	3.52242e-15	3.74353e-06	1.21033e-06	1.65128e-06	Down
PBANKA_0707700	PhIL1-interacting candidate PIC2, putative	N/A	-1.26434	-1.2002	-1.27599	8.53336e-13	8.61632e-18	7.49778e-13	6.82669e-11	6.28992e-16	1.94942e-11	2.92539e-11	Down
PBANKA_0836800	erythrocyte membrane associated protein 1	EMAP1	-1.2787	-1.35813	-1.23221	4.10989e-19	8.77828e-13	1.43441e-12	3.20571e-17	3.33575e-11	3.77728e-11	2.37101e-11	Down
PBANKA_0719500	conserved Plasmodium protein, unknown function	N/A	-1.2996	-1.38377	-1.37384	1.38492e-18	3.31105e-13	6.37543e-16	1.06639e-16	2.5164e-11	2.51829e-14	8.39643e-12	Down
PBANKA_1303600	leucine carboxyl methyltransferase, putative	N/A	-1.45129	-1.44685	-1.50269	5.35931e-33	1.58288e-18	1.46544e-25	4.01948e-31	6.41067e-17	1.14305e-23	2.13689e-17	Down
PBANKA_1015000	ribosomal protein L15, mitochondrial, putative	N/A	-1.47994	-1.45979	-1.46845	2.97455e-19	3.33025e-23	2.75147e-17	7.83298e-18	1.3321e-21	1.07307e-15	3.60303e-16	Down	female
PBANKA_1239700	S-adenosyl-L-methionine-dependent tRNA 4-demethylwyosine synthase, putative	TYW1	-1.61142	-1.17591	-1.40018	3.81798e-32	1.39881e-10	1.35785e-16	2.86349e-30	1.00714e-08	1.07271e-14	3.35715e-09	Down
PBANKA_1418500	TBC domain protein, putative	N/A	-1.66672	-1.59175	-1.55396	1.79779e-24	1.90956e-20	6.80339e-20	7.10128e-23	1.56584e-18	5.51074e-18	2.35888e-18	Down
PBANKA_0313600	conserved Plasmodium protein, unknown function	N/A	-2.43278	-2.44934	-2.34102	5.95292e-60	5.79988e-58	5.22376e-63	4.7028e-58	4.69791e-56	2.03727e-61	1.58165e-56	Down	male

## Sheet: S2D Table
S2 Table. D. GO analysis of significant dysregulated proteins in Δpbpp6 parasites compared to WT. Related to S7E Fig.
ID	Name	Bgd count	Result count	Result gene list	Pct of bgd	Fold enrichment	Odds ratio	p-value	adjusted P-value	Regulated type
GO:0005840	ribosome	167	16	PBANKA_0307000,PBANKA_0405400,PBANKA_0407700,PBANKA_0410600,PBANKA_0414600,PBANKA_0803400,PBANKA_0905000,PBANKA_0943600,PBANKA_1019500,PBANKA_1028400,PBANKA_1201900,PBANKA_1229200,PBANKA_1231800,PBANKA_1329300,PBANKA_1338600,PBANKA_1406800,	9.6	2.45	2.8	0.000676958	0.0105605	up
GO:0000502	proteasome complex	39	6	PBANKA_0808200,PBANKA_0832600,PBANKA_1222900,PBANKA_1223100,PBANKA_1233100,PBANKA_1301400,	15.4	3.93	4.61	0.00363692	0.0349454	up
GO:0003735	structural constituent of ribosome	143	16	PBANKA_0307000,PBANKA_0405400,PBANKA_0407700,PBANKA_0410600,PBANKA_0414600,PBANKA_0803400,PBANKA_0905000,PBANKA_0943600,PBANKA_1019500,PBANKA_1028400,PBANKA_1201900,PBANKA_1229200,PBANKA_1231800,PBANKA_1329300,PBANKA_1338600,PBANKA_1406800,	11.2	2.86	3.35	0.000112088	0.00709998	up
GO:0043167	ion binding	751	46	PBANKA_0100800,PBANKA_0105500,PBANKA_0107300,PBANKA_0107400,PBANKA_0203800,PBANKA_0302300,PBANKA_0310900,PBANKA_0406500,PBANKA_0414100,PBANKA_0414800,PBANKA_0522700,PBANKA_0611600,PBANKA_0615200,PBANKA_0713900,PBANKA_0803400,PBANKA_0804300,PBANKA_0805700,PBANKA_0824700,PBANKA_0833100,PBANKA_0925400,PBANKA_0933700,PBANKA_1010600,PBANKA_1024900,PBANKA_1104300,PBANKA_1109200,PBANKA_1110500,PBANKA_11…	6.1	1.56	1.89	0.000599961	0.0194559	up
GO:0030554	adenyl nucleotide binding	393	27	PBANKA_0107300,PBANKA_0203800,PBANKA_0310900,PBANKA_0406500,PBANKA_0611600,PBANKA_0615200,PBANKA_0713900,PBANKA_0804300,PBANKA_0805700,PBANKA_0925400,PBANKA_0933700,PBANKA_1024900,PBANKA_1109200,PBANKA_1111800,PBANKA_1132600,PBANKA_1134100,PBANKA_1143600,PBANKA_1213600,PBANKA_1217700,PBANKA_1218200,PBANKA_1219300,PBANKA_1346600,PBANKA_1350900,PBANKA_1402600,PBANKA_1415600,PBANKA_1427500,PBANKA_14…	6.9	1.75	2	0.00219541	0.0453053	up
GO:0006457	protein folding	51	12	PBANKA_0107300,PBANKA_0310900,PBANKA_0406500,PBANKA_0805700,PBANKA_0920100,PBANKA_0932200,PBANKA_1134100,PBANKA_1218200,PBANKA_1219300,PBANKA_1302800,PBANKA_1317400,PBANKA_1444100,	23.5	6.01	8.15	3.49594e-07	0.000165358	up
GO:1901564	organonitrogen compound metabolic process	704	52	PBANKA_0107400,PBANKA_0203800,PBANKA_0302300,PBANKA_0305100,PBANKA_0307000,PBANKA_0405400,PBANKA_0407700,PBANKA_0410600,PBANKA_0414600,PBANKA_0414800,PBANKA_0603200,PBANKA_0615200,PBANKA_0713300,PBANKA_0803400,PBANKA_0808200,PBANKA_0832600,PBANKA_0833100,PBANKA_0905000,PBANKA_0905600,PBANKA_0928100,PBANKA_0931800,PBANKA_0932200,PBANKA_0933700,PBANKA_0943600,PBANKA_1008800,PBANKA_1010600,PBANKA_10…	7.4	1.89	2.5	7.81808e-07	0.000184897	up
GO:0043604	amide biosynthetic process	238	25	PBANKA_0203800,PBANKA_0307000,PBANKA_0405400,PBANKA_0407700,PBANKA_0410600,PBANKA_0414600,PBANKA_0603200,PBANKA_0803400,PBANKA_0905000,PBANKA_0905600,PBANKA_0943600,PBANKA_1019500,PBANKA_1028400,PBANKA_1109200,PBANKA_1111800,PBANKA_1143600,PBANKA_1201900,PBANKA_1213600,PBANKA_1218900,PBANKA_1229200,PBANKA_1231800,PBANKA_1329300,PBANKA_1338600,PBANKA_1346600,PBANKA_1406800,	10.5	2.68	3.28	3.44597e-06	0.000407486	up
GO:0016021	integral component of membrane	1188	68	PBANKA_0100400,PBANKA_0102000,PBANKA_0109300,PBANKA_0208900,PBANKA_0214600,PBANKA_0214800,PBANKA_0302500,PBANKA_0316600,PBANKA_0408300,PBANKA_0414400,PBANKA_0520900,PBANKA_0523700,PBANKA_0524100,PBANKA_0615900,PBANKA_0709800,PBANKA_0712200,PBANKA_0719500,PBANKA_0722801,PBANKA_0802000,PBANKA_0817400,PBANKA_0819000,PBANKA_0831000,PBANKA_0834100,PBANKA_0836400,PBANKA_0912700,PBANKA_0915000,PBANKA_09…	5.7	1.5	2.05	3.16623e-05	0.000634374	Down
GO:0022857	transmembrane transporter activity	99	12	PBANKA_0302500,PBANKA_0414400,PBANKA_0915600,PBANKA_1218800,PBANKA_1219200,PBANKA_1219500,PBANKA_1234000,PBANKA_1237800,PBANKA_1238600,PBANKA_1244600,PBANKA_1320500,PBANKA_1360100,	12.1	3.18	3.72	0.000308413	0.0184277	Down
