# Supplementary material for: Loss of serine/threonine protein phosphatase 6 severely impairs sexual stage development in malaria parasite Plasmodium berghei
Source: PLoS Pathog. 2025 Jul 7;21(7):e1013318. doi: 10.1371/journal.ppat.1013318 (PMC12233266; doi:10.1371/journal.ppat.1013318)
Supplement: S3 Table — A. The putative TR genes identified in our study compared with sex-specific transcriptional regulation in P. falciparum [31]. B. The overlapped putative TR genes of female gametocytes identified in this study and previous reports in P. falciparum [31] and P. berghei [30]. (XLSX) [file ppat.1013318.s012.xlsx]

## Sheet: S3A Table
S3 Table.The putative translationally repressed (TR) analysis of Δpbpp6 and WT P. berghei gametocytes. A.The putative TR genes identified in our study compared with sex-specific transcriptional regulation in P. falciparum (Edwin et al., 2016).
Gender	Total	Gene ID	Pf orthologue Gene	Product Description	Input ID	Computed GO Components	Computed GO Functions	Computed GO Processes	Computed GO Process IDs	Computed GO Function IDs	Computed GO Component IDs
Female bias	502	PBANKA_0101700	PF3D7_0602900	conserved Plasmodium protein, unknown function	PBANKA_010170	N/A	N/A	N/A	N/A	N/A	N/A
		PBANKA_0103700	PF3D7_0604900	conserved Plasmodium protein, unknown function	PBANKA_010370	N/A	N/A	N/A	N/A	N/A	N/A
		PBANKA_0103800	PF3D7_0605000	50S ribosomal protein L24, putative	PBANKA_010380	ribosome	RNA binding;structural constituent of ribosome	translation	GO:0006412	GO:0003723;GO:0003735	GO:0005840
		PBANKA_0105000	PF3D7_0606200	ubiquitin-conjugating enzyme E2 PEX4, putative	PBANKA_010500	N/A	N/A	N/A	N/A	N/A	N/A
		PBANKA_0105100	PF3D7_0606400	conserved Plasmodium protein, unknown function	PBANKA_010510	N/A	N/A	N/A	N/A	N/A	N/A
		PBANKA_0106600	PF3D7_0608000	diphthine methyltransferase, putative	PBANKA_010660	N/A	methyltransferase activity;protein binding	methylation	GO:0032259	GO:0008168;GO:0005515	N/A
		PBANKA_0107700	PF3D7_0609100	zinc transporter ZIP1	PBANKA_010770	integral component of membrane;membrane	metal ion transmembrane transporter activity	metal ion transport;transmembrane transport	GO:0030001;GO:0055085	GO:0046873	GO:0016021;GO:0016020
		PBANKA_0108500	PF3D7_0610000	ribosomal protein L19, mitochondrial, putative	PBANKA_010850	ribosome	structural constituent of ribosome	translation	GO:0006412	GO:0003735	GO:0005840
		PBANKA_0109400	PF3D7_0611100	succinate dehydrogenase subunit 3, putative	PBANKA_010940	integral component of membrane	N/A	N/A	N/A	N/A	GO:0016021
		PBANKA_0109500	PF3D7_0611200	AP2 domain transcription factor AP2-EXP2, putative	PBANKA_010950	nucleus	DNA binding;DNA-binding transcription factor activity	regulation of transcription, DNA-templated	GO:0006355	GO:0003677;GO:0003700	GO:0005634
		PBANKA_0110300	PF3D7_0612000	conserved Plasmodium protein, unknown function	PBANKA_011030	integral component of membrane	N/A	N/A	N/A	N/A	GO:0016021
		PBANKA_0110900	PF3D7_0612600	cytoplasmic tRNA 2-thiolation protein 1, putative	PBANKA_011090	cytoplasm	nucleotidyltransferase activity;tRNA binding	protein urmylation;tRNA processing;tRNA thio-modification;tRNA wobble uridine modification	GO:0032447;GO:0008033;GO:0034227;GO:0002098	GO:0016779;GO:0000049	GO:0005737
		PBANKA_0111700	PF3D7_0613400	50S ribosomal protein L18, apicoplast, putative	PBANKA_011170	ribosome	structural constituent of ribosome	translation	GO:0006412	GO:0003735	GO:0005840
		PBANKA_0203900	PF3D7_0109700	rRNA biogenesis protein RRP36, putative	PBANKA_020390	nucleolus	N/A	cleavage involved in rRNA processing	GO:0000469	N/A	GO:0005730
		PBANKA_0204000	PF3D7_0109600	cold-shock protein, putative	PBANKA_020400	N/A	nucleic acid binding	N/A	N/A	GO:0003676	N/A
		PBANKA_0204300	null	elongation of fatty acids protein, putative, pseudogene	PBANKA_020430	N/A	N/A	N/A	N/A	N/A	N/A
		PBANKA_0204900	PF3D7_0108600	DnaJ domain-containing protein, putative	PBANKA_020490	integral component of membrane	N/A	N/A	N/A	N/A	GO:0016021
		PBANKA_0205100	PF3D7_0108400	mitochondrial carrier protein, putative	PBANKA_020510	integral component of membrane	ATP transmembrane transporter activity	transmembrane transport	GO:0055085	GO:0005347	GO:0016021
		PBANKA_0205500	PF3D7_0107900	conserved Plasmodium protein, unknown function	PBANKA_020550	N/A	N/A	N/A	N/A	N/A	N/A
		PBANKA_0207400	PF3D7_0105900	3'-5' exonuclease, putative	PBANKA_020740	N/A	3'-5' exonuclease activity;nucleic acid binding	nucleobase-containing compound metabolic process	GO:0006139	GO:0008408;GO:0003676	N/A
		PBANKA_0207800	PF3D7_0105500	conserved protein, unknown function	PBANKA_020780	N/A	N/A	N/A	N/A	N/A	N/A
		PBANKA_0208700	PF3D7_0104400	4-hydroxy-3-methylbut-2-enyl diphosphate reductase, putative	PBANKA_020870	integral component of membrane	4 iron, 4 sulfur cluster binding;4-hydroxy-3-methylbut-2-en-1-yl diphosphate reductase activity;metal ion binding;methyltransferase activity;nucleic acid binding	dimethylallyl diphosphate biosynthetic process;isopentenyl diphosphate biosynthetic process, methylerythritol 4-phosphate pathway;methylation	GO:0050992;GO:0019288;GO:0032259	GO:0051539;GO:0051745;GO:0046872;GO:0008168;GO:0003676	GO:0016021
		PBANKA_0209300	PF3D7_0103800	actin-related protein ARP1	PBANKA_020930	N/A	N/A	N/A	N/A	N/A	N/A
		PBANKA_0210800	PF3D7_0726700	conserved Plasmodium protein, unknown function	PBANKA_021080	N/A	N/A	N/A	N/A	N/A	N/A
		PBANKA_0212400	PF3D7_0728300	conserved protein, unknown function	PBANKA_021240	N/A	N/A	N/A	N/A	N/A	N/A
		PBANKA_0212800	PF3D7_0728700	alpha/beta hydrolase, putative	PBANKA_021280	N/A	hydrolase activity	N/A	N/A	GO:0016787	N/A
		PBANKA_0212800	PF3D7_0728700	alpha/beta hydrolase, putative	PBANKA_021280	N/A	N/A	N/A	N/A	N/A	N/A
		PBANKA_0213700	PF3D7_0729600	COX assembly mitochondrial protein, putative	PBANKA_021370	mitochondrion	N/A	N/A	N/A	N/A	GO:0005739
		PBANKA_0214100	PF3D7_0730000	conserved protein, unknown function	PBANKA_021410	integral component of membrane	N/A	N/A	N/A	N/A	GO:0016021
		PBANKA_0214200	PF3D7_0730100	tRNA pseudouridine synthase D, putative	PBANKA_021420	N/A	RNA binding;pseudouridine synthase activity	RNA modification;pseudouridine synthesis	GO:0009451;GO:0001522	GO:0003723;GO:0009982	N/A
		PBANKA_0214500	PF3D7_0730400	IMP1-like protein, putative	PBANKA_021450	N/A	N/A	N/A	N/A	N/A	N/A
		PBANKA_0301200	PF3D7_0203300	ERCC1 nucleotide excision repair protein, putative	PBANKA_030120	nucleus	damaged DNA binding;endonuclease activity;nuclease activity	DNA repair	GO:0006281	GO:0003684;GO:0004519;GO:0004518	GO:0005634
		PBANKA_0302700	PF3D7_0204900	2-methoxy-6-polyprenyl-1,4-benzoquinol methylase, mitochondrial, putative	PBANKA_030270	extrinsic component of mitochondrial inner membrane	2-octaprenyl-6-methoxy-1,4-benzoquinone methylase activity;methyltransferase activity	methylation;ubiquinone biosynthetic process	GO:0032259;GO:0006744	GO:0043333;GO:0008168	GO:0031314
		PBANKA_0303500	PF3D7_0205800	PH domain-containing protein, putative	PBANKA_030350	N/A	N/A	N/A	N/A	N/A	N/A
		PBANKA_0304400	null	merozoite surface protein 4/5	PBANKA_030440	integral component of membrane	N/A	N/A	N/A	N/A	GO:0016021
		PBANKA_0306900	PF3D7_0210000	Sec61-gamma subunit of protein translocation complex, putative	PBANKA_030690	endoplasmic reticulum membrane;integral component of membrane;membrane	P-P-bond-hydrolysis-driven protein transmembrane transporter activity	intracellular protein transport;protein targeting;protein transport	GO:0006886;GO:0006605;GO:0015031	GO:0015450	GO:0005789;GO:0016021;GO:0016020
		PBANKA_0307200	PF3D7_0210300 PF3D7_0926400	monocarboxylate transporter, putative	PBANKA_030720	integral component of membrane	transmembrane transporter activity	transmembrane transport	GO:0055085	GO:0022857	GO:0016021
		PBANKA_0307300	PF3D7_0210400	50S ribosomal protein L33, putative	PBANKA_030730	ribosome	structural constituent of ribosome	translation	GO:0006412	GO:0003735	GO:0005840
		PBANKA_0307500	PF3D7_0210600 PF3D7_0405200	protein CERLI1, putative	PBANKA_030750	N/A	N/A	N/A	N/A	N/A	N/A
		PBANKA_0307600	PF3D7_0210700 PF3D7_1432000	syntaxin, putative	PBANKA_030760	integral component of membrane;membrane	N/A	vesicle-mediated transport	GO:0016192	N/A	GO:0016021;GO:0016020
		PBANKA_0309600	PF3D7_0212700	SRR1-like protein	PBANKA_030960	N/A	N/A	N/A	N/A	N/A	N/A
		PBANKA_0309900	PF3D7_0213000	conserved protein, unknown function	PBANKA_030990	integral component of membrane	N/A	N/A	N/A	N/A	GO:0016021
		PBANKA_0311200	PF3D7_0214400	conserved protein, unknown function	PBANKA_031120	N/A	N/A	ribosomal small subunit biogenesis	GO:0042274	N/A	N/A
		PBANKA_0312000	PF3D7_0215200	conserved Plasmodium protein, unknown function	PBANKA_031200	N/A	N/A	N/A	N/A	N/A	N/A
		PBANKA_0314400	PF3D7_0217700	E2F-associated phosphoprotein, putative	PBANKA_031440	N/A	N/A	N/A	N/A	N/A	N/A
		PBANKA_0314800	PF3D7_0218100	conserved protein, unknown function	PBANKA_031480	integral component of membrane	N/A	N/A	N/A	N/A	GO:0016021
		PBANKA_0315500	null	saccharopine dehydrogenase, putative, pseudogene	PBANKA_031550	N/A	N/A	N/A	N/A	N/A	N/A
		PBANKA_0315700	PF3D7_0219300	conserved Plasmodium protein, unknown function	PBANKA_031570	integral component of membrane	N/A	N/A	N/A	N/A	GO:0016021
		PBANKA_0315900	PF3D7_0219500 PF3D7_1227900 PF3D7_1228500	pseudouridine synthase, putative	PBANKA_031590	integral component of membrane	RNA binding;intramolecular transferase activity;pseudouridine synthase activity	RNA modification;pseudouridine synthesis	GO:0009451;GO:0001522	GO:0003723;GO:0016866;GO:0009982	GO:0016021
		PBANKA_0402500	PF3D7_0303900	phosphatidylethanolamine-binding protein, putative	PBANKA_040250	N/A	N/A	N/A	N/A	N/A	N/A
		PBANKA_0402600	PF3D7_0304000 PF3D7_1141900	inner membrane complex protein 1a	PBANKA_040260	N/A	N/A	N/A	N/A	N/A	N/A
		PBANKA_0403200	null	circumsporozoite (CS) protein	PBANKA_040320	cell surface;integral component of membrane	N/A	N/A	N/A	N/A	GO:0009986;GO:0016021
		PBANKA_0403500	PF3D7_0305000	elongation factor (EF-TS), putative	PBANKA_040350	mitochondrion	protein binding;translation elongation factor activity	translational elongation	GO:0006414	GO:0005515;GO:0003746	GO:0005739
		PBANKA_0404100	PF3D7_0305600	DNA-(apurinic or apyrimidinic site) endonuclease, putative	PBANKA_040410	N/A	lyase activity;metal ion binding;nuclease activity	DNA repair	GO:0006281	GO:0016829;GO:0046872;GO:0004518	N/A
		PBANKA_0407000	PF3D7_0308800	conserved protein, unknown function	PBANKA_040700	N/A	N/A	N/A	N/A	N/A	N/A
		PBANKA_0408100	PF3D7_0310000	50S ribosomal protein L9, apicoplast, putative	PBANKA_040810	apicoplast;ribosome	N/A	N/A	N/A	N/A	GO:0020011;GO:0005840
		PBANKA_0408900	null	conserved Plasmodium protein, unknown function	PBANKA_040890	N/A	N/A	N/A	N/A	N/A	N/A
		PBANKA_0409500	PF3D7_0311500	conserved protein, unknown function	PBANKA_040950	integral component of membrane	N/A	N/A	N/A	N/A	GO:0016021
		PBANKA_0410000	PF3D7_0312000	conserved protein, unknown function	PBANKA_041000	N/A	N/A	N/A	N/A	N/A	N/A
		PBANKA_0410900	PF3D7_0313200	conserved protein, unknown function	PBANKA_041090	N/A	N/A	N/A	N/A	N/A	N/A
		PBANKA_0411000	PF3D7_0313300	YGGT family protein, putative	PBANKA_041100	membrane	N/A	N/A	N/A	N/A	GO:0016020
		PBANKA_0411100	PF3D7_0313400	conserved Plasmodium protein, unknown function	PBANKA_041110	N/A	ATP binding;ATPase activity	N/A	N/A	GO:0005524;GO:0016887	N/A
		PBANKA_0413500	PF3D7_0315700	conserved Plasmodium protein, unknown function	PBANKA_041350	integral component of membrane	N/A	N/A	N/A	N/A	GO:0016021
		PBANKA_0413900	PF3D7_0316100	ribosomal protein L27, mitochondrial, putative	PBANKA_041390	ribosome	structural constituent of ribosome	translation	GO:0006412	GO:0003735	GO:0005840
		PBANKA_0415900	PF3D7_0905500	conserved protein, unknown function	PBANKA_041590	integral component of membrane	N/A	N/A	N/A	N/A	GO:0016021
		PBANKA_0417000	PF3D7_0904400	signal peptidase complex subunit 3, putative	PBANKA_041700	integral component of membrane;signal peptidase complex	peptidase activity	signal peptide processing	GO:0006465	GO:0008233	GO:0016021;GO:0005787
		PBANKA_0501600	PF3D7_1017300	golgi re-assembly stacking protein, putative	PBANKA_050160	Golgi apparatus;membrane	protein binding	N/A	N/A	GO:0005515	GO:0005794;GO:0016020
		PBANKA_0501700	PF3D7_1017400	phosphomannomutase, putative	PBANKA_050170	cytoplasm	phosphomannomutase activity	GDP-mannose biosynthetic process	GO:0009298	GO:0004615	GO:0005737
		PBANKA_0501800	PF3D7_1017500	myosin essential light chain ELC, putative	PBANKA_050180	N/A	N/A	N/A	N/A	N/A	N/A
		PBANKA_0503400	PF3D7_1019200	conserved Plasmodium protein, unknown function	PBANKA_050340	N/A	N/A	N/A	N/A	N/A	N/A
		PBANKA_0504100	PF3D7_1019900	autophagy-related protein 8	PBANKA_050410	membrane	N/A	autophagy	GO:0006914	N/A	GO:0016020
		PBANKA_0505200	PF3D7_1021000	conserved protein, unknown function	PBANKA_050520	N/A	N/A	N/A	N/A	N/A	N/A
		PBANKA_0505500	PF3D7_1021300	apicoplast integral membrane protein, putative	PBANKA_050550	integral component of membrane	N/A	N/A	N/A	N/A	GO:0016021
		PBANKA_0507500	PF3D7_1023300	conserved protein, unknown function	PBANKA_050750	integral component of membrane	N/A	N/A	N/A	N/A	GO:0016021
		PBANKA_0508800	PF3D7_1024600	RAP protein, putative	PBANKA_050880	N/A	N/A	N/A	N/A	N/A	N/A
		PBANKA_0510300	PF3D7_1026100	conserved Plasmodium protein, unknown function	PBANKA_051030	N/A	N/A	N/A	N/A	N/A	N/A
		PBANKA_0511500	PF3D7_1027400	DNA-directed RNA polymerase II subunit RPB7, putative	PBANKA_051150	N/A	DNA-directed 5'-3' RNA polymerase activity;nucleic acid binding	transcription, DNA-templated	GO:0006351	GO:0003899;GO:0003676	N/A
		PBANKA_0511700	PF3D7_1027600 PF3D7_1217100	meiotic recombination protein SPO11-2, putative	PBANKA_051170	chromosome	ATP binding;DNA binding;catalytic activity;endodeoxyribonuclease activity, producing 3'-phosphomonoesters;metal ion binding	DNA catabolic process, endonucleolytic;DNA metabolic process	GO:0000737;GO:0006259	GO:0005524;GO:0003677;GO:0003824;GO:0016889;GO:0046872	GO:0005694
		PBANKA_0512000	PF3D7_1027900	palmitoyltransferase DHHC10	PBANKA_051200	integral component of membrane	palmitoyltransferase activity;protein-cysteine S-palmitoyltransferase activity	N/A	N/A	GO:0016409;GO:0019706	GO:0016021
		PBANKA_0512300	PF3D7_1028200	RING zinc finger protein, putative	PBANKA_051230	integral component of membrane	N/A	N/A	N/A	N/A	GO:0016021
		PBANKA_0512900	PF3D7_1028800	conserved protein, unknown function	PBANKA_051290	integral component of membrane	N/A	N/A	N/A	N/A	GO:0016021
		PBANKA_0513400	PF3D7_1029400	LEM3/CDC50 family protein, putative	PBANKA_051340	integral component of membrane;membrane	N/A	N/A	N/A	N/A	GO:0016021;GO:0016020
		PBANKA_0514000	PF3D7_1030000	transcription elongation factor SPT4, putative	PBANKA_051400	nucleus	translation elongation factor activity;zinc ion binding	positive regulation of DNA-templated transcription, elongation;regulation of transcription, DNA-templated	GO:0032786;GO:0006355	GO:0003746;GO:0008270	GO:0005634
		PBANKA_0514200	PF3D7_1030200	claudin-like apicomplexan microneme protein, putative	PBANKA_051420	integral component of membrane	N/A	N/A	N/A	N/A	GO:0016021
		PBANKA_0514700	PF3D7_1030700	RNA methyltransferase, putative	PBANKA_051470	N/A	RNA binding;RNA methyltransferase activity	RNA processing	GO:0006396	GO:0003723;GO:0008173	N/A
		PBANKA_0514900	PF3D7_1030900 PF3D7_1031000	ookinete surface protein P28	PBANKA_051490	anchored component of membrane;cell surface;integral component of membrane;membrane;plasma membrane	N/A	N/A	N/A	N/A	GO:0031225;GO:0009986;GO:0016021;GO:0016020;GO:0005886
		PBANKA_0515000	PF3D7_1031000 PF3D7_1030900	ookinete surface protein P25	PBANKA_051500	cell surface;integral component of membrane;membrane	N/A	N/A	N/A	N/A	GO:0009986;GO:0016021;GO:0016020
		PBANKA_0515200	PF3D7_1031200	MORN repeat-containing protein 1, putative	PBANKA_051520	N/A	N/A	N/A	N/A	N/A	N/A
		PBANKA_0515600	PF3D7_1031800	conserved protein, unknown function	PBANKA_051560	N/A	N/A	N/A	N/A	N/A	N/A
		PBANKA_0515800	PF3D7_1032000	ribosome maturation factor RimM, putative	PBANKA_051580	N/A	nucleic acid binding	rRNA processing	GO:0006364	GO:0003676	N/A
		PBANKA_0516000	PF3D7_1032200	conserved Plasmodium protein, unknown function	PBANKA_051600	N/A	N/A	N/A	N/A	N/A	N/A
		PBANKA_0516200	PF3D7_1032400	phosphatidylinositol N-acetylglucosaminyltransferase subunit A, putative	PBANKA_051620	N/A	transferase activity, transferring glycosyl groups	GPI anchor biosynthetic process	GO:0006506	GO:0016757	N/A
		PBANKA_0516900	PF3D7_1033100	S-adenosylmethionine decarboxylase/ornithine decarboxylase, putative	PBANKA_051690	N/A	adenosylmethionine decarboxylase activity;catalytic activity	S-adenosylmethioninamine biosynthetic process;polyamine biosynthetic process;spermidine biosynthetic process;spermine biosynthetic process	GO:0006557;GO:0006596;GO:0008295;GO:0006597	GO:0004014;GO:0003824	N/A
		PBANKA_0517300	PF3D7_1033500	WD repeat-containing protein 70, putative	PBANKA_051730	N/A	protein binding	N/A	N/A	GO:0005515	N/A
		PBANKA_0517900	PF3D7_1034100	conserved protein, unknown function	PBANKA_051790	N/A	N/A	N/A	N/A	N/A	N/A
		PBANKA_0518000	PF3D7_1034200	ribosomal protein L27, putative	PBANKA_051800	ribosome	structural constituent of ribosome	translation	GO:0006412	GO:0003735	GO:0005840
		PBANKA_0520100	PF3D7_1037200	conserved Plasmodium protein, unknown function	PBANKA_052010	N/A	N/A	N/A	N/A	N/A	N/A
		PBANKA_0521600	PF3D7_0420200	holo-[acyl-carrier-protein] synthase, putative	PBANKA_052160	N/A	holo-[acyl-carrier-protein] synthase activity;magnesium ion binding;metalloendopeptidase activity	fatty acid biosynthetic process;rRNA processing	GO:0006633;GO:0006364	GO:0008897;GO:0000287;GO:0004222	N/A
		PBANKA_0521800	PF3D7_0420400 PF3D7_0208600	ribosome-recycling factor, putative	PBANKA_052180	N/A	N/A	translation	GO:0006412	N/A	N/A
		PBANKA_0522300	PF3D7_0421900	conserved Plasmodium protein, unknown function	PBANKA_052230	integral component of membrane	N/A	N/A	N/A	N/A	GO:0016021
		PBANKA_0523200	PF3D7_0422800	serpentine receptor 12, putative	PBANKA_052320	integral component of membrane	N/A	G protein-coupled receptor signaling pathway;response to pheromone	GO:0007186;GO:0019236	N/A	GO:0016021
		PBANKA_0523400	PF3D7_0215600	conserved Plasmodium protein, unknown function	PBANKA_052340	N/A	N/A	N/A	N/A	N/A	N/A
		PBANKA_0523800	null	apical asparagine-rich protein AARP, putative	PBANKA_052380	N/A	N/A	N/A	N/A	N/A	N/A
		PBANKA_0600800	PF3D7_1201800	cytochrome c oxidase assembly protein COX19, putative	PBANKA_060080	N/A	N/A	N/A	N/A	N/A	N/A
		PBANKA_0601800	PF3D7_1202800	DNA/RNA-binding protein, putative	PBANKA_060180	N/A	nucleic acid binding	N/A	N/A	GO:0003676	N/A
		PBANKA_0602100	null	conserved Plasmodium protein, unknown function	PBANKA_060210	N/A	N/A	N/A	N/A	N/A	N/A
		PBANKA_0602200	PF3D7_1203200	signal recognition particle subunit SRP14, putative	PBANKA_060220	signal recognition particle;signal recognition particle, endoplasmic reticulum targeting	7S RNA binding;endoplasmic reticulum signal peptide binding	SRP-dependent cotranslational protein targeting to membrane	GO:0006614	GO:0008312;GO:0030942	GO:0048500;GO:0005786
		PBANKA_0602600	PF3D7_1203600 PF3D7_1224600	cytochrome c1 heme lyase	PBANKA_060260	mitochondrial inner membrane;mitochondrion	holocytochrome-c synthase activity;metal ion binding	N/A	N/A	GO:0004408;GO:0046872	GO:0005743;GO:0005739
		PBANKA_0603300	PF3D7_1204400	sexual stage-specific protein G37	PBANKA_060330	integral component of membrane	N/A	N/A	N/A	N/A	GO:0016021
		PBANKA_0603600	PF3D7_1204700	conserved protein, unknown function	PBANKA_060360	N/A	N/A	N/A	N/A	N/A	N/A
		PBANKA_0604000	PF3D7_1205300	conserved Plasmodium protein, unknown function	PBANKA_060400	N/A	N/A	N/A	N/A	N/A	N/A
		PBANKA_0605800	PF3D7_1207300	LIMP protein	PBANKA_060580	N/A	N/A	N/A	N/A	N/A	N/A
		PBANKA_0606200	PF3D7_1207700	41-3 protein, putative	PBANKA_060620	N/A	N/A	N/A	N/A	N/A	N/A
		PBANKA_0606800	PF3D7_1208300	acyl carrier protein, mitochondrial, putative	PBANKA_060680	N/A	N/A	N/A	N/A	N/A	N/A
		PBANKA_0607300	PF3D7_1208800	zinc finger protein, putative	PBANKA_060730	integral component of membrane	N/A	N/A	N/A	N/A	GO:0016021
		PBANKA_0607500	PF3D7_1209000	mago-binding protein, putative	PBANKA_060750	cytoplasm;nucleus	N/A	exon-exon junction complex disassembly	GO:1903259	N/A	GO:0005737;GO:0005634
		PBANKA_0608500	PF3D7_1210100	SNARE protein, putative	PBANKA_060850	integral component of membrane;membrane	N/A	vesicle-mediated transport	GO:0016192	N/A	GO:0016021;GO:0016020
		PBANKA_0611300	PF3D7_1437500	conserved Plasmodium protein, unknown function	PBANKA_061130	integral component of membrane	N/A	N/A	N/A	N/A	GO:0016021
		PBANKA_0611700	PF3D7_1437100	conserved protein, unknown function	PBANKA_061170	integral component of membrane	N/A	N/A	N/A	N/A	GO:0016021
		PBANKA_0612400	null	conserved Plasmodium protein, unknown function	PBANKA_061240	N/A	N/A	N/A	N/A	N/A	N/A
		PBANKA_0613900	PF3D7_0716200	PDCD2 domain-containing protein, putative	PBANKA_061390	cytoplasm	N/A	N/A	N/A	N/A	GO:0005737
		PBANKA_0614100	PF3D7_0716400	transcription initiation factor IIA subunit 1, putative	PBANKA_061410	transcription factor TFIIA complex	translation initiation factor activity	transcription initiation from RNA polymerase II promoter	GO:0006367	GO:0003743	GO:0005672
		PBANKA_0614600	PF3D7_0716900	drug/metabolite transporter DMT2	PBANKA_061460	integral component of membrane	N/A	N/A	N/A	N/A	GO:0016021
		PBANKA_0614900	PF3D7_0717200	conserved Plasmodium protein, unknown function	PBANKA_061490	N/A	N/A	N/A	N/A	N/A	N/A
		PBANKA_0616400	PF3D7_0718800 PF3D7_0718900	conserved protein, unknown function	PBANKA_061640	integral component of membrane	N/A	N/A	N/A	N/A	GO:0016021
		PBANKA_0617600	PF3D7_0720100	pre-rRNA-processing protein ESF2, putative	PBANKA_061760	nucleolus	RNA binding;nucleic acid binding	N/A	N/A	GO:0003723;GO:0003676	GO:0005730
		PBANKA_0619400	PF3D7_0721900	V-type ATPase V0 subunit e, putative	PBANKA_061940	integral component of membrane;proton-transporting V-type ATPase, V0 domain	proton transmembrane transporter activity	proton transmembrane transport	GO:1902600	GO:0015078	GO:0016021;GO:0033179
		PBANKA_0619500	NULL	conserved Plasmodium protein, unknown function	PBANKA_061950	N/A	N/A	N/A	N/A	N/A	N/A
		PBANKA_0620000	PF3D7_0722500	pre-mRNA-splicing factor CWC15, putative	PBANKA_062000	spliceosomal complex	N/A	mRNA splicing, via spliceosome	GO:0000398	N/A	GO:0005681
		PBANKA_0620300	PF3D7_0722800	conserved protein, unknown function	PBANKA_062030	N/A	N/A	N/A	N/A	N/A	N/A
		PBANKA_0620400	PF3D7_0722900	conserved protein, unknown function	PBANKA_062040	N/A	N/A	N/A	N/A	N/A	N/A
		PBANKA_0620700	PF3D7_0723200	conserved Plasmodium protein, unknown function	PBANKA_062070	N/A	N/A	N/A	N/A	N/A	N/A
		PBANKA_0620800	PF3D7_0723300	conserved protein, unknown function	PBANKA_062080	N/A	N/A	N/A	N/A	N/A	N/A
		PBANKA_0621000	PF3D7_0723500	dynactin subunit 5, putative	PBANKA_062100	N/A	N/A	N/A	N/A	N/A	N/A
		PBANKA_0621100	PF3D7_0723600	proteasome assembly chaperone 4, putative	PBANKA_062110	proteasome complex	N/A	proteasome assembly	GO:0043248	N/A	GO:0000502
		PBANKA_0700800	PF3D7_1200900	Plasmodium exported protein (PHIST), unknown function	PBANKA_070080	N/A	N/A	N/A	N/A	N/A	N/A
		PBANKA_0701800	PF3D7_0828900	conserved protein, unknown function	PBANKA_070180	N/A	N/A	N/A	N/A	N/A	N/A
		PBANKA_0702700	PF3D7_0828000 PF3D7_1114100	rhomboid protease ROM3	PBANKA_070270	integral component of membrane	serine-type endopeptidase activity	proteolysis	GO:0006508	GO:0004252	GO:0016021
		PBANKA_0703300	PF3D7_0827400	conserved protein, unknown function	PBANKA_070330	N/A	N/A	N/A	N/A	N/A	N/A
		PBANKA_0704900	PF3D7_0825700	crystalloid-specific PH domain-containing protein, putative	PBANKA_070490	N/A	N/A	N/A	N/A	N/A	N/A
		PBANKA_0705100	PF3D7_0825500	protein KRI1, putative	PBANKA_070510	N/A	zinc ion binding	N/A	N/A	GO:0008270	N/A
		PBANKA_0705300	PF3D7_0825300	SAYSvFN domain-containing protein, putative	PBANKA_070530	integral component of membrane	N/A	N/A	N/A	N/A	GO:0016021
		PBANKA_0708800	PF3D7_0822000	ribosomal protein L4, mitochondrial, putative	PBANKA_070880	ribosome	structural constituent of ribosome	translation	GO:0006412	GO:0003735	GO:0005840
		PBANKA_0708900	PF3D7_0821900	conserved protein, unknown function	PBANKA_070890	N/A	N/A	N/A	N/A	N/A	N/A
		PBANKA_0709300	PF3D7_0821500	ribosomal RNA small subunit methyltransferase NEP1, putative	PBANKA_070930	N/A	methyltransferase activity;rRNA binding	methylation;ribosome biogenesis	GO:0032259;GO:0042254	GO:0008168;GO:0019843	N/A
		PBANKA_0709600	PF3D7_0821200	conserved protein, unknown function	PBANKA_070960	N/A	N/A	N/A	N/A	N/A	N/A
		PBANKA_0713200	PF3D7_0817600	conserved protein, unknown function	PBANKA_071320	N/A	N/A	N/A	N/A	N/A	N/A
		PBANKA_0714600	PF3D7_0816200	vacuolar protein sorting-associated protein 2, putative	PBANKA_071460	N/A	N/A	vacuolar transport	GO:0007034	N/A	N/A
		PBANKA_0715800	PF3D7_0413800	50S ribosomal protein L10, putative	PBANKA_071580	integral component of membrane;ribosome	N/A	ribosome biogenesis	GO:0042254	N/A	GO:0016021;GO:0005840
		PBANKA_0716300	PF3D7_0414300	Rab5-interacting protein, putative	PBANKA_071630	integral component of membrane	N/A	N/A	N/A	N/A	GO:0016021
		PBANKA_0716600	PF3D7_0414600	acylated pleckstrin-homology domain-containing protein, putative	PBANKA_071660	N/A	N/A	N/A	N/A	N/A	N/A
		PBANKA_0717100	PF3D7_0415100	conserved protein, unknown function	PBANKA_071710	N/A	N/A	N/A	N/A	N/A	N/A
		PBANKA_0720900	PF3D7_0418800	MOLO1 domain-containing protein, putative	PBANKA_072090	acetylcholine-gated channel complex	N/A	N/A	N/A	N/A	GO:0005892
		PBANKA_0721400	PF3D7_0419300	conserved Plasmodium protein, unknown function	PBANKA_072140	N/A	N/A	N/A	N/A	N/A	N/A
		PBANKA_0801000	PF3D7_0703300	conserved Plasmodium protein, unknown function	PBANKA_080100	N/A	N/A	N/A	N/A	N/A	N/A
		PBANKA_0802600	PF3D7_0704900	peptide chain release factor 2, putative	PBANKA_080260	N/A	translation release factor activity	translational termination	GO:0006415	GO:0003747	N/A
		PBANKA_0803500	PF3D7_0705900	ATP synthase subunit C, putative	PBANKA_080350	integral component of membrane;proton-transporting ATP synthase complex, coupling factor F(o);proton-transporting two-sector ATPase complex, proton-transporting domain	lipid binding;proton transmembrane transporter activity	ATP synthesis coupled proton transport;proton transmembrane transport	GO:0015986;GO:1902600	GO:0008289;GO:0015078	GO:0016021;GO:0045263;GO:0033177
		PBANKA_0805100	PF3D7_0707900	ribosomal protein S8e, putative	PBANKA_080510	nucleolus;ribosome	N/A	rRNA processing	GO:0006364	N/A	GO:0005730;GO:0005840
		PBANKA_0806200	PF3D7_0319100	E3 ubiquitin-protein ligase RBX1, putative	PBANKA_080620	N/A	zinc ion binding	N/A	N/A	GO:0008270	N/A
		PBANKA_0809200	PF3D7_0907800	ribosomal protein L35, apicoplast, putative	PBANKA_080920	ribosome	structural constituent of ribosome	translation	GO:0006412	GO:0003735	GO:0005840
		PBANKA_0809300	PF3D7_0907900	peptide deformylase, putative	PBANKA_080930	N/A	metal ion binding;peptide deformylase activity	translation	GO:0006412	GO:0046872;GO:0042586	N/A
		PBANKA_0809900	PF3D7_0908700	tRNA pseudouridine synthase, putative	PBANKA_080990	N/A	RNA binding;pseudouridine synthase activity;tRNA pseudouridine synthase activity	RNA modification;pseudouridine synthesis;tRNA processing	GO:0009451;GO:0001522;GO:0008033	GO:0003723;GO:0009982;GO:0106029	N/A
		PBANKA_0811700	PF3D7_0910600	SNARE protein, putative	PBANKA_081170	integral component of membrane	N/A	vesicle-mediated transport	GO:0016192	N/A	GO:0016021
		PBANKA_0812100	PF3D7_0911000	phosphatidylinositol N-acetylglucosaminyltransferase, putative	PBANKA_081210	integral component of membrane	phosphatidylinositol N-acetylglucosaminyltransferase activity	GPI anchor biosynthetic process	GO:0006506	GO:0017176	GO:0016021
		PBANKA_0812200	PF3D7_0911100	conserved protein, unknown function	PBANKA_081220	N/A	N/A	N/A	N/A	N/A	N/A
		PBANKA_0813300	PF3D7_0912200	conserved protein, unknown function	PBANKA_081330	integral component of membrane	N/A	N/A	N/A	N/A	GO:0016021
		PBANKA_0813700	PF3D7_0912700	conserved Plasmodium protein, unknown function	PBANKA_081370	N/A	N/A	N/A	N/A	N/A	N/A
		PBANKA_0814800	PF3D7_0913800	conserved Plasmodium protein, unknown function	PBANKA_081480	N/A	N/A	N/A	N/A	N/A	N/A
		PBANKA_0816800	PF3D7_0915800	glycolipid transfer protein, putative	PBANKA_081680	cytoplasm	lipid transfer activity	intermembrane lipid transfer	GO:0120009	GO:0120013	GO:0005737
		PBANKA_0817000	PF3D7_0916000	major facilitator superfamily domain-containing protein, putative	PBANKA_081700	integral component of membrane	transmembrane transporter activity	transmembrane transport	GO:0055085	GO:0022857	GO:0016021
		PBANKA_0817300	PF3D7_0916300	conserved Plasmodium protein, unknown function	PBANKA_081730	integral component of membrane	N/A	N/A	N/A	N/A	GO:0016021
		PBANKA_0817900	PF3D7_0916900	zinc finger protein, putative	PBANKA_081790	N/A	metal ion binding	N/A	N/A	GO:0046872	N/A
		PBANKA_0819200	PF3D7_0918200 PF3D7_1245400	50S ribosomal protein L3, apicoplast, putative	PBANKA_081920	ribosome	structural constituent of ribosome	translation	GO:0006412	GO:0003735	GO:0005840
		PBANKA_0819600	PF3D7_0215600	conserved Plasmodium protein, unknown function	PBANKA_081960	N/A	N/A	N/A	N/A	N/A	N/A
		PBANKA_0821200	PF3D7_0920300	conserved Plasmodium protein, unknown function	PBANKA_082120	N/A	N/A	N/A	N/A	N/A	N/A
		PBANKA_0821900	PF3D7_0921000	ubiquitin-conjugating enzyme E2, putative	PBANKA_082190	N/A	ATP binding;transferase activity	N/A	N/A	GO:0005524;GO:0016740	N/A
		PBANKA_0822000	PF3D7_0921100	conserved Plasmodium protein, unknown function	PBANKA_082200	N/A	N/A	N/A	N/A	N/A	N/A
		PBANKA_0823200	PF3D7_0922300	conserved protein, unknown function	PBANKA_082320	N/A	N/A	N/A	N/A	N/A	N/A
		PBANKA_0823300	PF3D7_0922400	para-aminobenzoic acid synthetase, putative	PBANKA_082330	N/A	4-amino-4-deoxychorismate synthase activity	biosynthetic process;folic acid biosynthetic process;glutamine metabolic process;tetrahydrofolate biosynthetic process	GO:0009058;GO:0046656;GO:0006541;GO:0046654	GO:0046820	N/A
		PBANKA_0825200	PF3D7_0924300	thiamine pyrophosphokinase, putative	PBANKA_082520	N/A	ATP binding;kinase activity;thiamine binding;thiamine diphosphokinase activity	thiamine diphosphate biosynthetic process;thiamine metabolic process	GO:0009229;GO:0006772	GO:0005524;GO:0016301;GO:0030975;GO:0004788	N/A
		PBANKA_0825400	PF3D7_0924500	conserved Plasmodium protein, unknown function	PBANKA_082540	integral component of membrane	N/A	N/A	N/A	N/A	GO:0016021
		PBANKA_0825700	NULL	telomeric repeat binding factor 1, putative	PBANKA_082570	nucleus	DNA binding;telomeric DNA binding	protection from non-homologous end joining at telomere;telomere maintenance	GO:0031848;GO:0000723	GO:0003677;GO:0042162	GO:0005634
		PBANKA_0828400	PF3D7_0927600	RNA-binding protein, putative	PBANKA_082840	N/A	RNA binding;mRNA binding	N/A	N/A	GO:0003723;GO:0003729	N/A
		PBANKA_0829100	PF3D7_0928300	conserved Plasmodium protein, unknown function	PBANKA_082910	N/A	N/A	N/A	N/A	N/A	N/A
		PBANKA_0829300	PF3D7_0928500	conserved Plasmodium protein, unknown function	PBANKA_082930	N/A	N/A	N/A	N/A	N/A	N/A
		PBANKA_0829900	PF3D7_0929100	conserved protein, unknown function	PBANKA_082990	N/A	N/A	N/A	N/A	N/A	N/A
		PBANKA_0830400	PF3D7_0929600	G2 protein	PBANKA_083040	N/A	N/A	N/A	N/A	N/A	N/A
		PBANKA_0832000	PF3D7_0931200	selenoprotein, putative	PBANKA_083200	integral component of membrane	N/A	N/A	N/A	N/A	GO:0016021
		PBANKA_0833200	PF3D7_0932400 PF3D7_1428600	peptide chain release factor 1, putative	PBANKA_083320	N/A	translation release factor activity	translational termination	GO:0006415	GO:0003747	N/A
		PBANKA_0833300	PF3D7_0932500	palmitoyltransferase DHHC6, putative	PBANKA_083330	integral component of membrane	palmitoyltransferase activity;protein-cysteine S-palmitoyltransferase activity	N/A	N/A	GO:0016409;GO:0019706	GO:0016021
		PBANKA_0833400	PF3D7_0932600 PF3D7_1463800	apicoplast ribosomal protein S6, putative	PBANKA_083340	ribosome	rRNA binding;structural constituent of ribosome	translation	GO:0006412	GO:0019843;GO:0003735	GO:0005840
		PBANKA_0834200	PF3D7_0933400	conserved Plasmodium protein, unknown function	PBANKA_083420	integral component of membrane	N/A	N/A	N/A	N/A	GO:0016021
		PBANKA_0835200	PF3D7_0934400	AP2 domain transcription factor, putative	PBANKA_083520	nucleus	DNA binding;DNA-binding transcription factor activity	regulation of transcription, DNA-templated	GO:0006355	GO:0003677;GO:0003700	GO:0005634
		PBANKA_0836100	PF3D7_0935300	phosphatidylinositol N-acetylglucosaminyltransferase subunit P, putative	PBANKA_083610	integral component of membrane	transferase activity, transferring glycosyl groups	N/A	N/A	GO:0016757	GO:0016021
		PBANKA_0901200	PF3D7_1147900	peroxisome assembly protein 22, putative	PBANKA_090120	integral component of membrane	N/A	peroxisome organization	GO:0007031	N/A	GO:0016021
		PBANKA_0901700	PF3D7_1147400	conserved Plasmodium protein, unknown function	PBANKA_090170	integral component of membrane	N/A	N/A	N/A	N/A	GO:0016021
		PBANKA_0902900	PF3D7_1146100	PH-like domain-containing protein, putative	PBANKA_090300	N/A	N/A	N/A	N/A	N/A	N/A
		PBANKA_0906100	PF3D7_1142900	conserved Plasmodium protein, unknown function	PBANKA_090610	N/A	N/A	N/A	N/A	N/A	N/A
		PBANKA_0907600	PF3D7_1141400	phosphatidylinositol N-acetylglucosaminyltransferase subunit H, putative	PBANKA_090760	integral component of membrane	phosphatidylinositol N-acetylglucosaminyltransferase activity	GPI anchor biosynthetic process	GO:0006506	GO:0017176	GO:0016021
		PBANKA_0907800	PF3D7_1141200	ATP synthase-associated protein, putative	PBANKA_090780	integral component of membrane	N/A	N/A	N/A	N/A	GO:0016021
		PBANKA_0911200	PF3D7_1137500	ribosomal protein S14, apicoplast, putative	PBANKA_091120	ribosome	structural constituent of ribosome	translation	GO:0006412	GO:0003735	GO:0005840
		PBANKA_0912400	NULL	conserved Plasmodium protein, unknown function	PBANKA_091240	N/A	N/A	N/A	N/A	N/A	N/A
		PBANKA_0916700	PF3D7_1131500	conserved Plasmodium protein, unknown function	PBANKA_091670	N/A	N/A	N/A	N/A	N/A	N/A
		PBANKA_0917100	PF3D7_1131100	serpentine receptor 1, putative	PBANKA_091710	integral component of membrane;membrane	N/A	N/A	N/A	N/A	GO:0016021;GO:0016020
		PBANKA_0917700	PF3D7_1130600	methyltransferase, putative	PBANKA_091770	N/A	methyltransferase activity;tRNA 2'-O-methyltransferase activity	tRNA methylation;tRNA processing	GO:0030488;GO:0008033	GO:0008168;GO:0106050	N/A
		PBANKA_0919400	PF3D7_1128900	conserved protein, unknown function	PBANKA_091940	N/A	N/A	N/A	N/A	N/A	N/A
		PBANKA_0919500	PF3D7_1128700	GPI-anchor transamidase, putative	PBANKA_091950	GPI-anchor transamidase complex	GPI-anchor transamidase activity;peptidase activity	attachment of GPI anchor to protein;proteolysis	GO:0016255;GO:0006508	GO:0003923;GO:0008233	GO:0042765
		PBANKA_0920500	PF3D7_1127900	conserved Plasmodium protein, unknown function	PBANKA_092050	N/A	N/A	N/A	N/A	N/A	N/A
		PBANKA_0921000	PF3D7_1127400	conserved Plasmodium protein, unknown function	PBANKA_092100	N/A	N/A	N/A	N/A	N/A	N/A
		PBANKA_0922000	PF3D7_1126300	DnaJ protein, putative	PBANKA_092200	N/A	N/A	N/A	N/A	N/A	N/A
		PBANKA_0922400	PF3D7_1125900	XTBD domain-containing protein, putative	PBANKA_092240	N/A	N/A	N/A	N/A	N/A	N/A
		PBANKA_0923300	PF3D7_1125000	conserved protein, unknown function	PBANKA_092330	N/A	N/A	N/A	N/A	N/A	N/A
		PBANKA_0923900	PF3D7_1124400	U6 snRNA-associated Sm-like protein LSm1, putative	PBANKA_092390	P-body	RNA cap binding	mRNA processing;nuclear-transcribed mRNA catabolic process	GO:0006397;GO:0000956	GO:0000339	GO:0000932
		PBANKA_0924600	PF3D7_1123700	ribosomal protein L37, mitochondrial, putative	PBANKA_092460	mitochondrion;ribosome	N/A	N/A	N/A	N/A	GO:0005739;GO:0005840
		PBANKA_0924700	PF3D7_1123600	RAP protein, putative	PBANKA_092470	N/A	N/A	N/A	N/A	N/A	N/A
		PBANKA_0926800	PF3D7_1121500	conserved protein, unknown function	PBANKA_092680	N/A	N/A	N/A	N/A	N/A	N/A
		PBANKA_0927300	PF3D7_1121000	palmitoyltransferase DHHC3	PBANKA_092730	integral component of membrane	palmitoyltransferase activity;protein-cysteine S-palmitoyltransferase activity	N/A	N/A	GO:0016409;GO:0019706	GO:0016021
		PBANKA_0928400	NULL	conserved Plasmodium protein, unknown function	PBANKA_092840	nucleus	DNA binding;DNA-binding transcription factor activity	regulation of transcription, DNA-templated	GO:0006355	GO:0003677;GO:0003700	GO:0005634
		PBANKA_0928900	PF3D7_1119200	conserved protein, unknown function	PBANKA_092890	N/A	N/A	N/A	N/A	N/A	N/A
		PBANKA_0929000	PF3D7_1119100	tRNA m(1)G methyltransferase, putative	PBANKA_092900	N/A	methyltransferase activity;tRNA (guanine(9)-N(1))-methyltransferase activity	N/A	N/A	GO:0008168;GO:0052905	N/A
		PBANKA_0929200	PF3D7_1118900	conserved protein, unknown function	PBANKA_092920	N/A	N/A	N/A	N/A	N/A	N/A
		PBANKA_0929400	PF3D7_1118700	myosin light chain B	PBANKA_092940	N/A	N/A	N/A	N/A	N/A	N/A
		PBANKA_0930600	PF3D7_1117400	conserved Plasmodium protein, unknown function	PBANKA_093060	integral component of membrane	N/A	N/A	N/A	N/A	GO:0016021
		PBANKA_0931500	PF3D7_1116500 PF3D7_0828600	folate transporter 2	PBANKA_093150	integral component of membrane	N/A	N/A	N/A	N/A	GO:0016021
		PBANKA_0932100	PF3D7_1115900 PF3D7_0528400 PF3D7_0609800	palmitoyltransferase DHHC9	PBANKA_093210	integral component of membrane	palmitoyltransferase activity;protein-cysteine S-palmitoyltransferase activity	N/A	N/A	GO:0016409;GO:0019706	GO:0016021
		PBANKA_0932500	PF3D7_1115200	histone-lysine N-methyltransferase SET7, putative	PBANKA_093250	N/A	methyltransferase activity;protein binding	methylation	GO:0032259	GO:0008168;GO:0005515	N/A
		PBANKA_0932600	PF3D7_1115100	conserved protein, unknown function	PBANKA_093260	N/A	N/A	N/A	N/A	N/A	N/A
		PBANKA_0932900	PF3D7_1114800 PF3D7_1216200	glycerol-3-phosphate dehydrogenase, putative	PBANKA_093290	glycerol-3-phosphate dehydrogenase complex;integral component of membrane	NAD binding;glycerol-3-phosphate dehydrogenase [NAD+] activity;oxidoreductase activity;oxidoreductase activity, acting on the CH-OH group of donors, NAD or NADP as acceptor;protein homodimerization activity	carbohydrate metabolic process;glycerol-3-phosphate catabolic process;glycerol-3-phosphate metabolic process;oxidation-reduction process	GO:0005975;GO:0046168;GO:0006072;GO:0055114	GO:0051287;GO:0004367;GO:0016491;GO:0016616;GO:0042803	GO:0009331;GO:0016021
		PBANKA_0933200	PF3D7_1114500	conserved Plasmodium protein, unknown function	PBANKA_093320	N/A	N/A	N/A	N/A	N/A	N/A
		PBANKA_0934400	NULL	conserved Plasmodium protein, unknown function	PBANKA_093440	N/A	N/A	N/A	N/A	N/A	N/A
		PBANKA_0935200	PF3D7_1112400 PF3D7_0827800	nucleic acid binding protein, putative	PBANKA_093520	N/A	N/A	N/A	N/A	N/A	N/A
		PBANKA_0935700	PF3D7_1111900	Josephin domain-containing protein, putative	PBANKA_093570	N/A	thiol-dependent ubiquitin-specific protease activity	protein deubiquitination	GO:0016579	GO:0004843	N/A
		PBANKA_0935800	PF3D7_1111800	peptidyl-prolyl cis-trans isomerase, putative	PBANKA_093580	integral component of membrane	isomerase activity;protein binding	N/A	N/A	GO:0016853;GO:0005515	GO:0016021
		PBANKA_0937500	PF3D7_1110100	conserved Plasmodium protein, unknown function	PBANKA_093750	integral component of membrane	N/A	N/A	N/A	N/A	GO:0016021
		PBANKA_0937600	PF3D7_1110000	conserved Plasmodium protein, unknown function	PBANKA_093760	integral component of membrane	N/A	N/A	N/A	N/A	GO:0016021
		PBANKA_0940000	PF3D7_1106900	conserved Plasmodium protein, unknown function	PBANKA_094000	N/A	N/A	N/A	N/A	N/A	N/A
		PBANKA_0940600	PF3D7_1106300	5'-3' exoribonuclease 1, putative	PBANKA_094060	N/A	5'-3' exonuclease activity;exonuclease activity;nucleic acid binding	nuclear-transcribed mRNA catabolic process	GO:0000956	GO:0008409;GO:0004527;GO:0003676	N/A
		PBANKA_1001100	PF3D7_0403500	ubiquitin specific protease, putative	PBANKA_100110	N/A	thiol-dependent ubiquitin-specific protease activity	protein deubiquitination	GO:0016579	GO:0004843	N/A
		PBANKA_1001700	PF3D7_0404000	conserved Plasmodium protein, unknown function	PBANKA_100170	N/A	N/A	N/A	N/A	N/A	N/A
		PBANKA_1003200	PF3D7_0405500	conserved Plasmodium protein, unknown function	PBANKA_100320	N/A	N/A	N/A	N/A	N/A	N/A
		PBANKA_1004700	PF3D7_0407100	methyltransferase, putative	PBANKA_100470	integral component of membrane	methyltransferase activity	methylation	GO:0032259	GO:0008168	GO:0016021
		PBANKA_1005000	PF3D7_0407400	conserved Plasmodium protein, unknown function	PBANKA_100500	N/A	N/A	N/A	N/A	N/A	N/A
		PBANKA_1005500	PF3D7_0407900	AAA family ATPase, putative	PBANKA_100550	N/A	ATP binding;ATPase activity	N/A	N/A	GO:0005524;GO:0016887	N/A
		PBANKA_1005600	PF3D7_0408000	conserved Plasmodium protein, unknown function	PBANKA_100560	N/A	N/A	N/A	N/A	N/A	N/A
		PBANKA_1007300	PF3D7_0409700	peptide chain release factor 2, putative	PBANKA_100730	N/A	translation release factor activity	translational termination	GO:0006415	GO:0003747	N/A
		PBANKA_1009800	PF3D7_1435000	cytochrome c oxidase assembly protein COX15, putative	PBANKA_100980	integral component of membrane;membrane	oxidoreductase activity, acting on the CH-CH group of donors	heme A biosynthetic process;oxidation-reduction process	GO:0006784;GO:0055114	GO:0016627	GO:0016021;GO:0016020
		PBANKA_1009900	PF3D7_1434900	conserved Plasmodium protein, unknown function	PBANKA_100990	N/A	N/A	N/A	N/A	N/A	N/A
		PBANKA_1011800	PF3D7_1433100	HID1 domain-containing protein, putative	PBANKA_101180	N/A	N/A	N/A	N/A	N/A	N/A
		PBANKA_1013000	PF3D7_1431900	inner membrane complex suture component, putative	PBANKA_101300	integral component of membrane	N/A	N/A	N/A	N/A	GO:0016021
		PBANKA_1014000	PF3D7_1430700；PF3D7_1416500	NADP-specific glutamate dehydrogenase, putative	PBANKA_101400	N/A	glutamate dehydrogenase (NADP+) activity;nucleotide binding;oxidoreductase activity;oxidoreductase activity, acting on the CH-NH2 group of donors, NAD or NADP as acceptor	cellular amino acid metabolic process;oxidation-reduction process	GO:0006520;GO:0055114	GO:0004354;GO:0000166;GO:0016491;GO:0016639	N/A
		PBANKA_1014300	PF3D7_1430400	autophagy protein 5, putative	PBANKA_101430	cytoplasm;phagophore assembly site membrane	N/A	autophagy	GO:0006914	N/A	GO:0005737;GO:0034045
		PBANKA_1014600	PF3D7_1430100	serine/threonine protein phosphatase 2A activator, putative	PBANKA_101460	cytoplasm	peptidyl-prolyl cis-trans isomerase activity;phosphatase activator activity	N/A	N/A	GO:0003755;GO:0019211	GO:0005737
		PBANKA_1014700	PF3D7_1430000	conserved protein, unknown function	PBANKA_101470	integral component of membrane	N/A	N/A	N/A	N/A	GO:0016021
		PBANKA_1015400	PF3D7_1429300	CPW-WPC family protein	PBANKA_101540	N/A	N/A	N/A	N/A	N/A	N/A
		PBANKA_1015700	PF3D7_1429000	protein archease, putative	PBANKA_101570	N/A	metal ion binding	tRNA processing	GO:0008033	GO:0046872	N/A
		PBANKA_1015800	PF3D7_1428900	conserved Plasmodium protein, unknown function	PBANKA_101580	N/A	N/A	N/A	N/A	N/A	N/A
		PBANKA_1015900	PF3D7_1428800	transcription initiation TFIID-like, putative	PBANKA_101590	integral component of membrane	DNA binding	DNA-templated transcription, initiation	GO:0006352	GO:0003677	GO:0016021
		PBANKA_1016000	PF3D7_1428700	heme/steroid binding domain containing protein, putative	PBANKA_101600	N/A	heme binding;metal ion binding	N/A	N/A	GO:0020037;GO:0046872	N/A
		PBANKA_1016100	PF3D7_1428600；PF3D7_0932400	peptide chain release factor 1, putative	PBANKA_101610	integral component of membrane	translation release factor activity	translational termination	GO:0006415	GO:0003747	GO:0016021
		PBANKA_1016400	PF3D7_1428200	major facilitator superfamily domain-containing protein, putative	PBANKA_101640	integral component of membrane	transmembrane transporter activity	transmembrane transport	GO:0055085	GO:0022857	GO:0016021
		PBANKA_1016600	PF3D7_1428000	conserved Plasmodium protein, unknown function	PBANKA_101660	integral component of membrane	N/A	N/A	N/A	N/A	GO:0016021
		PBANKA_1017400	PF3D7_1427200	selenoprotein, putative	PBANKA_101740	integral component of membrane	N/A	N/A	N/A	N/A	GO:0016021
		PBANKA_1017700	PF3D7_1426900	cytochrome b-c1 complex subunit 6, putative	PBANKA_101770	mitochondrial inner membrane;respirasome	ubiquinol-cytochrome-c reductase activity	mitochondrial electron transport, ubiquinol to cytochrome c	GO:0006122	GO:0008121	GO:0005743;GO:0070469
		PBANKA_1019800	PF3D7_1423600	calcium-dependent protein kinase, putative	PBANKA_101980	N/A	ATP binding;protein kinase activity;protein serine/threonine kinase activity	protein phosphorylation	GO:0006468	GO:0005524;GO:0004672;GO:0004674	N/A
		PBANKA_1021200	PF3D7_1422200	conserved Plasmodium protein, unknown function	PBANKA_102120	N/A	N/A	N/A	N/A	N/A	N/A
		PBANKA_1021400	PF3D7_1422000	cytochrome c oxidase assembly protein COX14, putative	PBANKA_102140	integral component of membrane	N/A	N/A	N/A	N/A	GO:0016021
		PBANKA_1023600	PF3D7_1419600	conserved Plasmodium protein, unknown function	PBANKA_102360	N/A	N/A	N/A	N/A	N/A	N/A
		PBANKA_1026000	PF3D7_1416700	conserved protein, unknown function	PBANKA_102600	N/A	N/A	N/A	N/A	N/A	N/A
		PBANKA_1030700	PF3D7_1411800	conserved Plasmodium protein, unknown function	PBANKA_103070	integral component of membrane	N/A	N/A	N/A	N/A	GO:0016021
		PBANKA_1035800	PF3D7_1406400	pentatricopeptide repeat-containing protein 1, putative	PBANKA_103580	N/A	protein binding	N/A	N/A	GO:0005515	N/A
		PBANKA_1037200	PF3D7_1405000	conserved Plasmodium protein, unknown function	PBANKA_103720	N/A	N/A	N/A	N/A	N/A	N/A
		PBANKA_1038300	PF3D7_1403700;PF3D7_0508200	translocation associated membrane protein, putative	PBANKA_103830	integral component of membrane	N/A	N/A	N/A	N/A	GO:0016021
		PBANKA_1038800	null	EGF domain-containing protein, putative	PBANKA_103880	N/A	N/A	N/A	N/A	N/A	N/A
		PBANKA_1101900	PF3D7_0502100	HCNGP-like protein, putative	PBANKA_110190	N/A	N/A	regulation of transcription, DNA-templated	GO:0006355	N/A	N/A
		PBANKA_1102500	PF3D7_0502800	DnaJ protein, putative	PBANKA_110250	N/A	ATPase activator activity;metal ion binding	N/A	N/A	GO:0001671;GO:0046872	N/A
		PBANKA_1102600	PF3D7_0502900	Tim10/DDP family zinc finger protein, putative	PBANKA_110260	N/A	N/A	N/A	N/A	N/A	N/A
		PBANKA_1102700	PF3D7_0503000	50S ribosomal protein L28, apicoplast, putative	PBANKA_110270	integral component of membrane;ribosome	structural constituent of ribosome	translation	GO:0006412	GO:0003735	GO:0016021;GO:0005840
		PBANKA_1103300	PF3D7_0503600	myosin B	PBANKA_110330	myosin complex	ATP binding;actin binding;motor activity	N/A	N/A	GO:0005524;GO:0003779;GO:0003774	GO:0016459
		PBANKA_1103700	PF3D7_0504100	AN1-type zinc finger protein, putative	PBANKA_110370	N/A	zinc ion binding	N/A	N/A	GO:0008270	N/A
		PBANKA_1103800	PF3D7_0504200	ATP-dependent RNA helicase DDX27, putative	PBANKA_110380	N/A	ATP binding;helicase activity;nucleic acid binding	N/A	N/A	GO:0005524;GO:0004386;GO:0003676	N/A
		PBANKA_1104500	PF3D7_0504900	transmembrane protein TMEM222, putative	PBANKA_110450	integral component of membrane	N/A	N/A	N/A	N/A	GO:0016021
		PBANKA_1105800	PF3D7_0506200	TATA-box binding protein, putative	PBANKA_110580	N/A	DNA binding	DNA-templated transcription, initiation	GO:0006352	GO:0003677	N/A
		PBANKA_1106300	PF3D7_0506700	GTPase-activating protein, putative	PBANKA_110630	N/A	N/A	N/A	N/A	N/A	N/A
		PBANKA_1106800	PF3D7_0507200	subtilisin-like protease 3, putative	PBANKA_110680	N/A	serine-type endopeptidase activity;serine-type peptidase activity	proteolysis	GO:0006508	GO:0004252;GO:0008236	N/A
		PBANKA_1107800	PF3D7_0508200;PF3D7_1403700	longevity-assurance (LAG1) protein, putative	PBANKA_110780	integral component of membrane	N/A	N/A	N/A	N/A	GO:0016021
		PBANKA_1108200	PF3D7_0508600	conserved protein, unknown function	PBANKA_110820	N/A	N/A	N/A	N/A	N/A	N/A
		PBANKA_1109100	PF3D7_0509500	ERCC4 domain-containing protein, putative	PBANKA_110910	Holliday junction resolvase complex;nucleus	DNA binding;nuclease activity	DNA repair	GO:0006281	GO:0003677;GO:0004518	GO:0048476;GO:0005634
		PBANKA_1111700	PF3D7_0512100	conserved protein, unknown function	PBANKA_111170	N/A	N/A	N/A	N/A	N/A	N/A
		PBANKA_1112700	PF3D7_0513000	conserved protein, unknown function	PBANKA_111270	N/A	N/A	N/A	N/A	N/A	N/A
		PBANKA_1114100	PF3D7_0514500	conserved Plasmodium protein, unknown function	PBANKA_111410	integral component of membrane	N/A	N/A	N/A	N/A	GO:0016021
		PBANKA_1114200	PF3D7_0514600	ribose-5-phosphate isomerase, putative	PBANKA_111420	N/A	ribose-5-phosphate isomerase activity	pentose-phosphate shunt, non-oxidative branch	GO:0009052	GO:0004751	N/A
		PBANKA_1114700	null	rhomboid protease ROM9	PBANKA_111470	integral component of membrane	serine-type endopeptidase activity	N/A	N/A	GO:0004252	GO:0016021
		PBANKA_1115600	PF3D7_0616100	conserved Plasmodium protein, unknown function	PBANKA_111560	N/A	N/A	N/A	N/A	N/A	N/A
		PBANKA_1116100	PF3D7_0616600	conserved protein, unknown function	PBANKA_111610	N/A	N/A	recombinational repair	GO:0000725	N/A	N/A
		PBANKA_1117800	PF3D7_0618600	rhomboid protease ROM10	PBANKA_111780	integral component of membrane	serine-type endopeptidase activity	N/A	N/A	GO:0004252	GO:0016021
		PBANKA_1121100	PF3D7_0622200	radical SAM protein, putative	PBANKA_112110	plastid	4 iron, 4 sulfur cluster binding;N6-threonylcarbomyladenosine methylthiotransferase activity;catalytic activity;iron-sulfur cluster binding;metal ion binding;methylthiotransferase activity;tRNA (N(6)-L-threonylcarbamoyladenosine(37)-C(2))-methylthiotransferase;transferase activity	tRNA methylthiolation;tRNA modification	GO:0035600;GO:0006400	GO:0051539;GO:0035598;GO:0003824;GO:0051536;GO:0046872;GO:0035596;GO:0061712;GO:0016740	GO:0009536
		PBANKA_1121400	PF3D7_0622500	RNA methyltransferase, putative	PBANKA_112140	cytoplasm	methyltransferase activity	methylation;rRNA processing	GO:0032259;GO:0006364	GO:0008168	GO:0005737
		PBANKA_1122100	PF3D7_0623200	ferredoxin--NADP reductase, putative	PBANKA_112210	N/A	oxidoreductase activity	oxidation-reduction process	GO:0055114	GO:0016491	N/A
		PBANKA_1122200	PF3D7_0623300	EGF-like membrane protein, putative	PBANKA_112220	integral component of membrane	N/A	N/A	N/A	N/A	GO:0016021
		PBANKA_1122300	PF3D7_0623400	MEI2-like RNA-binding protein, putative	PBANKA_112230	N/A	nucleic acid binding	N/A	N/A	GO:0003676	N/A
		PBANKA_1122400	PF3D7_0623500;PF3D7_0814900	superoxide dismutase [Fe], putative	PBANKA_112240	cytoplasm	metal ion binding;superoxide dismutase activity	oxidation-reduction process;superoxide metabolic process	GO:0055114;GO:0006801	GO:0046872;GO:0004784	GO:0005737
		PBANKA_1122600	PF3D7_0623700	ATP-dependent RNA helicase SUV3, putative	PBANKA_112260	N/A	ATP binding;RNA helicase activity;hydrolase activity, acting on acid anhydrides	N/A	N/A	GO:0005524;GO:0003724;GO:0016817	N/A
		PBANKA_1123000	PF3D7_0624100	conserved protein, unknown function	PBANKA_112300	N/A	N/A	N/A	N/A	N/A	N/A
		PBANKA_1123200	PF3D7_0624300	CPW-WPC family protein	PBANKA_112320	N/A	N/A	N/A	N/A	N/A	N/A
		PBANKA_1123400	PF3D7_0624500	anaphase-promoting complex subunit 11, putative	PBANKA_112340	anaphase-promoting complex	metal ion binding;ubiquitin-protein transferase activity	cell division	GO:0051301	GO:0046872;GO:0004842	GO:0005680
		PBANKA_1125700	PF3D7_0626900	ribosomal protein L46, mitochondrial, putative	PBANKA_112570	ribosome	structural constituent of ribosome	N/A	N/A	GO:0003735	GO:0005840
		PBANKA_1126100	PF3D7_0627400	mitochondrial import inner membrane translocase subunit TIM22, putative	PBANKA_112610	TIM22 mitochondrial import inner membrane insertion complex;integral component of membrane	protein transmembrane transporter activity	protein insertion into mitochondrial inner membrane	GO:0045039	GO:0008320	GO:0042721;GO:0016021
		PBANKA_1128700	PF3D7_0629900	phosphatidylinositol/phosphatidylcholine transfer protein, putative	PBANKA_112870	N/A	N/A	N/A	N/A	N/A	N/A
		PBANKA_1128800	PF3D7_0630000	CPW-WPC family protein	PBANKA_112880	N/A	N/A	N/A	N/A	N/A	N/A
		PBANKA_1129800	PF3D7_0631000;PF3D7_0601600	tetratricopeptide repeat protein, putative	PBANKA_112980	N/A	protein binding	N/A	N/A	GO:0005515	N/A
		PBANKA_1130300	PF3D7_1353700	reactive oxygen species modulator 1, putative	PBANKA_113030	integral component of membrane	N/A	N/A	N/A	N/A	GO:0016021
		PBANKA_1133500	PF3D7_1357200	glutamate--tRNA ligase	PBANKA_113350	N/A	ATP binding;aminoacyl-tRNA ligase activity;glutamate-tRNA ligase activity;nucleotide binding;tRNA binding;zinc ion binding	glutamyl-tRNA aminoacylation;tRNA aminoacylation;tRNA aminoacylation for protein translation	GO:0006424;GO:0043039;GO:0006418	GO:0005524;GO:0004812;GO:0004818;GO:0000166;GO:0000049;GO:0008270	N/A
		PBANKA_1133900	PF3D7_1357600	conserved protein, unknown function	PBANKA_113390	N/A	N/A	N/A	N/A	N/A	N/A
		PBANKA_1138600	PF3D7_1362600	conserved protein, unknown function	PBANKA_113860	N/A	N/A	N/A	N/A	N/A	N/A
		PBANKA_1141400	PF3D7_1365600	DNA topoisomerase 6 subunit B, putative	PBANKA_114140	N/A	isomerase activity	N/A	N/A	GO:0016853	N/A
		PBANKA_1143800	null	conserved Plasmodium protein, unknown function	PBANKA_114380	N/A	N/A	N/A	N/A	N/A	N/A
		PBANKA_1144300	PF3D7_1368400	ribosomal protein L1, putative	PBANKA_114430	ribosome	N/A	N/A	N/A	N/A	GO:0005840
		PBANKA_1144400	PF3D7_1368500	heptatricopeptide repeat-containing protein, putative	PBANKA_114440	N/A	N/A	N/A	N/A	N/A	N/A
		PBANKA_1202000	PF3D7_1003600	inner membrane complex protein 1c	PBANKA_120200	N/A	N/A	N/A	N/A	N/A	N/A
		PBANKA_1203800	PF3D7_1005600	DnaJ protein, putative	PBANKA_120380	N/A	nucleic acid binding	N/A	N/A	GO:0003676	N/A
		PBANKA_1203900	PF3D7_1005700	peptidase, putative	PBANKA_120390	N/A	metal ion binding;metalloendopeptidase activity;metallopeptidase activity	proteolysis	GO:0006508	GO:0046872;GO:0004222;GO:0008237	N/A
		PBANKA_1204200	PF3D7_1006000	IMP1-like protein, putative	PBANKA_120420	N/A	N/A	N/A	N/A	N/A	N/A
		PBANKA_1210600	PF3D7_1012200	rhoptry associated adhesin, putative	PBANKA_121060	N/A	N/A	N/A	N/A	N/A	N/A
		PBANKA_1212100	PF3D7_1013700	thioredoxin-like protein, putative	PBANKA_121210	N/A	N/A	N/A	N/A	N/A	N/A
		PBANKA_1212800	PF3D7_1014400	MO15-related protein kinase	PBANKA_121280	transcription factor TFIIH holo complex;transcription factor TFIIK complex	ATP binding;RNA polymerase II CTD heptapeptide repeat kinase activity;protein kinase activity	protein phosphorylation	GO:0006468	GO:0005524;GO:0008353;GO:0004672	GO:0005675;GO:0070985
		PBANKA_1213500	PF3D7_1015100	CWC16 domain-containing protein, putative	PBANKA_121350	N/A	N/A	N/A	N/A	N/A	N/A
		PBANKA_1213800	PF3D7_1015400	RMI1 domain-containing protein, putative	PBANKA_121380	N/A	N/A	N/A	N/A	N/A	N/A
		PBANKA_1215100	PF3D7_0323400	protein RIPR, putative	PBANKA_121510	N/A	N/A	N/A	N/A	N/A	N/A
		PBANKA_1215300	PF3D7_0323200	conserved Plasmodium protein, unknown function	PBANKA_121530	integral component of membrane	N/A	N/A	N/A	N/A	GO:0016021
		PBANKA_1215500	PF3D7_0323000	translation machinery-associated protein 7, putative	PBANKA_121550	N/A	N/A	N/A	N/A	N/A	N/A
		PBANKA_1216300	PF3D7_0322200	conserved protein, unknown function	PBANKA_121630	N/A	N/A	N/A	N/A	N/A	N/A
		PBANKA_1218000	PF3D7_0320500	nicotinamidase, putative	PBANKA_121800	N/A	catalytic activity	N/A	N/A	GO:0003824	N/A
		PBANKA_1220900	PF3D7_0710300	conserved protein, unknown function	PBANKA_122090	integral component of membrane	N/A	N/A	N/A	N/A	GO:0016021
		PBANKA_1221100	PF3D7_0710500	conserved protein, unknown function	PBANKA_122110	integral component of membrane	N/A	N/A	N/A	N/A	GO:0016021
		PBANKA_1221300	null	conserved Plasmodium protein, unknown function	PBANKA_122130	N/A	N/A	N/A	N/A	N/A	N/A
		PBANKA_1223200	PF3D7_0807400	coenzyme Q-binding protein COQ10 homolog, mitochondrial, putative	PBANKA_122320	N/A	N/A	N/A	N/A	N/A	N/A
		PBANKA_1223700	PF3D7_0806900	conserved protein, unknown function	PBANKA_122370	N/A	N/A	N/A	N/A	N/A	N/A
		PBANKA_1224900	PF3D7_0805800	conserved Plasmodium protein, unknown function	PBANKA_122490	N/A	protein binding	N/A	N/A	GO:0005515	N/A
		PBANKA_1225200	PF3D7_0805400	N-acetyltransferase, GNAT family, putative	PBANKA_122520	N/A	N-acetyltransferase activity	N/A	N/A	GO:0008080	N/A
		PBANKA_1225400	PF3D7_0805200	gamete release protein	PBANKA_122540	N/A	N/A	N/A	N/A	N/A	N/A
		PBANKA_1226200	PF3D7_0804400	methionine aminopeptidase 1c, putative	PBANKA_122620	N/A	metalloaminopeptidase activity	proteolysis	GO:0006508	GO:0070006	N/A
		PBANKA_1226900	PF3D7_0803300	mitogen-activated protein kinase organizer 1, putative	PBANKA_122690	N/A	kinase activity;protein binding	N/A	N/A	GO:0016301;GO:0005515	N/A
		PBANKA_1229100	PF3D7_0614400	pre-mRNA-splicing factor CWF7, putative	PBANKA_122910	nucleus	N/A	RNA splicing;mRNA processing	GO:0008380;GO:0006397	N/A	GO:0005634
		PBANKA_1229700	PF3D7_0615000	conserved Plasmodium protein, unknown function	PBANKA_122970	N/A	N/A	N/A	N/A	N/A	N/A
		PBANKA_1229900	PF3D7_0615200	conserved protein, unknown function	PBANKA_122990	N/A	N/A	N/A	N/A	N/A	N/A
		PBANKA_1231100	PF3D7_0516300	tRNA pseudouridine synthase, putative	PBANKA_123110	integral component of membrane	RNA binding;pseudouridine synthase activity	RNA modification;pseudouridine synthesis;tRNA processing	GO:0009451;GO:0001522;GO:0008033	GO:0003723;GO:0009982	GO:0016021
		PBANKA_1231300	PF3D7_0516500	major facilitator superfamily domain-containing protein, putative	PBANKA_123130	integral component of membrane	transmembrane transporter activity	transmembrane transport	GO:0055085	GO:0022857	GO:0016021
		PBANKA_1232400	PF3D7_0517600	F-actin-capping protein subunit beta	PBANKA_123240	F-actin capping protein complex;cytoplasm	actin binding	barbed-end actin filament capping	GO:0051016	GO:0003779	GO:0008290;GO:0005737
		PBANKA_1232800	PF3D7_0518000	NOSIP domain-containing protein, putative	PBANKA_123280	nucleus	ubiquitin protein ligase activity	N/A	N/A	GO:0061630	GO:0005634
		PBANKA_1234100	PF3D7_0519300	protoheme IX farnesyltransferase, putative	PBANKA_123410	integral component of membrane	protoheme IX farnesyltransferase activity;transferase activity, transferring alkyl or aryl (other than methyl) groups	heme O biosynthetic process	GO:0048034	GO:0008495;GO:0016765	GO:0016021
		PBANKA_1236700	PF3D7_0522000	conserved Plasmodium protein, unknown function	PBANKA_123670	N/A	N/A	N/A	N/A	N/A	N/A
		PBANKA_1239000	PF3D7_0524200	conserved Plasmodium membrane protein, unknown function	PBANKA_123900	integral component of membrane	N/A	N/A	N/A	N/A	GO:0016021
		PBANKA_1240200	PF3D7_0525400	7-helix-1 protein, putative	PBANKA_124020	integral component of membrane	N/A	carbohydrate metabolic process	GO:0005975	N/A	GO:0016021
		PBANKA_1242400	PF3D7_1407300	conserved Plasmodium protein, unknown function	PBANKA_124240	delta DNA polymerase complex;nucleus	N/A	DNA replication	GO:0006260	N/A	GO:0043625;GO:0005634
		PBANKA_1242600	PF3D7_0528000	proteasome maturation factor UMP1, putative	PBANKA_124260	proteasome complex	N/A	proteasome assembly	GO:0043248	N/A	GO:0000502
		PBANKA_1243100	PF3D7_0528500	F-actin-capping protein subunit alpha	PBANKA_124310	F-actin capping protein complex	actin binding	barbed-end actin filament capping	GO:0051016	GO:0003779	GO:0008290
		PBANKA_1243200	PF3D7_0528600	conserved Plasmodium protein, unknown function	PBANKA_124320	N/A	N/A	N/A	N/A	N/A	N/A
		PBANKA_1243500	PF3D7_0528900	conserved protein, unknown function	PBANKA_124350	integral component of membrane	N/A	N/A	N/A	N/A	GO:0016021
		PBANKA_1243700	PF3D7_0529100	thioredoxin-like protein, putative	PBANKA_124370	integral component of membrane	N/A	N/A	N/A	N/A	GO:0016021
		PBANKA_1243800	PF3D7_0529300	apicoplast TIC22 protein, putative	PBANKA_124380	chloroplast	N/A	protein transport	GO:0015031	N/A	GO:0009507
		PBANKA_1244400	PF3D7_0530000	conserved Plasmodium protein, unknown function	PBANKA_124440	N/A	N/A	N/A	N/A	N/A	N/A
		PBANKA_1245200	PF3D7_1129000	CPW-WPC family protein	PBANKA_124520	N/A	N/A	N/A	N/A	N/A	N/A
		PBANKA_1304700	PF3D7_1440800	major facilitator superfamily domain-containing protein, putative	PBANKA_130470	integral component of membrane	transmembrane transporter activity	transmembrane transport	GO:0055085	GO:0022857	GO:0016021
		PBANKA_1305500	PF3D7_1441600	acid cluster protein 33 homologue, putative	PBANKA_130550	N/A	N/A	N/A	N/A	N/A	N/A
		PBANKA_1307400	PF3D7_1443500	poly(A)-specific ribonuclease PARN, putative	PBANKA_130740	N/A	nucleic acid binding	N/A	N/A	GO:0003676	N/A
		PBANKA_1307700	PF3D7_1443800	pre-mRNA-splicing factor CWC24, putative	PBANKA_130770	N/A	metal ion binding	N/A	N/A	GO:0046872	N/A
		PBANKA_1309100	PF3D7_1445300	ribosomal protein S29, mitochondrial, putative	PBANKA_130910	mitochondrion;ribosome	N/A	N/A	N/A	N/A	GO:0005739;GO:0005840
		PBANKA_1310700	PF3D7_1446900	glutaminyl-peptide cyclotransferase, putative	PBANKA_131070	integral component of membrane	glutaminyl-peptide cyclotransferase activity	peptidyl-pyroglutamic acid biosynthetic process, using glutaminyl-peptide cyclotransferase	GO:0017186	GO:0016603	GO:0016021
		PBANKA_1310900	PF3D7_1143800	conserved Plasmodium protein, unknown function	PBANKA_131090	N/A	N/A	N/A	N/A	N/A	N/A
		PBANKA_1311200	PF3D7_1447400	conserved Plasmodium protein, unknown function	PBANKA_131120	N/A	N/A	N/A	N/A	N/A	N/A
		PBANKA_1312500	PF3D7_1448800	Appr-1-p processing domain protein	PBANKA_131250	N/A	N/A	N/A	N/A	N/A	N/A
		PBANKA_1312600	PF3D7_1448900	mitochondrial respiratory chain complex II subunit, putative	PBANKA_131260	integral component of membrane	N/A	N/A	N/A	N/A	GO:0016021
		PBANKA_1316200	PF3D7_1452500	syntaxin-6, putative	PBANKA_131620	Golgi apparatus;integral component of membrane;membrane	N/A	Golgi vesicle transport;vesicle-mediated transport	GO:0048193;GO:0016192	N/A	GO:0005794;GO:0016021;GO:0016020
		PBANKA_1316600	PF3D7_1452900	conserved protein, unknown function	PBANKA_131660	N/A	N/A	N/A	N/A	N/A	N/A
		PBANKA_1316700	PF3D7_1453000	conserved Plasmodium protein, unknown function	PBANKA_131670	N/A	N/A	N/A	N/A	N/A	N/A
		PBANKA_1318600	PF3D7_1454900	conserved protein, unknown function	PBANKA_131860	N/A	N/A	N/A	N/A	N/A	N/A
		PBANKA_1319000	PF3D7_1455300	conserved protein, unknown function	PBANKA_131900	N/A	N/A	N/A	N/A	N/A	N/A
		PBANKA_1319100	PF3D7_1455400	hemolysin III, putative	PBANKA_131910	integral component of membrane	N/A	N/A	N/A	N/A	GO:0016021
		PBANKA_1320800	PF3D7_1457100	conserved Plasmodium protein, unknown function	PBANKA_132080	N/A	N/A	N/A	N/A	N/A	N/A
		PBANKA_1323300	PF3D7_1459700	pyridoxal 5'-phosphate synthase, putative	PBANKA_132330	N/A	NADHX epimerase activity;NADPHX epimerase activity;metal ion binding;nucleotide binding	N/A	N/A	GO:0052856;GO:0052857;GO:0046872;GO:0000166	N/A
		PBANKA_1323900	PF3D7_1460200	conserved protein, unknown function	PBANKA_132390	N/A	N/A	N/A	N/A	N/A	N/A
		PBANKA_1324900	PF3D7_1461200	U3 small nucleolar ribonucleoprotein protein IMP3, putative	PBANKA_132490	N/A	RNA binding;rRNA binding	N/A	N/A	GO:0003723;GO:0019843	N/A
		PBANKA_1325100	PF3D7_1461400	MORN repeat protein, putative	PBANKA_132510	N/A	N/A	N/A	N/A	N/A	N/A
		PBANKA_1325400	PF3D7_1461700	conserved Plasmodium protein, unknown function	PBANKA_132540	N/A	N/A	N/A	N/A	N/A	N/A
		PBANKA_1326600	PF3D7_1463000	mediator of RNA polymerase II transcription subunit 20, putative	PBANKA_132660	N/A	N/A	N/A	N/A	N/A	N/A
		PBANKA_1329100	PF3D7_1465700	plasmepsin VIII	PBANKA_132910	N/A	aspartic-type endopeptidase activity	proteolysis	GO:0006508	GO:0004190	N/A
		PBANKA_1329500	PF3D7_1466100	protein phosphatase containing kelch-like domains	PBANKA_132950	nucleus	hydrolase activity;phosphoprotein phosphatase activity;protein binding	brassinosteroid mediated signaling pathway	GO:0009742	GO:0016787;GO:0004721;GO:0005515	GO:0005634
		PBANKA_1329900	PF3D7_1466500	conserved Plasmodium protein, unknown function	PBANKA_132990	N/A	N/A	N/A	N/A	N/A	N/A
		PBANKA_1331000	PF3D7_1467700	conserved Plasmodium protein, unknown function	PBANKA_133100	mitochondrion	N/A	N/A	N/A	N/A	GO:0005739
		PBANKA_1333600	PF3D7_1470400	mitochondrial pyruvate carrier protein 2, putative	PBANKA_133360	integral component of membrane;mitochondrial inner membrane	N/A	mitochondrial pyruvate transmembrane transport	GO:0006850	N/A	GO:0016021;GO:0005743
		PBANKA_1335500	PF3D7_1472300	conserved protein, unknown function	PBANKA_133550	integral component of membrane	N/A	N/A	N/A	N/A	GO:0016021
		PBANKA_1335900	PF3D7_1472700	DNA-directed RNA polymerase, alpha subunit, putative	PBANKA_133590	N/A	DNA-directed 5'-3' RNA polymerase activity;protein dimerization activity	transcription, DNA-templated	GO:0006351	GO:0003899;GO:0046983	N/A
		PBANKA_1336000	PF3D7_1472800	HSP20-like chaperone, putative	PBANKA_133600	N/A	N/A	N/A	N/A	N/A	N/A
		PBANKA_1338100	PF3D7_1322900	conserved protein, unknown function	PBANKA_133810	integral component of membrane	N/A	N/A	N/A	N/A	GO:0016021
		PBANKA_1338500	PF3D7_1323300	N-acetyltransferase, GNAT family, putative	PBANKA_133850	cytoplasm;nucleus	H2A histone acetyltransferase activity;H4 histone acetyltransferase activity;N-acetyltransferase activity	N/A	N/A	GO:0043998;GO:0010485;GO:0008080	GO:0005737;GO:0005634
		PBANKA_1339400	PF3D7_1324200	micro-fibrillar-associated protein, putative	PBANKA_133940	N/A	N/A	N/A	N/A	N/A	N/A
		PBANKA_1342400	PF3D7_1327200	ribonuclease P protein subunit RPR2, putative	PBANKA_134240	N/A	N/A	N/A	N/A	N/A	N/A
		PBANKA_1343600	PF3D7_1328400	conserved protein, unknown function	PBANKA_134360	integral component of membrane	N/A	N/A	N/A	N/A	GO:0016021
		PBANKA_1343700	PF3D7_1328600	conserved Plasmodium protein, unknown function	PBANKA_134370	N/A	N/A	N/A	N/A	N/A	N/A
		PBANKA_1344500	PF3D7_1329500	conserved protein, unknown function	PBANKA_134450	N/A	N/A	N/A	N/A	N/A	N/A
		PBANKA_1345100	PF3D7_1330100	conserved Plasmodium protein, unknown function	PBANKA_134510	integral component of membrane	N/A	N/A	N/A	N/A	GO:0016021
		PBANKA_1345200	PF3D7_1330200	conserved Plasmodium protein, unknown function	PBANKA_134520	N/A	N/A	N/A	N/A	N/A	N/A
		PBANKA_1347000	PF3D7_1332200	conserved protein, unknown function	PBANKA_134700	N/A	N/A	N/A	N/A	N/A	N/A
		PBANKA_1347300	PF3D7_1332500	SAM-dependent RNA methyltransferase, putative	PBANKA_134730	N/A	methyltransferase activity	methylation	GO:0032259	GO:0008168	N/A
		PBANKA_1348200	PF3D7_1333500	conserved Plasmodium protein, unknown function	PBANKA_134820	N/A	N/A	N/A	N/A	N/A	N/A
		PBANKA_1348400	PF3D7_1333700	histone H3-like centromeric protein CSE4, putative	PBANKA_134840	nucleosome;nucleus	DNA binding;protein heterodimerization activity	N/A	N/A	GO:0003677;GO:0046982	GO:0000786;GO:0005634
		PBANKA_1349500	PF3D7_1335600	WD repeat-containing protein, putative	PBANKA_134950	integral component of membrane	protein binding	N/A	N/A	GO:0005515	GO:0016021
		PBANKA_1349800	PF3D7_1335900	thrombospondin-related anonymous protein	PBANKA_134980	integral component of membrane	N/A	N/A	N/A	N/A	GO:0016021
		PBANKA_1350100	PF3D7_0728600	conserved Plasmodium protein, unknown function	PBANKA_135010	N/A	N/A	N/A	N/A	N/A	N/A
		PBANKA_1351600	PF3D7_1337900	conserved Plasmodium protein, unknown function	PBANKA_135160	N/A	N/A	N/A	N/A	N/A	N/A
		PBANKA_1352500	PF3D7_1338800	CPW-WPC family protein	PBANKA_135250	N/A	N/A	N/A	N/A	N/A	N/A
		PBANKA_1355900	PF3D7_1342800	phosphoenolpyruvate carboxykinase, putative	PBANKA_135590	N/A	ATP binding;kinase activity;phosphoenolpyruvate carboxykinase (ATP) activity;phosphoenolpyruvate carboxykinase activity;purine nucleotide binding	gluconeogenesis	GO:0006094	GO:0005524;GO:0016301;GO:0004612;GO:0004611;GO:0017076	N/A
		PBANKA_1356100	PF3D7_1343100	conserved Plasmodium protein, unknown function	PBANKA_135610	N/A	N/A	N/A	N/A	N/A	N/A
		PBANKA_1356500	PF3D7_1343500	conserved protein, unknown function	PBANKA_135650	N/A	N/A	N/A	N/A	N/A	N/A
		PBANKA_1357400	PF3D7_1344500	U6 snRNA phosphodiesterase, putative	PBANKA_135740	nucleus	nuclease activity	U6 snRNA 3'-end processing	GO:0034477	GO:0004518	GO:0005634
		PBANKA_1357500	PF3D7_1344600	lipoyl synthase	PBANKA_135750	apicoplast	4 iron, 4 sulfur cluster binding;catalytic activity;iron-sulfur cluster binding;lipoate synthase activity;lipoyl synthase activity (acting on glycine-cleavage complex H protein;lipoyl synthase activity (acting on pyruvate dehydrogenase E2 protein);metal ion binding	lipoate biosynthetic process;protein lipoylation	GO:0009107;GO:0009249	GO:0051539;GO:0003824;GO:0051536;GO:0016992;GO:0102552;GO:0102553;GO:0046872	GO:0020011
		PBANKA_1359800	PF3D7_1346900	conserved Plasmodium protein, unknown function	PBANKA_135980	N/A	N/A	N/A	N/A	N/A	N/A
		PBANKA_1360000	PF3D7_1347100	DNA topoisomerase 3, putative	PBANKA_136000	N/A	DNA binding;DNA topoisomerase activity;DNA topoisomerase type I (single strand cut, ATP-independent) activity	DNA topological change	GO:0006265	GO:0003677;GO:0003916;GO:0003917	N/A
		PBANKA_1360400	PF3D7_1347600	conserved protein, unknown function	PBANKA_136040	N/A	N/A	N/A	N/A	N/A	N/A
		PBANKA_1360900	PF3D7_1348100	GTPase, putative	PBANKA_136090	N/A	GTP binding;GTPase activity	N/A	N/A	GO:0005525;GO:0003924	N/A
		PBANKA_1361300	PF3D7_1348500	TBC domain protein, putative	PBANKA_136130	N/A	N/A	N/A	N/A	N/A	N/A
		PBANKA_1362200	PF3D7_1349400	cytidine and deoxycytidylate deaminase, putative	PBANKA_136220	N/A	catalytic activity	N/A	N/A	GO:0003824	N/A
		PBANKA_1362500	PF3D7_1349700	peptidase, putative	PBANKA_136250	integral component of membrane	N/A	N/A	N/A	N/A	GO:0016021
		PBANKA_1362700	PF3D7_1349900	conserved Plasmodium protein, unknown function	PBANKA_136270	N/A	N/A	N/A	N/A	N/A	N/A
		PBANKA_1363500	PF3D7_1350700	N6-adenine-specific methylase, putative	PBANKA_136350	N/A	methyltransferase activity	methylation	GO:0032259	GO:0008168	N/A
		PBANKA_1401100	PF3D7_1302600	deoxyhypusine hydroxylase, putative	PBANKA_140110	N/A	deoxyhypusine monooxygenase activity;metal ion binding	peptidyl-lysine modification to peptidyl-hypusine	GO:0008612	GO:0019135;GO:0046872	N/A
		PBANKA_1401600	PF3D7_1303100	methyltransferase, putative	PBANKA_140160	N/A	methyltransferase activity;nucleic acid binding	methylation	GO:0032259	GO:0008168;GO:0003676	N/A
		PBANKA_1403200	PF3D7_1304700	cyclin, putative	PBANKA_140320	host cell nucleus	cyclin-dependent protein serine/threonine kinase regulator activity	regulation of transcription by RNA polymerase II	GO:0006357	GO:0016538	GO:0042025
		PBANKA_1403700	PF3D7_1305200	AP2 domain transcription factor, putative	PBANKA_140370	nucleus	DNA binding;DNA-binding transcription factor activity	regulation of transcription, DNA-templated	GO:0006355	GO:0003677;GO:0003700	GO:0005634
		PBANKA_1404100	PF3D7_1305600	site-2 protease S2P	PBANKA_140410	integral component of membrane	peptidase activity	N/A	N/A	GO:0008233	GO:0016021
		PBANKA_1404600	PF3D7_1306100	conserved Plasmodium protein, unknown function	PBANKA_140460	N/A	N/A	N/A	N/A	N/A	N/A
		PBANKA_1405700	PF3D7_1307200	DnaJ protein, putative	PBANKA_140570	N/A	N/A	N/A	N/A	N/A	N/A
		PBANKA_1407000	PF3D7_1308500	conserved Plasmodium protein, unknown function	PBANKA_140700	N/A	N/A	N/A	N/A	N/A	N/A
		PBANKA_1407300	PF3D7_1308800	tyrosine recombinase, putative	PBANKA_140730	N/A	DNA binding	DNA integration;DNA recombination	GO:0015074;GO:0006310	GO:0003677	N/A
		PBANKA_1408300	PF3D7_1309800	conserved protein, unknown function	PBANKA_140830	N/A	DNA binding	N/A	N/A	GO:0003677	N/A
		PBANKA_1409400	PF3D7_1310900	ribosomal protein S15, mitochondrial, putative	PBANKA_140940	ribosome	structural constituent of ribosome	translation	GO:0006412	GO:0003735	GO:0005840
		PBANKA_1410100	PF3D7_1311600	conserved Plasmodium protein, unknown function	PBANKA_141010	N/A	N/A	N/A	N/A	N/A	N/A
		PBANKA_1410700	PF3D7_1312200	conserved protein, unknown function	PBANKA_141070	N/A	N/A	N/A	N/A	N/A	N/A
		PBANKA_1411400	PF3D7_1313000	ubiquitin-like protein Nedd8, putative	PBANKA_141140	N/A	protein binding	N/A	N/A	GO:0005515	N/A
		PBANKA_1413800	PF3D7_1315300	conserved protein, unknown function	PBANKA_141380	N/A	N/A	N/A	N/A	N/A	N/A
		PBANKA_1414200	PF3D7_1315700	tRNA (adenine(58)-N(1))-methyltransferase catalytic subunit TRM61, putative	PBANKA_141420	tRNA (m1A) methyltransferase complex	tRNA (adenine-N1-)-methyltransferase activity	tRNA methylation	GO:0030488	GO:0016429	GO:0031515
		PBANKA_1414800	PF3D7_1316300	conserved Plasmodium protein, unknown function	PBANKA_141480	N/A	N/A	N/A	N/A	N/A	N/A
		PBANKA_1416100	PF3D7_1317600	conserved Plasmodium protein, unknown function	PBANKA_141610	N/A	N/A	N/A	N/A	N/A	N/A
		PBANKA_1416600	PF3D7_1318100	ferredoxin, putative	PBANKA_141660	N/A	2 iron, 2 sulfur cluster binding;electron transfer activity;iron-sulfur cluster binding;metal ion binding	electron transport chain	GO:0022900	GO:0051537;GO:0009055;GO:0051536;GO:0046872	N/A
		PBANKA_1418400	PF3D7_1320100	ATP-dependent Clp protease adapter protein ClpS, putative	PBANKA_141840	N/A	peptidase activity	protein catabolic process	GO:0030163	GO:0008233	N/A
		PBANKA_1419200	PF3D7_1320900	RNA-binding protein, putative	PBANKA_141920	N/A	RNA binding;nucleic acid binding	N/A	N/A	GO:0003723;GO:0003676	N/A
		PBANKA_1419700	PF3D7_1321400	palmitoyltransferase DHHC8, putative	PBANKA_141970	integral component of membrane	palmitoyltransferase activity;protein-cysteine S-palmitoyltransferase activity	N/A	N/A	GO:0016409;GO:0019706	GO:0016021
		PBANKA_1420000	PF3D7_0713400	GPCR-like receptor SR25, putative	PBANKA_142000	integral component of membrane	N/A	N/A	N/A	N/A	GO:0016021
		PBANKA_1420900	PF3D7_0714300	palmitoyltransferase DHHC4, putative	PBANKA_142090	integral component of membrane	palmitoyltransferase activity	N/A	N/A	GO:0016409	GO:0016021
		PBANKA_1422000	PF3D7_0715700	conserved protein, unknown function	PBANKA_142200	N/A	N/A	N/A	N/A	N/A	N/A
		PBANKA_1422100	PF3D7_0715800	drug/metabolite transporter DMT1, putative	PBANKA_142210	integral component of membrane;membrane	N/A	N/A	N/A	N/A	GO:0016021;GO:0016020
		PBANKA_1422600	PF3D7_0815000	selenoprotein, putative	PBANKA_142260	N/A	N/A	N/A	N/A	N/A	N/A
		PBANKA_1423000	PF3D7_0814500	conserved protein, unknown function	PBANKA_142300	N/A	N/A	N/A	N/A	N/A	N/A
		PBANKA_1424000	PF3D7_0813500	PUB domain-containing protein, putative	PBANKA_142400	N/A	N/A	N/A	N/A	N/A	N/A
		PBANKA_1424100	PF3D7_1126400	mediator of RNA polymerase II transcription subunit 21, putative	PBANKA_142410	N/A	N/A	N/A	N/A	N/A	N/A
		PBANKA_1426600	PF3D7_0810900	conserved Plasmodium protein, unknown function	PBANKA_142660	N/A	N/A	N/A	N/A	N/A	N/A
		PBANKA_1427100	PF3D7_0810400	aquaporin, putative	PBANKA_142710	integral component of membrane;membrane	channel activity	transmembrane transport	GO:0055085	GO:0015267	GO:0016021;GO:0016020
		PBANKA_1428600	PF3D7_1212600	SND2 domain-containing protein, putative	PBANKA_142860	endoplasmic reticulum membrane;integral component of membrane	N/A	N/A	N/A	N/A	GO:0005789;GO:0016021
		PBANKA_1429900	PF3D7_1214600	GPI ethanolamine phosphate transferase 3, putative	PBANKA_142990	integral component of membrane	catalytic activity;transferase activity, transferring phosphorus-containing groups	GPI anchor biosynthetic process	GO:0006506	GO:0003824;GO:0016772	GO:0016021
		PBANKA_1430100	PF3D7_1214300	geranylgeranyl transferase type-2 subunit beta, putative	PBANKA_143010	integral component of membrane	catalytic activity;prenyltransferase activity	N/A	N/A	GO:0003824;GO:0004659	GO:0016021
		PBANKA_1430200	PF3D7_1214400	ER membrane protein complex subunit 6, putative	PBANKA_143020	EMC complex;endoplasmic reticulum;integral component of membrane	N/A	N/A	N/A	N/A	GO:0072546;GO:0005783;GO:0016021
		PBANKA_1430600	PF3D7_1214800	conserved Plasmodium protein, unknown function	PBANKA_143060	N/A	N/A	N/A	N/A	N/A	N/A
		PBANKA_1431000	PF3D7_1215200	peptidyl-prolyl cis-trans isomerase, putative	PBANKA_143100	N/A	peptidyl-prolyl cis-trans isomerase activity	protein peptidyl-prolyl isomerization	GO:0000413	GO:0003755	N/A
		PBANKA_1433300	PF3D7_1217700	conserved Plasmodium protein, unknown function	PBANKA_143330	N/A	N/A	N/A	N/A	N/A	N/A
		PBANKA_1435100	PF3D7_1219900	ribulose-phosphate 3-epimerase, putative	PBANKA_143510	N/A	catalytic activity;metal ion binding;racemase and epimerase activity, acting on carbohydrates and derivatives;ribulose-phosphate 3-epimerase activity	carbohydrate metabolic process;pentose-phosphate shunt	GO:0005975;GO:0006098	GO:0003824;GO:0046872;GO:0016857;GO:0004750	N/A
		PBANKA_1436300	PF3D7_1221100	conserved Plasmodium protein, unknown function	PBANKA_143630	N/A	N/A	N/A	N/A	N/A	N/A
		PBANKA_1437700	PF3D7_1222800	conserved Plasmodium protein, unknown function	PBANKA_143770	N/A	N/A	N/A	N/A	N/A	N/A
		PBANKA_1437800	PF3D7_1222900	conserved Plasmodium protein, unknown function	PBANKA_143780	N/A	N/A	N/A	N/A	N/A	N/A
		PBANKA_1438700	PF3D7_1223800	citrate/oxoglutarate carrier protein, putative	PBANKA_143870	integral component of membrane	N/A	N/A	N/A	N/A	GO:0016021
		PBANKA_1439000	PF3D7_1224100	conserved protein, unknown function	PBANKA_143900	N/A	N/A	N/A	N/A	N/A	N/A
		PBANKA_1439100	PF3D7_1224200	BRO1 domain-containing protein, putative	PBANKA_143910	N/A	N/A	N/A	N/A	N/A	N/A
		PBANKA_1439700	PF3D7_1224800	conserved protein, unknown function	PBANKA_143970	N/A	N/A	N/A	N/A	N/A	N/A
		PBANKA_1440300	null	rRNA-processing protein, putative	PBANKA_144030	N/A	N/A	N/A	N/A	N/A	N/A
		PBANKA_1441800	PF3D7_1227000	conserved Plasmodium protein, unknown function	PBANKA_144180	N/A	N/A	N/A	N/A	N/A	N/A
		PBANKA_1443700	PF3D7_1228900	conserved protein, unknown function	PBANKA_144370	N/A	N/A	N/A	N/A	N/A	N/A
		PBANKA_1444300	PF3D7_1229700	mitochondrial respiratory chain complex II subunit, putative	PBANKA_144430	integral component of membrane	N/A	N/A	N/A	N/A	GO:0016021
		PBANKA_1445300	PF3D7_1129400	sun-family protein, putative	PBANKA_144530	N/A	RNA binding;methyltransferase activity	RNA methylation	GO:0001510	GO:0003723;GO:0008168	N/A
		PBANKA_1445900	PF3D7_1231200	conserved Plasmodium protein, unknown function	PBANKA_144590	N/A	N/A	N/A	N/A	N/A	N/A
		PBANKA_1446700	PF3D7_1232000	phenylalanine--tRNA ligase, putative	PBANKA_144670	cytoplasm	ATP binding;aminoacyl-tRNA ligase activity;nucleotide binding;phenylalanine-tRNA ligase activity;tRNA binding	phenylalanyl-tRNA aminoacylation;tRNA aminoacylation	GO:0006432;GO:0043039	GO:0005524;GO:0004812;GO:0000166;GO:0004826;GO:0000049	GO:0005737
		PBANKA_1447100	PF3D7_1232400	CWC16 domain-containing protein, putative	PBANKA_144710	N/A	N/A	N/A	N/A	N/A	N/A
		PBANKA_1449500	null	CHCH domain-containing protein, putative	PBANKA_144950	N/A	N/A	N/A	N/A	N/A	N/A
		PBANKA_1449700	PF3D7_1235100	conserved protein, unknown function	PBANKA_144970	N/A	N/A	N/A	N/A	N/A	N/A
		PBANKA_1451300	PF3D7_1236700	S-adenosyl-methyltransferase, putative	PBANKA_145130	N/A	methyltransferase activity	methylation	GO:0032259	GO:0008168	N/A
		PBANKA_1451400	PF3D7_1236800	protein-S-isoprenylcysteine O-methyltransferase, putative	PBANKA_145140	endoplasmic reticulum;endoplasmic reticulum membrane;integral component of membrane	protein C-terminal S-isoprenylcysteine carboxyl O-methyltransferase activity	C-terminal protein methylation	GO:0006481	GO:0004671	GO:0005783;GO:0005789;GO:0016021
		PBANKA_1453600	PF3D7_1239100	ribosomal protein L23, mitochondrial, putative	PBANKA_145360	ribosome	structural constituent of ribosome	translation	GO:0006412	GO:0003735	GO:0005840
		PBANKA_1453800	PF3D7_1239300	conserved Plasmodium protein, unknown function	PBANKA_145380	integral component of membrane	N/A	N/A	N/A	N/A	GO:0016021
		PBANKA_1456000	PF3D7_1242600	protein farnesyltransferase subunit alpha, putative	PBANKA_145600	N/A	protein prenyltransferase activity	protein prenylation	GO:0018342	GO:0008318	N/A
		PBANKA_1456400	PF3D7_1243000	syntaxin-16, putative	PBANKA_145640	SNARE complex;integral component of membrane;membrane	N/A	intracellular protein transport;vesicle-mediated transport	GO:0006886;GO:0016192	N/A	GO:0031201;GO:0016021;GO:0016020
		PBANKA_1457000	PF3D7_1243700	ubiquitin-conjugating enzyme E2, putative	PBANKA_145700	N/A	N/A	N/A	N/A	N/A	N/A
		PBANKA_1457900	PF3D7_1244700	conserved protein, unknown function	PBANKA_145790	N/A	N/A	N/A	N/A	N/A	N/A
		PBANKA_1458200	PF3D7_1245000	5-formyltetrahydrofolate cyclo-ligase, putative	PBANKA_145820	N/A	ligase activity	N/A	N/A	GO:0016874	N/A
		PBANKA_1459700	PF3D7_1246600	pre-mRNA-splicing factor CWC26, putative	PBANKA_145970	N/A	N/A	N/A	N/A	N/A	N/A
		PBANKA_1460200	PF3D7_1247200	conserved protein, unknown function	PBANKA_146020	N/A	N/A	N/A	N/A	N/A	N/A
		PBANKA_1460300	PF3D7_1247300	GPI mannosyltransferase 2, putative	PBANKA_146030	endoplasmic reticulum membrane;integral component of membrane	alpha-1,6-mannosyltransferase activity;glycolipid mannosyltransferase activity;obsolete dolichyl-phosphate-mannose-glycolipid alpha-mannosyltransferase activity	GPI anchor biosynthetic process	GO:0006506	GO:0000009;GO:0004376;GO:0004584	GO:0005789;GO:0016021
		PBANKA_1460500	PF3D7_1247500	serine/threonine protein kinase, putative	PBANKA_146050	N/A	ATP binding;protein kinase activity;protein serine/threonine kinase activity	protein phosphorylation	GO:0006468	GO:0005524;GO:0004672;GO:0004674	N/A
		PBANKA_1461000	PF3D7_1248100	methyltransferase, putative	PBANKA_146100	N/A	methyltransferase activity	methylation	GO:0032259	GO:0008168	N/A
		PBANKA_1461300	PF3D7_1248400	conserved Plasmodium protein, unknown function	PBANKA_146130	N/A	N/A	N/A	N/A	N/A	N/A
		PBANKA_1461700	PF3D7_1248800	conserved Plasmodium protein, unknown function	PBANKA_146170	N/A	N/A	N/A	N/A	N/A	N/A
		PBANKA_1462800	PF3D7_1249900,PF3D7_1415800	ribosomal RNA small subunit methyltransferase A2, putative	PBANKA_146280	N/A	RNA binding;rRNA (adenine-N6,N6-)-dimethyltransferase activity;rRNA methyltransferase activity	rRNA modification;rRNA processing	GO:0000154;GO:0006364	GO:0003723;GO:0000179;GO:0008649	N/A
		PBANKA_1462900	PF3D7_1250000	rRNA-processing protein FCF2, putative	PBANKA_146290	N/A	N/A	N/A	N/A	N/A	N/A
		PBANKA_1464000	PF3D7_1251100	conserved Plasmodium protein, unknown function	PBANKA_146400	integral component of membrane	N/A	N/A	N/A	N/A	GO:0016021
		PBANKA_1464200	PF3D7_1251300	thymidylate kinase, putative	PBANKA_146420	N/A	ATP binding;thymidylate kinase activity	dTDP biosynthetic process	GO:0006233	GO:0005524;GO:0004798	N/A
Male bias	296	PBANKA_0101800	null	SDE2 domain-containing protein, putative	PBANKA_010180	GO:0005634	nucleus	N/A	N/A	GO:0007049	cell cycle
		PBANKA_0102300	PF3D7_0603500	cation/H+ antiporter	PBANKA_010230	GO:0016021	integral component of membrane	GO:0015369;GO:0008324	calcium:proton antiporter activity;cation transmembrane transporter activity	GO:0006816;GO:0006812;GO:0055085	calcium ion transport;cation transport;transmembrane transport
		PBANKA_0102500	PF3D7_0603700	phenylalanine--tRNA ligase, putative	PBANKA_010250	GO:0005737;GO:0005759	cytoplasm;mitochondrial matrix	GO:0005524;GO:0004812;GO:0000166;GO:0004826;GO:0000049	ATP binding;aminoacyl-tRNA ligase activity;nucleotide binding;phenylalanine-tRNA ligase activity;tRNA binding	GO:0006432;GO:0043039	phenylalanyl-tRNA aminoacylation;tRNA aminoacylation
		PBANKA_0103100	PF3D7_0604300	conserved Plasmodium protein, unknown function	PBANKA_010310	N/A	N/A	N/A	N/A	N/A	N/A
		PBANKA_0104000	PF3D7_0605200	acylphosphatase, putative	PBANKA_010400	N/A	N/A	N/A	N/A	N/A	N/A
		PBANKA_0106000	PF3D7_0607400	G-protein associated signal transduction protein, putative	PBANKA_010600	GO:0016021	integral component of membrane	N/A	N/A	N/A	N/A
		PBANKA_0108000	PF3D7_0609400	mitochondrial cardiolipin synthase, putative	PBANKA_010800	GO:0016021	integral component of membrane	GO:0003824	catalytic activity	N/A	N/A
		PBANKA_0202900	PF3D7_0110800	transcription initiation factor TFIIB, putative	PBANKA_020290	N/A	N/A	GO:0017025;GO:0046872;GO:0003743	TBP-class protein binding;metal ion binding;translation initiation factor activity	GO:0006352;GO:0070897	DNA-templated transcription, initiation;transcription preinitiation complex assembly
		PBANKA_0206200	PF3D7_0107100	conserved protein, unknown function	PBANKA_020620	N/A	N/A	N/A	N/A	N/A	N/A
		PBANKA_0208800	null	ubiquitin carboxyl-terminal hydrolase 1, putative	PBANKA_020880	N/A	N/A	GO:0004843	thiol-dependent ubiquitin-specific protease activity	GO:0006511	ubiquitin-dependent protein catabolic process
		PBANKA_0211000	PF3D7_0726900	mitochondrial import inner membrane translocase subunit TIM50, putative	PBANKA_021100	GO:0005744;GO:0016021;GO:0005743	TIM23 mitochondrial import inner membrane translocase complex;integral component of membrane;mitochondrial inner membrane	N/A	N/A	GO:0015031	protein transport
		PBANKA_0212900	PF3D7_0728800	conserved Plasmodium protein, unknown function	PBANKA_021290	N/A	N/A	N/A	N/A	N/A	N/A
		PBANKA_0213600	PF3D7_0729500	N6-adenosine-methyltransferase MT-A70, putative	PBANKA_021360	N/A	N/A	GO:0008168	methyltransferase activity	GO:0032259	methylation
		PBANKA_0213900	PF3D7_0729800	dynein light chain, putative	PBANKA_021390	GO:0005737;GO:0030286;GO:0005874	cytoplasm;dynein complex;microtubule	GO:0003774	motor activity	GO:0007017	microtubule-based process
		PBANKA_0301300	PF3D7_0203400	conserved Plasmodium protein, unknown function	PBANKA_030130	N/A	N/A	N/A	N/A	N/A	N/A
		PBANKA_0307700	PF3D7_0210800	conserved Plasmodium protein, unknown function	PBANKA_030770	GO:0016021	integral component of membrane	N/A	N/A	N/A	N/A
		PBANKA_0308500	PF3D7_0211700	tyrosine kinase-like protein, putative	PBANKA_030850	N/A	N/A	GO:0005524;GO:0004672	ATP binding;protein kinase activity	GO:0006468	protein phosphorylation
		PBANKA_0308700	PF3D7_0211900	pseudouridine synthase, putative	PBANKA_030870	N/A	N/A	GO:0003723;GO:0009982	RNA binding;pseudouridine synthase activity	GO:0009451;GO:0001522	RNA modification;pseudouridine synthesis
		PBANKA_0309700	PF3D7_0212800	multidrug efflux pump, putative	PBANKA_030970	GO:0016021	integral component of membrane	N/A	N/A	N/A	N/A
		PBANKA_0310100	PF3D7_0213200,PF3D7_0213300	mitochondrial respiratory chain complex II subunit, putative	PBANKA_031010	GO:0016021	integral component of membrane	N/A	N/A	N/A	N/A
		PBANKA_0310200	PF3D7_0213200,PF3D7_0213300	conserved protein, unknown function	PBANKA_031020	N/A	N/A	N/A	N/A	N/A	N/A
		PBANKA_0310300	null	protein kinase 7	PBANKA_031030	N/A	N/A	GO:0005524;GO:0004672	ATP binding;protein kinase activity	GO:0006468	protein phosphorylation
		PBANKA_0311100	PF3D7_0214200	ribosomal protein L13, mitochondrial, putative	PBANKA_031110	GO:0005840	ribosome	GO:0003735	structural constituent of ribosome	GO:0006412	translation
		PBANKA_0311500	PF3D7_0214700	conserved Plasmodium protein, unknown function	PBANKA_031150	N/A	N/A	N/A	N/A	N/A	N/A
		PBANKA_0311700	PF3D7_1434500	rhoptry neck protein 6, putative	PBANKA_031170	N/A	N/A	N/A	N/A	N/A	N/A
		PBANKA_0312500	PF3D7_0215800	origin recognition complex subunit 5, putative	PBANKA_031250	GO:0005634;GO:0000808	nucleus;origin recognition complex	N/A	N/A	GO:0006260	DNA replication
		PBANKA_0405700	PF3D7_0307400	ATP-dependent Clp protease proteolytic subunit, putative	PBANKA_040570	N/A	N/A	GO:0004176;GO:0004252	ATP-dependent peptidase activity;serine-type endopeptidase activity	GO:0006508	proteolysis
		PBANKA_0406000	PF3D7_0307700	conserved Plasmodium protein, unknown function	PBANKA_040600	N/A	N/A	GO:0003677	DNA binding	N/A	N/A
		PBANKA_0407200	PF3D7_0309000	dual specificity protein phosphatase	PBANKA_040720	N/A	N/A	GO:0003676;GO:0016791;GO:0004725;GO:0008138	nucleic acid binding;phosphatase activity;protein tyrosine phosphatase activity;protein tyrosine/serine/threonine phosphatase activity	GO:0016311;GO:0006470	dephosphorylation;protein dephosphorylation
		PBANKA_0407900	PF3D7_0309800	YTH domain-containing protein 2, putative	PBANKA_040790	N/A	N/A	GO:0003723	RNA binding	N/A	N/A
		PBANKA_0412100	PF3D7_0314400	serine/threonine protein phosphatase 6	PBANKA_041210	N/A	N/A	GO:0016787;GO:0004721	hydrolase activity;phosphoprotein phosphatase activity	N/A	N/A
		PBANKA_0412200	PF3D7_0314500	conserved Plasmodium protein, unknown function	PBANKA_041220	N/A	N/A	N/A	N/A	N/A	N/A
		PBANKA_0413300	PF3D7_0315500	ribosomal protein L47, mitochondrial, putative	PBANKA_041330	GO:0005761	mitochondrial ribosome	GO:0003735	structural constituent of ribosome	GO:0006412	translation
		PBANKA_0414700	null	zinc finger protein, putative	PBANKA_041470	N/A	N/A	GO:0046872	metal ion binding	N/A	N/A
		PBANKA_0502900	PF3D7_1018700	conserved Plasmodium protein, unknown function	PBANKA_050290	N/A	N/A	N/A	N/A	N/A	N/A
		PBANKA_0506400	PF3D7_1022200	conserved Plasmodium protein, unknown function	PBANKA_050640	GO:0016021	integral component of membrane	N/A	N/A	N/A	N/A
		PBANKA_0506500	PF3D7_1022300	ZIP domain-containing protein	PBANKA_050650	GO:0016021;GO:0016020	integral component of membrane;membrane	GO:0046873	metal ion transmembrane transporter activity	GO:0030001;GO:0055085	metal ion transport;transmembrane transport
		PBANKA_0507000	PF3D7_1022800	4-hydroxy-3-methylbut-2-en-1-yl diphosphate synthase (ferredoxin), putative	PBANKA_050700	N/A	N/A	GO:0051539;GO:0046429;GO:0005506	4 iron, 4 sulfur cluster binding;4-hydroxy-3-methylbut-2-en-1-yl diphosphate synthase activity;iron ion binding	GO:0044237;GO:0008299;GO:0055114;GO:0016114	cellular metabolic process;isoprenoid biosynthetic process;oxidation-reduction process;terpenoid biosynthetic process
		PBANKA_0507700	PF3D7_1023500	conserved Plasmodium protein, unknown function	PBANKA_050770	GO:0016021	integral component of membrane	N/A	N/A	N/A	N/A
		PBANKA_0517700	PF3D7_1033900	ubiquitin-conjugating enzyme E2, putative	PBANKA_051770	N/A	N/A	GO:0005524;GO:0016740	ATP binding;transferase activity	N/A	N/A
		PBANKA_0518600	PF3D7_1034800	conserved protein, unknown function	PBANKA_051860	N/A	N/A	N/A	N/A	N/A	N/A
		PBANKA_0520700	PF3D7_1037800	conserved Plasmodium protein, unknown function	PBANKA_052070	N/A	N/A	GO:0005515	protein binding	N/A	N/A
		PBANKA_0520800	PF3D7_1037900	conserved Plasmodium protein, unknown function	PBANKA_052080	GO:0016021	integral component of membrane	N/A	N/A	N/A	N/A
		PBANKA_0521900	PF3D7_0420500	conserved Plasmodium protein, unknown function	PBANKA_052190	N/A	N/A	N/A	N/A	N/A	N/A
		PBANKA_0522000	PF3D7_0420600	conserved Plasmodium protein, unknown function	PBANKA_052200	N/A	N/A	N/A	N/A	N/A	N/A
		PBANKA_0600600	PF3D7_1201600	NIMA related kinase 3, putative	PBANKA_060060	GO:0016021	integral component of membrane	GO:0005524;GO:0004672	ATP binding;protein kinase activity	GO:0006468	protein phosphorylation
		PBANKA_0603400	PF3D7_1204500	conserved protein, unknown function	PBANKA_060340	N/A	N/A	N/A	N/A	N/A	N/A
		PBANKA_0604400	PF3D7_1205700	targeted glyoxalase II, putative	PBANKA_060440	N/A	N/A	GO:0016787;GO:0046872	hydrolase activity;metal ion binding	N/A	N/A
		PBANKA_0606000	PF3D7_1207500	RNA-binding protein, putative	PBANKA_060600	N/A	N/A	GO:0003723;GO:0003676	RNA binding;nucleic acid binding	N/A	N/A
		PBANKA_0606300	null	conserved Plasmodium protein, unknown function	PBANKA_060630	N/A	N/A	N/A	N/A	N/A	N/A
		PBANKA_0606500	PF3D7_1208000	ribosomal protein L29, apicoplast, putative	PBANKA_060650	GO:0016021;GO:0005840	integral component of membrane;ribosome	GO:0003735	structural constituent of ribosome	GO:0006412	translation
		PBANKA_0608700	PF3D7_1210300	conserved Plasmodium protein, unknown function	PBANKA_060870	N/A	N/A	N/A	N/A	N/A	N/A
		PBANKA_0609100	null	kelch protein, putative	PBANKA_060910	N/A	N/A	GO:0005515	protein binding	N/A	N/A
		PBANKA_0609300	PF3D7_1210900	GPI mannosyltransferase 1, putative	PBANKA_060930	GO:0005789;GO:0016021	endoplasmic reticulum membrane;integral component of membrane	GO:0051751;GO:0004376;GO:0016758	alpha-1,4-mannosyltransferase activity;glycolipid mannosyltransferase activity;transferase activity, transferring hexosyl groups	GO:0006506	GPI anchor biosynthetic process
		PBANKA_0611000	PF3D7_1437800	trafficking protein particle complex subunit 5, putative	PBANKA_061100	GO:0005794;GO:0030008;GO:0005783	Golgi apparatus;TRAPP complex;endoplasmic reticulum	N/A	N/A	GO:0048193	Golgi vesicle transport
		PBANKA_0613300	PF3D7_0412000	LITAF-like zinc finger protein, putative	PBANKA_061330	GO:0016021	integral component of membrane	N/A	N/A	N/A	N/A
		PBANKA_0614200	PF3D7_0716500	conserved Plasmodium protein, unknown function	PBANKA_061420	N/A	N/A	N/A	N/A	N/A	N/A
		PBANKA_0616000	PF3D7_0718400,PF3D7_0316800	ribosomal protein S8, mitochondrial, putative	PBANKA_061600	GO:0005840	ribosome	GO:0003735	structural constituent of ribosome	GO:0006412	translation
		PBANKA_0618100	PF3D7_0720600	conserved protein, unknown function	PBANKA_061810	N/A	N/A	N/A	N/A	N/A	N/A
		PBANKA_0619300	PF3D7_0721800	conserved Plasmodium protein, unknown function	PBANKA_061930	N/A	N/A	N/A	N/A	N/A	N/A
		PBANKA_0619600	PF3D7_0722100	protein pelota homolog, putative	PBANKA_061960	GO:0005737;GO:0005634	cytoplasm;nucleus	GO:0004519;GO:0046872	endonuclease activity;metal ion binding	GO:0071025;GO:0070966;GO:0070481	RNA surveillance;nuclear-transcribed mRNA catabolic process, no-go decay;nuclear-transcribed mRNA catabolic process, non-stop decay
		PBANKA_0622000	PF3D7_0724500	conserved Plasmodium protein, unknown function	PBANKA_062200	N/A	N/A	N/A	N/A	N/A	N/A
		PBANKA_0704000	PF3D7_0826600	SNARE protein, putative	PBANKA_070400	GO:0016021	integral component of membrane	N/A	N/A	GO:0016192	vesicle-mediated transport
		PBANKA_0704200	PF3D7_0826400	cis-prenyltransferase, putative	PBANKA_070420	N/A	N/A	GO:0016765	transferase activity, transferring alkyl or aryl (other than methyl) groups	N/A	N/A
		PBANKA_0705400	PF3D7_0825200	translation initiation factor IF-3, putative	PBANKA_070540	N/A	N/A	GO:0003743	translation initiation factor activity	GO:0006413	translational initiation
		PBANKA_0705500	PF3D7_0825100	ankyrin-repeat protein, putative	PBANKA_070550	N/A	N/A	GO:0005515	protein binding	N/A	N/A
		PBANKA_0705900	PF3D7_0824700	lipase maturation factor, putative	PBANKA_070590	GO:0005789;GO:0016021	endoplasmic reticulum membrane;integral component of membrane	N/A	N/A	N/A	N/A
		PBANKA_0708200	PF3D7_0822400	conserved Plasmodium protein, unknown function	PBANKA_070820	N/A	N/A	N/A	N/A	N/A	N/A
		PBANKA_0710200	PF3D7_0820600	conserved protein, unknown function	PBANKA_071020	N/A	N/A	N/A	N/A	N/A	N/A
		PBANKA_0715000	PF3D7_0815800	vacuolar protein sorting-associated protein 9, putative	PBANKA_071500	N/A	N/A	N/A	N/A	N/A	N/A
		PBANKA_0716500	PF3D7_0414500	RNA-binding protein, putative	PBANKA_071650	N/A	N/A	GO:0003729;GO:0003676	mRNA binding;nucleic acid binding	N/A	N/A
		PBANKA_0720400	null	conserved Plasmodium protein, unknown function	PBANKA_072040	N/A	N/A	N/A	N/A	N/A	N/A
		PBANKA_0721000	PF3D7_0418900	conserved protein, unknown function	PBANKA_072100	N/A	N/A	N/A	N/A	N/A	N/A
		PBANKA_0721100	PF3D7_0419000	conserved Plasmodium protein, unknown function	PBANKA_072110	GO:0005858	axonemal dynein complex	N/A	N/A	GO:0070286	axonemal dynein complex assembly
		PBANKA_0721200	PF3D7_0419100	conserved Plasmodium protein, unknown function	PBANKA_072120	N/A	N/A	N/A	N/A	N/A	N/A
		PBANKA_0721800	null	apical merozoite protein, putative	PBANKA_072180	GO:0016021	integral component of membrane	N/A	N/A	N/A	N/A
		PBANKA_0801300	PF3D7_0703600	conserved protein, unknown function	PBANKA_080130	N/A	N/A	N/A	N/A	N/A	N/A
		PBANKA_0803100	PF3D7_0705400	DNA replication licensing factor MCM7, putative	PBANKA_080310	GO:0042555;GO:0005634	MCM complex;nucleus	GO:0005524;GO:0003677;GO:0003678	ATP binding;DNA binding;DNA helicase activity	GO:0032508;GO:0006260;GO:0006270;GO:0007049	DNA duplex unwinding;DNA replication;DNA replication initiation;cell cycle
		PBANKA_0805600	PF3D7_0708300	EKC/KEOPS complex subunit BUD32, putative	PBANKA_080560	N/A	N/A	GO:0005524;GO:0004672;GO:0004674	ATP binding;protein kinase activity;protein serine/threonine kinase activity	GO:0006468;GO:0008033	protein phosphorylation;tRNA processing
		PBANKA_0812700	null	conserved Plasmodium protein, unknown function	PBANKA_081270	N/A	N/A	N/A	N/A	N/A	N/A
		PBANKA_0812900	PF3D7_0911800	conserved Plasmodium protein, unknown function	PBANKA_081290	GO:0016021	integral component of membrane	N/A	N/A	N/A	N/A
		PBANKA_0813200	PF3D7_0912100	zinc finger protein, putative	PBANKA_081320	N/A	N/A	GO:0046872	metal ion binding	N/A	N/A
		PBANKA_0815600	PF3D7_0914600	transcription elongation factor 1, putative	PBANKA_081560	GO:0005634	nucleus	GO:0046872;GO:0003746	metal ion binding;translation elongation factor activity	N/A	N/A
		PBANKA_0816200	PF3D7_0915200	ribonuclease H2 subunit C, putative	PBANKA_081620	GO:0032299	ribonuclease H2 complex	N/A	N/A	GO:0006401	RNA catabolic process
		PBANKA_0817100	null	thioredoxin 3, putative	PBANKA_081710	GO:0016021	integral component of membrane	N/A	N/A	GO:0045454	cell redox homeostasis
		PBANKA_0819700	PF3D7_0918800	dihydrouridine synthase, putative	PBANKA_081970	N/A	N/A	GO:0003824;GO:0050660;GO:0017150	catalytic activity;flavin adenine dinucleotide binding;tRNA dihydrouridine synthase activity	GO:0055114;GO:0002943;GO:0008033	oxidation-reduction process;tRNA dihydrouridine synthesis;tRNA processing
		PBANKA_0821800	PF3D7_0920900	U4/U6 snRNA-associated-splicing factor, putative	PBANKA_082180	N/A	N/A	GO:0003723;GO:0003676	RNA binding;nucleic acid binding	N/A	N/A
		PBANKA_0824400	PF3D7_0923500 PF3D7_0105800	cyclin-dependent kinases regulatory subunit, putative	PBANKA_082440	N/A	N/A	GO:0016538	cyclin-dependent protein serine/threonine kinase regulator activity	GO:0007049;GO:0051301	cell cycle;cell division
		PBANKA_0824600	PF3D7_0923700	conserved protein, unknown function	PBANKA_082460	N/A	N/A	N/A	N/A	GO:0003352	regulation of cilium movement
		PBANKA_0825800	PF3D7_0925000	conserved Plasmodium protein, unknown function	PBANKA_082580	N/A	N/A	N/A	N/A	N/A	N/A
		PBANKA_0826000	PF3D7_0925200	ribosomal RNA-processing protein 8, putative	PBANKA_082600	GO:0005730	nucleolus	GO:0008168	methyltransferase activity	GO:0032259;GO:0006364	methylation;rRNA processing
		PBANKA_0826200	null	protein phosphatase-beta, putative	PBANKA_082620	N/A	N/A	GO:0016787;GO:0004721	hydrolase activity;phosphoprotein phosphatase activity	N/A	N/A
		PBANKA_0827100	null	protein kinase, putative	PBANKA_082710	N/A	N/A	GO:0005524;GO:0004672;GO:0004674	ATP binding;protein kinase activity;protein serine/threonine kinase activity	GO:0006468	protein phosphorylation
		PBANKA_0828200	PF3D7_0927400	conserved Plasmodium protein, unknown function	PBANKA_082820	N/A	N/A	N/A	N/A	N/A	N/A
		PBANKA_0829800	null	transcription initiation factor TFIID subunit 7, putative	PBANKA_082980	GO:0005669	transcription factor TFIID complex	GO:0003743	translation initiation factor activity	GO:0006367	transcription initiation from RNA polymerase II promoter
		PBANKA_0830300	null	CH domain-containing protein, putative	PBANKA_083030	N/A	N/A	GO:0005515	protein binding	N/A	N/A
		PBANKA_0831400	PF3D7_0930700	conserved Plasmodium protein, unknown function	PBANKA_083140	N/A	N/A	N/A	N/A	N/A	N/A
		PBANKA_0833700	PF3D7_0932900	conserved Plasmodium protein, unknown function	PBANKA_083370	N/A	N/A	N/A	N/A	N/A	N/A
		PBANKA_0833900	PF3D7_0933100	conserved Plasmodium protein, unknown function	PBANKA_083390	GO:0016021	integral component of membrane	N/A	N/A	N/A	N/A
		PBANKA_0834600	PF3D7_0933800	tubulin delta chain, putative	PBANKA_083460	GO:0005814;GO:0005929;GO:0005874;GO:0005634	centriole;cilium;microtubule;nucleus	GO:0005525;GO:0003924;GO:0005200	GTP binding;GTPase activity;structural constituent of cytoskeleton	GO:0030030;GO:0007017	cell projection organization;microtubule-based process
		PBANKA_0834700	PF3D7_0933900	conserved Plasmodium protein, unknown function	PBANKA_083470	GO:0005634	nucleus	N/A	N/A	N/A	N/A
		PBANKA_0901500	PF3D7_1147600	conserved Plasmodium protein, unknown function	PBANKA_090150	N/A	N/A	N/A	N/A	N/A	N/A
		PBANKA_0903300	null	bicoid-interacting protein BIN3, putative	PBANKA_090330	N/A	N/A	GO:0008171;GO:0008173;GO:0008168	O-methyltransferase activity;RNA methyltransferase activity;methyltransferase activity	N/A	N/A
		PBANKA_0903400	PF3D7_1145600	TMEM65 domain-containing protein, putative	PBANKA_090340	GO:0016021	integral component of membrane	GO:0005515	protein binding	N/A	N/A
		PBANKA_0904800	null	conserved Plasmodium protein, unknown function	PBANKA_090480	N/A	N/A	N/A	N/A	N/A	N/A
		PBANKA_0907300	PF3D7_1141700	OTU domain-containing protein, putative	PBANKA_090730	N/A	N/A	N/A	N/A	N/A	N/A
		PBANKA_0907500	null	conserved Plasmodium protein, unknown function	PBANKA_090750	N/A	N/A	N/A	N/A	N/A	N/A
		PBANKA_0908700	PF3D7_1140300	P-loop containing nucleoside triphosphate hydrolase, putative	PBANKA_090870	GO:0033063;GO:0005657	Rad51B-Rad51C-Rad51D-XRCC2 complex;replication fork	GO:0016787	hydrolase activity	GO:0006281;GO:0000724	DNA repair;double-strand break repair via homologous recombination
		PBANKA_0911600	PF3D7_1137100	ribosomal protein S9, mitochondrial, putative	PBANKA_091160	GO:0005840	ribosome	GO:0003735	structural constituent of ribosome	GO:0006412	translation
		PBANKA_0912800	PF3D7_1135800	conserved Plasmodium protein, unknown function	PBANKA_091280	N/A	N/A	N/A	N/A	N/A	N/A
		PBANKA_0913200	PF3D7_1135300	conserved Plasmodium membrane protein, unknown function	PBANKA_091320	GO:0016021	integral component of membrane	N/A	N/A	N/A	N/A
		PBANKA_0918500	PF3D7_1129700	conserved Plasmodium protein, unknown function	PBANKA_091850	N/A	N/A	N/A	N/A	N/A	N/A
		PBANKA_0922900	null	mitochondrial import inner membrane translocase subunit TIM44, putative	PBANKA_092290	GO:0005743	mitochondrial inner membrane	N/A	N/A	N/A	N/A
		PBANKA_0924100	PF3D7_1124200	thioredoxin-like protein, putative	PBANKA_092410	N/A	N/A	N/A	N/A	N/A	N/A
		PBANKA_0925000	PF3D7_1123300	RING zinc finger protein, putative	PBANKA_092500	GO:0016021	integral component of membrane	N/A	N/A	N/A	N/A
		PBANKA_0926100	PF3D7_1122200	JmjC domain-containing protein 3, putative	PBANKA_092610	N/A	N/A	N/A	N/A	N/A	N/A
		PBANKA_0927400	PF3D7_1120900	heat shock factor-binding protein 1, putative	PBANKA_092740	N/A	N/A	GO:0003714	transcription corepressor activity	N/A	N/A
		PBANKA_0927500	null	conserved Plasmodium protein, unknown function	PBANKA_092750	GO:0016021	integral component of membrane	N/A	N/A	N/A	N/A
		PBANKA_0927900	PF3D7_1120300 PF3D7_1427600	CorA-like Mg2+ transporter protein, putative	PBANKA_092790	GO:0016021;GO:0005743	integral component of membrane;mitochondrial inner membrane	N/A	N/A	GO:0006811	ion transport
		PBANKA_0933000	PF3D7_1114700	cyclin-dependent-like kinase CLK3, putative	PBANKA_093300	N/A	N/A	GO:0005524;GO:0004672;GO:0004674	ATP binding;protein kinase activity;protein serine/threonine kinase activity	GO:0006468	protein phosphorylation
		PBANKA_0934500	PF3D7_1113100	protein tyrosine phosphatase	PBANKA_093450	N/A	N/A	GO:0016791;GO:0008138	phosphatase activity;protein tyrosine/serine/threonine phosphatase activity	GO:0016311	dephosphorylation
		PBANKA_0935000	null	ATPase, putative	PBANKA_093500	N/A	N/A	GO:0003677	DNA binding	GO:0006260	DNA replication
		PBANKA_0936200	PF3D7_1111400	conserved Plasmodium protein, unknown function	PBANKA_093620	N/A	N/A	N/A	N/A	N/A	N/A
		PBANKA_0936800	PF3D7_1110800	conserved Plasmodium protein, unknown function	PBANKA_093680	N/A	N/A	GO:0005515	protein binding	N/A	N/A
		PBANKA_0938700	PF3D7_1108200	D-tyrosyl-tRNA(Tyr) deacylase, putative	PBANKA_093870	GO:0005737	cytoplasm	GO:0051499;GO:0002161;GO:0000049	D-aminoacyl-tRNA deacylase activity;aminoacyl-tRNA editing activity;tRNA binding	N/A	N/A
		PBANKA_0939400	PF3D7_1107500	prefoldin, putative	PBANKA_093940	N/A	N/A	N/A	N/A	N/A	N/A
		PBANKA_0940100	null	pseudo-tyrosine kinase-like protein	PBANKA_094010	GO:0020002;GO:0044163;GO:0016020	host cell plasma membrane;host cytoskeleton;membrane	GO:0005524;GO:0005515;GO:0004672	ATP binding;protein binding;protein kinase activity	GO:0006468	protein phosphorylation
		PBANKA_0941700	PF3D7_1105200	WD repeat-containing protein WRAP73, putative	PBANKA_094170	N/A	N/A	GO:0005515	protein binding	N/A	N/A
		PBANKA_1000800	null	pre-mRNA splicing factor, putative	PBANKA_100080	N/A	N/A	N/A	N/A	N/A	N/A
		PBANKA_1001900	PF3D7_0404200	conserved Plasmodium protein, unknown function	PBANKA_100190	N/A	N/A	N/A	N/A	N/A	N/A
		PBANKA_1004200	PF3D7_0406600	conserved protein, unknown function	PBANKA_100420	N/A	N/A	N/A	N/A	N/A	N/A
		PBANKA_1005300	PF3D7_0407700	conserved Plasmodium protein, unknown function	PBANKA_100530	GO:0005634	nucleus	N/A	N/A	GO:0045892	negative regulation of transcription, DNA-templated
		PBANKA_1006100	PF3D7_0408500	flap endonuclease 1, putative	PBANKA_100610	GO:0005739;GO:0005730;GO:0005654	mitochondrion;nucleolus;nucleoplasm	GO:0008409;GO:0017108;GO:0003677;GO:0003824;GO:0016788;GO:0000287;GO:0004518	5'-3' exonuclease activity;5'-flap endonuclease activity;DNA binding;catalytic activity;hydrolase activity, acting on ester bonds;magnesium ion binding;nuclease activity	GO:0006281;GO:0006260;GO:0043137;GO:0006284	DNA repair;DNA replication;DNA replication, removal of RNA primer;base-excision repair
		PBANKA_1007500	PF3D7_0409900	actin-like protein, putative	PBANKA_100750	N/A	N/A	N/A	N/A	N/A	N/A
		PBANKA_1008100	PF3D7_0410700 PF3D7_0520800 PF3D7_1436500	ribosome biogenesis GTPase A, putative	PBANKA_100810	N/A	N/A	GO:0005525	GTP binding	N/A	N/A
		PBANKA_1008300	PF3D7_1436500 PF3D7_0410700 PF3D7_0520800	GTP-binding protein, putative	PBANKA_100830	N/A	N/A	GO:0005525	GTP binding	N/A	N/A
		PBANKA_1010100	PF3D7_1434700	mitochondrial import inner membrane translocase subunit TIM17, putative	PBANKA_101010	GO:0016021	integral component of membrane	N/A	N/A	N/A	N/A
		PBANKA_1011300	PF3D7_1433600	signal peptidase complex subunit SPC1, putative	PBANKA_101130	GO:0016021;GO:0005787	integral component of membrane;signal peptidase complex	GO:0008233	peptidase activity	GO:0006465	signal peptide processing
		PBANKA_1012200	PF3D7_1432700	protein-L-isoaspartate(D-aspartate) O-methyltransferase, putative	PBANKA_101220	N/A	N/A	GO:0004719	protein-L-isoaspartate (D-aspartate) O-methyltransferase activity	GO:0006464	cellular protein modification process
		PBANKA_1012400	PF3D7_1432500	RNA methyltransferase, putative	PBANKA_101240	N/A	N/A	GO:0008168	methyltransferase activity	GO:0032259	methylation
		PBANKA_1016500	null	WW domain-binding protein 11, putative	PBANKA_101650	N/A	N/A	N/A	N/A	GO:0006396	RNA processing
		PBANKA_1016800	PF3D7_1427800	exosome complex component RRP41, putative	PBANKA_101680	N/A	N/A	N/A	N/A	N/A	N/A
		PBANKA_1020200	PF3D7_1423200	peptidyl-prolyl cis-trans isomerase, putative	PBANKA_102020	N/A	N/A	GO:0003755	peptidyl-prolyl cis-trans isomerase activity	GO:0000413	protein peptidyl-prolyl isomerization
		PBANKA_1020800	PF3D7_1422600	conserved Plasmodium protein, unknown function	PBANKA_102080	N/A	N/A	N/A	N/A	N/A	N/A
		PBANKA_1021900	PF3D7_1421400	DNA-directed RNA polymerase III subunit RPC6, putative	PBANKA_102190	GO:0005666	RNA polymerase III complex	GO:0003899	DNA-directed 5'-3' RNA polymerase activity	GO:0006383	transcription by RNA polymerase III
		PBANKA_1022700	PF3D7_1420500	protein GPR89, putative	PBANKA_102270	GO:0016021;GO:0016020	integral component of membrane;membrane	N/A	N/A	N/A	N/A
		PBANKA_1024700	PF3D7_1418000	ubiquitin fusion degradation protein 1, putative	PBANKA_102470	N/A	N/A	N/A	N/A	GO:0006511	ubiquitin-dependent protein catabolic process
		PBANKA_1026700	PF3D7_1416000	conserved Plasmodium protein, unknown function	PBANKA_102670	GO:0016021	integral component of membrane	N/A	N/A	N/A	N/A
		PBANKA_1026800	PF3D7_1415900	zinc finger protein, putative	PBANKA_102680	N/A	N/A	N/A	N/A	GO:0006338;GO:0043486	chromatin remodeling;histone exchange
		PBANKA_1027700	PF3D7_1415000	uracil-DNA glycosylase, putative	PBANKA_102770	GO:0005739;GO:0005634	mitochondrion;nucleus	GO:0016799;GO:0004844	hydrolase activity, hydrolyzing N-glycosyl compounds;uracil DNA N-glycosylase activity	GO:0006281;GO:0006284	DNA repair;base-excision repair
		PBANKA_1028600	PF3D7_1414100	zinc finger protein, putative	PBANKA_102860	N/A	N/A	GO:0003676;GO:0061630;GO:0008270	nucleic acid binding;ubiquitin protein ligase activity;zinc ion binding	GO:0006397;GO:0016567	mRNA processing;protein ubiquitination
		PBANKA_1029400	null	conserved Plasmodium protein, unknown function	PBANKA_102940	N/A	N/A	N/A	N/A	N/A	N/A
		PBANKA_1029400	null	conserved Plasmodium protein, unknown function	PBANKA_102940	N/A	N/A	N/A	N/A	N/A	N/A
		PBANKA_1031000	PF3D7_1411500	conserved Plasmodium protein, unknown function	PBANKA_103100	N/A	N/A	N/A	N/A	N/A	N/A
		PBANKA_1032600	PF3D7_1409900	cytidine diphosphate-diacylglycerol synthase, putative	PBANKA_103260	GO:0016021;GO:0016020	integral component of membrane;membrane	GO:0004605;GO:0016772	phosphatidate cytidylyltransferase activity;transferase activity, transferring phosphorus-containing groups	GO:0016024	CDP-diacylglycerol biosynthetic process
		PBANKA_1036400	PF3D7_1405800	ribosome biogenesis protein BOP1, putative	PBANKA_103640	GO:0005730;GO:0005654;GO:0030687	nucleolus;nucleoplasm;preribosome, large subunit precursor	GO:0005515;GO:0043021	protein binding;ribonucleoprotein complex binding	GO:0000466;GO:0000463;GO:0006364;GO:0042254	maturation of 5.8S rRNA from tricistronic rRNA transcript (SSU-rRNA, 5.8S rRNA, LSU-rRNA);maturation of LSU-rRNA from tricistronic rRNA transcript (SSU-rRNA, 5.8S rRNA, LSU-rRNA);rRNA processing;ribosome biogenesis
		PBANKA_1038400	PF3D7_1403600	selenoprotein, putative	PBANKA_103840	N/A	N/A	N/A	N/A	N/A	N/A
		PBANKA_1038500	PF3D7_1403500 PF3D7_1420800	dynein light chain, putative	PBANKA_103850	N/A	N/A	N/A	N/A	N/A	N/A
		PBANKA_1038900	PF3D7_1403100	condensin complex subunit 1, putative	PBANKA_103890	GO:0016021;GO:0005634	integral component of membrane;nucleus	N/A	N/A	GO:0030261;GO:0000278;GO:0007076	chromosome condensation;mitotic cell cycle;mitotic chromosome condensation
		PBANKA_1040000	PF3D7_1401900	conserved protein, unknown function	PBANKA_104000	N/A	N/A	N/A	N/A	N/A	N/A
		PBANKA_1101600	PF3D7_0501800	chromatin assembly factor 1 subunit A, putative	PBANKA_110160	GO:0005634	nucleus	GO:0005515	protein binding	GO:0006325;GO:0006351	chromatin organization;transcription, DNA-templated
		PBANKA_1102800	PF3D7_0503100	4-diphosphocytidyl-2-C-methyl-D-erythritol kinase, putative	PBANKA_110280	N/A	N/A	GO:0050515	4-(cytidine 5'-diphospho)-2-C-methyl-D-erythritol kinase activity	GO:0016114	terpenoid biosynthetic process
		PBANKA_1106600	PF3D7_0507000	conserved protein, unknown function	PBANKA_110660	N/A	N/A	N/A	N/A	N/A	N/A
		PBANKA_1110300	PF3D7_0510800	WD repeat-containing protein, putative	PBANKA_111030	N/A	N/A	GO:0005515	protein binding	N/A	N/A
		PBANKA_1111900	PF3D7_0512300	CDK-activating kinase assembly factor MAT1, putative	PBANKA_111190	GO:0005675	transcription factor TFIIH holo complex	GO:0061575;GO:0016301;GO:0046872	cyclin-dependent protein serine/threonine kinase activator activity;kinase activity;metal ion binding	GO:0006289;GO:0045737	nucleotide-excision repair;positive regulation of cyclin-dependent protein serine/threonine kinase activity
		PBANKA_1114600	PF3D7_0515000	pre-mRNA-splicing factor CWC2, putative	PBANKA_111460	GO:0005634	nucleus	GO:0003723;GO:0017070;GO:0046872;GO:0003676;GO:0036002	RNA binding;U6 snRNA binding;metal ion binding;nucleic acid binding;pre-mRNA binding	GO:0045292;GO:0000387	mRNA cis splicing, via spliceosome;spliceosomal snRNP assembly
		PBANKA_1115100	PF3D7_0515000	gametogenesis essential protein 1, putative	PBANKA_111510	GO:0016021	integral component of membrane	N/A	N/A	N/A	N/A
		PBANKA_1115700	null	kinetochore protein NDC80	PBANKA_111570	GO:0031262	Ndc80 complex	N/A	N/A	GO:0051315;GO:0051301	attachment of mitotic spindle microtubules to kinetochore;cell division
		PBANKA_1116200	PF3D7_0616700	ras GTPAse, putative	PBANKA_111620	N/A	N/A	GO:0005525;GO:0003924	GTP binding;GTPase activity	N/A	N/A
		PBANKA_1116900	PF3D7_0617300	conserved Plasmodium protein, unknown function	PBANKA_111690	N/A	N/A	GO:0003676	nucleic acid binding	N/A	N/A
		PBANKA_1118300	PF3D7_0619100	conserved Plasmodium protein, unknown function	PBANKA_111830	GO:0016021	integral component of membrane	N/A	N/A	N/A	N/A
		PBANKA_1120900	PF3D7_0622000	conserved Plasmodium protein, unknown function	PBANKA_112090	GO:0016021	integral component of membrane	N/A	N/A	N/A	N/A
		PBANKA_1126300	null	conserved Plasmodium protein, unknown function	PBANKA_112630	N/A	N/A	N/A	N/A	N/A	N/A
		PBANKA_1129600	PF3D7_0630800	TPH domain-containing protein, putative	PBANKA_112960	N/A	N/A	N/A	N/A	N/A	N/A
		PBANKA_1132500	PF3D7_1356200	mitochondrial import inner membrane translocase subunit TIM23, putative	PBANKA_113250	GO:0016021	integral component of membrane	N/A	N/A	N/A	N/A
		PBANKA_1133000	PF3D7_1356700	DnaJ protein, putative	PBANKA_113300	GO:0016021	integral component of membrane	N/A	N/A	N/A	N/A
		PBANKA_1133800	PF3D7_1357500	DNA helicase, putative	PBANKA_113380	N/A	N/A	GO:0005524;GO:0036310;GO:0004386	ATP binding;annealing helicase activity;helicase activity	GO:0006281;GO:0031297	DNA repair;replication fork processing
		PBANKA_1134700	PF3D7_1358400	conserved Plasmodium protein, unknown function	PBANKA_113470	GO:0016021	integral component of membrane	N/A	N/A	N/A	N/A
		PBANKA_1135500	PF3D7_1359200	high mobility group protein B4, putative	PBANKA_113550	GO:0005634	nucleus	GO:0003677;GO:0046982	DNA binding;protein heterodimerization activity	N/A	N/A
		PBANKA_1140900	PF3D7_1365100 PF3D7_0317600	ribosomal protein S17, mitochondrial, putative	PBANKA_114090	GO:0005840	ribosome	GO:0003735	structural constituent of ribosome	GO:0006412	translation
		PBANKA_1141200	PF3D7_1365400	adenylyltransferase and sulfurtransferase UBA4, putative	PBANKA_114120	N/A	N/A	GO:0008641	ubiquitin-like modifier activating enzyme activity	N/A	N/A
		PBANKA_1141500	PF3D7_1365700	SNARE associated Golgi protein, putative	PBANKA_114150	GO:0016021	integral component of membrane	N/A	N/A	N/A	N/A
		PBANKA_1202300	PF3D7_1003900	dynein attachment factor-domain containing protein, putative	PBANKA_120230	N/A	N/A	N/A	N/A	N/A	N/A
		PBANKA_1204100	PF3D7_1005900	conserved protein, unknown function	PBANKA_120410	N/A	N/A	N/A	N/A	N/A	N/A
		PBANKA_1206400	PF3D7_1008200	flap endonuclease, putative	PBANKA_120640	GO:0005739	mitochondrion	GO:0003677;GO:0003824;GO:0004519;GO:0046872;GO:0004518	DNA binding;catalytic activity;endonuclease activity;metal ion binding;nuclease activity	GO:0006281	DNA repair
		PBANKA_1208800	PF3D7_1010400	MORN repeat protein, putative	PBANKA_120880	N/A	N/A	N/A	N/A	N/A	N/A
		PBANKA_1209600	PF3D7_1011200	BET1-like protein, putative	PBANKA_120960	GO:0030173	integral component of Golgi membrane	N/A	N/A	GO:0015031	protein transport
		PBANKA_1210300	PF3D7_1011900	heme oxygenase, putative	PBANKA_121030	N/A	N/A	GO:0004392	heme oxygenase (decyclizing) activity	GO:0006788;GO:0055114	heme oxidation;oxidation-reduction process
		PBANKA_1211900	PF3D7_1013500	phosphoinositide-specific phospholipase C	PBANKA_121190	GO:0005938	cell cortex	GO:0004435;GO:0005543;GO:0008081;GO:0005515	phosphatidylinositol phospholipase C activity;phospholipid binding;phosphoric diester hydrolase activity;protein binding	GO:0035556;GO:0016042;GO:0006629;GO:0032065;GO:0007165	intracellular signal transduction;lipid catabolic process;lipid metabolic process;maintenance of protein location in cell cortex;signal transduction
		PBANKA_1212200	PF3D7_0215600	conserved Plasmodium protein, unknown function	PBANKA_121220	GO:0016021	integral component of membrane	N/A	N/A	N/A	N/A
		PBANKA_1212700	NULL	SPRY domain-containing protein, putative	PBANKA_121270	GO:0016021	integral component of membrane	GO:0005515	protein binding	N/A	N/A
		PBANKA_1215200	PF3D7_0323300	conserved protein, unknown function	PBANKA_121520	N/A	N/A	N/A	N/A	N/A	N/A
		PBANKA_1215700	PF3D7_0322800	conserved Plasmodium protein, unknown function	PBANKA_121570	N/A	N/A	N/A	N/A	N/A	N/A
		PBANKA_1216200	PF3D7_0322300	diacylglycerol O-acyltransferase, putative	PBANKA_121620	GO:0005789;GO:0016021	endoplasmic reticulum membrane;integral component of membrane	GO:0008374;GO:0004144	O-acyltransferase activity;diacylglycerol O-acyltransferase activity	GO:0019432	triglyceride biosynthetic process
		PBANKA_1216600	PF3D7_0321900	cyclic amine resistance locus protein, putative	PBANKA_121660	GO:0016021	integral component of membrane	N/A	N/A	N/A	N/A
		PBANKA_1217300	PF3D7_0321200	UDP-N-acetylglucosamine--dolichyl-phosphate N-acetylglucosaminephosphotransferase, putative	PBANKA_121730	GO:0005789;GO:0016021	endoplasmic reticulum membrane;integral component of membrane	GO:0003975;GO:0046872;GO:0008963;GO:0016757	UDP-N-acetylglucosamine-dolichyl-phosphate N-acetylglucosaminephosphotransferase activity;metal ion binding;phospho-N-acetylmuramoyl-pentapeptide-transferase activity;transferase activity, transferring glycosyl groups	GO:0006488;GO:0006487	dolichol-linked oligosaccharide biosynthetic process;protein N-linked glycosylation
		PBANKA_1217500	NULL	conserved protein, unknown function	PBANKA_121750	GO:0016021	integral component of membrane	N/A	N/A	N/A	N/A
		PBANKA_1224800	PF3D7_0805900	conserved protein, unknown function	PBANKA_122480	N/A	N/A	N/A	N/A	N/A	N/A
		PBANKA_1225600	PF3D7_0805000/PF3D7_0403800 /PF3D7_1120400	alpha/beta hydrolase, putative	PBANKA_122560	N/A	N/A	GO:0016787	hydrolase activity	N/A	N/A
		PBANKA_1229400	PF3D7_0614700	F-box protein FBXO6, putative	PBANKA_122940	N/A	N/A	N/A	N/A	N/A	N/A
		PBANKA_1230200	PF3D7_0615500	cdc2-related protein kinase 5	PBANKA_123020	N/A	N/A	GO:0005524;GO:0004672	ATP binding;protein kinase activity	GO:0006468	protein phosphorylation
		PBANKA_1230500	PF3D7_0615700	THO complex subunit 4, putative	PBANKA_123050	N/A	N/A	GO:0003723;GO:0003676	RNA binding;nucleic acid binding	N/A	N/A
		PBANKA_1232700	PF3D7_0517900/PF3D7_1440400	zinc finger protein, putative	PBANKA_123270	N/A	N/A	GO:0008270	zinc ion binding	N/A	N/A
		PBANKA_1237300	PF3D7_0517900 /PF3D7_1440400	magnesium transporter NIPA, putative	PBANKA_123730	GO:0016021	integral component of membrane	GO:0015095	magnesium ion transmembrane transporter activity	GO:0015693	magnesium ion transport
		PBANKA_1238400	PF3D7_0523600	conserved protein, unknown function	PBANKA_123840	N/A	N/A	N/A	N/A	N/A	N/A
		PBANKA_1245400	PF3D7_0531000	SURF1 domain-containing protein, putative	PBANKA_124540	GO:0016021;GO:0016020;GO:0005743	integral component of membrane;membrane;mitochondrial inner membrane	N/A	N/A	N/A	N/A
		PBANKA_1301000	PF3D7_1475200	conserved protein, unknown function	PBANKA_130100	N/A	N/A	GO:0004386	helicase activity	N/A	N/A
		PBANKA_1301500	PF3D7_1474700	protein kinase, putative	PBANKA_130150	N/A	N/A	GO:0005524;GO:0004672	ATP binding;protein kinase activity	GO:0006468	protein phosphorylation
		PBANKA_1302600	PF3D7_1438700	DNA primase small subunit, putative	PBANKA_130260	N/A	N/A	GO:0003896;GO:0046872	DNA primase activity;metal ion binding	GO:0006269	DNA replication, synthesis of RNA primer
		PBANKA_1302700	PF3D7_1438800	OST-HTH associated domain protein, putative	PBANKA_130270	N/A	N/A	N/A	N/A	N/A	N/A
		PBANKA_1303400	PF3D7_1439500	oocyst rupture protein 2	PBANKA_130340	GO:0000786	nucleosome	GO:0003677;GO:0046982	DNA binding;protein heterodimerization activity	N/A	N/A
		PBANKA_1304000	PF3D7_1440100	cohesin complex subunit, putative	PBANKA_130400	GO:0005634	nucleus	GO:0005515	protein binding	N/A	N/A
		PBANKA_1304400	PF3D7_1440500/PF3D7_0729100	allantoicase, putative	PBANKA_130440	N/A	N/A	GO:0004037	allantoicase activity	GO:0000256	allantoin catabolic process
		PBANKA_1304800	PF3D7_1440900	conserved Plasmodium protein, unknown function	PBANKA_130480	N/A	N/A	N/A	N/A	N/A	N/A
		PBANKA_1305400	PF3D7_1441500	conserved Plasmodium protein, unknown function	PBANKA_130540	N/A	N/A	GO:0017134	fibroblast growth factor binding	N/A	N/A
		PBANKA_1305700	PF3D7_1441800	vacuolar protein sorting-associated protein 60, putative	PBANKA_130570	N/A	N/A	N/A	N/A	GO:0007034	vacuolar transport
		PBANKA_1305800	PF3D7_1441900	RNA polymerase II transcription factor B subunit 5, putative	PBANKA_130580	GO:0000439	transcription factor TFIIH core complex	N/A	N/A	GO:0006289;GO:0006355;GO:0006367	nucleotide-excision repair;regulation of transcription, DNA-templated;transcription initiation from RNA polymerase II promoter
		PBANKA_1306000	PF3D7_1442100	replication factor A protein 3, putative	PBANKA_130600	GO:0005634	nucleus	GO:0003677	DNA binding	GO:0006310;GO:0006281;GO:0006260	DNA recombination;DNA repair;DNA replication
		PBANKA_1307000	PF3D7_1443100	conserved Plasmodium protein, unknown function	PBANKA_130700	N/A	N/A	N/A	N/A	N/A	N/A
		PBANKA_1307300	PF3D7_1443400	WD repeat-containing protein, putative	PBANKA_130730	N/A	N/A	GO:0005515	protein binding	N/A	N/A
		PBANKA_1308100	PF3D7_1444200	calmodulin-like protein	PBANKA_130810	N/A	N/A	GO:0005509	calcium ion binding	N/A	N/A
		PBANKA_1308500	PF3D7_1444700	shikimate dehydrogenase, putative	PBANKA_130850	GO:0016021	integral component of membrane	N/A	N/A	N/A	N/A
		PBANKA_1312800	PF3D7_1449100	CLASP domain-containing protein, putative	PBANKA_131280	N/A	N/A	N/A	N/A	N/A	N/A
		PBANKA_1313700	PF3D7_1450000	serine/threonine protein kinase, putative	PBANKA_131370	N/A	N/A	GO:0005524;GO:0004672;GO:0004674	ATP binding;protein kinase activity;protein serine/threonine kinase activity	GO:0006468	protein phosphorylation
		PBANKA_1314300	PF3D7_1450600/PF3D7_1246500	S-adenosylmethionine-dependent methyltransferase, putative	PBANKA_131430	N/A	N/A	GO:0003723;GO:0008168	RNA binding;methyltransferase activity	GO:0032259	methylation
		PBANKA_1319600	PF3D7_1455900	polyprenol reductase, putative	PBANKA_131960	GO:0005789;GO:0016021	endoplasmic reticulum membrane;integral component of membrane	GO:0003865;GO:0016627;GO:0102389	3-oxo-5-alpha-steroid 4-dehydrogenase activity;oxidoreductase activity, acting on the CH-CH group of donors;polyprenol reductase activity	GO:0019348;GO:0006488;GO:0006629;GO:0016095	dolichol metabolic process;dolichol-linked oligosaccharide biosynthetic process;lipid metabolic process;polyprenol catabolic process
		PBANKA_1321800	PF3D7_1458100	protein PET117, putative	PBANKA_132180	GO:0016021;GO:0005739	integral component of membrane;mitochondrion	N/A	N/A	N/A	N/A
		PBANKA_1321900	PF3D7_1458200	conserved Plasmodium protein, unknown function	PBANKA_132190	GO:0016021	integral component of membrane	N/A	N/A	N/A	N/A
		PBANKA_1322400	PF3D7_1458700	exonuclease V, mitochondrial, putative	PBANKA_132240	N/A	N/A	GO:0045145	single-stranded DNA 5'-3' exodeoxyribonuclease activity	N/A	N/A
		PBANKA_1325900	PF3D7_1462200	conserved protein, unknown function	PBANKA_132590	N/A	N/A	N/A	N/A	N/A	N/A
		PBANKA_1326100	PF3D7_1462500	conserved Plasmodium protein, unknown function	PBANKA_132610	N/A	N/A	N/A	N/A	N/A	N/A
		PBANKA_1328800	PF3D7_1465400	conserved protein, unknown function	PBANKA_132880	N/A	N/A	N/A	N/A	N/A	N/A
		PBANKA_1330100	PF3D7_1466700	60S ribosome subunit biogenesis protein NIP7, putative	PBANKA_133010	GO:0005730;GO:0005634	nucleolus;nucleus	GO:0003723	RNA binding	GO:0042255	ribosome assembly
		PBANKA_1330700	PF3D7_1467400	50S ribosomal protein L22, apicoplast, putative	PBANKA_133070	GO:0015934;GO:0005840	large ribosomal subunit;ribosome	GO:0019843;GO:0003735	rRNA binding;structural constituent of ribosome	GO:0006412	translation
		PBANKA_1331500	PF3D7_1468200	telomere length and silencing protein 1, putative	PBANKA_133150	N/A	N/A	N/A	N/A	N/A	N/A
		PBANKA_1331700	NULL	zinc finger protein, putative	PBANKA_133170	N/A	N/A	GO:0046872	metal ion binding	N/A	N/A
		PBANKA_1333200	PF3D7_1470000	autophagy-related protein 12, putative	PBANKA_133320	GO:0005737	cytoplasm	N/A	N/A	GO:0000045	autophagosome assembly
		PBANKA_1333500	PF3D7_1470300	conserved Plasmodium protein, unknown function	PBANKA_133350	N/A	N/A	N/A	N/A	N/A	N/A
		PBANKA_1336600	NULL	conserved protein, unknown function	PBANKA_133660	N/A	N/A	N/A	N/A	N/A	N/A
		PBANKA_1336800	PF3D7_1473600	conserved Plasmodium protein, unknown function	PBANKA_133680	N/A	N/A	N/A	N/A	N/A	N/A
		PBANKA_1337200	PF3D7_1321800	protein transport protein SFT2, putative	PBANKA_133720	GO:0000139;GO:0016021	Golgi membrane;integral component of membrane	N/A	N/A	GO:0015031;GO:0016192	protein transport;vesicle-mediated transport
		PBANKA_1337300	PF3D7_1321900	conserved protein, unknown function	PBANKA_133730	N/A	N/A	N/A	N/A	N/A	N/A
		PBANKA_1344200	PF3D7_1329200	conserved Plasmodium protein, unknown function	PBANKA_134420	GO:0016021	integral component of membrane	N/A	N/A	N/A	N/A
		PBANKA_1344600	NULL	conserved Plasmodium protein, unknown function	PBANKA_134460	N/A	N/A	N/A	N/A	N/A	N/A
		PBANKA_1345500	PF3D7_1330500	CTLH domain-containing protein, putative	PBANKA_134550	GO:0005737	cytoplasm	GO:0046872;GO:0004842	metal ion binding;ubiquitin-protein transferase activity	GO:0045721	negative regulation of gluconeogenesis
		PBANKA_1346100	PF3D7_1331200	conserved Plasmodium protein, unknown function	PBANKA_134610	N/A	N/A	N/A	N/A	N/A	N/A
		PBANKA_1350300	PF3D7_1336400	RanBPM and CLTH-like protein, putative	PBANKA_135030	N/A	N/A	GO:0005515	protein binding	N/A	N/A
		PBANKA_1351700	PF3D7_1338000	LMBR1 domain-containing protein, putative	PBANKA_135170	GO:0016021	integral component of membrane	N/A	N/A	N/A	N/A
		PBANKA_1352100	PF3D7_1338400	SprT-like domain-containing protein, putative	PBANKA_135210	N/A	N/A	N/A	N/A	N/A	N/A
		PBANKA_1354000	PF3D7_1340600	RNA lariat debranching enzyme, putative	PBANKA_135400	GO:0005634	nucleus	GO:0016787;GO:0016788;GO:0004721	hydrolase activity;hydrolase activity, acting on ester bonds;phosphoprotein phosphatase activity	GO:0006397	mRNA processing
		PBANKA_1354200	PF3D7_1340800	mitochondrial pyruvate carrier protein 1, putative	PBANKA_135420	GO:0016021;GO:0005743	integral component of membrane;mitochondrial inner membrane	N/A	N/A	GO:0006850	mitochondrial pyruvate transmembrane transport
		PBANKA_1356400	PF3D7_1343400	DNA repair protein RAD5, putative	PBANKA_135640	N/A	N/A	GO:0005524	ATP binding	N/A	N/A
		PBANKA_1357800	NULL	conserved Plasmodium protein, unknown function	PBANKA_135780	N/A	N/A	N/A	N/A	N/A	N/A
		PBANKA_1358300	PF3D7_1345400	conserved Plasmodium protein, unknown function	PBANKA_135830	N/A	N/A	N/A	N/A	N/A	N/A
		PBANKA_1358400	PF3D7_1345500	ubiquitin-conjugating enzyme E2, putative	PBANKA_135840	N/A	N/A	N/A	N/A	N/A	N/A
		PBANKA_1359900	PF3D7_1347000	WD repeat-containing protein 92, putative	PBANKA_135990	N/A	N/A	GO:0005515	protein binding	N/A	N/A
		PBANKA_1360600	PF3D7_1347800/PF3D7_0509200	leucine-rich repeat protein	PBANKA_136060	GO:0005929	cilium	GO:0005515	protein binding	GO:0044458	motile cilium assembly
		PBANKA_1362300	NULL	conserved Plasmodium protein, unknown function	PBANKA_136230	N/A	N/A	N/A	N/A	N/A	N/A
		PBANKA_1402000	NULL	sodium/hydrogen exchanger, putative	PBANKA_140200	GO:0016021	integral component of membrane	GO:0015299	solute:proton antiporter activity	GO:0006812;GO:0006814;GO:0055085	cation transport;sodium ion transport;transmembrane transport
		PBANKA_1402100	PF3D7_1303600	conserved Plasmodium protein, unknown function	PBANKA_140210	GO:0016021	integral component of membrane	N/A	N/A	N/A	N/A
		PBANKA_1402200	NULL	tetratricopeptide repeat protein, putative	PBANKA_140220	N/A	N/A	GO:0005515	protein binding	N/A	N/A
		PBANKA_1402400	PF3D7_1303900/PF3D7_0914800	GINS complex subunit Psf3, putative	PBANKA_140240	GO:0005634	nucleus	N/A	N/A	GO:0006260	DNA replication
		PBANKA_1405200	PF3D7_1306700	conserved Plasmodium protein, unknown function	PBANKA_140520	N/A	N/A	N/A	N/A	N/A	N/A
		PBANKA_1405900	PF3D7_1307400	conserved Plasmodium protein, unknown function	PBANKA_140590	N/A	N/A	N/A	N/A	N/A	N/A
		PBANKA_1406100	PF3D7_1307600	DNA-directed RNA polymerase subunit alpha, putative	PBANKA_140610	N/A	N/A	GO:0003899;GO:0046983	DNA-directed 5'-3' RNA polymerase activity;protein dimerization activity	GO:0006351	transcription, DNA-templated
		PBANKA_1406300	PF3D7_1307800	FHA domain-containing protein, putative	PBANKA_140630	N/A	N/A	GO:0005515	protein binding	N/A	N/A
		PBANKA_1406600	PF3D7_1308100	CCAAT-binding transcription factor, putative	PBANKA_140660	N/A	N/A	GO:0046982	protein heterodimerization activity	N/A	N/A
		PBANKA_1411000	PF3D7_1312500	conserved Plasmodium protein, unknown function	PBANKA_141100	N/A	N/A	N/A	N/A	N/A	N/A
		PBANKA_1411800	PF3D7_1313400	DEAD box helicase, putative	PBANKA_141180	N/A	N/A	GO:0005524;GO:0004386;GO:0003676	ATP binding;helicase activity;nucleic acid binding	N/A	N/A
		PBANKA_1414000	PF3D7_1315500	conserved protein, unknown function	PBANKA_141400	GO:0016021	integral component of membrane	N/A	N/A	N/A	N/A
		PBANKA_1414300	PF3D7_1315800	transcription factor MYB1, putative	PBANKA_141430	N/A	N/A	GO:0003677	DNA binding	N/A	N/A
		PBANKA_1415400	PF3D7_1316900	conserved protein, unknown function	PBANKA_141540	GO:0035267;GO:0032777	NuA4 histone acetyltransferase complex;Piccolo NuA4 histone acetyltransferase complex	N/A	N/A	GO:0006357	regulation of transcription by RNA polymerase II
		PBANKA_1415800	PF3D7_1317300	conserved Plasmodium protein, unknown function	PBANKA_141580	N/A	N/A	GO:0003676	nucleic acid binding	N/A	N/A
		PBANKA_1418200	PF3D7_1319700	protein phosphatase PP2A regulatory subunit A, putative	PBANKA_141820	N/A	N/A	N/A	N/A	N/A	N/A
		PBANKA_1423400	PF3D7_0814100	conserved Plasmodium protein, unknown function	PBANKA_142340	N/A	N/A	N/A	N/A	N/A	N/A
		PBANKA_1424700	PF3D7_0812800 /PF3D7_1321200	conserved protein, unknown function	PBANKA_142470	N/A	N/A	N/A	N/A	N/A	N/A
		PBANKA_1425300	PF3D7_0812200	trypsin-like serine protease, putative	PBANKA_142530	GO:0016021	integral component of membrane	GO:0008233;GO:0005515	peptidase activity;protein binding	GO:0009405	pathogenesis
		PBANKA_1425500	PF3D7_0812000	conserved protein, unknown function	PBANKA_142550	N/A	N/A	N/A	N/A	N/A	N/A
		PBANKA_1427900	PF3D7_0809500	histone acetyltransferase subunit NuA4, putative	PBANKA_142790	GO:0000123	histone acetyltransferase complex	GO:0016740	transferase activity	GO:0016573	histone acetylation
		PBANKA_1433100	PF3D7_1217500	conserved Plasmodium protein, unknown function	PBANKA_143310	N/A	N/A	N/A	N/A	N/A	N/A
		PBANKA_1433200	PF3D7_1217600	anaphase-promoting complex subunit 10, putative	PBANKA_143320	GO:0005680	anaphase-promoting complex	N/A	N/A	GO:0031145;GO:0007049;GO:0051301	anaphase-promoting complex-dependent catabolic process;cell cycle;cell division
		PBANKA_1435300	PF3D7_1220100	pre-mRNA-processing factor 17, putative	PBANKA_143530	GO:0071013	catalytic step 2 spliceosome	GO:0005515	protein binding	GO:0000398	mRNA splicing, via spliceosome
		PBANKA_1437000	PF3D7_1221800	conserved protein, unknown function	PBANKA_143700	N/A	N/A	GO:0005515	protein binding	N/A	N/A
		PBANKA_1437900	PF3D7_1223000	conserved Plasmodium protein, unknown function	PBANKA_143790	GO:0016021	integral component of membrane	N/A	N/A	N/A	N/A
		PBANKA_1443000	PF3D7_1228300	NIMA related kinase 1, putative	PBANKA_144300	N/A	N/A	GO:0005524;GO:0004672	ATP binding;protein kinase activity	GO:0006468	protein phosphorylation
		PBANKA_1447800	PF3D7_1233100	conserved protein, unknown function	PBANKA_144780	N/A	N/A	N/A	N/A	N/A	N/A
		PBANKA_1448100	PF3D7_1233400	conserved Plasmodium protein, unknown function	PBANKA_144810	GO:0016021	integral component of membrane	N/A	N/A	N/A	N/A
		PBANKA_1450600	PF3D7_1236000/PF3D7_0314100	vesicle transport v-SNARE protein VTI1, putative	PBANKA_145060	GO:0016021;GO:0016020	integral component of membrane;membrane	N/A	N/A	GO:0006886	intracellular protein transport
		PBANKA_1450900	PF3D7_1236300	conserved protein, unknown function	PBANKA_145090	N/A	N/A	GO:0005515	protein binding	N/A	N/A
		PBANKA_1451200	PF3D7_1236600	p25-alpha family protein, putative	PBANKA_145120	N/A	N/A	N/A	N/A	N/A	N/A
		PBANKA_1452900	PF3D7_1238400	conserved protein, unknown function	PBANKA_145290	GO:0005869	dynactin complex	N/A	N/A	GO:0061640	cytoskeleton-dependent cytokinesis
		PBANKA_1455900	PF3D7_1242500	conserved protein, unknown function	PBANKA_145590	N/A	N/A	N/A	N/A	N/A	N/A
		PBANKA_1458300	PF3D7_1245100	kinesin-13, putative	PBANKA_145830	N/A	N/A	GO:0005524;GO:0008017;GO:0003777	ATP binding;microtubule binding;microtubule motor activity	GO:0007018	microtubule-based movement
		PBANKA_1461500	PF3D7_1248600	conserved Plasmodium protein, unknown function	PBANKA_146150	GO:0016021	integral component of membrane	N/A	N/A	N/A	N/A
		PBANKA_1462100	PF3D7_1249200	conserved Plasmodium protein, unknown function	PBANKA_146210	N/A	N/A	N/A	N/A	N/A	N/A
		PBANKA_1463600	PF3D7_1250700	transcription initiation factor IIA subunit 2, putative	PBANKA_146360	GO:0005672	transcription factor TFIIA complex	GO:0003743	translation initiation factor activity	GO:0006367	transcription initiation from RNA polymerase II promoter

## Sheet: S3B Table
S3 Table. B. The overlapped putative TR genes of female gametocytes identified in this study and previous reports in P. falciparum (Edwin et al., 2016) and P. berghei (Guerreiro et al., 2014).
Accession	PlasmoDB name	Pf ortholog ID	Δpbpp6. rep1	Δpbpp6. rep2	Δpbpp6. rep3	WT.rep1	WT. rep2	WT. rep3	Log2 FC	logCPM	F	p-value	adjusted p-value
PBANKA_0101500	conserved Plasmodium protein, unknown function	PF3D7_0602700	2.95758	2.90605	2.8135	4.60304	13.1896	8.63079	-1.3738	3.05477	16.8871	0.00136514	0.009728
PBANKA_0107700	permease, putative	PF3D7_0609100	475.959	441.024	397.4	362.549	290.337	246.114	0.784924	8.60939	15.9043	0.00170351	0.0108686
PBANKA_0110200	lsm12, putative	PF3D7_0611900	284.82	247.883	251.252	340.734	273.786	255.421	0.0930407	7.217	0.23322	0.684374	0.778432
PBANKA_0204300	fatty acid elongation protein, GNS1/SUR4 family, putative, pseudogene	PF3D7_0109300	19.6515	14.6917	21.7167	30.3353	25.4021	29.1774	-0.308356	4.53321	1.88775	0.238497	0.358067
PBANKA_0213700	conserved Plasmodium protein, unknown function	PF3D7_0729600	278.517	270.555	328.176	293.086	225.831	312.845	0.32606	7.14657	2.86219	0.155255	0.258604
PBANKA_0303500	conserved Plasmodium protein, unknown function	PF3D7_0205800	156.795	165.857	141.507	178.424	142.19	150.221	0.219044	5.85999	1.25076	0.370781	0.494942
PBANKA_0304400	merozoite surface protein 4/5 (MSP4/5)	PF3D7_0207000	459.555	454.465	574.841	663.196	468.093	527.982	0.0859867	8.31811	0.184177	0.698851	0.787918
PBANKA_0309900	conserved Plasmodium protein, unknown function	PF3D7_0213000	87.856	87.5468	80.0773	75.7847	57.6837	64.3268	0.615573	5.28085	8.80298	0.0162918	0.0491108
PBANKA_0314800	conserved Plasmodium protein, unknown function	PF3D7_0218100	22.4183	20.7842	25.7977	27.4342	28.4389	29.9041	-0.048789	4.65106	0.0573143	0.851634	0.903028
PBANKA_0505200	conserved Plasmodium protein, unknown function	PF3D7_1021000	223.045	235.427	193.023	251.88	205.179	202.54	0.219113	7.8747	1.43494	0.330225	0.453121
PBANKA_0510000	conserved protein, unknown function	PF3D7_1025800	48.5666	55.9223	42.2302	72.6341	65.2221	50.8859	-0.136305	3.69524	0.322463	0.625316	0.727719
PBANKA_0511700	topoisomerase, putative	PF3D7_1027600	89.3928	85.0019	68.2116	129.43	107.444	82.6156	-0.160152	6.55839	0.536191	0.491411	0.610545
PBANKA_0512000	DHHC-type zinc finger protein, putative (DHHC10)	PF3D7_1027900	18.754	18.9573	15.3933	28.5744	20.8583	21.3306	-0.169719	4.12202	0.538208	0.526974	0.643238
PBANKA_0514200	conserved Plasmodium protein, unknown function	PF3D7_1030200	265.185	277.268	208.48	344.291	286.59	222.832	0.0477048	8.39836	0.0521817	0.829673	0.886129
PBANKA_0514900	28 kDa ookinete surface protein (P28)	PF3D7_1030900	4.31198	3.17764	5.76833	174.905	164.763	165.054	-4.88065	5.68492	355.402	1.78e-10	2.23e-07
PBANKA_0515200	MORN repeat-containing protein 1, putative (MORN1)	PF3D7_1031200	105.17	103.4	120.398	196.61	186.283	228.155	-0.643001	7.39463	13.4271	0.00496094	0.0210682
PBANKA_0515800	mitochondrial preribosomal assembly protein rimM precursor, putative	PF3D7_1032000	20.7868	23.5469	23.2354	29.7148	43.133	43.0357	-0.532987	5.89357	7.28401	0.0291254	0.074252
PBANKA_0516000	conserved Plasmodium protein, unknown function	PF3D7_1032200	11.7947	19.1734	14.8502	21.2588	29.5345	23.9083	-0.536125	3.02953	4.17047	0.0802428	0.158281
PBANKA_0517300	conserved Plasmodium protein, unknown function	PF3D7_1033500	17.0932	16.7297	15.3037	23.1867	39.5218	41.9132	-0.842145	5.69996	13.8828	0.00276105	0.0145064
PBANKA_0603300	conserved Plasmodium protein, unknown function	PF3D7_1204400	20.6963	20.8862	18.6927	37.6989	39.8154	30.4475	-0.597966	4.86858	7.92569	0.0220034	0.0613426
PBANKA_0603700	conserved protein, unknown function	PF3D7_1205000	13.9876	15.8978	15.0812	31.0705	25.2506	29.5542	-0.692557	5.41725	12.0529	0.00634324	0.0249871
PBANKA_0605800	conserved Plasmodium protein, unknown function	PF3D7_1207300	50.2948	52.0732	27.0609	73.9907	78.3596	55.7453	-0.479201	4.2204	2.95102	0.110768	0.201421
PBANKA_0606200	blood stage antigen 41-3 precursor, putative	PF3D7_1207700	37.3085	39.4079	34.6037	46.0893	36.0491	47.0241	0.0268906	5.48777	0.0178715	0.914764	0.942626
PBANKA_0607500	conserved Plasmodium protein, unknown function	PF3D7_1209000	158.581	146.361	113.632	227.37	143.076	126.919	-0.0114778	6.1177	0.00201868	0.964882	0.97777
PBANKA_0612400	conserved Plasmodium protein, unknown function	PF3D7_0411000	2.03551	2.65631	2.42043	26.2348	26.3902	44.3921	-3.54014	5.72263	177.887	1.06e-08	2.53e-06
PBANKA_0614900	conserved Plasmodium protein, unknown function	PF3D7_0717200	113.412	135.901	112.971	146.329	238.295	232.349	-0.523207	7.32448	6.85914	0.0223318	0.0619275
PBANKA_0615300	conserved Plasmodium protein, unknown function	PF3D7_0717600	14.0298	13.7044	14.3596	17.1733	30.0619	28.7638	-0.599331	5.83383	7.48743	0.0176519	0.0520511
PBANKA_0620400	conserved Plasmodium protein, unknown function	PF3D7_0722900	149.245	128.459	138.657	139.834	121.794	117.167	0.383259	6.97033	4.40555	0.096487	0.181178
PBANKA_0702700	rhomboid protease, putative (ROM3)	PF3D7_0828000	83.9819	64.3085	58.2536	115.477	86.8706	57.6156	-0.0844816	5.96789	0.0972361	0.760373	0.834908
PBANKA_0703300	conserved Plasmodium protein, unknown function	PF3D7_0827400	33.8491	34.1596	29.9953	36.4909	38.0223	32.5289	0.115635	4.4828	0.316797	0.660683	0.758029
PBANKA_0704900	conserved Plasmodium protein, unknown function	PF3D7_0825700	2.38646	3.51732	2.55398	21.8208	25.8003	23.7078	-2.90756	3.46208	129.301	6.62e-08	1.14e-05
PBANKA_0720900	conserved Plasmodium protein, unknown function	PF3D7_0418800	221.325	187.899	182.843	363.424	277.062	261.699	-0.366725	7.62226	3.35051	0.105801	0.194483
PBANKA_0806200	e3 ubiquitin-protein ligase rbx1, putative (RBX1)	PF3D7_0319100	105.093	111.762	107.44	95.9925	71.8765	54.9065	0.793409	4.93567	10.436	0.00697159	0.0264846
PBANKA_0813300	conserved Plasmodium protein, unknown function	PF3D7_0912200	41.2816	42.1281	37.2673	41.6317	33.0212	37.5048	0.348118	5.75175	3.17803	0.158425	0.262834
PBANKA_0814800	conserved Plasmodium protein, unknown function	PF3D7_0913800	30.9612	26.8427	38.4403	53.1469	38.1488	41.8395	-0.147851	3.19312	0.322582	0.618231	0.722737
PBANKA_0816800	glycolipid transfer protein, putative	PF3D7_0915800	7.19587	8.57817	6.98373	29.6452	21.0219	20.8938	-1.42356	3.33035	29.5742	0.000135909	0.00246557
PBANKA_0821200	conserved Plasmodium protein, unknown function	PF3D7_0920300	32.8149	31.8189	30.8055	49.6796	52.0145	73.0725	-0.62368	4.65181	8.39873	0.0173484	0.0513985
PBANKA_0823200	conserved Plasmodium protein, unknown function	PF3D7_0922300	19.4109	22.007	21.5724	23.0934	30.2673	34.2094	-0.236785	4.55104	1.26703	0.36609	0.490635
PBANKA_0825700	telomeric repeat binding factor 1, putative	PF3D7_0924800	70.7802	65.6833	86.9706	108.629	102.028	153.326	-0.433486	4.69823	3.56925	0.0961796	0.180815
PBANKA_0829300	conserved Plasmodium protein, unknown function	PF3D7_0928500	28.6616	38.6372	43.6412	55.0795	59.5166	88.5449	-0.630805	4.37054	6.41541	0.0258	0.0682339
PBANKA_0830400	conserved Plasmodium protein, unknown function	PF3D7_0929600	28.7308	28.0226	24.7186	57.7023	54.1286	44.3869	-0.695314	5.0031	10.4959	0.00764894	0.0283481
PBANKA_0901700	conserved Plasmodium protein, unknown function	PF3D7_1147400	168.582	124.234	226.838	172.614	135.493	130.013	0.526218	5.27552	4.16238	0.0633081	0.131692
PBANKA_0902900	conserved Plasmodium protein, unknown function	PF3D7_1146100	1229.74	875.133	813.129	1202.57	1045.26	919.956	0.122862	9.07046	0.363278	0.568877	0.679315
PBANKA_0907800	conserved Plasmodium protein, unknown function	PF3D7_1141200	272.71	282.328	246.517	277.693	196.238	170.347	0.553937	6.36729	6.2439	0.0274839	0.0712724
PBANKA_0916700	conserved Plasmodium protein, unknown function	PF3D7_1131500	47.5364	43.7888	45.9791	109.139	84.3151	85.6151	-0.772406	5.75696	14.2266	0.00253621	0.0138331
PBANKA_0922400	conserved Plasmodium protein, unknown function	PF3D7_1125900	222.302	157.983	165.421	237.998	240.9	190.979	-0.0394593	5.92051	0.0336727	0.870996	0.916642
PBANKA_0927300	zinc finger, DHHC-type, putative (DHHC3)	PF3D7_1121000	50.8947	59.5889	59.1052	70.3268	54.3158	59.3611	0.124421	5.6974	0.379125	0.615081	0.72085
PBANKA_0927600	conserved Plasmodium protein, unknown function	PF3D7_1120700	0.298491	0.15712	0.456348	1.24435	1.21013	1.58855	-1.66878	1.56402	18.5018	0.000964837	0.00790661
PBANKA_0931500	folate transporter 2, putative (FT2)	PF3D7_1116500	63.2114	73.0192	63.9869	73.2506	54.7972	53.7602	0.376133	6.45666	3.58378	0.107812	0.19721
PBANKA_0932500	SET domain protein, putative	PF3D7_1115200	105.85	118.065	126.178	173.869	204.646	235.82	-0.561981	8.38386	10.806	0.0115327	0.0380591
PBANKA_0932600	conserved Plasmodium protein, unknown function	PF3D7_1115100	168.918	171.698	141.624	306.851	259.449	206.143	-0.444709	7.54402	4.78295	0.0506666	0.112102
PBANKA_0939500	DNA repair protein RAD51 (RAD51)	PF3D7_1107400	83.9716	79.6589	73.7126	136.178	100.741	93.5525	-0.237062	6.6294	1.33022	0.307508	0.432225
PBANKA_1005600	conserved Plasmodium protein, unknown function	PF3D7_0408000	32.4577	30.6402	48.3243	41.4875	34.2566	36.9745	0.270806	4.3237	1.23033	0.306304	0.43141
PBANKA_1007300	peptide chain release factor 2, putative	PF3D7_0409700	435.592	434.163	406.41	366.632	377.461	342.44	0.474709	7.86616	8.22986	0.035239	0.0857347
PBANKA_1014000	NADP-specific glutamate dehydrogenase, putative (GDH1)	PF3D7_1430700	178.774	196.619	154.444	226.857	198.034	155.231	0.103029	8.15134	0.270097	0.644556	0.744474
PBANKA_1014500	plasmepsin IX, putative	PF3D7_1430200	97.4367	94.7883	119.314	123.788	109.37	130.466	0.025934	7.68244	0.0205952	0.908612	0.939961
PBANKA_1015400	CPW-WPC family protein	PF3D7_1429300	259.714	252.264	212.484	326.463	271.024	228.944	0.0463069	8.17457	0.0562699	0.835592	0.89093
PBANKA_1019800	calcium-dependent protein kinase, putative	PF3D7_1423600	70.2596	68.0015	67.7127	97.7903	76.1335	78.1004	-0.0453324	6.03325	0.053817	0.850957	0.902508
PBANKA_1020900	ERAD-associated E3 ubiquitin-protein ligase HRD1, putative	PF3D7_1422500	192.743	178.051	139.349	168.365	125.255	115.266	0.555108	7.88781	6.81388	0.0223369	0.0619275
PBANKA_1023600	conserved Plasmodium protein, unknown function	PF3D7_1419600	121	119.851	118.979	106.309	209.977	223.147	-0.328361	7.67314	1.99495	0.182521	0.29357
PBANKA_1026000	conserved Plasmodium protein, unknown function	PF3D7_1416700	258.246	195.977	284.031	246.838	166.268	210.674	0.499327	6.64661	5.08501	0.0430143	0.0988879
PBANKA_1038800	conserved Plasmodium protein, unknown function	PF3D7_1403200	5.68528	2.41712	4.09524	29.9906	34.5736	22.8089	-2.43139	3.34587	63.9122	3.14e-06	0.000204296
PBANKA_1102100	conserved Plasmodium protein, unknown function	PF3D7_0502300	7.29391	6.25014	5.89981	16.3349	26.1323	27.8043	-1.59741	3.59018	39.3142	3.63e-05	0.00110679
PBANKA_1105700	60S ribosomal subunit protein L24, putative	PF3D7_0506100	274.804	248.786	292.247	225.274	198.914	218.834	0.591655	7.25176	11.2354	0.00995231	0.0341778
PBANKA_1114100	conserved Plasmodium protein, unknown function	PF3D7_0514500	14.0978	11.8058	13.5253	40.5163	41.1341	26.2596	-1.16577	3.97353	21.2511	0.000557423	0.00551584
PBANKA_1115400	BolA-like protein, putative	PF3D7_0515800	81.4204	58.0013	51.3132	76.0313	59.4165	43.4759	0.373523	4.03139	1.78174	0.206019	0.320851
PBANKA_1123400	anaphase-promoting complex subunit, putative	PF3D7_0624500	45.0776	33.2191	38.3096	41.7845	41.9255	31.6104	0.313153	3.42282	1.60886	0.277366	0.399647
PBANKA_1138600	conserved Plasmodium protein, unknown function	PF3D7_1362600	59.0697	50.5894	51.8258	57.303	53.7208	56.2034	0.202321	5.59044	1.11273	0.41672	0.54189
PBANKA_1202000	inner membrane complex protein 1c, putative (IMC1C, ALV5)	PF3D7_1003600	123.201	120.648	125.359	183.379	145.485	170.649	-0.190917	6.91515	1.1285	0.407656	0.53363
PBANKA_1218000	conserved Plasmodium protein, unknown function,pyrazinamidase/nicotinamidase, putative	PF3D7_0320500	32.3354	37.6996	33.4861	57.7426	51.4589	52.4993	-0.406113	5.9724	4.80569	0.0947545	0.178762
PBANKA_1225900	conserved Plasmodium protein, unknown function	PF3D7_0804700	1.47965	1.23909	1.49954	4.7104	3.09027	6.2639	-1.44996	4.20134	28.2952	0.000165467	0.00281801
PBANKA_1231300	metabolite/drug transporter, putative	PF3D7_0516500	28.7453	24.9441	31.7662	50.4516	40.7461	35.5014	-0.3076	5.55557	1.92493	0.218116	0.334386
PBANKA_1242400	conserved Plasmodium protein, unknown function	PF3D7_0527600	46.4224	50.6171	49.681	78.7927	73.3613	80.2936	-0.420331	6.51257	6.0472	0.0715069	0.144895
PBANKA_1242600	conserved Plasmodium protein, unknown function	PF3D7_0528000	641.875	641.934	1024.08	453.463	404.781	538.332	0.97753	7.89704	19.3165	0.000815782	0.00702999
PBANKA_1244400	conserved Plasmodium protein, unknown function	PF3D7_0530000	412.062	410.354	775.179	255.349	227.902	400.069	1.1164	6.80803	15.2973	0.00196138	0.0117612
PBANKA_1245200	conserved Plasmodium protein, unknown function	PF3D7_0530800	120.952	123.27	117.213	102.454	90.5451	87.995	0.606503	6.36286	11.417	0.0101919	0.0347386
PBANKA_1302900	copper transporter, putative	PF3D7_1439000	176.587	162.665	141.5	164.182	139.616	105.107	0.47275	6.97344	4.91151	0.0461548	0.104522
PBANKA_1312600	conserved Plasmodium protein, unknown function	PF3D7_1448900	331.696	280.276	403.133	289.291	228.76	285.695	0.596241	6.1104	8.02706	0.0147189	0.0456988
PBANKA_1316200	SNARE protein, putative	PF3D7_1452500	94.4426	105.354	134.647	139.696	116.359	154.532	-0.0439386	6.31324	0.0461268	0.852006	0.903028
PBANKA_1318600	conserved Plasmodium protein, unknown function	PF3D7_1454900	6.29158	4.41568	5.07663	27.1026	31.5802	27.3448	-2.12299	2.94642	63.7596	3.18e-06	0.000204296
PBANKA_1319000	conserved Plasmodium protein, unknown function	PF3D7_1455300	228.132	199.748	183.437	319.456	286.299	265.768	-0.270888	9.01333	2.47505	0.210421	0.326085
PBANKA_1320800	conserved Plasmodium protein, unknown function	PF3D7_1457100	12.0678	13.4431	12.3642	23.7502	57.3444	52.2753	-1.56886	6.07447	32.8433	8.44e-05	0.00188387
PBANKA_1325400	conserved Plasmodium protein, unknown function	PF3D7_1461700	28.0247	36.5193	24.6884	29.9197	23.5547	26.1005	0.371292	3.55537	2.38133	0.193787	0.306182
PBANKA_1329100	plasmepsin VIII, putative	PF3D7_1465700	9.9925	10.0002	9.90178	29.8797	23.5065	21.8298	-1.07405	4.27225	22.4699	0.000443677	0.00479804
PBANKA_1329500	protein serine/threonine phosphatase, putative	PF3D7_1466100	42.3718	45.6813	45.4394	73.1202	62.0326	63.6273	-0.333048	7.18198	3.58544	0.146442	0.248552
PBANKA_1329900	conserved Plasmodium protein, unknown function	PF3D7_1466500	20.029	22.4036	31.8972	22.9617	29.7253	32.6441	0.0712063	3.44142	0.0757329	0.802955	0.867025
PBANKA_1338100	conserved Plasmodium protein, unknown function	PF3D7_1322900	19.0495	11.5912	13.5599	27.0298	32.2381	28.6469	-0.69531	4.13431	8.66523	0.0119593	0.0391887
PBANKA_1349800	sporozoite surface protein 2 (SSP2),thrombospondin-related anonymous protein (TRAP), S8	PF3D7_1335900	99.1934	103.627	80.5323	227.134	191.983	161.121	-0.800267	8.0021	16.2873	0.00156117	0.0104782
PBANKA_1352500	CPW-WPC family protein	PF3D7_1338800	11.2159	10.0186	11.5182	23.8035	21.5299	20.2586	-0.735358	4.72784	12.4028	0.00502542	0.0212519
PBANKA_1356100	conserved Plasmodium protein, unknown function	PF3D7_1343100	74.1128	99.6574	67.5148	107.943	127.658	105.697	-0.271757	6.64843	1.96604	0.242455	0.362448
PBANKA_1360400	conserved Plasmodium protein, unknown function	PF3D7_1347600	68.9538	64.1406	73.8543	98.1433	91.1279	79.015	-0.12305	6.02291	0.403482	0.610056	0.716724
PBANKA_1361300	TBC domain protein, putative	PF3D7_1348500	48.7823	46.2761	64.4918	50.152	64.0479	74.8595	0.0160783	5.93646	0.00570578	0.947096	0.966594
PBANKA_1407300	recombinase, putative	PF3D7_1308800	154.662	169.62	146.106	225.512	188.108	166.061	-0.0655738	7.85883	0.122777	0.770739	0.842648
PBANKA_1414800	conserved Plasmodium protein, unknown function	PF3D7_1316300	7.83479	8.01905	8.15184	31.7544	28.2343	35.6735	-1.72685	2.66336	41.2772	2.87e-05	0.000969535
PBANKA_1419200	RNA-binding protein, putative	PF3D7_1320900	314.384	325.511	374.473	331.9	235.628	253.158	0.549911	6.91475	7.37391	0.0183536	0.053584
PBANKA_1427100	conserved Plasmodium protein, unknown function	PF3D7_0810400	25.6237	25.6717	25.4755	25.0753	25.7353	17.5919	0.413141	5.46473	3.60609	0.101495	0.188217
PBANKA_1430600	conserved Plasmodium protein, unknown function	PF3D7_1214800	34.394	37.0917	23.1922	46.5116	41.6616	35.9388	-0.176633	3.60975	0.485997	0.530749	0.646808
PBANKA_1430700	conserved protein, unknown function	PF3D7_1214900	453.317	409.806	325.332	432.924	318.977	231.97	0.505381	8.08511	4.29992	0.059649	0.126071
PBANKA_1436300	conserved Plasmodium protein, unknown function	PF3D7_1221100	19.3426	17.6542	15.5094	36.7667	38.1298	27.7654	-0.716507	4.32617	9.83696	0.00832148	0.0298893
PBANKA_1437700	conserved Plasmodium protein, unknown function	PF3D7_1222800	12.5031	12.9774	17.5897	23.125	27.1297	38.0501	-0.762957	4.10988	9.58465	0.00898028	0.0315982
PBANKA_1444300	conserved Plasmodium protein, unknown function	PF3D7_1229700	240.141	213.017	245.893	223.857	143.106	211.228	0.528945	5.76305	5.69521	0.0338178	0.0831658
PBANKA_1447100	conserved Plasmodium protein, unknown function	PF3D7_1232400	48.4606	43.3567	43.2186	56.476	77.8337	66.6184	-0.321973	5.64049	2.68014	0.19432	0.306927
PBANKA_1460500	serine/threonine protein kinase, putative	PF3D7_1247500	20.2463	22.715	16.7252	35.222	38.4101	39.042	-0.684405	5.90992	13.0513	0.00522169	0.0219608
