# Supplementary material for: Loss of serine/threonine protein phosphatase 6 severely impairs sexual stage development in malaria parasite Plasmodium berghei
Source: PLoS Pathog. 2025 Jul 7;21(7):e1013318. doi: 10.1371/journal.ppat.1013318 (PMC12233266; doi:10.1371/journal.ppat.1013318)
Supplement: S4 Table — A. Quantification of phosphosites of Δpbpp6 parasites in activated gametocytes (2 min post-activation). B. GO analysis of significantly dysregulated phosphoproteins in Δpbpp6 strain when comparing WT strain. (XLSX) [file ppat.1013318.s013.xlsx]

## Sheet: S4A Table
S4 Table. Phosphoproteomic analysis of Δpbpp6 and WT P. berghei gametocytes. A.Quantification of phosphosites of Δpbpp6 parasites in activated gametocytes (2 min post-activation).
Position	Amino.acid	Gene.name	Modified.sequence	Δpbpp6_replicate 1	Δpbpp6_replicate 2	WT_replicate 1	WT_replicate 2	log2fc	log2fc.1	pValue	pValue.1	pADJ	pADJ.1	fcMean	DifExp	Gene.ID	source_id	Product.Description	Transcript.Product.Description	Gene.Name.or.Symbol
101	S	PBANKA_0100200	_S[Phospho (STY)]PQNIKDPYNTK_	0.759422	0.822662	1.00527	1.49021	-0.398373	-0.846567	0.24697	0.0348149	0.375945	0.132296	-0.62247	NA	PBANKA_0100200	PBANKA_0100200.1	Plasmodium exported protein, unknown function	Plasmodium exported protein, unknown function	N/A
197	S	PBANKA_0100700	_EM[Oxidation (M)]LSNDLS[Phospho (STY)]NNDEIDEEKR_	0.707609	1.02372	0.780136	0.862939	-0.138235	0.242955	0.461925	0.192871	0.495942	0.348215	0.0523602	NA	PBANKA_0100700	PBANKA_0100700.1	Plasmodium exported protein, unknown function	Plasmodium exported protein, unknown function	N/A
449	S	PBANKA_0100800	_DNFLADMNNS[Phospho (STY)]NK_	1.8482	0.925906	1.022	0.967665	0.846209	-0.062738	0.0116392	0.46746	0.061259	0.484458	0.391735	NA	PBANKA_0100800	PBANKA_0100800.1	zinc finger protein, putative	zinc finger protein, putative	N/A
586	S	PBANKA_0100800	_NNISNLIFS[Phospho (STY)]GEDKEHIK_	0.920585	1.26919	0.733432	0.732138	0.322522	0.782514	0.34994	0.00659144	0.463192	0.0431225	0.552518	NA	PBANKA_0100800	PBANKA_0100800.1	zinc finger protein, putative	zinc finger protein, putative	N/A
722	S	PBANKA_0100800	_NSNS[Phospho (STY)]EKDQYEK_	1.2166	0.962863	1.4459	0.84121	-0.246574	0.191953	0.370389	0.259306	0.471956	0.406603	-0.0273106	NA	PBANKA_0100800	PBANKA_0100800.1	zinc finger protein, putative	zinc finger protein, putative	N/A
851	S	PBANKA_0100800	_KYS[Phospho (STY)]DVLGENIINGNEWNNTIK_	0.81349	0.776691	1.71245	1.12331	-1.06132	-0.524643	0.0726558	0.13446	0.213159	0.295387	-0.792983	NA	PBANKA_0100800	PBANKA_0100800.1	zinc finger protein, putative	zinc finger protein, putative	N/A
1067	S	PBANKA_0100800	_NSSDINYINS[Phospho (STY)]KDNLFVFK_	0.577128	0.532028	0	0.520854	5.43687	0.0298482	0.0244121	0.420999	0.109358	0.474642	2.73336	NA	PBANKA_0100800	PBANKA_0100800.1	zinc finger protein, putative	zinc finger protein, putative	N/A
986	T	PBANKA_0100800	_NNTDVLC[Carbamidomethyl (C)]PNT[Phospho (STY)]PSNNNLFK_	1.35599	1.21282	0.790104	0	0.768983	6.49071	0.0183586	0.0693519	0.0951309	0.209118	3.62985	NA	PBANKA_0100800	PBANKA_0100800.1	zinc finger protein, putative	zinc finger protein, putative	N/A
2	S	PBANKA_0100900	_[Acetyl (Protein N-term)]S[Phospho (STY)]ENIDDLFNVFEEDETKK_	0.495201	0.996599	1.49879	1.22127	-1.57158	-0.289711	0.00134824	0.382722	0.0153699	0.460092	-0.930646	NA	PBANKA_0100900	PBANKA_0100900.1	ATP-dependent RNA helicase MTR4, putative	ATP-dependent RNA helicase MTR4, putative	MTR4
872	S	PBANKA_0100900	_KNS[Phospho (STY)]IENNR_	1.19374	1.33186	0.713477	1.01184	0.731624	0.391843	0.0879716	0.0608387	0.243755	0.201666	0.561733	NA	PBANKA_0100900	PBANKA_0100900.1	ATP-dependent RNA helicase MTR4, putative	ATP-dependent RNA helicase MTR4, putative	MTR4
452	S	PBANKA_0101400	_LSDAMSEVSDLS[Phospho (STY)]DENK_	0.717043	0.760221	1.14967	1.06787	-0.670926	-0.482903	0.140554	0.159074	0.316843	0.322196	-0.576915	NA	PBANKA_0101400	PBANKA_0101400.1	SAC3 domain-containing protein, putative	SAC3 domain-containing protein, putative	N/A
805	S	PBANKA_0101400	_LKLS[Phospho (STY)]LEEIEK_	1.00644	0.95819	0.705322	0.973502	0.504699	-0.022553	0.255876	0.415617	0.400678	0.474519	0.241073	NA	PBANKA_0101400	PBANKA_0101400.1	SAC3 domain-containing protein, putative	SAC3 domain-containing protein, putative	N/A
116	S	PBANKA_0102200	_S[Phospho (STY)]GDEYENMIESPYYNIENVHDLFLK_	1.35365	0	0	1.29658	6.64752	-6.58602	0.0396376	0.0114296	0.156465	0.0371423	0.0307517	NA	PBANKA_0102200	PBANKA_0102200.1	trophozoite exported protein 1, putative	trophozoite exported protein 1, putative	TEX1
150	S	PBANKA_0102200	_NDGNES[Phospho (STY)]DEEEDS[Phospho (STY)]DFFK_	1.09454	0.866665	1.13573	1.16131	-0.0526518	-0.416523	0.372139	0.213969	0.466929	0.355847	-0.234588	NA	PBANKA_0102200	PBANKA_0102200.1	trophozoite exported protein 1, putative	trophozoite exported protein 1, putative	TEX1
156	S	PBANKA_0102200	_NDGNES[Phospho (STY)]DEEEDS[Phospho (STY)]DFFK_	0.956527	1.10922	1.20429	1.19936	-0.328126	-0.111399	0.436943	0.425794	0.483145	0.475888	-0.219763	NA	PBANKA_0102200	PBANKA_0102200.1	trophozoite exported protein 1, putative	trophozoite exported protein 1, putative	TEX1
163	S	PBANKA_0102200	_SLS[Phospho (STY)]EDDIENIK_	1.06183	0.739919	1.12942	1.28611	-0.0879347	-0.786443	0.395857	0.03577	0.47269	0.147136	-0.437189	NA	PBANKA_0102200	PBANKA_0102200.1	trophozoite exported protein 1, putative	trophozoite exported protein 1, putative	TEX1
454	S	PBANKA_0102200	_IIQS[Phospho (STY)]DPFK_	0	1.17118	0.536245	0	-5.33341	6.44087	0.0155867	0.0706791	0.109358	0.209118	0.553733	NA	PBANKA_0102200	PBANKA_0102200.1	trophozoite exported protein 1, putative	trophozoite exported protein 1, putative	TEX1
826	S	PBANKA_0102200	_NLS[Phospho (STY)]PNNEDNNLLIEENNELR_	1.17406	0.869748	1.03568	1.40885	0.178716	-0.687306	0.231635	0.0836792	0.389748	0.235127	-0.254295	NA	PBANKA_0102200	PBANKA_0102200.1	trophozoite exported protein 1, putative	trophozoite exported protein 1, putative	TEX1
17	S	PBANKA_0102300	_RTIS[Phospho (STY)]QPLNK_	0.555257	0.435356	0	0	5.38245	5.04098	0.025631	0.0825292	0.109358	0.18294	5.21171	NA	PBANKA_0102300	PBANKA_0102300.1	cation/H+ antiporter	cation/H+ antiporter	CAX
32	S	PBANKA_0102300	_NHPAGNIQNS[Phospho (STY)]R_	0.5001	0.69695	0.90424	1.55289	-0.837268	-1.14048	0.248387	0.00446836	0.490268	0.0379335	-0.988877	NA	PBANKA_0102300	PBANKA_0102300.1	cation/H+ antiporter	cation/H+ antiporter	CAX
15	T	PBANKA_0102300	_RT[Phospho (STY)]ISQPLNK_	0	0.554649	0.953568	0.811752	-6.1481	-0.538456	0.0822166	0.46781	0.206075	0.499198	-3.34328	NA	PBANKA_0102300	PBANKA_0102300.1	cation/H+ antiporter	cation/H+ antiporter	CAX
15	S	PBANKA_0102700	_NDS[Phospho (STY)]DNFFANIGK_	0.343301	0.786329	1.21991	1.2194	-1.78906	-0.624205	0.0701433	0.0870139	0.261563	0.246231	-1.20663	NA	PBANKA_0102700	PBANKA_0102700.1	conserved Plasmodium protein, unknown function	conserved Plasmodium protein, unknown function	N/A
29	S	PBANKA_0102700	_QNVES[Phospho (STY)]ENMVENDQGMANELLQK_	0	0.567247	0	1.51399	0	-1.39497	0.455342	0.00030101	0.457151	0.00480412	-0.697486	NA	PBANKA_0102700	PBANKA_0102700.1	conserved Plasmodium protein, unknown function	conserved Plasmodium protein, unknown function	N/A
190	S	PBANKA_0102700	_NENINNIAS[Phospho (STY)]MNDDC[Carbamidomethyl (C)]TK_	0.5312	1.27156	0.549244	1.16287	-0.0470046	0.127481	0.42694	0.197659	0.486732	0.347093	0.0402383	NA	PBANKA_0102700	PBANKA_0102700.1	conserved Plasmodium protein, unknown function	conserved Plasmodium protein, unknown function	N/A
199	S	PBANKA_0102700	_NENINNIASMNDDC[Carbamidomethyl (C)]TKES[Phospho (STY)]ISIK_	0.818546	0	0	0.67394	5.93118	-5.65581	0.180274	0.0297216	0.225307	0.178671	0.137689	NA	PBANKA_0102700	PBANKA_0102700.1	conserved Plasmodium protein, unknown function	conserved Plasmodium protein, unknown function	N/A
289	S	PBANKA_0102700	_LTMS[Phospho (STY)]NDKEK_	0.569556	0.952758	0.456116	0.859239	0.312071	0.146837	0.454943	0.29513	0.487963	0.423586	0.229454	NA	PBANKA_0102700	PBANKA_0102700.1	conserved Plasmodium protein, unknown function	conserved Plasmodium protein, unknown function	N/A
307	S	PBANKA_0102700	_YIDENFLSLINES[Phospho (STY)]K_	1.15027	0.844394	0.495278	0.735247	1.19348	0.196288	0.0465455	0.264231	0.158732	0.414955	0.694884	NA	PBANKA_0102700	PBANKA_0102700.1	conserved Plasmodium protein, unknown function	conserved Plasmodium protein, unknown function	N/A
353	S	PBANKA_0102700	_QKNS[Phospho (STY)]YPSTR_	0.698528	1.59725	0.447825	0.553683	0.626	1.50562	0.479614	2.23026304713159e-06	0.488179	6.35624968432502e-05	1.06581	NA	PBANKA_0102700	PBANKA_0102700.1	conserved Plasmodium protein, unknown function	conserved Plasmodium protein, unknown function	N/A
59	S	PBANKA_0103300	_NLGENHDLPLC[Carbamidomethyl (C)]SNS[Phospho (STY)]FK_	1.08327	1.08682	1.01881	0.950805	0.0873708	0.190342	0.230001	0.194048	0.359883	0.347408	0.138856	NA	PBANKA_0103300	PBANKA_0103300.1	GYF domain-containing protein, putative	GYF domain-containing protein, putative	N/A
116	S	PBANKA_0103300	_LNES[Phospho (STY)]FDSNNALNSINK_	0.673744	0	1.25983	0	-0.889579	0	0.0725794	0.438705	0.219388	0.444272	-0.44479	NA	PBANKA_0103300	PBANKA_0103300.1	GYF domain-containing protein, putative	GYF domain-containing protein, putative	N/A
282	S	PBANKA_0103300	_LSNSNNS[Phospho (STY)]EDNNQINDISR_	0.934656	0.672245	0.836678	1.54138	0.157335	-1.1809	0.399129	0.00255973	0.457757	0.019641	-0.511782	NA	PBANKA_0103300	PBANKA_0103300.1	GYF domain-containing protein, putative	GYF domain-containing protein, putative	N/A
783	S	PBANKA_0103300	_IKNS[Phospho (STY)]LENINPR_	1.3506	0.987244	1.04988	0.901028	0.359254	0.129955	0.0745955	0.281994	0.213258	0.414044	0.244605	NA	PBANKA_0103300	PBANKA_0103300.1	GYF domain-containing protein, putative	GYF domain-containing protein, putative	N/A
1339	S	PBANKA_0103300	_THYTS[Phospho (STY)]KDKIEDSILLPNEK_	1.16413	0.250132	0.940738	0.826707	0.303427	-1.6717	0.121649	0.445078	0.288084	0.481263	-0.684138	NA	PBANKA_0103300	PBANKA_0103300.1	GYF domain-containing protein, putative	GYF domain-containing protein, putative	N/A
1346	S	PBANKA_0103300	_THYTSKDKIEDS[Phospho (STY)]ILLPNEK_	0.914452	0.883925	0	0	6.08855	6.0403	0.172564	0.151371	0.225307	0.180909	6.06442	NA	PBANKA_0103300	PBANKA_0103300.1	GYF domain-containing protein, putative	GYF domain-containing protein, putative	N/A
1570	S	PBANKA_0103300	_NIDS[Phospho (STY)]DNLNALVSEK_	0.970841	1.11225	1.20865	0.880381	-0.312155	0.332683	0.448042	0.105386	0.487108	0.264458	0.010264	NA	PBANKA_0103300	PBANKA_0103300.1	GYF domain-containing protein, putative	GYF domain-containing protein, putative	N/A
1596	S	PBANKA_0103300	_NNNNESPSIPNHSDNS[Phospho (STY)]NDLSNIK_	0.612492	0	1.45759	1.17473	-1.23249	-6.44519	0.0303711	0.139012	0.134645	0.209118	-3.83884	NA	PBANKA_0103300	PBANKA_0103300.1	GYF domain-containing protein, putative	GYF domain-containing protein, putative	N/A
1627	S	PBANKA_0103300	_FS[Phospho (STY)]DELDVDKK_	1.44671	0.953756	1.23008	0.9893	0.231658	-0.0520572	0.128344	0.446735	0.286561	0.481751	0.0898005	NA	PBANKA_0103300	PBANKA_0103300.1	GYF domain-containing protein, putative	GYF domain-containing protein, putative	N/A
1681	S	PBANKA_0103300	_NSEISS[Phospho (STY)]PQNSASNLNTSTNIEK_	0.976408	1.02778	1.0653	0.929473	-0.12405	0.143049	0.473357	0.255368	0.489213	0.398015	0.00949973	NA	PBANKA_0103300	PBANKA_0103300.1	GYF domain-containing protein, putative	GYF domain-containing protein, putative	N/A
1939	S	PBANKA_0103300	_FPPIIS[Phospho (STY)]PK_	1.13673	0.836764	1.2147	1.09139	-0.0946162	-0.377864	0.305762	0.229426	0.433048	0.379837	-0.23624	NA	PBANKA_0103300	PBANKA_0103300.1	GYF domain-containing protein, putative	GYF domain-containing protein, putative	N/A
770	T	PBANKA_0103300	_TSNETDKINKT[Phospho (STY)]DDDNTQNMK_	1.05168	0.339979	1.81823	1.41652	-0.782031	-2.01591	0.431166	2.19481448958011e-06	0.486966	3.64887908892693e-05	-1.39897	NA	PBANKA_0103300	PBANKA_0103300.1	GYF domain-containing protein, putative	GYF domain-containing protein, putative	N/A
23	S	PBANKA_0103900	_SYSHMENDEGVDPNNNS[Phospho (STY)]EGEVSFK_	0.570689	1.05278	1.30877	1.51095	-1.17832	-0.515647	0.0251535	0.244535	0.106354	0.383585	-0.846982	NA	PBANKA_0103900	PBANKA_0103900.1	KH domain-containing protein, putative	KH domain-containing protein, putative	N/A
489	S	PBANKA_0104400	_YMNLNLDNS[Phospho (STY)]DKNIK_	0.920262	0.701293	0	0.639214	6.09755	0.131046	0.17213	0.366302	0.225307	0.499198	3.1143	NA	PBANKA_0104400	PBANKA_0104400.1	nucleoside diphosphate kinase, putative	nucleoside diphosphate kinase, putative	N/A
502	S	PBANKA_0104400	_HNNDIC[Carbamidomethyl (C)]YS[Phospho (STY)]NKYEGYTYGDIESK_	0.667955	0.661496	0	0	5.64319	5.62946	0.194934	0.0584022	0.225307	0.178671	5.63632	NA	PBANKA_0104400	PBANKA_0104400.1	nucleoside diphosphate kinase, putative	nucleoside diphosphate kinase, putative	N/A
874	S	PBANKA_0104400	_GINIEQFEEIISGKPS[Phospho (STY)]FSNNYK_	1.62862	0.793439	2.05769	0	-0.334881	5.88699	0.226972	0.157856	0.391331	0.180909	2.77605	NA	PBANKA_0104400	PBANKA_0104400.1	nucleoside diphosphate kinase, putative	nucleoside diphosphate kinase, putative	N/A
1102	S	PBANKA_0104400	_HIES[Phospho (STY)]DYVNIEEIK_	0.58043	0.913014	0.663883	1.03617	-0.189637	-0.180029	0.459362	0.416976	0.499182	0.474519	-0.184833	NA	PBANKA_0104400	PBANKA_0104400.1	nucleoside diphosphate kinase, putative	nucleoside diphosphate kinase, putative	N/A
1112	S	PBANKA_0104400	_HIESDYVNIEEIKS[Phospho (STY)]DSC[Carbamidomethyl (C)]LTEK_	0.921612	0.809494	1.2258	1.29439	-0.406261	-0.668203	0.4056	0.0751074	0.44954	0.225322	-0.537232	NA	PBANKA_0104400	PBANKA_0104400.1	nucleoside diphosphate kinase, putative	nucleoside diphosphate kinase, putative	N/A
1130	S	PBANKA_0104400	_ILEINEGS[Phospho (STY)]KEK_	1.50707	0.626119	0.716844	0.707166	1.05782	-0.172083	0.011275	0.411557	0.0749786	0.499198	0.44287	NA	PBANKA_0104400	PBANKA_0104400.1	nucleoside diphosphate kinase, putative	nucleoside diphosphate kinase, putative	N/A
1400	S	PBANKA_0104400	_QIDSVTKS[Phospho (STY)]EEK_	1.57636	0.783679	0.958529	1.6879	0.709749	-1.09361	0.0154803	0.00882346	0.0834682	0.0548709	-0.191931	NA	PBANKA_0104400	PBANKA_0104400.1	nucleoside diphosphate kinase, putative	nucleoside diphosphate kinase, putative	N/A
140	S	PBANKA_0104800	_NNYVDNDS[Phospho (STY)]DYLK_	1.04906	0.729573	1.3225	1.09376	-0.330338	-0.575334	0.490615	0.108259	0.494671	0.268293	-0.452836	NA	PBANKA_0104800	PBANKA_0104800.1	protein KIC1, putative	protein KIC1, putative	N/A
150	S	PBANKA_0104800	_ADTHIS[Phospho (STY)]YNDFINSDK_	0	1.1922	0	1.1878	0	0.00527187	0.455342	0.298939	0.457151	0.418936	0.00263594	NA	PBANKA_0104800	PBANKA_0104800.1	protein KIC1, putative	protein KIC1, putative	N/A
330	S	PBANKA_0104800	_NMNINITNLNS[Phospho (STY)]LER_	1.04206	1.21211	1.04918	1.55981	-0.00969827	-0.360265	0.292333	0.484188	0.391147	0.488724	-0.184982	NA	PBANKA_0104800	PBANKA_0104800.1	protein KIC1, putative	protein KIC1, putative	N/A
374	S	PBANKA_0104800	_KALS[Phospho (STY)]QC[Carbamidomethyl (C)]ANNDYK_	0	1.33752	1.24248	0.58705	-6.52519	1.16951	0.0764214	0.000320895	0.156465	0.003283	-2.67784	NA	PBANKA_0104800	PBANKA_0104800.1	protein KIC1, putative	protein KIC1, putative	N/A
467	S	PBANKA_0104800	_NC[Carbamidomethyl (C)]HS[Phospho (STY)]TDVPSVGAISTFNEK_	1.12374	0.592652	1.16852	1.35932	-0.0557049	-1.17921	0.278314	0.0019139	0.415908	0.0148164	-0.617458	NA	PBANKA_0104800	PBANKA_0104800.1	protein KIC1, putative	protein KIC1, putative	N/A
648	S	PBANKA_0104800	_TNVGISNNAS[Phospho (STY)]DFENFDDKK_	1.11878	0.953067	1.09418	1.23138	0.0316909	-0.365014	0.317513	0.289214	0.439733	0.421728	-0.166662	NA	PBANKA_0104800	PBANKA_0104800.1	protein KIC1, putative	protein KIC1, putative	N/A
658	S	PBANKA_0104800	_S[Phospho (STY)]YLGLNFLFNDDTK_	0	0.877526	1.21732	1.21892	-6.49599	-0.467893	0.0774401	0.186797	0.156465	0.353365	-3.48194	NA	PBANKA_0104800	PBANKA_0104800.1	protein KIC1, putative	protein KIC1, putative	N/A
678	S	PBANKA_0104800	_ISDS[Phospho (STY)]IDKNK_	1.09671	1.03088	0.987426	0.998735	0.149481	0.0450905	0.194381	0.320334	0.338681	0.422511	0.0972858	NA	PBANKA_0104800	PBANKA_0104800.1	protein KIC1, putative	protein KIC1, putative	N/A
925	S	PBANKA_0104800	_NFQLQHS[Phospho (STY)]INK_	1.03118	1.00773	1.0177	1.2412	0.0187367	-0.296994	0.411949	0.375179	0.464316	0.460092	-0.139129	NA	PBANKA_0104800	PBANKA_0104800.1	protein KIC1, putative	protein KIC1, putative	N/A
468	T	PBANKA_0104800	_NC[Carbamidomethyl (C)]HST[Phospho (STY)]DVPSVGAISTFNEK_	0.391796	1.34752	0	0	4.89375	6.64104	0.0390252	0.00199839	0.117076	0.0185109	5.76739	NA	PBANKA_0104800	PBANKA_0104800.1	protein KIC1, putative	protein KIC1, putative	N/A
242	S	PBANKA_0104900	_TQLS[Phospho (STY)]IC[Carbamidomethyl (C)]NNLNK_	1.08698	1.28379	0.669632	1.0448	0.687783	0.293718	0.124549	0.0985301	0.285323	0.26209	0.49075	NA	PBANKA_0104900	PBANKA_0104900.1	RNA-binding protein, putative	RNA-binding protein, putative	N/A
378	S	PBANKA_0104900	_YSSNYHSPNT[Phospho (STY)]S[Phospho (STY)]DES[Phospho (STY)]DVKK_	0.989654	1.15357	0.976663	1.28029	0.018802	-0.148703	0.411898	0.451825	0.464316	0.491272	-0.0649503	NA	PBANKA_0104900	PBANKA_0104900.1	RNA-binding protein, putative	RNA-binding protein, putative	N/A
381	S	PBANKA_0104900	_YSSNYHSPNTSDES[Phospho (STY)]DVKK_	1.37051	0.947338	0.931325	1.0868	0.550673	-0.195504	0.0333364	0.424778	0.127896	0.464153	0.177585	NA	PBANKA_0104900	PBANKA_0104900.1	RNA-binding protein, putative	RNA-binding protein, putative	N/A
460	S	PBANKA_0104900	_SDPSSSYDS[Phospho (STY)]GKHTDR_	1.46304	0	0.999344	0.387032	0.543749	-4.8767	0.0344668	0.0498307	0.143252	0.178671	-2.16647	NA	PBANKA_0104900	PBANKA_0104900.1	RNA-binding protein, putative	RNA-binding protein, putative	N/A
506	S	PBANKA_0104900	_S[Phospho (STY)]NNDKPWWIK_	0.914055	1.2441	0.679506	1.05581	0.420492	0.233967	0.297703	0.129806	0.43051	0.292613	0.327229	NA	PBANKA_0104900	PBANKA_0104900.1	RNA-binding protein, putative	RNA-binding protein, putative	N/A
377	T	PBANKA_0104900	_YSSNYHSPNT[Phospho (STY)]S[Phospho (STY)]DES[Phospho (STY)]DVKK_	0.989654	1.15357	0.976663	1.28029	0.018802	-0.148703	0.411898	0.451825	0.464316	0.491272	-0.0649503	NA	PBANKA_0104900	PBANKA_0104900.1	RNA-binding protein, putative	RNA-binding protein, putative	N/A
286	S	PBANKA_0105200	_ENS[Phospho (STY)]KDKLNDNDK_	0.538711	0.558861	0.840853	1.32607	-0.629486	-1.22657	0.498288	0.00180901	0.499182	0.01286	-0.928028	NA	PBANKA_0105200	PBANKA_0105200.1	polypyrimidine tract-binding protein, putative	polypyrimidine tract-binding protein, putative	PTB
635	S	PBANKA_0105300	_FNHS[Phospho (STY)]DNC[Carbamidomethyl (C)]MDFPSFLDSK_	1.23851	0.593196	0	1.25414	6.52062	-1.06293	0.0423333	0.00640359	0.156465	0.0387126	2.72884	NA	PBANKA_0105300	PBANKA_0105300.1	conserved Plasmodium protein, unknown function	conserved Plasmodium protein, unknown function	N/A
658	S	PBANKA_0105300	_IDS[Phospho (STY)]FHVK_	0.980467	0.99375	0.872408	0.975242	0.166016	0.0267517	0.354602	0.364866	0.435342	0.449712	0.0963838	NA	PBANKA_0105300	PBANKA_0105300.1	conserved Plasmodium protein, unknown function	conserved Plasmodium protein, unknown function	N/A
696	S	PBANKA_0105300	_KNES[Phospho (STY)]INLDSSFFDTK_	0	0	1.08959	1.10929	-6.33793	-6.36347	0.0766685	0.142633	0.206075	0.209118	-6.3507	NA	PBANKA_0105300	PBANKA_0105300.1	conserved Plasmodium protein, unknown function	conserved Plasmodium protein, unknown function	N/A
723	S	PBANKA_0105300	_IERES[Phospho (STY)]INTEDNHIIHK_	0.53272	0.451503	1.72562	1.48129	-1.67056	-1.68433	0.00583745	1.07822831271222e-05	0.0475335	0.000165467	-1.67744	Down	PBANKA_0105300	PBANKA_0105300.1	conserved Plasmodium protein, unknown function	conserved Plasmodium protein, unknown function	N/A
860	S	PBANKA_0105300	_DKFDENDQILLS[Phospho (STY)]C[Carbamidomethyl (C)]TDENIEK_	0.506447	2.21524	0.501673	0.352571	0.0133027	2.60558	0.431622	4.22503143582276e-11	0.486732	9.38895874627279e-10	1.30944	NA	PBANKA_0105300	PBANKA_0105300.1	conserved Plasmodium protein, unknown function	conserved Plasmodium protein, unknown function	N/A
915	S	PBANKA_0105300	_EAYES[Phospho (STY)]EIEK_	1.0087	0.660423	1.59529	1.13622	-0.654229	-0.770507	0.361655	0.0507457	0.470895	0.172541	-0.712368	NA	PBANKA_0105300	PBANKA_0105300.1	conserved Plasmodium protein, unknown function	conserved Plasmodium protein, unknown function	N/A
1511	S	PBANKA_0105300	_RAS[Phospho (STY)]IVELK_	0.767906	0.732239	1.21257	1.04355	-0.649805	-0.503221	0.12875	0.157784	0.290786	0.318365	-0.576513	NA	PBANKA_0105300	PBANKA_0105300.1	conserved Plasmodium protein, unknown function	conserved Plasmodium protein, unknown function	N/A
186	T	PBANKA_0105300	_DILLPNDT[Phospho (STY)]EDENK_	0.81605	0.716176	1.59945	1.17727	-0.95918	-0.706459	0.10604	0.0578751	0.261768	0.200802	-0.832819	NA	PBANKA_0105300	PBANKA_0105300.1	conserved Plasmodium protein, unknown function	conserved Plasmodium protein, unknown function	N/A
377	T	PBANKA_0105300	_SNIEC[Carbamidomethyl (C)]QIEEINQHT[Phospho (STY)]DKEK_	0.907229	0.707515	1.50569	0.970771	-0.72237	-0.448952	0.222238	0.274356	0.368909	0.422657	-0.585661	NA	PBANKA_0105300	PBANKA_0105300.1	conserved Plasmodium protein, unknown function	conserved Plasmodium protein, unknown function	N/A
726	T	PBANKA_0105300	_IERES[Phospho (STY)]INT[Phospho (STY)]EDNHIIHK_	0.81	1.07706	1.12729	1.12674	-0.470125	-0.064261	0.232768	0.393037	0.383004	0.46897	-0.267193	NA	PBANKA_0105300	PBANKA_0105300.1	conserved Plasmodium protein, unknown function	conserved Plasmodium protein, unknown function	N/A
862	T	PBANKA_0105300	_DKFDENDQILLSC[Carbamidomethyl (C)]T[Phospho (STY)]DENIEK_	1.2177	0.192431	1.5369	1.5671	-0.33255	-2.9394	0.426072	5.89669528684444e-12	0.489921	1.47048838715683e-10	-1.63597	NA	PBANKA_0105300	PBANKA_0105300.1	conserved Plasmodium protein, unknown function	conserved Plasmodium protein, unknown function	N/A
1542	T	PBANKA_0105300	_KMDT[Phospho (STY)]SDIIIK_	1.06006	0.949104	1.57669	1.49393	-0.566735	-0.646997	0.417987	0.11621	0.485231	0.271832	-0.606866	NA	PBANKA_0105300	PBANKA_0105300.1	conserved Plasmodium protein, unknown function	conserved Plasmodium protein, unknown function	N/A
1020	S	PBANKA_0105400	_YDDKNS[Phospho (STY)]S[Phospho (STY)]LDDNNDIWK_	0.330054	0.896431	1.5063	1.23179	-2.14482	-0.452595	0.000140242	0.198265	0.00174864	0.360543	-1.29871	NA	PBANKA_0105400	PBANKA_0105400.1	coatomer alpha subunit, putative	coatomer alpha subunit, putative	N/A
1021	S	PBANKA_0105400	_YDDKNS[Phospho (STY)]S[Phospho (STY)]LDDNNDIWK_	0.671503	0.996304	1.62005	1.31415	-1.25366	-0.394748	0.0304813	0.279513	0.120416	0.407911	-0.824205	NA	PBANKA_0105400	PBANKA_0105400.1	coatomer alpha subunit, putative	coatomer alpha subunit, putative	N/A
263	S	PBANKA_0105600	_DKES[Phospho (STY)]DDIEKEEK_	1.25239	0.892977	1.06015	0.89576	0.237598	-0.00442194	0.116915	0.428716	0.286191	0.477815	0.116588	NA	PBANKA_0105600	PBANKA_0105600.1	translation initiation factor IF-2, putative	translation initiation factor IF-2, putative	N/A
101	S	PBANKA_0107200	_ENDS[Phospho (STY)]NSKC[Carbamidomethyl (C)]NDWELQNK_	0	0.398239	0.15823	0	-3.65558	4.9165	0.0652351	0.0884811	0.155861	0.188428	0.630458	NA	PBANKA_0107200	PBANKA_0107200.1	conserved Plasmodium protein, unknown function	conserved Plasmodium protein, unknown function	N/A
103	S	PBANKA_0107200	_ENDSNS[Phospho (STY)]KC[Carbamidomethyl (C)]NDWELQNK_	0.926678	1.25041	1.2169	1.54204	-0.388067	-0.299496	0.419629	0.446824	0.459978	0.488145	-0.343782	NA	PBANKA_0107200	PBANKA_0107200.1	conserved Plasmodium protein, unknown function	conserved Plasmodium protein, unknown function	N/A
125	S	PBANKA_0107200	_HQWKGS[Phospho (STY)]S[Phospho (STY)]IFGK_	0.758777	0.667102	0.865274	0.647739	-0.186342	0.0416322	0.355525	0.37949	0.463192	0.499198	-0.0723547	NA	PBANKA_0107200	PBANKA_0107200.1	conserved Plasmodium protein, unknown function	conserved Plasmodium protein, unknown function	N/A
126	S	PBANKA_0107200	_HQWKGS[Phospho (STY)]S[Phospho (STY)]IFGK_	0.758777	0.667102	0.865274	0.647739	-0.186342	0.0416322	0.355525	0.37949	0.463192	0.499198	-0.0723547	NA	PBANKA_0107200	PBANKA_0107200.1	conserved Plasmodium protein, unknown function	conserved Plasmodium protein, unknown function	N/A
134	S	PBANKA_0107200	_LFDS[Phospho (STY)]ESKDYIK_	0.915728	1.07952	0.922639	1.24095	-0.0106895	-0.198711	0.473441	0.479821	0.489385	0.494699	-0.1047	NA	PBANKA_0107200	PBANKA_0107200.1	conserved Plasmodium protein, unknown function	conserved Plasmodium protein, unknown function	N/A
136	S	PBANKA_0107200	_LFDSES[Phospho (STY)]KDYIK_	1.08516	1.15463	1.14609	1.10649	-0.077849	0.0607025	0.389033	0.256035	0.47269	0.395809	-0.00857324	NA	PBANKA_0107200	PBANKA_0107200.1	conserved Plasmodium protein, unknown function	conserved Plasmodium protein, unknown function	N/A
145	S	PBANKA_0107200	_YNTS[Phospho (STY)]PGLLER_	0	0.945978	1.47481	1.07398	-6.77001	-0.180643	8.70617560760593e-09	0.440722	7.30139753922409e-08	0.475265	-3.47533	NA	PBANKA_0107200	PBANKA_0107200.1	conserved Plasmodium protein, unknown function	conserved Plasmodium protein, unknown function	N/A
160	S	PBANKA_0107200	_SENINDKQS[Phospho (STY)]K_	0.855511	1.07553	0.387703	1.21869	1.11478	-0.178161	0.3382	0.497869	0.499182	0.499931	0.468307	NA	PBANKA_0107200	PBANKA_0107200.1	conserved Plasmodium protein, unknown function	conserved Plasmodium protein, unknown function	N/A
27	T	PBANKA_0107200	_NT[Phospho (STY)]LDEGGIGEK_	0	1.18354	1.19238	0	-6.46646	6.45585	0.0784807	0.0702783	0.156465	0.209118	-0.00530801	NA	PBANKA_0107200	PBANKA_0107200.1	conserved Plasmodium protein, unknown function	conserved Plasmodium protein, unknown function	N/A
144	T	PBANKA_0107200	_YNT[Phospho (STY)]SPGLLER_	1.11373	1.08685	1.04306	1.08759	0.0933982	-0.000968664	0.27985	0.32799	0.41203	0.434939	0.0462148	NA	PBANKA_0107200	PBANKA_0107200.1	conserved Plasmodium protein, unknown function	conserved Plasmodium protein, unknown function	N/A
2	S	PBANKA_0107300	_[Acetyl (Protein N-term)]S[Phospho (STY)]VHMLNK_	0.89739	1.11543	1.27299	0.70841	-0.498027	0.64496	0.323547	0.0286762	0.439733	0.124367	0.0734663	NA	PBANKA_0107300	PBANKA_0107300.1	T-complex protein 1 subunit zeta, putative	T-complex protein 1 subunit zeta, putative	CCT6
223	S	PBANKA_0107600	_HEYFS[Phospho (STY)]EKEDNY[Phospho (STY)]TDNELKK_	0.204275	1.17697	1.76754	1.22916	-3.03101	-0.0618889	1.27658565704917e-09	0.363098	6.68113255969383e-08	0.458936	-1.54645	NA	PBANKA_0107600	PBANKA_0107600.1	nucleoporin NUP637, putative	nucleoporin NUP637, putative	NUP637
423	S	PBANKA_0107600	_LDINISDS[Phospho (STY)]GLNK_	0.776519	0.93098	1.06482	0	-0.448757	6.11401	0.244242	0.148316	0.387611	0.180909	2.83263	NA	PBANKA_0107600	PBANKA_0107600.1	nucleoporin NUP637, putative	nucleoporin NUP637, putative	NUP637
883	S	PBANKA_0107600	_MGS[Phospho (STY)]DSLLNR_	1.01865	0.75779	1.31167	1.13794	-0.360481	-0.578006	0.484679	0.106987	0.494671	0.2668	-0.469244	NA	PBANKA_0107600	PBANKA_0107600.1	nucleoporin NUP637, putative	nucleoporin NUP637, putative	NUP637
1919	S	PBANKA_0107600	_IC[Carbamidomethyl (C)]IES[Phospho (STY)]DQEK_	0.725627	0.884633	1.78526	1.0919	-1.28295	-0.299529	0.0281618	0.297902	0.128711	0.424691	-0.79124	NA	PBANKA_0107600	PBANKA_0107600.1	nucleoporin NUP637, putative	nucleoporin NUP637, putative	NUP637
3078	S	PBANKA_0107600	_KNS[Phospho (STY)]ISGNEVLNTSNWLSYINK_	0	0	1.34572	1.25866	-6.63914	-6.54364	0.072543	0.134733	0.156465	0.209118	-6.59139	NA	PBANKA_0107600	PBANKA_0107600.1	nucleoporin NUP637, putative	nucleoporin NUP637, putative	NUP637
3214	S	PBANKA_0107600	_YVYDYLS[Phospho (STY)]DIDLIDTIK_	0.741122	0.375961	1.06303	1.96576	-0.51248	-2.345	0.190243	6.8994856662645e-09	0.346215	3.05110588352586e-07	-1.42874	NA	PBANKA_0107600	PBANKA_0107600.1	nucleoporin NUP637, putative	nucleoporin NUP637, putative	NUP637
3361	S	PBANKA_0107600	_ENNLS[Phospho (STY)]FSNLR_	0	0.982549	0.767991	0.953697	-5.84077	0.0424016	0.094766	0.349195	0.225307	0.44409	-2.89918	NA	PBANKA_0107600	PBANKA_0107600.1	nucleoporin NUP637, putative	nucleoporin NUP637, putative	NUP637
3409	S	PBANKA_0107600	_TNNKLES[Phospho (STY)]ENEQNDVNK_	0.852364	0.539372	1.33189	1.36931	-0.63573	-1.32236	0.2419	0.000525845	0.395566	0.00487936	-0.979047	NA	PBANKA_0107600	PBANKA_0107600.1	nucleoporin NUP637, putative	nucleoporin NUP637, putative	NUP637
4241	S	PBANKA_0107600	_NTENIDGEDDTNNDDDS[Phospho (STY)]GS[Phospho (STY)]EILK_	0.219041	1.40792	2.30405	0.22508	-3.31627	2.57409	6.91190461485866e-10	1.21353289639359e-07	2.12142303179123e-08	1.30864763692173e-06	-0.371092	NA	PBANKA_0107600	PBANKA_0107600.1	nucleoporin NUP637, putative	nucleoporin NUP637, putative	NUP637
4243	S	PBANKA_0107600	_NTENIDGEDDTNNDDDS[Phospho (STY)]GS[Phospho (STY)]EILK_	1.44384	0.368786	0.282326	2.64563	2.29998	-2.79778	5.25205116423955e-05	9.47586213359005e-05	0.00067599	0.00111481	-0.2489	NA	PBANKA_0107600	PBANKA_0107600.1	nucleoporin NUP637, putative	nucleoporin NUP637, putative	NUP637
4347	S	PBANKA_0107600	_YNNTSSS[Phospho (STY)]IHDDGIDTISNLQK_	0.445555	0	1.6501	1.36482	-1.85726	-6.65927	0.000926533	0.0106023	0.0105625	0.0371423	-4.25826	Down	PBANKA_0107600	PBANKA_0107600.1	nucleoporin NUP637, putative	nucleoporin NUP637, putative	NUP637
4538	S	PBANKA_0107600	_NREELTDNAS[Phospho (STY)]ILESK_	1.44475	0.567461	0.769753	0	0.896572	5.41307	0.022906	0.0665337	0.100434	0.178671	3.15482	NA	PBANKA_0107600	PBANKA_0107600.1	nucleoporin NUP637, putative	nucleoporin NUP637, putative	NUP637
4554	S	PBANKA_0107600	_VSMHNLIDS[Phospho (STY)]DNS[Phospho (STY)]DIGNYFLNK_	0.602581	0.949221	1.35055	1.13863	-1.14653	-0.259085	0.0162189	0.375446	0.0963043	0.453913	-0.702808	NA	PBANKA_0107600	PBANKA_0107600.1	nucleoporin NUP637, putative	nucleoporin NUP637, putative	NUP637
4557	S	PBANKA_0107600	_VSMHNLIDSDNS[Phospho (STY)]DIGNYFLNK_	0.670242	0.941667	1.83915	0.898761	-1.43788	0.0662963	0.0130522	0.339691	0.0743978	0.440273	-0.685791	NA	PBANKA_0107600	PBANKA_0107600.1	nucleoporin NUP637, putative	nucleoporin NUP637, putative	NUP637
4582	S	PBANKA_0107600	_VHFADS[Phospho (STY)]EPTK_	0.846563	0.943935	1.1951	1.17393	-0.49076	-0.310554	0.208969	0.323286	0.3533	0.421539	-0.400657	NA	PBANKA_0107600	PBANKA_0107600.1	nucleoporin NUP637, putative	nucleoporin NUP637, putative	NUP637
230	T	PBANKA_0107600	_EDNYT[Phospho (STY)]DNELKK_	1.01822	1.10546	1.20003	1.2016	-0.234128	-0.118898	0.497311	0.433812	0.497311	0.480808	-0.176513	NA	PBANKA_0107600	PBANKA_0107600.1	nucleoporin NUP637, putative	nucleoporin NUP637, putative	NUP637
229	Y	PBANKA_0107600	_HEYFS[Phospho (STY)]EKEDNY[Phospho (STY)]TDNELK_	0	0.806147	0	1.45036	0	-0.836592	0.455342	0.0369562	0.457151	0.13405	-0.418296	NA	PBANKA_0107600	PBANKA_0107600.1	nucleoporin NUP637, putative	nucleoporin NUP637, putative	NUP637
4562	Y	PBANKA_0107600	_VSMHNLIDSDNSDIGNY[Phospho (STY)]FLNK_	1.05351	0.932751	0	1.49486	6.28997	-0.672607	0.142623	0.10352	0.206075	0.254328	2.80868	NA	PBANKA_0107600	PBANKA_0107600.1	nucleoporin NUP637, putative	nucleoporin NUP637, putative	NUP637
96	S	PBANKA_0108100	_KNEQEIISNVEIHHDS[Phospho (STY)]SK_	0	0	1.7778	1.71318	-7.03733	-6.98433	5.24962906564974e-33	1.37045717415098e-60	1.39640133146283e-31	4.55677010405201e-59	-7.01083	Down	PBANKA_0108100	PBANKA_0108100.1	conserved Plasmodium protein, unknown function	conserved Plasmodium protein, unknown function	N/A
97	S	PBANKA_0108100	_NEQEIISNVEIHHDSS[Phospho (STY)]K_	1.162	1.09247	0	0.178916	6.42966	2.52216	0.0443553	0.243965	0.156465	0.336824	4.47591	NA	PBANKA_0108100	PBANKA_0108100.1	conserved Plasmodium protein, unknown function	conserved Plasmodium protein, unknown function	N/A
723	S	PBANKA_0108100	_IFPINMNEILDMS[Phospho (STY)]AK_	1.06658	0	0.894655	1.47173	0.250098	-6.76703	0.244655	0.00948001	0.376902	0.0371423	-3.25847	NA	PBANKA_0108100	PBANKA_0108100.1	conserved Plasmodium protein, unknown function	conserved Plasmodium protein, unknown function	N/A
884	S	PBANKA_0108100	_SS[Phospho (STY)]NILNILDALK_	0	0.0307445	2.23405	0.902599	-7.36465	-4.36766	2.11190093099243e-36	0.206029	1.68529694293196e-34	0.224605	-5.86615	NA	PBANKA_0108100	PBANKA_0108100.1	conserved Plasmodium protein, unknown function	conserved Plasmodium protein, unknown function	N/A
374	S	PBANKA_0108200	_SETYDKS[Phospho (STY)]DNIDNDK_	0.37371	1.03068	1.41088	1.86301	-1.87877	-0.845601	0.000718072	0.238403	0.00622849	0.412819	-1.36219	NA	PBANKA_0108200	PBANKA_0108200.1	protein KIC6, putative	protein KIC6, putative	N/A
454	S	PBANKA_0108200	_SGNS[Phospho (STY)]FFENYNK_	0.673883	0.95651	1.90704	1.17953	-1.48214	-0.298517	0.0404986	0.354645	0.153951	0.450227	-0.890328	NA	PBANKA_0108200	PBANKA_0108200.1	protein KIC6, putative	protein KIC6, putative	N/A
466	S	PBANKA_0108200	_YNEES[Phospho (STY)]DNKTIEYK_	1.01404	0.750241	2.25365	0	-1.14159	5.80763	0.38617	0.161284	0.467109	0.180909	2.33302	NA	PBANKA_0108200	PBANKA_0108200.1	protein KIC6, putative	protein KIC6, putative	N/A
625	S	PBANKA_0108200	_NNNISFFNFS[Phospho (STY)]DEDIANK_	0.274659	0.959382	2.49008	1.02919	-3.11844	-0.0999613	3.4962018864288e-06	0.4717	0.000101726	0.483826	-1.6092	NA	PBANKA_0108200	PBANKA_0108200.1	protein KIC6, putative	protein KIC6, putative	N/A
674	S	PBANKA_0108200	_NHNVNDKDS[Phospho (STY)]KFEEK_	0.618487	1.59729	0	0.636008	5.53449	1.31017	0.200651	2.48390091845963e-05	0.225307	0.000619423	3.42233	NA	PBANKA_0108200	PBANKA_0108200.1	protein KIC6, putative	protein KIC6, putative	N/A
687	S	PBANKA_0108200	_SNS[Phospho (STY)]FHNVR_	0.959535	0.533827	0.851707	2.22308	0.16942	-2.03054	0.39126	0.00546015	0.453816	0.0330918	-0.930562	NA	PBANKA_0108200	PBANKA_0108200.1	protein KIC6, putative	protein KIC6, putative	N/A
812	S	PBANKA_0108200	_LREQS[Phospho (STY)]PAEK_	0.508439	0.746292	1.78979	1.00783	-1.78841	-0.426709	0.0014765	0.205508	0.0117825	0.379618	-1.10756	NA	PBANKA_0108200	PBANKA_0108200.1	protein KIC6, putative	protein KIC6, putative	N/A
881	S	PBANKA_0108200	_ENS[Phospho (STY)]IDEFFNFENIK_	0.69904	1.25883	1.92256	0.955612	-1.44191	0.392691	0.0467384	0.0632485	0.169254	0.189745	-0.524607	NA	PBANKA_0108200	PBANKA_0108200.1	protein KIC6, putative	protein KIC6, putative	N/A
904	S	PBANKA_0108200	_SDNSFDS[Phospho (STY)]YEFTFSK_	0.955722	0	0	0.852673	6.15131	-5.98917	0.148892	0.133795	0.206075	0.180909	0.0810737	NA	PBANKA_0108200	PBANKA_0108200.1	protein KIC6, putative	protein KIC6, putative	N/A
910	S	PBANKA_0108200	_SDNSFDSYEFTFS[Phospho (STY)]K_	0	0	1.84548	1.10879	-7.09083	-6.36284	1.44179411215205e-34	0.142661	3.83517233832446e-33	0.209118	-6.72683	NA	PBANKA_0108200	PBANKA_0108200.1	protein KIC6, putative	protein KIC6, putative	N/A
923	S	PBANKA_0108200	_DFKDENFGEIS[Phospho (STY)]EK_	0.823867	1.19308	1.50533	1.19204	-0.858921	0.0012446	0.143974	0.302639	0.313911	0.421156	-0.428838	NA	PBANKA_0108200	PBANKA_0108200.1	protein KIC6, putative	protein KIC6, putative	N/A
949	S	PBANKA_0108200	_LTS[Phospho (STY)]FEENALEHK_	0.638965	0.891944	1.6478	1.00445	-1.34816	-0.168951	0.019323	0.424131	0.0872326	0.467144	-0.758553	NA	PBANKA_0108200	PBANKA_0108200.1	protein KIC6, putative	protein KIC6, putative	N/A
1376	S	PBANKA_0108200	_GKDTIDS[Phospho (STY)]IEDNDQK_	0.587587	0	2.37106	0.972767	-1.98783	-6.17646	0.0840445	0.12674	0.240776	0.180909	-4.08215	NA	PBANKA_0108200	PBANKA_0108200.1	protein KIC6, putative	protein KIC6, putative	N/A
945	T	PBANKA_0108200	_NIHENIYEHVYDST[Phospho (STY)]K_	1.00174	1.08908	1.05666	1.09064	-0.0759939	-0.0020387	0.338971	0.329054	0.418735	0.434939	-0.0390163	NA	PBANKA_0108200	PBANKA_0108200.1	protein KIC6, putative	protein KIC6, putative	N/A
532	Y	PBANKA_0108200	_KHESDNDSHY[Phospho (STY)]ENC[Carbamidomethyl (C)]SSNSNR_	0	0	2.08326	0.983382	-7.26446	-6.1919	9.29491891435437e-44	0.12617	3.3715205880249e-42	0.180909	-6.72818	NA	PBANKA_0108200	PBANKA_0108200.1	protein KIC6, putative	protein KIC6, putative	N/A
282	S	PBANKA_0108300	_VSMSHGS[Phospho (STY)]NI_	0.74121	1.50146	0	1.24605	5.79047	0.266347	0.187349	0.156398	0.225307	0.330017	3.02841	NA	PBANKA_0108300	PBANKA_0108300.1	palmitoyltransferase DHHC2	palmitoyltransferase DHHC2	DHHC2
427	S	PBANKA_0108700	_TNENS[Phospho (STY)]EKGENENHDIK_	1.02102	0.882167	1.42837	0.910956	-0.478928	-0.0456364	0.394383	0.467373	0.465626	0.495088	-0.262282	NA	PBANKA_0108700	PBANKA_0108700.1	RNA-binding protein 25, putative	RNA-binding protein 25, putative	RBM25
455	S	PBANKA_0108700	_NHEQTENS[Phospho (STY)]EIEK_	0.7906	0.853005	1.78494	1.09474	-1.16117	-0.354944	0.113968	0.248503	0.273936	0.390509	-0.758055	NA	PBANKA_0108700	PBANKA_0108700.1	RNA-binding protein 25, putative	RNA-binding protein 25, putative	RBM25
464	S	PBANKA_0108700	_NHEQTENSEIEKEHEES[Phospho (STY)]IQDKDDNTNK_	0.621178	0.680534	1.79754	1.08734	-1.51252	-0.665416	0.00872814	0.0825125	0.0544145	0.212403	-1.08897	NA	PBANKA_0108700	PBANKA_0108700.1	RNA-binding protein 25, putative	RNA-binding protein 25, putative	RBM25
29	S	PBANKA_0108800	_KS[Phospho (STY)]APISAGIK_	1.77827	0.961138	0.562661	0.805034	1.63661	0.251784	2.39849315147866e-05	0.215519	0.000369393	0.383893	0.944195	NA	PBANKA_0108800	PBANKA_0108800.1	histone H3, putative	histone H3, putative	H3
33	S	PBANKA_0108800	_KSAPIS[Phospho (STY)]AGIK_	1.03101	1.461	1.64761	0.897521	-0.669252	0.694589	0.352242	0.00946663	0.470048	0.0563215	0.0126687	NA	PBANKA_0108800	PBANKA_0108800.1	histone H3, putative	histone H3, putative	H3
58	S	PBANKA_0108800	_S[Phospho (STY)]TDLLIR_	0.960405	0.852524	0.481665	1.23784	0.975675	-0.530919	0.201859	0.144003	0.465677	0.315699	0.222378	NA	PBANKA_0108800	PBANKA_0108800.1	histone H3, putative	histone H3, putative	H3
100	Y	PBANKA_0108800	_FQSSAVM[Oxidation (M)]ALQEAAEAY[Phospho (STY)]LVGLFEDTNLC[Carbamidomethyl (C)]AIHAK_	0.971391	1.09408	0.78467	1.23155	0.303222	-0.168777	0.307733	0.48768	0.410654	0.497944	0.0672224	NA	PBANKA_0108800	PBANKA_0108800.1	histone H3, putative	histone H3, putative	H3
5	S	PBANKA_0109200	_[Acetyl (Protein N-term)]MEKNS[Phospho (STY)]EEEEVELFNEESNKPK_	0.981981	0.731889	1.68703	1.2269	-0.772437	-0.734638	0.290259	0.0447043	0.428052	0.165158	-0.753537	NA	PBANKA_0109200	PBANKA_0109200.1	transcription elongation factor SPT5, putative	transcription elongation factor SPT5, putative	SPT5
17	S	PBANKA_0109200	_NSEEEEVELFNEES[Phospho (STY)]NKPK_	0.510653	0.879661	1.71322	0.558915	-1.71971	0.641734	0.00454913	0.29437	0.0403356	0.499198	-0.538987	NA	PBANKA_0109200	PBANKA_0109200.1	transcription elongation factor SPT5, putative	transcription elongation factor SPT5, putative	SPT5
401	S	PBANKA_0109200	_LSS[Phospho (STY)]IDEALQIR_	1.12606	0.975723	1.00709	0.970327	0.159052	0.00789066	0.189207	0.384055	0.337644	0.461073	0.0834715	NA	PBANKA_0109200	PBANKA_0109200.1	transcription elongation factor SPT5, putative	transcription elongation factor SPT5, putative	SPT5
1015	S	PBANKA_0109200	_KTS[Phospho (STY)]PTYSEYK_	1.19885	0.931428	1.11533	0.988936	0.102962	-0.0852221	0.180386	0.482101	0.347369	0.497241	0.00887009	NA	PBANKA_0109200	PBANKA_0109200.1	transcription elongation factor SPT5, putative	transcription elongation factor SPT5, putative	SPT5
173	S	PBANKA_0109700	_EDDC[Carbamidomethyl (C)]KYS[Phospho (STY)]GTEIDDISENNEK_	0	0.821346	0	1.21435	0	-0.556479	0.455342	0.12008	0.457151	0.28519	-0.278239	NA	PBANKA_0109700	PBANKA_0109700.1	SWI/SNF-related matrix-associated actin-dependent regulator of chromatin, putative	SWI/SNF-related matrix-associated actin-dependent regulator of chromatin, putative	SWIB
181	S	PBANKA_0109700	_YSGTEIDDIS[Phospho (STY)]ENNEK_	0.653545	0.873763	1.0597	1.4229	-0.685949	-0.694943	0.132934	0.0805272	0.314975	0.232169	-0.690446	NA	PBANKA_0109700	PBANKA_0109700.1	SWI/SNF-related matrix-associated actin-dependent regulator of chromatin, putative	SWI/SNF-related matrix-associated actin-dependent regulator of chromatin, putative	SWIB
423	S	PBANKA_0109700	_IESHEDS[Phospho (STY)]VTEGADEINK_	0.577171	0.938549	1.23253	1.17874	-1.07673	-0.324527	0.0335422	0.309655	0.133155	0.419345	-0.700631	NA	PBANKA_0109700	PBANKA_0109700.1	SWI/SNF-related matrix-associated actin-dependent regulator of chromatin, putative	SWI/SNF-related matrix-associated actin-dependent regulator of chromatin, putative	SWIB
488	S	PBANKA_0112100	_NSENHFS[Phospho (STY)]DFK_	0.767414	1.37253	1.01431	1.09482	-0.39627	0.322544	0.248095	0.0861479	0.375945	0.222642	-0.0368628	NA	PBANKA_0112100	PBANKA_0112100.1	AP2 domain transcription factor, putative	AP2 domain transcription factor, putative	ApiAP2
525	S	PBANKA_0112100	_RHS[Phospho (STY)]S[Phospho (STY)]IDEK_	1.31371	0.212245	1.88005	1.3201	-0.512645	-2.56183	0.301502	0.239575	0.429567	0.499198	-1.53724	NA	PBANKA_0112100	PBANKA_0112100.1	AP2 domain transcription factor, putative	AP2 domain transcription factor, putative	ApiAP2
526	S	PBANKA_0112100	_RHS[Phospho (STY)]S[Phospho (STY)]IDEK_	0.65593	1.90759	0.888077	0.254594	-0.42944	2.84047	0.367356	1.11022302462516e-16	0.495942	1.10744746706359e-14	1.20552	NA	PBANKA_0112100	PBANKA_0112100.1	AP2 domain transcription factor, putative	AP2 domain transcription factor, putative	ApiAP2
542	S	PBANKA_0112100	_TEIAS[Phospho (STY)]IDLNNR_	0.968979	1.00034	1.72498	1.02068	-0.823237	-0.0286519	0.261746	0.395288	0.404794	0.452007	-0.425944	NA	PBANKA_0112100	PBANKA_0112100.1	AP2 domain transcription factor, putative	AP2 domain transcription factor, putative	ApiAP2
679	S	PBANKA_0112100	_DKTS[Phospho (STY)]T[Phospho (STY)]IDKLETDDIDASYK_	0	0.849402	1.28733	0.953299	-6.5758	-0.163994	0.0746797	0.421173	0.156465	0.471366	-3.3699	NA	PBANKA_0112100	PBANKA_0112100.1	AP2 domain transcription factor, putative	AP2 domain transcription factor, putative	ApiAP2
692	S	PBANKA_0112100	_TSTIDKLETDDIDAS[Phospho (STY)]YK_	0.649963	1.10024	0.809574	1.17093	-0.310949	-0.0887621	0.405214	0.401789	0.495942	0.460393	-0.199855	NA	PBANKA_0112100	PBANKA_0112100.1	AP2 domain transcription factor, putative	AP2 domain transcription factor, putative	ApiAP2
698	S	PBANKA_0112100	_STFS[Phospho (STY)]S[Phospho (STY)]NDVLIK_	0.750703	1.51659	1.84898	0.706728	-1.28504	1.08695	0.0787091	0.000280878	0.21809	0.00560352	-0.0990491	NA	PBANKA_0112100	PBANKA_0112100.1	AP2 domain transcription factor, putative	AP2 domain transcription factor, putative	ApiAP2
699	S	PBANKA_0112100	_STFS[Phospho (STY)]S[Phospho (STY)]NDVLIK_	1.14654	0.854641	1.35977	1.26293	-0.243412	-0.556034	0.415798	0.128956	0.474009	0.292349	-0.399723	NA	PBANKA_0112100	PBANKA_0112100.1	AP2 domain transcription factor, putative	AP2 domain transcription factor, putative	ApiAP2
735	S	PBANKA_0112100	_DTS[Phospho (STY)]LTFDNHNK_	0.914288	1.15903	0.84428	0.818921	0.113171	0.49417	0.428214	0.0547658	0.468247	0.188623	0.30367	NA	PBANKA_0112100	PBANKA_0112100.1	AP2 domain transcription factor, putative	AP2 domain transcription factor, putative	ApiAP2
1429	S	PBANKA_0112100	_NYNNKS[Phospho (STY)]DQDIYENSNIR_	1.01569	1.01053	0.770884	0.906776	0.391812	0.154098	0.257173	0.24593	0.377251	0.390509	0.272955	NA	PBANKA_0112100	PBANKA_0112100.1	AP2 domain transcription factor, putative	AP2 domain transcription factor, putative	ApiAP2
1453	S	PBANKA_0112100	_ADNLNVLGFGNKS[Phospho (STY)]EEENNNDINLETVYK_	0.408493	0.759958	1.8752	0.998834	-2.16173	-0.388229	9.2115423756973e-05	0.232443	0.00118561	0.394175	-1.27498	NA	PBANKA_0112100	PBANKA_0112100.1	AP2 domain transcription factor, putative	AP2 domain transcription factor, putative	ApiAP2
2042	S	PBANKA_0112100	_SFYNAYDS[Phospho (STY)]GNGC[Carbamidomethyl (C)]EIDDVK_	0.732933	0.695103	1.26556	0.962837	-0.776883	-0.462323	0.0822868	0.265927	0.245018	0.414955	-0.619603	NA	PBANKA_0112100	PBANKA_0112100.1	AP2 domain transcription factor, putative	AP2 domain transcription factor, putative	ApiAP2
2351	S	PBANKA_0112100	_EHLIDNIINS[Phospho (STY)]QGSK_	0.729894	0	1.016	0.891038	-0.469664	-6.05168	0.210525	0.13141	0.358972	0.180909	-3.26067	NA	PBANKA_0112100	PBANKA_0112100.1	AP2 domain transcription factor, putative	AP2 domain transcription factor, putative	ApiAP2
2484	S	PBANKA_0112100	_NS[Phospho (STY)]QKDDLSPYNK_	0.768524	0.882479	1.1602	0	-0.585699	6.03797	0.17616	0.151468	0.341857	0.180909	2.72613	NA	PBANKA_0112100	PBANKA_0112100.1	AP2 domain transcription factor, putative	AP2 domain transcription factor, putative	ApiAP2
680	T	PBANKA_0112100	_DKTS[Phospho (STY)]T[Phospho (STY)]IDKLETDDIDASYK_	0.89922	0.839499	1.27233	0.942184	-0.494388	-0.163965	0.325852	0.4212	0.439733	0.471366	-0.329176	NA	PBANKA_0112100	PBANKA_0112100.1	AP2 domain transcription factor, putative	AP2 domain transcription factor, putative	ApiAP2
1027	T	PBANKA_0112100	_VESNVEPEVENT[Phospho (STY)]QDENTNVK_	0.646646	1.19104	1.39905	0.66073	-1.09729	0.837036	0.020716	0.00832608	0.113229	0.0461404	-0.130126	NA	PBANKA_0112100	PBANKA_0112100.1	AP2 domain transcription factor, putative	AP2 domain transcription factor, putative	ApiAP2
398	S	PBANKA_0112200	_KKS[Phospho (STY)]LLMGK_	0	0	1.32667	0	-6.61878	0	0.0732248	0.438705	0.156465	0.444272	-3.30939	NA	PBANKA_0112200	PBANKA_0112200.1	myosin E	myosin E	MyoE
695	S	PBANKA_0112200	_RYS[Phospho (STY)]IQSALK_	1.1318	0.873476	1.34935	1.055	-0.250878	-0.268584	0.421749	0.327304	0.478062	0.436771	-0.259731	NA	PBANKA_0112200	PBANKA_0112200.1	myosin E	myosin E	MyoE
869	S	PBANKA_0112200	_YEHFNIS[Phospho (STY)]YEQHIEHMK_	1.01318	1.02238	1.16338	1.05351	-0.196953	-0.0427053	0.47123	0.391431	0.489128	0.45667	-0.119829	NA	PBANKA_0112200	PBANKA_0112200.1	myosin E	myosin E	MyoE
915	S	PBANKA_0112200	_AC[Carbamidomethyl (C)]S[Phospho (STY)]GEILR_	0.491527	0.758993	2.24517	1.3261	-2.16074	-0.794094	0.00195724	0.0372268	0.0166157	0.148535	-1.47741	NA	PBANKA_0112200	PBANKA_0112200.1	myosin E	myosin E	MyoE
940	S	PBANKA_0112200	_NRLS[Phospho (STY)]QLYQFFGFK_	0.868528	0.771926	0.536868	0.964314	0.680292	-0.316035	0.278189	0.287888	0.490268	0.419224	0.182129	NA	PBANKA_0112200	PBANKA_0112200.1	myosin E	myosin E	MyoE
1241	S	PBANKA_0112200	_EIKPVVEEENEVEVES[Phospho (STY)]VK_	0.751241	1.09877	1.36276	1.27775	-0.847595	-0.215229	0.132851	0.478253	0.288084	0.491272	-0.531412	NA	PBANKA_0112200	PBANKA_0112200.1	myosin E	myosin E	MyoE
1259	S	PBANKA_0112200	_EIKPVVEEENEVEVES[Phospho (STY)]VK_	0.751241	1.09877	1.36276	1.27775	-0.847595	-0.215229	0.132851	0.478253	0.288084	0.491272	-0.531412	NA	PBANKA_0112200	PBANKA_0112200.1	myosin E	myosin E	MyoE
1277	S	PBANKA_0112200	_EIKPVVEEENEVEVES[Phospho (STY)]VK_	0.751241	1.09877	1.36276	1.27775	-0.847595	-0.215229	0.132851	0.478253	0.288084	0.491272	-0.531412	NA	PBANKA_0112200	PBANKA_0112200.1	myosin E	myosin E	MyoE
1313	S	PBANKA_0112200	_EIKPVVEEENEVEVES[Phospho (STY)]VK_	0.751241	1.09877	1.36276	1.27775	-0.847595	-0.215229	0.132851	0.478253	0.288084	0.491272	-0.531412	NA	PBANKA_0112200	PBANKA_0112200.1	myosin E	myosin E	MyoE
1331	S	PBANKA_0112200	_EIKPVVEEENEVEVES[Phospho (STY)]VK_	0.751241	1.09877	1.36276	1.27775	-0.847595	-0.215229	0.132851	0.478253	0.288084	0.491272	-0.531412	NA	PBANKA_0112200	PBANKA_0112200.1	myosin E	myosin E	MyoE
1349	S	PBANKA_0112200	_EIKPVVEEENEVEVES[Phospho (STY)]VK_	0.751241	1.09877	1.36276	1.27775	-0.847595	-0.215229	0.132851	0.478253	0.288084	0.491272	-0.531412	NA	PBANKA_0112200	PBANKA_0112200.1	myosin E	myosin E	MyoE
1385	S	PBANKA_0112200	_EIKPVVEEENEVEVES[Phospho (STY)]VK_	0.751241	1.09877	1.36276	1.27775	-0.847595	-0.215229	0.132851	0.478253	0.288084	0.491272	-0.531412	NA	PBANKA_0112200	PBANKA_0112200.1	myosin E	myosin E	MyoE
1427	S	PBANKA_0112200	_EIKPVVEEENEVEVES[Phospho (STY)]VK_	0.751241	1.09877	1.36276	1.27775	-0.847595	-0.215229	0.132851	0.478253	0.288084	0.491272	-0.531412	NA	PBANKA_0112200	PBANKA_0112200.1	myosin E	myosin E	MyoE
1487	S	PBANKA_0112200	_EIKPVVEVENTDEVES[Phospho (STY)]VEEEK_	0.591918	0.993088	2.04197	1.19513	-1.76323	-0.263868	0.013306	0.390689	0.0747762	0.46897	-1.01355	NA	PBANKA_0112200	PBANKA_0112200.1	myosin E	myosin E	MyoE
1560	S	PBANKA_0112200	_NLNVINC[Carbamidomethyl (C)]ELNEMS[Phospho (STY)]EIEESIEK_	0.53542	1.10412	1.68879	0.987785	-1.63256	0.158555	0.00704544	0.204061	0.052058	0.360543	-0.737004	NA	PBANKA_0112200	PBANKA_0112200.1	myosin E	myosin E	MyoE
1600	S	PBANKA_0112200	_DINNTLNEETKAS[Phospho (STY)]DDDEGNINR_	0.870391	0.870396	1.70252	1.041	-0.957017	-0.25457	0.10685	0.340996	0.261768	0.441745	-0.605793	NA	PBANKA_0112200	PBANKA_0112200.1	myosin E	myosin E	MyoE
1619	S	PBANKA_0112200	_MILS[Phospho (STY)]IEK_	0.939969	1.08142	0.992768	1.01843	-0.0777449	0.0854653	0.480217	0.265369	0.491386	0.398197	0.00386022	NA	PBANKA_0112200	PBANKA_0112200.1	myosin E	myosin E	MyoE
1048	T	PBANKA_0112200	_LT[Phospho (STY)]MGSEIFQDAEMEK_	0.518937	1.77509	0.882749	1.00574	-0.751137	0.811246	0.27172	0.0319665	0.490268	0.131751	0.0300545	NA	PBANKA_0112200	PBANKA_0112200.1	myosin E	myosin E	MyoE
1482	T	PBANKA_0112200	_EIKPVVEVENT[Phospho (STY)]DEVESVEEEK_	1.01049	0.946787	1.54634	1.06056	-0.607133	-0.16152	0.298224	0.461379	0.418983	0.476784	-0.384326	NA	PBANKA_0112200	PBANKA_0112200.1	myosin E	myosin E	MyoE
281	S	PBANKA_0112500	_DKDINLEHDDS[Phospho (STY)]S[Phospho (STY)]INGNLEK_	0.689449	0.996944	1.44128	0.66617	-1.04917	0.571988	0.0652337	0.0890601	0.215109	0.24339	-0.238589	NA	PBANKA_0112500	PBANKA_0112500.1	major facilitator superfamily-related transporter, putative	major facilitator superfamily-related transporter, putative	MFR1
282	S	PBANKA_0112500	_DKDINLEHDDS[Phospho (STY)]S[Phospho (STY)]INGNLEK_	0.668238	0.925884	1.16459	2.12595	-0.789033	-1.18733	0.0893727	0.107432	0.246171	0.268579	-0.988182	NA	PBANKA_0112500	PBANKA_0112500.1	major facilitator superfamily-related transporter, putative	major facilitator superfamily-related transporter, putative	MFR1
142	S	PBANKA_0201600	_KNLNTPNEDEPS[Phospho (STY)]IPSTDDNTR_	1.02848	0	0	0.287046	6.25573	-4.46253	0.144155	0.0642851	0.206075	0.178671	0.896599	NA	PBANKA_0201600	PBANKA_0201600.1	early transcribed membrane protein	early transcribed membrane protein	ETRAMP
145	S	PBANKA_0201600	_NLNTPNEDEPSIPS[Phospho (STY)]TDDNTR_	0	1.33826	1.10745	1.71001	-6.36111	-0.350481	0.0760111	0.478154	0.206075	0.488724	-3.3558	NA	PBANKA_0201600	PBANKA_0201600.1	early transcribed membrane protein	early transcribed membrane protein	ETRAMP
146	T	PBANKA_0201600	_KNLNTPNEDEPSIPST[Phospho (STY)]DDNTR_	0.284288	0	0.0256082	0	2.92433	0	0.156768	0.438705	0.347503	0.444272	1.46216	NA	PBANKA_0201600	PBANKA_0201600.1	early transcribed membrane protein	early transcribed membrane protein	ETRAMP
176	S	PBANKA_0202500	_KSDTDTTSQS[Phospho (STY)]PYNYPLK_	0	0.795972	0	0.731527	0	0.119668	0.455342	0.367972	0.457151	0.499198	0.0598338	NA	PBANKA_0202500	PBANKA_0202500.1	P-loop containing nucleoside triphosphate hydrolase, putative	P-loop containing nucleoside triphosphate hydrolase, putative	N/A
802	S	PBANKA_0202500	_HNS[Phospho (STY)]FLNNNNMTK_	0.859336	1.04376	0	0	6.00022	6.27673	0.176866	0.0751887	0.225307	0.209118	6.13848	NA	PBANKA_0202500	PBANKA_0202500.1	P-loop containing nucleoside triphosphate hydrolase, putative	P-loop containing nucleoside triphosphate hydrolase, putative	N/A
963	S	PBANKA_0202500	_NQSS[Phospho (STY)]NILLDHIIPQTK_	0.769039	0.910472	0.331165	1.093	1.18264	-0.260052	0.476507	0.357257	0.488179	0.437669	0.461296	NA	PBANKA_0202500	PBANKA_0202500.1	P-loop containing nucleoside triphosphate hydrolase, putative	P-loop containing nucleoside triphosphate hydrolase, putative	N/A
11	S	PBANKA_0202700	_LNS[Phospho (STY)]NGDNHLINLK_	1.63752	1.23655	1.01349	1.19257	0.684863	0.0516587	0.0290038	0.257882	0.128583	0.402499	0.368261	NA	PBANKA_0202700	PBANKA_0202700.1	kinesin-8B	kinesin-8B	N/A
39	S	PBANKA_0202700	_YSS[Phospho (STY)]FESDVQASK_	0.933587	1.09024	1.24142	1.41682	-0.405971	-0.373895	0.383708	0.357363	0.47269	0.459034	-0.389933	NA	PBANKA_0202700	PBANKA_0202700.1	kinesin-8B	kinesin-8B	N/A
234	S	PBANKA_0202700	_TQYYDENKLS[Phospho (STY)]PLYK_	1.61368	1.36342	0.589982	1.04396	1.43078	0.380797	0.0016544	0.0644295	0.0183362	0.201666	0.905788	NA	PBANKA_0202700	PBANKA_0202700.1	kinesin-8B	kinesin-8B	N/A
416	S	PBANKA_0202700	_SDVEYTDQES[Phospho (STY)]DNNNSC[Carbamidomethyl (C)]K_	0.528322	1.36694	0.718996	0.973524	-0.434907	0.483916	0.482951	0.0366634	0.499182	0.155234	0.0245048	NA	PBANKA_0202700	PBANKA_0202700.1	kinesin-8B	kinesin-8B	N/A
456	S	PBANKA_0202700	_ISS[Phospho (STY)]NQWEEMK_	0.838306	1.20814	0	1.02391	5.96504	0.235808	0.178597	0.12875	0.225307	0.292613	3.10042	NA	PBANKA_0202700	PBANKA_0202700.1	kinesin-8B	kinesin-8B	N/A
550	S	PBANKA_0202700	_STIYNYIHKDS[Phospho (STY)]FPNYEYDDTETK_	0.874977	1.13587	1.09485	1.11226	-0.318966	0.0299393	0.322096	0.283706	0.43474	0.408659	-0.144513	NA	PBANKA_0202700	PBANKA_0202700.1	kinesin-8B	kinesin-8B	N/A
571	S	PBANKA_0202700	_NC[Carbamidomethyl (C)]S[Phospho (STY)]EKDEAFQNK_	1.45082	1.34991	0.855791	0.660905	0.752227	1.01539	0.0122869	0.000922304	0.0620567	0.0102222	0.883807	Up	PBANKA_0202700	PBANKA_0202700.1	kinesin-8B	kinesin-8B	N/A
627	S	PBANKA_0202700	_EIDIHS[Phospho (STY)]PYAR_	2.01688	1.67122	0.637649	0.875561	1.64048	0.922051	0.000231684	0.00443047	0.0026412	0.0316462	1.28127	Up	PBANKA_0202700	PBANKA_0202700.1	kinesin-8B	kinesin-8B	N/A
1022	S	PBANKA_0202700	_LC[Carbamidomethyl (C)]VIDLAGS[Phospho (STY)]ER_	0.567981	0	0	0.248761	5.41436	-4.26605	0.0249102	0.0721943	0.109358	0.179635	0.574154	NA	PBANKA_0202700	PBANKA_0202700.1	kinesin-8B	kinesin-8B	N/A
512	T	PBANKA_0202700	_NET[Phospho (STY)]PQISYHTDEYK_	0	1.49071	0.684553	1.04726	-5.6779	0.503853	0.100068	0.0489823	0.225307	0.16103	-2.58703	NA	PBANKA_0202700	PBANKA_0202700.1	kinesin-8B	kinesin-8B	N/A
12	S	PBANKA_0203000	_S[Phospho (STY)]NALDEAC[Carbamidomethyl (C)]LELSEEPTNEEIMK_	1.27485	1.17628	0.863293	0.948954	0.555147	0.30587	0.047921	0.109168	0.178696	0.274866	0.430508	NA	PBANKA_0203000	PBANKA_0203000.1	chromatin assembly factor 1 subunit C, putative	chromatin assembly factor 1 subunit C, putative	CAF1C
23	S	PBANKA_0203000	_SNALDEAC[Carbamidomethyl (C)]LELS[Phospho (STY)]EEPTNEEIMK_	1.03453	0.9743	2.54189	1.23847	-1.28575	-0.341869	0.317449	0.311349	0.432672	0.424723	-0.81381	NA	PBANKA_0203000	PBANKA_0203000.1	chromatin assembly factor 1 subunit C, putative	chromatin assembly factor 1 subunit C, putative	CAF1C
50	S	PBANKA_0203000	_T[Phospho (STY)]NS[Phospho (STY)]GLLYDFVC[Carbamidomethyl (C)]R_	0.260961	0.925885	1.01299	0.994294	-1.90251	-0.101399	0.377505	0.49942	0.499182	0.499666	-1.00195	NA	PBANKA_0203000	PBANKA_0203000.1	chromatin assembly factor 1 subunit C, putative	chromatin assembly factor 1 subunit C, putative	CAF1C
126	S	PBANKA_0203000	_INES[Phospho (STY)]YEGFDFC[Carbamidomethyl (C)]PEK_	0.775533	0.993682	1.18697	0.967803	-0.605359	0.0375496	0.148649	0.354027	0.298045	0.447015	-0.283905	NA	PBANKA_0203000	PBANKA_0203000.1	chromatin assembly factor 1 subunit C, putative	chromatin assembly factor 1 subunit C, putative	CAF1C
190	S	PBANKA_0203000	_HSIDDTTNS[Phospho (STY)]DSR_	1.00587	0.783692	0.512552	0.550331	0.954212	0.499561	0.206945	0.313745	0.465677	0.499198	0.726886	NA	PBANKA_0203000	PBANKA_0203000.1	chromatin assembly factor 1 subunit C, putative	chromatin assembly factor 1 subunit C, putative	CAF1C
192	S	PBANKA_0203000	_HSIDDTTNSDS[Phospho (STY)]RK_	0.387487	0.405072	0.880129	0	-1.15585	4.94023	0.447675	0.0873222	0.499182	0.188428	1.89219	NA	PBANKA_0203000	PBANKA_0203000.1	chromatin assembly factor 1 subunit C, putative	chromatin assembly factor 1 subunit C, putative	CAF1C
48	T	PBANKA_0203000	_T[Phospho (STY)]NS[Phospho (STY)]GLLYDFVC[Carbamidomethyl (C)]R_	0.635494	0.967721	1.09106	0.891684	-0.76707	0.11635	0.095523	0.293923	0.250748	0.420342	-0.32536	NA	PBANKA_0203000	PBANKA_0203000.1	chromatin assembly factor 1 subunit C, putative	chromatin assembly factor 1 subunit C, putative	CAF1C
526	T	PBANKA_0203200	_NC[Carbamidomethyl (C)]LDFNPDIT[Phospho (STY)]PNK_	0.793223	1.28363	1.29315	1.26471	-0.69563	0.0211973	0.208389	0.293265	0.345396	0.428124	-0.337217	NA	PBANKA_0203200	PBANKA_0203200.1	bromodomain protein 3, putative	bromodomain protein 3, putative	BDP3
48	S	PBANKA_0204200	_GENKS[Phospho (STY)]PNQIASTNDILQETTR_	0.912207	0.895633	2.32988	1.7814	-1.33984	-0.981229	0.293066	0.0389147	0.427834	0.138981	-1.16053	NA	PBANKA_0204200	PBANKA_0204200.1	tubulin-specific chaperone a, putative	tubulin-specific chaperone a, putative	N/A
4	S	PBANKA_0204600	_[Acetyl (Protein N-term)]MLFS[Phospho (STY)]T[Phospho (STY)]PRK_	0.653965	1.11771	0.30571	0.921088	1.06386	0.275427	0.485864	0.136708	0.489545	0.303687	0.669644	NA	PBANKA_0204600	PBANKA_0204600.1	photosensitized INA-labeled protein PHIL1	photosensitized INA-labeled protein PHIL1	PHIL1
11	S	PBANKA_0204600	_KRYS[Phospho (STY)]FEK_	0.904736	0.828172	0.753612	0.750259	0.259384	0.140116	0.385262	0.300393	0.465548	0.437433	0.19975	NA	PBANKA_0204600	PBANKA_0204600.1	photosensitized INA-labeled protein PHIL1	photosensitized INA-labeled protein PHIL1	PHIL1
5	T	PBANKA_0204600	_[Acetyl (Protein N-term)]MLFS[Phospho (STY)]T[Phospho (STY)]PRK_	0.653965	1.11771	0.30571	0.921088	1.06386	0.275427	0.485864	0.136708	0.489545	0.303687	0.669644	NA	PBANKA_0204600	PBANKA_0204600.1	photosensitized INA-labeled protein PHIL1	photosensitized INA-labeled protein PHIL1	PHIL1
187	T	PBANKA_0204600	_VDPC[Carbamidomethyl (C)]EC[Carbamidomethyl (C)]T[Phospho (STY)]DFEEQFKPYEVTK_	0.879385	1.18508	0.821179	0.831677	0.0972371	0.503937	0.479736	0.042834	0.49763	0.156796	0.300587	NA	PBANKA_0204600	PBANKA_0204600.1	photosensitized INA-labeled protein PHIL1	photosensitized INA-labeled protein PHIL1	PHIL1
142	S	PBANKA_0204700	_ENS[Phospho (STY)]NNFIGDK_	1.24059	0.853785	1.59829	1.198	-0.361987	-0.482154	0.445543	0.176483	0.496008	0.346881	-0.422071	NA	PBANKA_0204700	PBANKA_0204700.1	mitochondrial carrier protein, putative	mitochondrial carrier protein, putative	N/A
515	S	PBANKA_0204800	_ANDLGDIPDDNKTDS[Phospho (STY)]YK_	0.938767	1.1746	1.28598	1.23974	-0.448435	-0.0769873	0.355502	0.378152	0.454686	0.46452	-0.262711	NA	PBANKA_0204800	PBANKA_0204800.1	secreted ookinete protein, putative	secreted ookinete protein, putative	PSOP24
644	S	PBANKA_0204800	_VSGNIS[Phospho (STY)]PYSTGNSEIYDAISNSK_	1.03474	0.974816	1.09764	1.09434	-0.0840521	-0.164688	0.344832	0.476579	0.423008	0.496574	-0.12437	NA	PBANKA_0204800	PBANKA_0204800.1	secreted ookinete protein, putative	secreted ookinete protein, putative	PSOP24
651	S	PBANKA_0204800	_VSGNISPYSTGNS[Phospho (STY)]EIYDAISNSK_	0.815687	0	1.3279	1.11969	-0.693875	-6.37678	0.209388	0.142039	0.345396	0.209118	-3.53533	NA	PBANKA_0204800	PBANKA_0204800.1	secreted ookinete protein, putative	secreted ookinete protein, putative	PSOP24
658	S	PBANKA_0204800	_VSGNISPYSTGNSEIYDAIS[Phospho (STY)]NSK_	0.978105	1.35078	0.748195	1.16327	0.380492	0.213273	0.263386	0.162073	0.379591	0.324533	0.296883	NA	PBANKA_0204800	PBANKA_0204800.1	secreted ookinete protein, putative	secreted ookinete protein, putative	PSOP24
675	S	PBANKA_0204800	_IHS[Phospho (STY)]FHLK_	1.58824	1.37404	0.462309	0.860533	1.75089	0.666686	9.46478259119532e-05	0.010574	0.00197066	0.0669684	1.20879	Up	PBANKA_0204800	PBANKA_0204800.1	secreted ookinete protein, putative	secreted ookinete protein, putative	PSOP24
689	S	PBANKA_0204800	_QTNS[Phospho (STY)]PFINPYLK_	1.00943	1.33891	0.722961	0.769659	0.473954	0.788046	0.214478	0.00534742	0.364156	0.0392171	0.631	NA	PBANKA_0204800	PBANKA_0204800.1	secreted ookinete protein, putative	secreted ookinete protein, putative	PSOP24
784	S	PBANKA_0204800	_KPS[Phospho (STY)]IPLNENISIR_	0.927693	0.886745	1.38287	1.17907	-0.569053	-0.405632	0.320251	0.236034	0.436047	0.385973	-0.487343	NA	PBANKA_0204800	PBANKA_0204800.1	secreted ookinete protein, putative	secreted ookinete protein, putative	PSOP24
807	S	PBANKA_0204800	_DNIQENSNYLIQS[Phospho (STY)]GESNR_	0.986191	1.08528	1.08458	1.05488	-0.135418	0.0404736	0.383014	0.287931	0.437025	0.421728	-0.0474722	NA	PBANKA_0204800	PBANKA_0204800.1	secreted ookinete protein, putative	secreted ookinete protein, putative	PSOP24
848	S	PBANKA_0204800	_ADLVNNLPNKS[Phospho (STY)]DPFLNER_	0.798013	0.957043	1.45101	1.15138	-0.85162	-0.263281	0.140018	0.371092	0.307895	0.453636	-0.55745	NA	PBANKA_0204800	PBANKA_0204800.1	secreted ookinete protein, putative	secreted ookinete protein, putative	PSOP24
513	T	PBANKA_0204800	_ANDLGDIPDDNKT[Phospho (STY)]DS[Phospho (STY)]YK_	1.64366	0.823409	0.824595	0.677786	0.983408	0.275738	0.003304	0.345299	0.0253519	0.499198	0.629573	NA	PBANKA_0204800	PBANKA_0204800.1	secreted ookinete protein, putative	secreted ookinete protein, putative	PSOP24
648	T	PBANKA_0204800	_VSGNISPYST[Phospho (STY)]GNSEIYDAISNSK_	1.29879	0	1.45607	0	-0.16329	0	0.318913	0.438705	0.449546	0.444272	-0.0816448	NA	PBANKA_0204800	PBANKA_0204800.1	secreted ookinete protein, putative	secreted ookinete protein, putative	PSOP24
665	T	PBANKA_0204800	_NNNT[Phospho (STY)]NEYEEHK_	1.77807	1.00644	0.49384	1.0424	1.81992	-0.0499722	4.45661700465561e-06	0.399101	7.73126167329386e-05	0.46176	0.884974	NA	PBANKA_0204800	PBANKA_0204800.1	secreted ookinete protein, putative	secreted ookinete protein, putative	PSOP24
884	Y	PBANKA_0204800	_QNTFPNHASPPFSY[Phospho (STY)]VTPPQQC[Carbamidomethyl (C)]TDNISSR_	0.661822	1.53702	0	1.03266	5.63015	0.567593	0.195615	0.0358109	0.225307	0.133173	3.09887	NA	PBANKA_0204800	PBANKA_0204800.1	secreted ookinete protein, putative	secreted ookinete protein, putative	PSOP24
30	S	PBANKA_0205000	_IPDLIVS[Phospho (STY)]EENVQENK_	0.901231	0.844962	1.21684	0.799073	-0.427579	0.0792437	0.389316	0.34192	0.441298	0.445699	-0.174168	NA	PBANKA_0205000	PBANKA_0205000.1	ELM2 domain-containing protein, putative	ELM2 domain-containing protein, putative	N/A
94	T	PBANKA_0205000	_EDIKEET[Phospho (STY)]KEEAK_	0	0	0.620958	0	-5.54012	0	0.10472	0.438705	0.225307	0.444272	-2.77006	NA	PBANKA_0205000	PBANKA_0205000.1	ELM2 domain-containing protein, putative	ELM2 domain-containing protein, putative	N/A
158	T	PBANKA_0205000	_EETKEET[Phospho (STY)]KEDDVK_	1.0426	0.924949	0.856519	0.586124	0.279586	0.6461	0.284411	0.293784	0.406774	0.499198	0.462843	NA	PBANKA_0205000	PBANKA_0205000.1	ELM2 domain-containing protein, putative	ELM2 domain-containing protein, putative	N/A
261	S	PBANKA_0205200	_EYPVSES[Phospho (STY)]IDNDKIDDLHSER_	1.07116	0.894213	1.38426	1.07583	-0.365827	-0.2631	0.48519	0.332636	0.498945	0.436962	-0.314464	NA	PBANKA_0205200	PBANKA_0205200.1	conserved Plasmodium protein, unknown function	conserved Plasmodium protein, unknown function	N/A
410	S	PBANKA_0205200	_NVENDKS[Phospho (STY)]DENMNNK_	1.57125	0.64193	1.07249	1.26483	0.545187	-0.963597	0.0483583	0.0103563	0.169254	0.0550956	-0.209205	NA	PBANKA_0205200	PBANKA_0205200.1	conserved Plasmodium protein, unknown function	conserved Plasmodium protein, unknown function	N/A
437	S	PBANKA_0205200	_SNTEIS[Phospho (STY)]DDNKSDINDISDVTSKPVEK_	1.15519	0.726483	1.59196	0.914997	-0.458044	-0.327352	0.490248	0.356482	0.496482	0.445788	-0.392698	NA	PBANKA_0205200	PBANKA_0205200.1	conserved Plasmodium protein, unknown function	conserved Plasmodium protein, unknown function	N/A
442	S	PBANKA_0205200	_SNTEIS[Phospho (STY)]DDNKS[Phospho (STY)]DINDISDVTSKPVEK_	1.14563	0.750699	1.61517	0.871181	-0.490602	-0.211174	0.468459	0.441801	0.496482	0.470076	-0.350888	NA	PBANKA_0205200	PBANKA_0205200.1	conserved Plasmodium protein, unknown function	conserved Plasmodium protein, unknown function	N/A
448	S	PBANKA_0205200	_SDINDIS[Phospho (STY)]DVTSKPVEK_	1.28239	0.778042	1.48099	1.00221	-0.205683	-0.359702	0.344755	0.253617	0.466296	0.40316	-0.282692	NA	PBANKA_0205200	PBANKA_0205200.1	conserved Plasmodium protein, unknown function	conserved Plasmodium protein, unknown function	N/A
913	S	PBANKA_0205200	_NNFPHGNVS[Phospho (STY)]DK_	1.13734	0.957338	1.28182	0.926357	-0.170603	0.0467833	0.358967	0.358245	0.453253	0.448294	-0.06191	NA	PBANKA_0205200	PBANKA_0205200.1	conserved Plasmodium protein, unknown function	conserved Plasmodium protein, unknown function	N/A
1233	S	PBANKA_0205200	_NNS[Phospho (STY)]SGMLPNENGISHFNQK_	0.837792	1.37234	0.555439	1.73676	0.581263	-0.336779	0.306604	0.469713	0.495942	0.488145	0.122242	NA	PBANKA_0205200	PBANKA_0205200.1	conserved Plasmodium protein, unknown function	conserved Plasmodium protein, unknown function	N/A
1234	S	PBANKA_0205200	_NNSS[Phospho (STY)]GMLPNENGISHFNQK_	0	0	0	0.98302	0	-6.19138	0.455342	0.126189	0.457151	0.180909	-3.09569	NA	PBANKA_0205200	PBANKA_0205200.1	conserved Plasmodium protein, unknown function	conserved Plasmodium protein, unknown function	N/A
1498	S	PBANKA_0205200	_SNIGIMNTS[Phospho (STY)]R_	1.06723	0.860737	0.899011	0	0.244062	6.00253	0.248514	0.152951	0.378267	0.180909	3.1233	NA	PBANKA_0205200	PBANKA_0205200.1	conserved Plasmodium protein, unknown function	conserved Plasmodium protein, unknown function	N/A
1497	T	PBANKA_0205200	_SNIGIMNT[Phospho (STY)]SR_	0	0	0	0.938601	0	-6.12561	0.455342	0.128629	0.457151	0.180909	-3.0628	NA	PBANKA_0205200	PBANKA_0205200.1	conserved Plasmodium protein, unknown function	conserved Plasmodium protein, unknown function	N/A
174	S	PBANKA_0205900	_FS[Phospho (STY)]LNNLLR_	1.48448	1.01083	0.684041	0.749796	1.10252	0.424298	0.009146	0.115721	0.0651653	0.271603	0.763409	NA	PBANKA_0205900	PBANKA_0205900.1	Niemann-Pick type C1-related protein, putative	Niemann-Pick type C1-related protein, putative	NCR1
305	S	PBANKA_0205900	_TVS[Phospho (STY)]DSLKK_	0.581737	0.92477	1.58309	0.825876	-1.42324	0.160661	0.0184679	0.283914	0.0944703	0.418013	-0.631292	NA	PBANKA_0205900	PBANKA_0205900.1	Niemann-Pick type C1-related protein, putative	Niemann-Pick type C1-related protein, putative	NCR1
307	S	PBANKA_0205900	_TVSDS[Phospho (STY)]LKK_	0.228879	1.33786	0.732918	0.453815	-1.62216	1.53167	0.3101	6.5766341671547e-05	0.408758	0.000846476	-0.0452455	NA	PBANKA_0205900	PBANKA_0205900.1	Niemann-Pick type C1-related protein, putative	Niemann-Pick type C1-related protein, putative	NCR1
655	S	PBANKA_0205900	_INNS[Phospho (STY)]LPNNNELSLEILTEEEQEK_	0.323473	0	1.85758	0.948307	-2.47268	-6.14024	4.18058271510125e-05	0.128084	0.000834026	0.180909	-4.30646	NA	PBANKA_0205900	PBANKA_0205900.1	Niemann-Pick type C1-related protein, putative	Niemann-Pick type C1-related protein, putative	NCR1
663	S	PBANKA_0205900	_INNSLPNNNELS[Phospho (STY)]LEILTEEEQEK_	0	0.486157	1.66929	0	-6.94719	5.19562	1.07181877401455e-25	0.0755613	1.15425986160656e-24	0.179635	-0.875783	NA	PBANKA_0205900	PBANKA_0205900.1	Niemann-Pick type C1-related protein, putative	Niemann-Pick type C1-related protein, putative	NCR1
752	S	PBANKA_0205900	_C[Carbamidomethyl (C)]ITNS[Phospho (STY)]DNNLKK_	1.18796	0.803903	0.91382	0.66795	0.373606	0.262391	0.0958133	0.347217	0.260717	0.499198	0.317999	NA	PBANKA_0205900	PBANKA_0205900.1	Niemann-Pick type C1-related protein, putative	Niemann-Pick type C1-related protein, putative	NCR1
765	S	PBANKA_0205900	_NIQDSTS[Phospho (STY)]KVYPSNVNQNIQK_	0.966485	0	0.690431	0.713382	0.477247	-5.73628	0.269168	0.143741	0.405984	0.180909	-2.62952	NA	PBANKA_0205900	PBANKA_0205900.1	Niemann-Pick type C1-related protein, putative	Niemann-Pick type C1-related protein, putative	NCR1
784	S	PBANKA_0205900	_TEHDNS[Phospho (STY)]NIYSHYNINDDINR_	0	0.912262	1.04208	1.06082	-6.27443	-0.214686	0.0784919	0.381069	0.206075	0.460774	-3.24456	NA	PBANKA_0205900	PBANKA_0205900.1	Niemann-Pick type C1-related protein, putative	Niemann-Pick type C1-related protein, putative	NCR1
834	S	PBANKA_0205900	_INNNYTSQIS[Phospho (STY)]LEK_	0.817587	0.890874	1.61152	1.21441	-0.967266	-0.441156	0.103049	0.207112	0.260656	0.361704	-0.704211	NA	PBANKA_0205900	PBANKA_0205900.1	Niemann-Pick type C1-related protein, putative	Niemann-Pick type C1-related protein, putative	NCR1
879	S	PBANKA_0205900	_NDDNDC[Carbamidomethyl (C)]S[Phospho (STY)]KNEYNK_	0.95215	0.764989	1.01065	1.25252	-0.0848472	-0.701455	0.494968	0.0581901	0.498265	0.195108	-0.393151	NA	PBANKA_0205900	PBANKA_0205900.1	Niemann-Pick type C1-related protein, putative	Niemann-Pick type C1-related protein, putative	NCR1
918	S	PBANKA_0205900	_IYMLS[Phospho (STY)]SHDNVLFYK_	1.15408	0.694361	0	0	6.4199	5.69803	0.136913	0.0559949	0.206075	0.178671	6.05896	NA	PBANKA_0205900	PBANKA_0205900.1	Niemann-Pick type C1-related protein, putative	Niemann-Pick type C1-related protein, putative	NCR1
919	S	PBANKA_0205900	_IYMLSS[Phospho (STY)]HDNVLFYK_	1.36176	0.846797	0.74441	1.27471	0.859493	-0.58238	0.0116596	0.114382	0.0702005	0.278946	0.138557	NA	PBANKA_0205900	PBANKA_0205900.1	Niemann-Pick type C1-related protein, putative	Niemann-Pick type C1-related protein, putative	NCR1
345	S	PBANKA_0207000	_LQS[Phospho (STY)]VETLGC[Carbamidomethyl (C)]TTVIC[Carbamidomethyl (C)]SDK_	1.18352	0.712934	0.757716	0.644912	0.634152	0.141812	0.118129	0.364725	0.287398	0.499198	0.387982	NA	PBANKA_0207000	PBANKA_0207000.1	calcium-transporting ATPase, putative	calcium-transporting ATPase, putative	SERCA
409	S	PBANKA_0207000	_GDTFFFYETNTNKDDENDS[Phospho (STY)]FFK_	0	0.610878	0	0.453535	0	0.418779	0.455342	0.391094	0.457151	0.467895	0.20939	NA	PBANKA_0207000	PBANKA_0207000.1	calcium-transporting ATPase, putative	calcium-transporting ATPase, putative	SERCA
452	S	PBANKA_0207000	_S[Phospho (STY)]NVNTIISR_	1.1068	1.20463	0.779224	1.06691	0.498925	0.173068	0.171058	0.168145	0.334883	0.333781	0.335997	NA	PBANKA_0207000	PBANKA_0207000.1	calcium-transporting ATPase, putative	calcium-transporting ATPase, putative	SERCA
459	S	PBANKA_0207000	_SNVNTIIS[Phospho (STY)]R_	0.998036	1.0804	0.685733	1.01607	0.532613	0.0874251	0.24272	0.263611	0.400678	0.398197	0.310019	NA	PBANKA_0207000	PBANKA_0207000.1	calcium-transporting ATPase, putative	calcium-transporting ATPase, putative	SERCA
462	S	PBANKA_0207000	_SNVNTIIS[Phospho (STY)]RGS[Phospho (STY)]K_	0.517625	0.701752	0.286276	0.750525	0.824878	-0.0951503	0.479514	0.399933	0.488077	0.499198	0.364864	NA	PBANKA_0207000	PBANKA_0207000.1	calcium-transporting ATPase, putative	calcium-transporting ATPase, putative	SERCA
541	S	PBANKA_0207000	_INS[Phospho (STY)]ISKK_	0.765848	0.493714	0.463002	0.940581	0.709623	-0.911333	0.374698	0.474277	0.499182	0.499198	-0.100855	NA	PBANKA_0207000	PBANKA_0207000.1	calcium-transporting ATPase, putative	calcium-transporting ATPase, putative	SERCA
547	S	PBANKA_0207000	_NS[Phospho (STY)]DINIDYDSSIYR_	0.997195	0.934201	1.03424	1.01437	-0.0519296	-0.117132	0.468388	0.483734	0.489213	0.497241	-0.0845307	NA	PBANKA_0207000	PBANKA_0207000.1	calcium-transporting ATPase, putative	calcium-transporting ATPase, putative	SERCA
555	S	PBANKA_0207000	_NSDINIDYDS[Phospho (STY)]SIYR_	0.930555	1.09369	1.05813	1.0713	-0.182837	0.0294646	0.426233	0.298346	0.47153	0.422128	-0.0766864	NA	PBANKA_0207000	PBANKA_0207000.1	calcium-transporting ATPase, putative	calcium-transporting ATPase, putative	SERCA
750	S	PBANKA_0207000	_EINILNNDDTDKYS[Phospho (STY)]C[Carbamidomethyl (C)]C[Carbamidomethyl (C)]FNGR_	0.958441	0.436822	0	1.13437	6.15536	-1.34966	0.148707	0.010259	0.206075	0.0538599	2.40285	NA	PBANKA_0207000	PBANKA_0207000.1	calcium-transporting ATPase, putative	calcium-transporting ATPase, putative	SERCA
401	T	PBANKA_0207000	_GDTFFFYETNT[Phospho (STY)]NKDDENDSFFK_	0.637157	0.994702	1.41659	1.16681	-1.13597	-0.227352	0.046073	0.429715	0.175078	0.47115	-0.681659	NA	PBANKA_0207000	PBANKA_0207000.1	calcium-transporting ATPase, putative	calcium-transporting ATPase, putative	SERCA
440	T	PBANKA_0207000	_NIIDNDEDDT[Phospho (STY)]DYEKEPLINMK_	1.06519	0.51707	1.31361	0.965855	-0.298968	-0.884116	0.464943	0.478501	0.489478	0.499198	-0.591542	NA	PBANKA_0207000	PBANKA_0207000.1	calcium-transporting ATPase, putative	calcium-transporting ATPase, putative	SERCA
746	T	PBANKA_0207000	_EINILNNDDT[Phospho (STY)]DKYSC[Carbamidomethyl (C)]C[Carbamidomethyl (C)]FNGR_	0.584315	1.90883	0.417936	0	0.470424	7.13917	0.467372	0	0.488179	0	3.8048	NA	PBANKA_0207000	PBANKA_0207000.1	calcium-transporting ATPase, putative	calcium-transporting ATPase, putative	SERCA
442	Y	PBANKA_0207000	_NIIDNDEDDTDY[Phospho (STY)]EKEPLINM[Oxidation (M)]K_	0.721916	2.42288	0.790719	0.547734	-0.129005	2.11779	0.464988	5.33944071998693e-05	0.495942	0.000711925	0.994394	NA	PBANKA_0207000	PBANKA_0207000.1	calcium-transporting ATPase, putative	calcium-transporting ATPase, putative	SERCA
275	S	PBANKA_0207700	_TVREDS[Phospho (STY)]NKIK_	1.37139	0.961999	0.799253	0.689682	0.76878	0.472162	0.0381833	0.123787	0.146492	0.304882	0.620471	NA	PBANKA_0207700	PBANKA_0207700.1	FtsJ-like methyltransferase, putative	FtsJ-like methyltransferase, putative	N/A
1097	S	PBANKA_0207700	_KEDIS[Phospho (STY)]DDEDEDEEDEK_	1.67075	0.681337	2.09256	1.30541	-0.322419	-0.924462	0.222167	0.0146802	0.384705	0.0770713	-0.62344	NA	PBANKA_0207700	PBANKA_0207700.1	FtsJ-like methyltransferase, putative	FtsJ-like methyltransferase, putative	N/A
270	T	PBANKA_0207700	_T[Phospho (STY)]VREDSNKIK_	1.31635	0.951748	0.745425	0.569518	0.809117	0.727224	0.0150646	0.282992	0.0834832	0.499198	0.76817	NA	PBANKA_0207700	PBANKA_0207700.1	FtsJ-like methyltransferase, putative	FtsJ-like methyltransferase, putative	N/A
249	S	PBANKA_0208300	_GLDYYLENDQES[Phospho (STY)]DS[Phospho (STY)]KNK_	0.126896	0.700204	0.304722	0.359685	-1.17975	0.935178	0.286372	0.352388	0.457151	0.4521	-0.122284	NA	PBANKA_0208300	PBANKA_0208300.1	novel putative transporter 1	novel putative transporter 1	NPT1
251	S	PBANKA_0208300	_GLDYYLENDQESDS[Phospho (STY)]KNK_	0.816807	0.914031	1.41996	1.53538	-0.787683	-0.739674	0.1666	0.0751092	0.324261	0.215884	-0.763678	NA	PBANKA_0208300	PBANKA_0208300.1	novel putative transporter 1	novel putative transporter 1	NPT1
499	S	PBANKA_0208300	_NIESVNS[Phospho (STY)]EK_	0	0.429948	1.70571	1.12247	-6.97807	-1.35681	6.61123855991194e-26	0.0098931	9.42101494787451e-25	0.0526313	-4.16744	Down	PBANKA_0208300	PBANKA_0208300.1	novel putative transporter 1	novel putative transporter 1	NPT1
256	S	PBANKA_0208400	_SS[Phospho (STY)]NTLQELEGYLVSENK_	1.92163	0.822992	0.793307	1.4835	1.26199	-0.839543	0.0020836	0.0363118	0.0169664	0.133444	0.211225	NA	PBANKA_0208400	PBANKA_0208400.1	major facilitator superfamily-related transporter, putative	major facilitator superfamily-related transporter, putative	MFR2
294	S	PBANKA_0208400	_TMQS[Phospho (STY)]DKS[Phospho (STY)]DNINNIDKDK_	1.41203	1.08794	0.570242	0.678474	1.2879	0.670492	0.0025983	0.0374827	0.0249028	0.149269	0.979194	NA	PBANKA_0208400	PBANKA_0208400.1	major facilitator superfamily-related transporter, putative	major facilitator superfamily-related transporter, putative	MFR2
297	S	PBANKA_0208400	_TMQSDKS[Phospho (STY)]DNINNIDKDK_	1.20756	1.45141	0.510285	0.784406	1.22087	0.876406	0.0199898	0.00201204	0.0974032	0.0211264	1.04864	Up	PBANKA_0208400	PBANKA_0208400.1	major facilitator superfamily-related transporter, putative	major facilitator superfamily-related transporter, putative	MFR2
314	S	PBANKA_0208400	_NLENKIS[Phospho (STY)]R_	1.02033	1.75664	0.865617	1.11732	0.233839	0.646426	0.311894	0.0550688	0.409385	0.184996	0.440132	NA	PBANKA_0208400	PBANKA_0208400.1	major facilitator superfamily-related transporter, putative	major facilitator superfamily-related transporter, putative	MFR2
321	S	PBANKA_0208400	_NS[Phospho (STY)]DKLVGTPLTPLSELVIK_	1.21289	1.08536	1.43766	0.933174	-0.242761	0.215035	0.367972	0.176069	0.471956	0.337032	-0.0138631	NA	PBANKA_0208400	PBANKA_0208400.1	major facilitator superfamily-related transporter, putative	major facilitator superfamily-related transporter, putative	MFR2
341	S	PBANKA_0208400	_S[Phospho (STY)]ST[Phospho (STY)]ISLDDVISLR_	2.57674	0.256301	0.208521	2.45747	3.5435	-3.19445	1.05536690497843e-11	3.50120990863689e-12	8.42182790172785e-10	8.75302477159222e-11	0.174524	NA	PBANKA_0208400	PBANKA_0208400.1	major facilitator superfamily-related transporter, putative	major facilitator superfamily-related transporter, putative	MFR2
342	S	PBANKA_0208400	_RSS[Phospho (STY)]TISLDDVISLR_	0.468473	1.80415	0.081832	0.163561	2.33625	3.35874	0.216932	0	0.457151	0	2.84749	NA	PBANKA_0208400	PBANKA_0208400.1	major facilitator superfamily-related transporter, putative	major facilitator superfamily-related transporter, putative	MFR2
360	S	PBANKA_0208400	_NEDS[Phospho (STY)]KTYYNNISLR_	1.65435	0.95707	0	1.02036	6.93432	-0.0911246	0	0.488418	0	0.497241	3.4216	NA	PBANKA_0208400	PBANKA_0208400.1	major facilitator superfamily-related transporter, putative	major facilitator superfamily-related transporter, putative	MFR2
397	S	PBANKA_0208400	_KNS[Phospho (STY)]NSNILEIK_	0.991956	0.835214	0.923687	0.861182	0.101427	-0.0434734	0.397059	0.431212	0.450063	0.469288	0.0289766	NA	PBANKA_0208400	PBANKA_0208400.1	major facilitator superfamily-related transporter, putative	major facilitator superfamily-related transporter, putative	MFR2
399	S	PBANKA_0208400	_NSNS[Phospho (STY)]NILEIK_	1.06405	1.02487	0.700807	0.979442	0.59304	0.0645336	0.160515	0.301596	0.31854	0.417449	0.328787	NA	PBANKA_0208400	PBANKA_0208400.1	major facilitator superfamily-related transporter, putative	major facilitator superfamily-related transporter, putative	MFR2
327	T	PBANKA_0208400	_LVGT[Phospho (STY)]PLTPLSELVIK_	1.43486	0.687688	0.725189	1.10297	0.97125	-0.670964	0.0166446	0.0805277	0.0897459	0.210004	0.150143	NA	PBANKA_0208400	PBANKA_0208400.1	major facilitator superfamily-related transporter, putative	major facilitator superfamily-related transporter, putative	MFR2
330	T	PBANKA_0208400	_LVGTPLT[Phospho (STY)]PLSELVIK_	0.828753	0.499102	0	0.721888	5.94877	-0.520548	0.179402	0.46407	0.225307	0.485994	2.71411	NA	PBANKA_0208400	PBANKA_0208400.1	major facilitator superfamily-related transporter, putative	major facilitator superfamily-related transporter, putative	MFR2
343	T	PBANKA_0208400	_SS[Phospho (STY)]T[Phospho (STY)]ISLDDVISLR_	1.27559	1.29354	1.15142	1.10208	0.146108	0.228475	0.156854	0.132087	0.309826	0.285486	0.187292	NA	PBANKA_0208400	PBANKA_0208400.1	major facilitator superfamily-related transporter, putative	major facilitator superfamily-related transporter, putative	MFR2
212	S	PBANKA_0208800	_SEKGDEYENEHS[Phospho (STY)]NK_	1.09846	0.848502	1.19772	1.24053	-0.123343	-0.540734	0.326762	0.137987	0.436047	0.305872	-0.332038	NA	PBANKA_0208800	PBANKA_0208800.1	ubiquitin carboxyl-terminal hydrolase 1, putative	ubiquitin carboxyl-terminal hydrolase 1, putative	UBP1
215	S	PBANKA_0208800	_GDEYENEHSNKS[Phospho (STY)]EK_	0	0	1.50334	1.47957	-6.79741	-6.77462	7.62121299119158e-09	0.00940502	7.30139753922409e-08	0.0371423	-6.78602	Down	PBANKA_0208800	PBANKA_0208800.1	ubiquitin carboxyl-terminal hydrolase 1, putative	ubiquitin carboxyl-terminal hydrolase 1, putative	UBP1
330	S	PBANKA_0208800	_SRLS[Phospho (STY)]EQDDEIEEK_	0.876884	0.703179	1.39839	1.70143	-0.665044	-1.25859	0.253267	0.00248945	0.405838	0.0220178	-0.961818	NA	PBANKA_0208800	PBANKA_0208800.1	ubiquitin carboxyl-terminal hydrolase 1, putative	ubiquitin carboxyl-terminal hydrolase 1, putative	UBP1
340	S	PBANKA_0208800	_LSEQDDEIEEKS[Phospho (STY)]S[Phospho (STY)]DNNFGEGK_	0.671404	0.720991	1.86445	1.96687	-1.455	-1.43078	0.0119235	0.00256968	0.0690963	0.0209769	-1.44289	Down	PBANKA_0208800	PBANKA_0208800.1	ubiquitin carboxyl-terminal hydrolase 1, putative	ubiquitin carboxyl-terminal hydrolase 1, putative	UBP1
341	S	PBANKA_0208800	_LSEQDDEIEEKS[Phospho (STY)]S[Phospho (STY)]DNNFGEGK_	0.671404	0.720991	1.86445	1.96687	-1.455	-1.43078	0.0119235	0.00256968	0.0690963	0.0209769	-1.44289	Down	PBANKA_0208800	PBANKA_0208800.1	ubiquitin carboxyl-terminal hydrolase 1, putative	ubiquitin carboxyl-terminal hydrolase 1, putative	UBP1
385	S	PBANKA_0208800	_ETSDINAPES[Phospho (STY)]EENIILEK_	0.772013	0.767376	1.65341	1.52366	-1.08534	-0.976976	0.0661246	0.0150287	0.198374	0.0803844	-1.03116	NA	PBANKA_0208800	PBANKA_0208800.1	ubiquitin carboxyl-terminal hydrolase 1, putative	ubiquitin carboxyl-terminal hydrolase 1, putative	UBP1
543	S	PBANKA_0208800	_TDLFLNISSDFS[Phospho (STY)]K_	0	0.931023	0	0.701372	0	0.401833	0.455342	0.153345	0.457151	0.332735	0.200916	NA	PBANKA_0208800	PBANKA_0208800.1	ubiquitin carboxyl-terminal hydrolase 1, putative	ubiquitin carboxyl-terminal hydrolase 1, putative	UBP1
657	S	PBANKA_0208800	_EDYDS[Phospho (STY)]IHEIEK_	0.838502	0.911014	1.34104	1.69076	-0.668788	-0.882284	0.224107	0.0623086	0.384379	0.191719	-0.775536	NA	PBANKA_0208800	PBANKA_0208800.1	ubiquitin carboxyl-terminal hydrolase 1, putative	ubiquitin carboxyl-terminal hydrolase 1, putative	UBP1
738	S	PBANKA_0208800	_TLS[Phospho (STY)]PNSSFIK_	0.781096	0.752864	1.63832	1.6338	-1.05563	-1.10386	0.0742733	0.00819758	0.213258	0.0526232	-1.07975	NA	PBANKA_0208800	PBANKA_0208800.1	ubiquitin carboxyl-terminal hydrolase 1, putative	ubiquitin carboxyl-terminal hydrolase 1, putative	UBP1
975	S	PBANKA_0208800	_KNS[Phospho (STY)]QNNILQNQDK_	0.967733	1.45606	0.637098	1.769	0.592726	-0.278492	0.215677	0.434002	0.400678	0.488145	0.157117	NA	PBANKA_0208800	PBANKA_0208800.1	ubiquitin carboxyl-terminal hydrolase 1, putative	ubiquitin carboxyl-terminal hydrolase 1, putative	UBP1
1177	S	PBANKA_0208800	_SSS[Phospho (STY)]FDIFQK_	0.906659	1.274	0.604642	0	0.57384	6.56093	0.308785	0.0675144	0.495942	0.209118	3.56739	NA	PBANKA_0208800	PBANKA_0208800.1	ubiquitin carboxyl-terminal hydrolase 1, putative	ubiquitin carboxyl-terminal hydrolase 1, putative	UBP1
1205	S	PBANKA_0208800	_RES[Phospho (STY)]HDYSDIYYTSR_	0.622008	0.961051	1.01772	1.99929	-0.698256	-1.04628	0.129047	0.153387	0.312059	0.330017	-0.872268	NA	PBANKA_0208800	PBANKA_0208800.1	ubiquitin carboxyl-terminal hydrolase 1, putative	ubiquitin carboxyl-terminal hydrolase 1, putative	UBP1
1330	S	PBANKA_0208800	_TDS[Phospho (STY)]NETMVNEFSMDK_	0.547577	0.925088	1.40268	1.39527	-1.33552	-0.585802	0.00583501	0.134708	0.0447725	0.296952	-0.960659	NA	PBANKA_0208800	PBANKA_0208800.1	ubiquitin carboxyl-terminal hydrolase 1, putative	ubiquitin carboxyl-terminal hydrolase 1, putative	UBP1
1573	S	PBANKA_0208800	_GGDINSLVS[Phospho (STY)]EKDDIEGNKK_	0.872071	0.659511	1.31635	1.27326	-0.586513	-0.934903	0.269751	0.0126709	0.405036	0.0649094	-0.760708	NA	PBANKA_0208800	PBANKA_0208800.1	ubiquitin carboxyl-terminal hydrolase 1, putative	ubiquitin carboxyl-terminal hydrolase 1, putative	UBP1
1886	S	PBANKA_0208800	_ENYNDES[Phospho (STY)]DYFNLFDVENIIK_	0	0	1.06642	0.968835	-6.30732	-6.1707	0.0775434	0.126953	0.206075	0.180909	-6.23901	NA	PBANKA_0208800	PBANKA_0208800.1	ubiquitin carboxyl-terminal hydrolase 1, putative	ubiquitin carboxyl-terminal hydrolase 1, putative	UBP1
2087	S	PBANKA_0208800	_NINNIENS[Phospho (STY)]PK_	1.06607	0.943917	0.565321	0.920134	0.899112	0.0362846	0.107114	0.368371	0.271436	0.452247	0.467698	NA	PBANKA_0208800	PBANKA_0208800.1	ubiquitin carboxyl-terminal hydrolase 1, putative	ubiquitin carboxyl-terminal hydrolase 1, putative	UBP1
2184	S	PBANKA_0208800	_FGDTHS[Phospho (STY)]NENQR_	0.826588	1.42765	0.991225	1.03218	-0.25815	0.462729	0.327456	0.0413821	0.415611	0.161908	0.102289	NA	PBANKA_0208800	PBANKA_0208800.1	ubiquitin carboxyl-terminal hydrolase 1, putative	ubiquitin carboxyl-terminal hydrolase 1, putative	UBP1
2360	S	PBANKA_0208800	_NENIPFYNIPDNENS[Phospho (STY)]ENK_	1.42064	0.650564	1.45276	1.40642	-0.0319531	-1.09625	0.127414	0.00450102	0.292755	0.0352138	-0.564104	NA	PBANKA_0208800	PBANKA_0208800.1	ubiquitin carboxyl-terminal hydrolase 1, putative	ubiquitin carboxyl-terminal hydrolase 1, putative	UBP1
2511	S	PBANKA_0208800	_NHNNIKS[Phospho (STY)]NEYEQFLR_	0.772874	0.984693	1.10731	1.28684	-0.511182	-0.381455	0.211586	0.291811	0.370585	0.418823	-0.446319	NA	PBANKA_0208800	PBANKA_0208800.1	ubiquitin carboxyl-terminal hydrolase 1, putative	ubiquitin carboxyl-terminal hydrolase 1, putative	UBP1
2563	S	PBANKA_0208800	_KQDS[Phospho (STY)]SDKLIQK_	0	0.901426	1.10503	0.949884	-6.35799	-0.0744444	0.0760993	0.479436	0.206075	0.4905	-3.21622	NA	PBANKA_0208800	PBANKA_0208800.1	ubiquitin carboxyl-terminal hydrolase 1, putative	ubiquitin carboxyl-terminal hydrolase 1, putative	UBP1
2564	S	PBANKA_0208800	_KQDSS[Phospho (STY)]DKLIQK_	1.14521	0.868621	1.25356	0.907332	-0.128951	-0.0619517	0.327722	0.482782	0.439923	0.495193	-0.0954514	NA	PBANKA_0208800	PBANKA_0208800.1	ubiquitin carboxyl-terminal hydrolase 1, putative	ubiquitin carboxyl-terminal hydrolase 1, putative	UBP1
2644	S	PBANKA_0208800	_IMNLNHQSS[Phospho (STY)]SNIISIK_	0.908784	0	1.09201	1.08077	-0.261391	-6.32636	0.364984	0.144298	0.451985	0.209118	-3.29388	NA	PBANKA_0208800	PBANKA_0208800.1	ubiquitin carboxyl-terminal hydrolase 1, putative	ubiquitin carboxyl-terminal hydrolase 1, putative	UBP1
390	S	PBANKA_0208900	_IKNS[Phospho (STY)]LNSADNK_	0.642383	0.909774	0.708049	0.860085	-0.137631	0.0797982	0.454376	0.352184	0.499182	0.457313	-0.0289164	NA	PBANKA_0208900	PBANKA_0208900.1	StAR-related lipid transfer protein, putative	StAR-related lipid transfer protein, putative	N/A
419	S	PBANKA_0209200	_IFTSELS[Phospho (STY)]GLK_	0.722666	0.844735	1.51652	1.21482	-1.05531	-0.517167	0.0751047	0.152726	0.218322	0.322949	-0.786238	NA	PBANKA_0209200	PBANKA_0209200.1	parasite-infected erythrocyte surface protein	parasite-infected erythrocyte surface protein	PIESP15
217	S	PBANKA_0209900	_YAS[Phospho (STY)]KPLNDVEK_	1.02172	1.01746	0.253126	0.742234	1.95649	0.447968	0.267345	0.105138	0.482673	0.254243	1.20223	NA	PBANKA_0209900	PBANKA_0209900.1	nucleoside transporter 4, putative	nucleoside transporter 4, putative	NT4
1882	S	PBANKA_0210500	_YNENIYHS[Phospho (STY)]FSK_	1.5772	0	0	0.711669	6.866	-5.73287	4.30888591473888e-09	0.143879	7.30139753922409e-08	0.180909	0.566562	NA	PBANKA_0210500	PBANKA_0210500.1	conserved Plasmodium protein, unknown function	conserved Plasmodium protein, unknown function	N/A
1884	S	PBANKA_0210500	_YNENIYHSFS[Phospho (STY)]K_	0	1.01103	0.64786	0	-5.60002	6.23137	0.102679	0.0764727	0.225307	0.209118	0.315677	NA	PBANKA_0210500	PBANKA_0210500.1	conserved Plasmodium protein, unknown function	conserved Plasmodium protein, unknown function	N/A
1902	S	PBANKA_0210500	_NFNS[Phospho (STY)]LNNIENVK_	1.10501	1.14625	0.678779	0.772175	0.692045	0.56173	0.123075	0.0374014	0.285323	0.147807	0.626888	NA	PBANKA_0210500	PBANKA_0210500.1	conserved Plasmodium protein, unknown function	conserved Plasmodium protein, unknown function	N/A
2132	S	PBANKA_0210500	_NFSFS[Phospho (STY)]PQNYK_	1.1119	1.09591	0.561739	1.16926	0.968037	-0.0923582	0.0894076	0.40558	0.23942	0.460393	0.437839	NA	PBANKA_0210500	PBANKA_0210500.1	conserved Plasmodium protein, unknown function	conserved Plasmodium protein, unknown function	N/A
2207	S	PBANKA_0210500	_HDDIS[Phospho (STY)]S[Phospho (STY)]DFEK_	0.860014	0.926726	1.26264	1.21611	-0.546815	-0.387078	0.302484	0.26883	0.395038	0.418917	-0.466946	NA	PBANKA_0210500	PBANKA_0210500.1	conserved Plasmodium protein, unknown function	conserved Plasmodium protein, unknown function	N/A
2208	S	PBANKA_0210500	_HDDISS[Phospho (STY)]DFEK_	0.912213	0.883635	1.20121	1.14664	-0.391927	-0.370855	0.416644	0.252028	0.459229	0.388539	-0.381391	NA	PBANKA_0210500	PBANKA_0210500.1	conserved Plasmodium protein, unknown function	conserved Plasmodium protein, unknown function	N/A
2276	S	PBANKA_0210500	_C[Carbamidomethyl (C)]KQDS[Phospho (STY)]DNENSLNHLK_	0.81977	0.908728	1.30671	1.27307	-0.66382	-0.480272	0.226924	0.191427	0.357876	0.379997	-0.572046	NA	PBANKA_0210500	PBANKA_0210500.1	conserved Plasmodium protein, unknown function	conserved Plasmodium protein, unknown function	N/A
3117	S	PBANKA_0210500	_YYETNLIQNFHS[Phospho (STY)]K_	0.894118	1.14386	0.863632	0	0.0492831	6.40722	0.470945	0.0715863	0.48807	0.209118	3.22825	NA	PBANKA_0210500	PBANKA_0210500.1	conserved Plasmodium protein, unknown function	conserved Plasmodium protein, unknown function	N/A
3745	S	PBANKA_0210500	_YDDS[Phospho (STY)]DSNFLSNEYK_	0.851457	0	1.50485	0	-0.811701	0	0.167122	0.438705	0.341957	0.444272	-0.40585	NA	PBANKA_0210500	PBANKA_0210500.1	conserved Plasmodium protein, unknown function	conserved Plasmodium protein, unknown function	N/A
3794	S	PBANKA_0210500	_QSTNQLPQQNKDDES[Phospho (STY)]EFEFNDSLTTDAILNK_	0.737902	0.757237	1.93128	0.379712	-1.37179	0.970684	0.0594346	0.349777	0.188209	0.4521	-0.200552	NA	PBANKA_0210500	PBANKA_0210500.1	conserved Plasmodium protein, unknown function	conserved Plasmodium protein, unknown function	N/A
4013	S	PBANKA_0210500	_QS[Phospho (STY)]FQISEK_	0.852002	1.00246	0.4478	1.03792	0.907632	-0.0494857	0.356696	0.417334	0.499182	0.45999	0.429073	NA	PBANKA_0210500	PBANKA_0210500.1	conserved Plasmodium protein, unknown function	conserved Plasmodium protein, unknown function	N/A
1058	T	PBANKA_0210500	_SNT[Phospho (STY)]FENVLPQINTSQK_	1.44183	1.17861	0.669711	0.917662	1.09079	0.356369	0.00320251	0.0854412	0.0277783	0.245616	0.723581	NA	PBANKA_0210500	PBANKA_0210500.1	conserved Plasmodium protein, unknown function	conserved Plasmodium protein, unknown function	N/A
396	S	PBANKA_0210600	_TDKTS[Phospho (STY)]LKR_	0.878618	0.392686	1.93274	0	-1.12526	4.89691	0.126028	0.0894459	0.286561	0.188792	1.88583	NA	PBANKA_0210600	PBANKA_0210600.1	ubiquitin carboxyl-terminal hydrolase, putative	ubiquitin carboxyl-terminal hydrolase, putative	N/A
425	S	PBANKA_0210600	_YEENIKS[Phospho (STY)]DENNQTTSSISYNNIK_	0.158066	0	2.17798	0	-3.674	0	3.76529704563174e-12	0.438705	1.36577592837006e-10	0.444272	-1.837	NA	PBANKA_0210600	PBANKA_0210600.1	ubiquitin carboxyl-terminal hydrolase, putative	ubiquitin carboxyl-terminal hydrolase, putative	N/A
2178	S	PBANKA_0210600	_TNLS[Phospho (STY)]LSEYDHVISK_	0.951629	0.923711	1.50782	1.10091	-0.656457	-0.249802	0.264294	0.367744	0.399445	0.44063	-0.453129	NA	PBANKA_0210600	PBANKA_0210600.1	ubiquitin carboxyl-terminal hydrolase, putative	ubiquitin carboxyl-terminal hydrolase, putative	N/A
431	T	PBANKA_0210600	_YEENIKSDENNQT[Phospho (STY)]TSSISYNNIK_	0.637276	1.01369	0	1.48101	5.57675	-0.540909	0.198417	0.226647	0.225307	0.378627	2.51792	NA	PBANKA_0210600	PBANKA_0210600.1	ubiquitin carboxyl-terminal hydrolase, putative	ubiquitin carboxyl-terminal hydrolase, putative	N/A
419	Y	PBANKA_0210600	_KY[Phospho (STY)]EENIKSDENNQTTSSISYNNIK_	0.715677	0.762048	0.985955	1.51875	-0.4548	-0.98224	0.220873	0.0144935	0.400678	0.0803844	-0.71852	NA	PBANKA_0210600	PBANKA_0210600.1	ubiquitin carboxyl-terminal hydrolase, putative	ubiquitin carboxyl-terminal hydrolase, putative	N/A
16	S	PBANKA_0211500	_GVNTFS[Phospho (STY)]PEGR_	0.489414	1.05479	0.7637	0.951918	-0.627834	0.146055	0.498447	0.22897	0.499182	0.365284	-0.24089	NA	PBANKA_0211500	PBANKA_0211500.1	proteasome subunit alpha type-5, putative	proteasome subunit alpha type-5, putative	N/A
842	S	PBANKA_0211900	_SGNDITS[Phospho (STY)]DGGNK_	1.08345	0.978122	0.535409	1.17617	0.998673	-0.262662	0.0822761	0.391963	0.22485	0.46897	0.368005	NA	PBANKA_0211900	PBANKA_0211900.1	cation transporting ATPase, putative	cation transporting ATPase, putative	N/A
6	S	PBANKA_0212100	_S[Phospho (STY)]KTDLGDC[Carbamidomethyl (C)]R_	1.01676	1.58871	0.507553	0	0.983323	6.8764	0.200065	0	0.465677	0	3.92986	NA	PBANKA_0212100	PBANKA_0212100.1	eukaryotic translation initiation factor 2 subunit alpha	eukaryotic translation initiation factor 2 subunit alpha	eIF2alpha
8	T	PBANKA_0212100	_SKT[Phospho (STY)]DLGDC[Carbamidomethyl (C)]R_	0	0	0.466656	1.01699	-5.1382	-6.23973	0.0187587	0.148237	0.109358	0.209118	-5.68897	NA	PBANKA_0212100	PBANKA_0212100.1	eukaryotic translation initiation factor 2 subunit alpha	eukaryotic translation initiation factor 2 subunit alpha	eIF2alpha
278	S	PBANKA_0212200	_SIFYDC[Carbamidomethyl (C)]SDS[Phospho (STY)]NNR_	1.10713	0.961133	0	0	6.3607	6.15935	0.139495	0.146459	0.206075	0.180909	6.26002	NA	PBANKA_0212200	PBANKA_0212200.1	anaphase-promoting complex subunit 1, putative	anaphase-promoting complex subunit 1, putative	N/A
887	S	PBANKA_0212200	_EKEC[Carbamidomethyl (C)]SWNS[Phospho (STY)]DKENDFSELSK_	0.517922	0.63549	1.36889	0.746329	-1.37901	-0.227434	0.0105769	0.419969	0.0669356	0.499198	-0.803222	NA	PBANKA_0212200	PBANKA_0212200.1	anaphase-promoting complex subunit 1, putative	anaphase-promoting complex subunit 1, putative	N/A
913	S	PBANKA_0212200	_HANS[Phospho (STY)]VDVINDK_	1.43832	1.08546	0.829746	1.02617	0.78374	0.0799915	0.010367	0.270309	0.0557284	0.398197	0.431866	NA	PBANKA_0212200	PBANKA_0212200.1	anaphase-promoting complex subunit 1, putative	anaphase-promoting complex subunit 1, putative	N/A
1245	S	PBANKA_0212200	_LDTQPNS[Phospho (STY)]DHNYHEEILNNHSSIK_	0.659467	0.517561	1.6158	2.39652	-1.27547	-2.1818	0.0275183	0.00272362	0.111316	0.0175718	-1.72864	NA	PBANKA_0212200	PBANKA_0212200.1	anaphase-promoting complex subunit 1, putative	anaphase-promoting complex subunit 1, putative	N/A
1702	S	PBANKA_0212200	_TIC[Carbamidomethyl (C)]IDYKS[Phospho (STY)]DSQFFK_	1.07598	0.821834	1.08511	0.719509	-0.0120376	0.188488	0.34543	0.269117	0.446041	0.417813	0.088225	NA	PBANKA_0212200	PBANKA_0212200.1	anaphase-promoting complex subunit 1, putative	anaphase-promoting complex subunit 1, putative	N/A
1838	S	PBANKA_0212200	_NKNDQIS[Phospho (STY)]ELDDEEK_	0.901016	0.899067	0.604592	1.01026	0.565082	-0.165855	0.311366	0.431882	0.495942	0.474713	0.199614	NA	PBANKA_0212200	PBANKA_0212200.1	anaphase-promoting complex subunit 1, putative	anaphase-promoting complex subunit 1, putative	N/A
1885	S	PBANKA_0212200	_NQNEDDEKSS[Phospho (STY)]VYKK_	0	0.656707	0.496228	0.618921	-5.2244	0.0837041	0.017296	0.416826	0.109358	0.474642	-2.57035	NA	PBANKA_0212200	PBANKA_0212200.1	anaphase-promoting complex subunit 1, putative	anaphase-promoting complex subunit 1, putative	N/A
2171	S	PBANKA_0212200	_NS[Phospho (STY)]FNESSYLSNR_	1.23904	0.99284	0	0.563417	6.52122	0.802534	0.0423201	0.0370446	0.156465	0.135603	3.66188	NA	PBANKA_0212200	PBANKA_0212200.1	anaphase-promoting complex subunit 1, putative	anaphase-promoting complex subunit 1, putative	N/A
2200	S	PBANKA_0212200	_RDS[Phospho (STY)]NIAINPFNNNIDADFR_	1.50345	0.865255	0.512036	0.227989	1.52906	1.8629	0.000512951	0.286764	0.0081867	0.390029	1.69598	NA	PBANKA_0212200	PBANKA_0212200.1	anaphase-promoting complex subunit 1, putative	anaphase-promoting complex subunit 1, putative	N/A
2381	S	PBANKA_0212200	_ISNRDS[Phospho (STY)]PNFMQNFNANNNIIEYYIDENIGR_	1.1054	0.818943	0.8449	0	0.382299	5.93187	0.168698	0.155939	0.320398	0.180909	3.15709	NA	PBANKA_0212200	PBANKA_0212200.1	anaphase-promoting complex subunit 1, putative	anaphase-promoting complex subunit 1, putative	N/A
2433	S	PBANKA_0212200	_NDMNESEYNSLYS[Phospho (STY)]YPHLR_	1.03172	0.964656	0.556987	1.04283	0.873388	-0.110909	0.114332	0.483597	0.286908	0.491663	0.38124	NA	PBANKA_0212200	PBANKA_0212200.1	anaphase-promoting complex subunit 1, putative	anaphase-promoting complex subunit 1, putative	N/A
2441	S	PBANKA_0212200	_NNS[Phospho (STY)]INFTR_	1.49965	0.683481	0.911489	0.883012	0.709966	-0.363139	0.015463	0.331381	0.0834682	0.442211	0.173414	NA	PBANKA_0212200	PBANKA_0212200.1	anaphase-promoting complex subunit 1, putative	anaphase-promoting complex subunit 1, putative	N/A
2450	S	PBANKA_0212200	_DIVS[Phospho (STY)]FTFNTPHNTQHR_	1.0717	0.700869	0	0	6.31435	5.71123	0.14154	0.0555407	0.206075	0.178671	6.01279	NA	PBANKA_0212200	PBANKA_0212200.1	anaphase-promoting complex subunit 1, putative	anaphase-promoting complex subunit 1, putative	N/A
2764	S	PBANKA_0212200	_RNS[Phospho (STY)]YLLNNEIR_	1.30798	0.8551	0.668498	0.944747	0.954173	-0.141685	0.0170761	0.441971	0.096968	0.483141	0.406244	NA	PBANKA_0212200	PBANKA_0212200.1	anaphase-promoting complex subunit 1, putative	anaphase-promoting complex subunit 1, putative	N/A
2775	S	PBANKA_0212200	_RDS[Phospho (STY)]ILAELNMYNR_	0.784298	1.11812	0.967337	0	-0.297943	6.37478	0.303544	0.0724693	0.407492	0.209118	3.03842	NA	PBANKA_0212200	PBANKA_0212200.1	anaphase-promoting complex subunit 1, putative	anaphase-promoting complex subunit 1, putative	N/A
2805	S	PBANKA_0212200	_LS[Phospho (STY)]GNSILSR_	1.25687	0.8122	0.795645	0.972643	0.650691	-0.25614	0.0663885	0.338163	0.217123	0.450647	0.197276	NA	PBANKA_0212200	PBANKA_0212200.1	anaphase-promoting complex subunit 1, putative	anaphase-promoting complex subunit 1, putative	N/A
2808	S	PBANKA_0212200	_LS[Phospho (STY)]GNS[Phospho (STY)]ILSR_	0.777391	0.973693	0.336684	1.26298	1.17505	-0.370717	0.477105	0.301926	0.488179	0.422696	0.402165	NA	PBANKA_0212200	PBANKA_0212200.1	anaphase-promoting complex subunit 1, putative	anaphase-promoting complex subunit 1, putative	N/A
3143	S	PBANKA_0212200	_LQS[Phospho (STY)]LEQQNSR_	1.31232	1.11351	0.470071	1.12159	1.45483	-0.0103002	0.00715161	0.321925	0.0445858	0.43839	0.722264	NA	PBANKA_0212200	PBANKA_0212200.1	anaphase-promoting complex subunit 1, putative	anaphase-promoting complex subunit 1, putative	N/A
3634	S	PBANKA_0212200	_INRTS[Phospho (STY)]NDVIK_	0.983979	0	0.668431	0.900401	0.548569	-6.06654	0.235368	0.130848	0.400678	0.180909	-2.75898	NA	PBANKA_0212200	PBANKA_0212200.1	anaphase-promoting complex subunit 1, putative	anaphase-promoting complex subunit 1, putative	N/A
4767	S	PBANKA_0212200	_S[Phospho (STY)]IS[Phospho (STY)]PTHKPIYMK_	1.14053	0.977541	0	0.603861	6.40307	0.682708	0.137644	0.05966	0.206075	0.187436	3.54289	NA	PBANKA_0212200	PBANKA_0212200.1	anaphase-promoting complex subunit 1, putative	anaphase-promoting complex subunit 1, putative	N/A
4769	S	PBANKA_0212200	_SIS[Phospho (STY)]PTHKPIYMK_	1.22395	0.787411	1.16078	1.06103	0.0755842	-0.423927	0.195547	0.198584	0.355199	0.354569	-0.174172	NA	PBANKA_0212200	PBANKA_0212200.1	anaphase-promoting complex subunit 1, putative	anaphase-promoting complex subunit 1, putative	N/A
3633	T	PBANKA_0212200	_INRT[Phospho (STY)]SNDVIK_	1.44042	0.862183	0.517112	0.995022	1.45398	-0.203732	0.000870563	0.389458	0.0124055	0.45704	0.625123	NA	PBANKA_0212200	PBANKA_0212200.1	anaphase-promoting complex subunit 1, putative	anaphase-promoting complex subunit 1, putative	N/A
1249	Y	PBANKA_0212200	_LDTQPNSDHNY[Phospho (STY)]HEEILNNHSSIK_	0.950249	1.57873	0.634019	0.259767	0.573633	2.54206	0.224071	6.15008044491105e-12	0.400678	1.53367631094969e-10	1.55785	NA	PBANKA_0212200	PBANKA_0212200.1	anaphase-promoting complex subunit 1, putative	anaphase-promoting complex subunit 1, putative	N/A
387	S	PBANKA_0213200	_LIGS[Phospho (STY)]NETFQVK_	1.14128	0.866086	0.720273	1.29536	0.654113	-0.573334	0.111423	0.129538	0.28262	0.302256	0.0403894	NA	PBANKA_0213200	PBANKA_0213200.1	allantoicase, putative	allantoicase, putative	N/A
401	S	PBANKA_0213200	_TKS[Phospho (STY)]EQDKLK_	0.782484	0.818952	1.08847	1.47977	-0.4692	-0.842932	0.233258	0.0355831	0.383004	0.132928	-0.656066	NA	PBANKA_0213200	PBANKA_0213200.1	allantoicase, putative	allantoicase, putative	N/A
467	S	PBANKA_0213200	_KDS[Phospho (STY)]C[Carbamidomethyl (C)]TDSIYSSIGK_	0.775083	0	1.56108	1.4104	-0.997504	-6.70619	0.0889257	0.0101001	0.248121	0.0371423	-3.85185	NA	PBANKA_0213200	PBANKA_0213200.1	allantoicase, putative	allantoicase, putative	N/A
937	S	PBANKA_0213200	_ELFGS[Phospho (STY)]NYESSLK_	0	1.63645	1.06898	1.06651	-6.31073	0.611308	0.0774456	0.0285768	0.206075	0.121604	-2.84971	NA	PBANKA_0213200	PBANKA_0213200.1	allantoicase, putative	allantoicase, putative	N/A
963	S	PBANKA_0213200	_NDLNESSNILNESSC[Carbamidomethyl (C)]AGWS[Phospho (STY)]EEGK_	0.801983	0.712236	1.87257	1.40434	-1.20952	-0.966041	0.0990597	0.0120639	0.249159	0.0668539	-1.08778	NA	PBANKA_0213200	PBANKA_0213200.1	allantoicase, putative	allantoicase, putative	N/A
976	S	PBANKA_0213200	_LLEGEDKDS[Phospho (STY)]AK_	0.857138	0.488044	2.15213	1.53938	-1.31451	-1.63023	0.304377	2.02799766620394e-05	0.429567	0.000367805	-1.47237	NA	PBANKA_0213200	PBANKA_0213200.1	allantoicase, putative	allantoicase, putative	N/A
1053	S	PBANKA_0213200	_VHEYIEELNEENDNTYGES[Phospho (STY)]LDNDK_	0.577316	1.53538	1.89063	0.423323	-1.68812	1.82578	0.0031165	1.13890732511557e-07	0.024552	2.27212011360556e-06	0.0688306	NA	PBANKA_0213200	PBANKA_0213200.1	allantoicase, putative	allantoicase, putative	N/A
1104	S	PBANKA_0213200	_RYEENAS[Phospho (STY)]PR_	0.989369	1.32335	0.904626	0.865768	0.127351	0.604384	0.379839	0.0174191	0.441853	0.0808167	0.365868	NA	PBANKA_0213200	PBANKA_0213200.1	allantoicase, putative	allantoicase, putative	N/A
1692	S	PBANKA_0213200	_GNEHGQS[Phospho (STY)]ETGER_	0.586158	0.642266	1.15652	2.01698	-0.964163	-1.63036	0.0504237	0.000561919	0.186288	0.00561919	-1.29726	NA	PBANKA_0213200	PBANKA_0213200.1	allantoicase, putative	allantoicase, putative	N/A
1726	S	PBANKA_0213200	_SDLS[Phospho (STY)]IGKNEEC[Carbamidomethyl (C)]NEFNQFEEVSR_	0.491297	1.1602	1.76743	1.03635	-1.81857	0.16087	0.00269821	0.186589	0.0262582	0.379997	-0.828849	NA	PBANKA_0213200	PBANKA_0213200.1	allantoicase, putative	allantoicase, putative	N/A
11	Y	PBANKA_0213200	_SVDKNDNGAY[Phospho (STY)]INNPEFPYK_	0.939297	1.13354	0	0.930586	6.12666	0.280894	0.150026	0.122514	0.206075	0.287104	3.20378	NA	PBANKA_0213200	PBANKA_0213200.1	allantoicase, putative	allantoicase, putative	N/A
901	Y	PBANKA_0213200	_NEGNNTFLHSSSDSY[Phospho (STY)]NPNMANIYSR_	0	0.342519	0	1.53165	0	-2.11729	0.455342	1.00156613199291e-07	0.457151	1.66510369443821e-06	-1.05864	NA	PBANKA_0213200	PBANKA_0213200.1	allantoicase, putative	allantoicase, putative	N/A
72	S	PBANKA_0213600	_DYEQNKS[Phospho (STY)]PK_	0.852866	0.846306	1.28867	1.7055	-0.587794	-0.999371	0.274775	0.0355235	0.383511	0.133173	-0.793582	NA	PBANKA_0213600	PBANKA_0213600.1	N6-adenosine-methyltransferase MT-A70, putative	N6-adenosine-methyltransferase MT-A70, putative	MT-A70
440	S	PBANKA_0213600	_EIMHITNNIVS[Phospho (STY)]GDEHIER_	1.03529	1.15638	1.53349	0.915681	-0.560672	0.332289	0.331885	0.0962234	0.439923	0.25492	-0.114192	NA	PBANKA_0213600	PBANKA_0213600.1	N6-adenosine-methyltransferase MT-A70, putative	N6-adenosine-methyltransferase MT-A70, putative	MT-A70
2613	S	PBANKA_0214000	_RNS[Phospho (STY)]QVFYDK_	0.91325	0.969189	0.919109	1.07062	-0.00909157	-0.141694	0.489704	0.482903	0.493905	0.491663	-0.0753929	NA	PBANKA_0214000	PBANKA_0214000.1	dynein heavy chain, putative	dynein heavy chain, putative	N/A
2772	S	PBANKA_0214000	_LVNS[Phospho (STY)]SNLLNTNR_	0.908179	0	0	0	6.07876	0	0.173037	0.438705	0.225307	0.444272	3.03938	NA	PBANKA_0214000	PBANKA_0214000.1	dynein heavy chain, putative	dynein heavy chain, putative	N/A
906	S	PBANKA_0214400	_GNLLSINNKDS[Phospho (STY)]DTC[Carbamidomethyl (C)]VR_	0.834641	1.60947	1.14097	0.850849	-0.444796	0.908845	0.236733	0.0017936	0.37366	0.016224	0.232024	NA	PBANKA_0214400	PBANKA_0214400.1	AP2 domain transcription factor AP2-L	AP2 domain transcription factor AP2-L	AP2-L
321	S	PBANKA_0214600	_TPSNS[Phospho (STY)]DLTK_	0	1.05068	0	1.40672	0	-0.416319	0.455342	0.279175	0.457151	0.408929	-0.208159	NA	PBANKA_0214600	PBANKA_0214600.1	Plasmodium exported protein, unknown function	Plasmodium exported protein, unknown function	N/A
385	S	PBANKA_0214600	_TPSNS[Phospho (STY)]DLTK_	0	1.05068	0	1.40672	0	-0.416319	0.455342	0.279175	0.457151	0.408929	-0.208159	NA	PBANKA_0214600	PBANKA_0214600.1	Plasmodium exported protein, unknown function	Plasmodium exported protein, unknown function	N/A
513	S	PBANKA_0214600	_TPSNS[Phospho (STY)]DLTK_	0	1.05068	0	1.40672	0	-0.416319	0.455342	0.279175	0.457151	0.408929	-0.208159	NA	PBANKA_0214600	PBANKA_0214600.1	Plasmodium exported protein, unknown function	Plasmodium exported protein, unknown function	N/A
550	S	PBANKA_0214600	_S[Phospho (STY)]PTEFINMVQK_	0.655166	1.35947	0.836593	1.37308	-0.346271	-0.0142343	0.393817	0.321927	0.495942	0.446269	-0.180253	NA	PBANKA_0214600	PBANKA_0214600.1	Plasmodium exported protein, unknown function	Plasmodium exported protein, unknown function	N/A
610	S	PBANKA_0214600	_HLS[Phospho (STY)]GNAPENLK_	0.714782	0.916146	0.941503	1.2954	-0.390943	-0.493536	0.250032	0.181642	0.400678	0.375519	-0.44224	NA	PBANKA_0214600	PBANKA_0214600.1	Plasmodium exported protein, unknown function	Plasmodium exported protein, unknown function	N/A
77	S	PBANKA_0300600	_YAS[Phospho (STY)]DDESEEESDELEEESEK_	0.48182	0	1.42463	1.08663	-1.5375	-6.33406	0.00494079	0.143952	0.0379111	0.209118	-3.93578	NA	PBANKA_0300600	PBANKA_0300600.1	Plasmodium exported protein, unknown function	Plasmodium exported protein, unknown function	N/A
168	S	PBANKA_0300600	_ESEEESDDES[Phospho (STY)]DNEK_	0.879798	0.834628	1.21721	1.18558	-0.462211	-0.499508	0.363284	0.154067	0.428577	0.314556	-0.480859	NA	PBANKA_0300600	PBANKA_0300600.1	Plasmodium exported protein, unknown function	Plasmodium exported protein, unknown function	N/A
215	S	PBANKA_0300600	_KGS[Phospho (STY)]KPSIPNLPFPIPPIPGMPMPSEDELK_	0.514984	0.804899	1.12157	1.16506	-1.10264	-0.52607	0.0416694	0.127433	0.149094	0.284856	-0.814356	NA	PBANKA_0300600	PBANKA_0300600.1	Plasmodium exported protein, unknown function	Plasmodium exported protein, unknown function	N/A
218	S	PBANKA_0300600	_KGS[Phospho (STY)]KPS[Phospho (STY)]IPNLPFPIPPIPGMPMPSEDELK_	0.732624	0.743661	1.44058	1.21967	-0.962492	-0.703595	0.101083	0.0531351	0.267099	0.185973	-0.833043	NA	PBANKA_0300600	PBANKA_0300600.1	Plasmodium exported protein, unknown function	Plasmodium exported protein, unknown function	N/A
236	S	PBANKA_0300600	_PSIPNLPFPIPPIPGMPMPS[Phospho (STY)]EDELK_	0.693556	0.672479	1.77951	0	-1.34231	5.65274	0.0211959	0.057576	0.104487	0.178671	2.15521	NA	PBANKA_0300600	PBANKA_0300600.1	Plasmodium exported protein, unknown function	Plasmodium exported protein, unknown function	N/A
271	S	PBANKA_0300600	_TGPSMPNLPFPIPS[Phospho (STY)]EDELK_	0.752711	0	1.49255	0.989045	-0.974829	-6.20008	0.0972945	0.125869	0.26054	0.180909	-3.58745	NA	PBANKA_0300600	PBANKA_0300600.1	Plasmodium exported protein, unknown function	Plasmodium exported protein, unknown function	N/A
306	S	PBANKA_0300600	_TGPSMPNLPFPIPS[Phospho (STY)]EDELK_	0.752711	0	1.49255	0.989045	-0.974829	-6.20008	0.0972945	0.125869	0.26054	0.180909	-3.58745	NA	PBANKA_0300600	PBANKA_0300600.1	Plasmodium exported protein, unknown function	Plasmodium exported protein, unknown function	N/A
502	S	PBANKA_0300600	_PAPSMPNLPFPIPPIPGMPMPS[Phospho (STY)]EDELK_	0.528089	0.866162	1.32227	0	-1.30219	6.01146	0.0149256	0.152577	0.077342	0.180909	2.35464	NA	PBANKA_0300600	PBANKA_0300600.1	Plasmodium exported protein, unknown function	Plasmodium exported protein, unknown function	N/A
910	S	PBANKA_0301000	_ENISES[Phospho (STY)]DIEGK_	0.709987	1.38154	1.36419	1.11164	-0.929078	0.310166	0.10126	0.113333	0.262355	0.290597	-0.309456	NA	PBANKA_0301000	PBANKA_0301000.1	repetitive organellar protein, putative	repetitive organellar protein, putative	ROPE
221	S	PBANKA_0301800	_IMDLNSTNS[Phospho (STY)]YK_	1.87055	1.12624	0	0.832946	7.11016	0.429158	0	0.0769672	0	0.229303	3.76966	NA	PBANKA_0301800	PBANKA_0301800.1	condensin-2 complex subunit H2, putative	condensin-2 complex subunit H2, putative	CAPH2
282	S	PBANKA_0301800	_NS[Phospho (STY)]TILFEK_	1.903	0	0	1.50412	7.13478	-6.79815	0	0.0091759	0	0.0371423	0.168316	NA	PBANKA_0301800	PBANKA_0301800.1	condensin-2 complex subunit H2, putative	condensin-2 complex subunit H2, putative	CAPH2
296	S	PBANKA_0301800	_NS[Phospho (STY)]IYLSNNLTEYIHEQNTIQHTYK_	1.59972	0	0	0.972517	6.88628	-6.1761	0	0.126753	0	0.180909	0.35509	NA	PBANKA_0301800	PBANKA_0301800.1	condensin-2 complex subunit H2, putative	condensin-2 complex subunit H2, putative	CAPH2
602	S	PBANKA_0301800	_S[Phospho (STY)]IDNHVK_	2.09738	1.99017	0	0.941952	7.27415	1.06828	0	0.0122111	0	0.0669099	4.17121	Up	PBANKA_0301800	PBANKA_0301800.1	condensin-2 complex subunit H2, putative	condensin-2 complex subunit H2, putative	CAPH2
620	S	PBANKA_0301800	_KTDS[Phospho (STY)]NTS[Phospho (STY)]LVFSFEDK_	1.84145	0.455412	0	0.762663	7.0877	-0.726873	0	0.480353	0	0.490181	3.18041	NA	PBANKA_0301800	PBANKA_0301800.1	condensin-2 complex subunit H2, putative	condensin-2 complex subunit H2, putative	CAPH2
623	S	PBANKA_0301800	_KTDS[Phospho (STY)]NTS[Phospho (STY)]LVFSFEDK_	0.880839	2.42386	0	0	6.03533	7.48161	0.175148	0	0.225307	0	6.75847	NA	PBANKA_0301800	PBANKA_0301800.1	condensin-2 complex subunit H2, putative	condensin-2 complex subunit H2, putative	CAPH2
766	S	PBANKA_0301800	_SDNIDNS[Phospho (STY)]FHLEK_	1.19598	1.468	0	0.804242	6.47076	0.857227	0.0434321	0.00237101	0.156465	0.0242572	3.66399	NA	PBANKA_0301800	PBANKA_0301800.1	condensin-2 complex subunit H2, putative	condensin-2 complex subunit H2, putative	CAPH2
14	T	PBANKA_0302500	_GGT[Phospho (STY)]QEIEHR_	1.10957	0.898831	0.75391	1.13906	0.549291	-0.337163	0.149799	0.282242	0.321344	0.40864	0.106064	NA	PBANKA_0302500	PBANKA_0302500.1	hexose transporter	hexose transporter	HT1
49	S	PBANKA_0302900	_YFYS[Phospho (STY)]QNR_	0.56796	0.821902	0	1.502	5.41431	-0.85915	0.0249114	0.0322603	0.109358	0.127444	2.27758	NA	PBANKA_0302900	PBANKA_0302900.1	MORN repeat protein, putative	MORN repeat protein, putative	N/A
181	S	PBANKA_0303300	_YNDS[Phospho (STY)]DIDINENNR_	0.771786	0.690246	1.20426	1.16314	-0.632844	-0.741436	0.136114	0.0481799	0.296591	0.176365	-0.68714	NA	PBANKA_0303300	PBANKA_0303300.1	conserved Plasmodium protein, unknown function	conserved Plasmodium protein, unknown function	N/A
598	S	PBANKA_0303300	_ILGENELDDIEEIS[Phospho (STY)]ENDENNEFEEDLIGR_	0.751144	0.887438	3.0042	0.553998	-1.98039	0.666684	0.0855307	0.291028	0.240776	0.499198	-0.656855	NA	PBANKA_0303300	PBANKA_0303300.1	conserved Plasmodium protein, unknown function	conserved Plasmodium protein, unknown function	N/A
13	S	PBANKA_0303900	_KAS[Phospho (STY)]FPINNVLAEETEK_	1.10713	0.99604	1.00479	0.954069	0.138141	0.0612522	0.200621	0.330656	0.342124	0.436962	0.0996967	NA	PBANKA_0303900	PBANKA_0303900.1	pantothenate transporter	pantothenate transporter	PAT
46	S	PBANKA_0303900	_KGT[Phospho (STY)]S[Phospho (STY)]KFK_	1.10363	1.10889	0.236565	0.901094	2.1588	0.295332	0.251502	0.125167	0.460318	0.291513	1.22707	NA	PBANKA_0303900	PBANKA_0303900.1	pantothenate transporter	pantothenate transporter	PAT
276	S	PBANKA_0303900	_RS[Phospho (STY)]QS[Phospho (STY)]YMLYQNVK_	0.980064	0.889699	0.412271	0.928871	1.22227	-0.0612431	0.148935	0.465932	0.421456	0.484133	0.580513	NA	PBANKA_0303900	PBANKA_0303900.1	pantothenate transporter	pantothenate transporter	PAT
278	S	PBANKA_0303900	_SQS[Phospho (STY)]YMLYQNVK_	1.59621	1.04146	0.579008	0.977986	1.44168	0.0895087	0.00155485	0.27828	0.0182289	0.40814	0.765594	NA	PBANKA_0303900	PBANKA_0303900.1	pantothenate transporter	pantothenate transporter	PAT
45	T	PBANKA_0303900	_KGT[Phospho (STY)]S[Phospho (STY)]KFK_	1.10363	1.10889	0.236565	0.901094	2.1588	0.295332	0.251502	0.125167	0.460318	0.291513	1.22707	NA	PBANKA_0303900	PBANKA_0303900.1	pantothenate transporter	pantothenate transporter	PAT
880	S	PBANKA_0304500	_GEFYQS[Phospho (STY)]DDYDKENK_	0.790021	1.02738	1.06649	1.51525	-0.426547	-0.554484	0.256483	0.217349	0.392399	0.377998	-0.490516	NA	PBANKA_0304500	PBANKA_0304500.1	conserved Plasmodium protein, unknown function	conserved Plasmodium protein, unknown function	N/A
899	S	PBANKA_0304500	_KPINLFELSS[Phospho (STY)]YNDIDITK_	0	0	0.751524	0.94135	-5.81005	-6.12977	0.0957498	0.128474	0.225307	0.180909	-5.96991	NA	PBANKA_0304500	PBANKA_0304500.1	conserved Plasmodium protein, unknown function	conserved Plasmodium protein, unknown function	N/A
1040	S	PBANKA_0304500	_MKSS[Phospho (STY)]FIGNK_	0	0	0.960849	0.836524	-6.15892	-5.96202	0.0818924	0.134839	0.206075	0.180909	-6.06047	NA	PBANKA_0304500	PBANKA_0304500.1	conserved Plasmodium protein, unknown function	conserved Plasmodium protein, unknown function	N/A
1047	S	PBANKA_0304500	_SSFIGNKIS[Phospho (STY)]NNIIR_	0	0.851421	0.593308	0	-5.47585	5.98708	0.0135732	0.153601	0.109358	0.180909	0.255615	NA	PBANKA_0304500	PBANKA_0304500.1	conserved Plasmodium protein, unknown function	conserved Plasmodium protein, unknown function	N/A
1581	S	PBANKA_0304500	_TFSS[Phospho (STY)]APDPVSVITK_	0.813734	1.12714	1.2768	1.35545	-0.641247	-0.263193	0.240621	0.455923	0.366441	0.488925	-0.45222	NA	PBANKA_0304500	PBANKA_0304500.1	conserved Plasmodium protein, unknown function	conserved Plasmodium protein, unknown function	N/A
1640	S	PBANKA_0304500	_KIS[Phospho (STY)]DFNNK_	0	1.14176	0	1.0905	0	0.0654686	0.455342	0.251878	0.457151	0.395809	0.0327343	NA	PBANKA_0304500	PBANKA_0304500.1	conserved Plasmodium protein, unknown function	conserved Plasmodium protein, unknown function	N/A
203	S	PBANKA_0305000	_NATEEPQSDDASISS[Phospho (STY)]NETNVVNNSVIKPR_	0.630363	0.885817	0.922989	0	-0.540412	6.04333	0.333026	0.151244	0.495942	0.180909	2.75146	NA	PBANKA_0305000	PBANKA_0305000.1	serine repeat antigen 2	serine repeat antigen 2	SERA2
606	S	PBANKA_0305000	_TIDDEPVS[Phospho (STY)]PLGLLANK_	0	0.82739	0.78958	0.848168	-5.88007	-0.0352081	0.0935179	0.425029	0.225307	0.469288	-2.95764	NA	PBANKA_0305000	PBANKA_0305000.1	serine repeat antigen 2	serine repeat antigen 2	SERA2
1074	S	PBANKA_0305000	_YNTYDEVEEHSC[Carbamidomethyl (C)]S[Phospho (STY)]R_	0	1.19516	0	1.04456	0	0.191972	0.455342	0.155534	0.457151	0.318969	0.0959861	NA	PBANKA_0305000	PBANKA_0305000.1	serine repeat antigen 2	serine repeat antigen 2	SERA2
160	S	PBANKA_0305100	_GPIPSPPS[Phospho (STY)]TGELTETGSEIK_	0.685547	0	0.908315	0	-0.399019	0	0.246235	0.438705	0.400678	0.444272	-0.199509	NA	PBANKA_0305100	PBANKA_0305100.1	serine repeat antigen 1	serine repeat antigen 1	SERA1
1858	S	PBANKA_0306000	_LNS[Phospho (STY)]QEDSASTEK_	0	0.475321	0	0.958224	0	-0.991037	0.455342	0.461927	0.457151	0.499198	-0.495519	NA	PBANKA_0306000	PBANKA_0306000.1	6-cysteine protein P230p	6-cysteine protein P230p	P230p
1169	T	PBANKA_0306000	_SSQQNNFYLENT[Phospho (STY)]DVEPEEIEK_	0.354126	0	0	1.51924	4.75306	-6.81245	0.0437969	0.00903904	0.122862	0.0371423	-1.0297	NA	PBANKA_0306000	PBANKA_0306000.1	6-cysteine protein P230p	6-cysteine protein P230p	P230p
951	S	PBANKA_0306100	_SSPS[Phospho (STY)]IVDGPVR_	0	0.756062	1.86854	1.50057	-7.10861	-0.976192	9.86757161490288e-35	0.0151098	2.81225791024732e-33	0.0803844	-4.0424	Down	PBANKA_0306100	PBANKA_0306100.1	6-cysteine protein P230	6-cysteine protein P230	P230
965	S	PBANKA_0306100	_AC[Carbamidomethyl (C)]PHKQS[Phospho (STY)]IEPK_	0	0.381604	0	0	0	4.85702	0.455342	0.0914354	0.457151	0.188792	2.42851	NA	PBANKA_0306100	PBANKA_0306100.1	6-cysteine protein P230	6-cysteine protein P230	P230
1451	S	PBANKA_0306100	_LDVPEIES[Phospho (STY)]DVETDPNVLLDK_	0.602094	1.28508	0.452329	0.591571	0.402074	1.10158	0.462003	0.00105517	0.488179	0.00842024	0.751828	NA	PBANKA_0306100	PBANKA_0306100.1	6-cysteine protein P230	6-cysteine protein P230	P230
1783	S	PBANKA_0306100	_HTLS[Phospho (STY)]SILK_	0	0	0.809604	0	-5.9156	0	0.0924004	0.438705	0.225307	0.444272	-2.9578	NA	PBANKA_0306100	PBANKA_0306100.1	6-cysteine protein P230	6-cysteine protein P230	P230
52	S	PBANKA_0306800	_GS[Phospho (STY)]YATVHTGGFK_	0.690023	1.06819	0	1.04362	5.68916	0.0331399	0.192547	0.314382	0.225307	0.419345	2.86115	NA	PBANKA_0306800	PBANKA_0306800.1	ATP-dependent RNA helicase UAP56, putative	ATP-dependent RNA helicase UAP56, putative	UAP56
75	S	PBANKA_0306800	_AIS[Phospho (STY)]ESGFEHPSEVQQETIPAAITGTDILC[Carbamidomethyl (C)]QAK_	1.15468	0	0	0	6.42065	0	0.136881	0.438705	0.206075	0.444272	3.21032	NA	PBANKA_0306800	PBANKA_0306800.1	ATP-dependent RNA helicase UAP56, putative	ATP-dependent RNA helicase UAP56, putative	UAP56
139	S	PBANKA_0306800	_DMNNAS[Phospho (STY)]GDMNQNSGSQNK_	0	0.972442	1.06152	0	-6.30076	6.17599	0.0777319	0.145781	0.206075	0.180909	-0.0623862	NA	PBANKA_0306800	PBANKA_0306800.1	ATP-dependent RNA helicase UAP56, putative	ATP-dependent RNA helicase UAP56, putative	UAP56
58	T	PBANKA_0306800	_GSYATVHT[Phospho (STY)]GGFK_	0.550101	1.29596	0	1.21716	5.36931	0.0895296	0.0259327	0.241604	0.109358	0.383499	2.72942	NA	PBANKA_0306800	PBANKA_0306800.1	ATP-dependent RNA helicase UAP56, putative	ATP-dependent RNA helicase UAP56, putative	UAP56
115	S	PBANKA_0307100	_DVKS[Phospho (STY)]NIDVEPEILK_	0.720907	1.36116	0.419828	0.953761	0.760931	0.50704	0.490248	0.0306922	0.49175	0.12261	0.633986	NA	PBANKA_0307100	PBANKA_0307100.1	conserved Plasmodium protein, unknown function	conserved Plasmodium protein, unknown function	N/A
203	S	PBANKA_0307100	_TQS[Phospho (STY)]FQNLDK_	0.95158	0.85493	0.565149	0.959074	0.737822	-0.163374	0.262293	0.421748	0.490268	0.471366	0.287224	NA	PBANKA_0307100	PBANKA_0307100.1	conserved Plasmodium protein, unknown function	conserved Plasmodium protein, unknown function	N/A
892	S	PBANKA_0307100	_TTGS[Phospho (STY)]IYGININDTK_	0	0	0	0.690108	0	-5.68934	0.455342	0.0290355	0.457151	0.178671	-2.84467	NA	PBANKA_0307100	PBANKA_0307100.1	conserved Plasmodium protein, unknown function	conserved Plasmodium protein, unknown function	N/A
913	S	PBANKA_0307100	_YTHTNS[Phospho (STY)]NQIEEK_	1.20052	1.10039	0.60527	1.01839	0.97216	0.110314	0.051192	0.243532	0.187391	0.392643	0.541237	NA	PBANKA_0307100	PBANKA_0307100.1	conserved Plasmodium protein, unknown function	conserved Plasmodium protein, unknown function	N/A
1269	S	PBANKA_0307100	_LEHLQWS[Phospho (STY)]EEDIQNLK_	0	0.928477	1.15807	0	-6.42482	6.11019	0.0799662	0.148474	0.156465	0.180909	-0.157318	NA	PBANKA_0307100	PBANKA_0307100.1	conserved Plasmodium protein, unknown function	conserved Plasmodium protein, unknown function	N/A
1331	S	PBANKA_0307100	_GNVLNFHDYESLHS[Phospho (STY)]SGR_	0.764252	1.09642	0	0.785509	5.83385	0.474096	0.18515	0.0719456	0.225307	0.226034	3.15397	NA	PBANKA_0307100	PBANKA_0307100.1	conserved Plasmodium protein, unknown function	conserved Plasmodium protein, unknown function	N/A
1528	S	PBANKA_0307100	_TSES[Phospho (STY)]DHS[Phospho (STY)]QNEYSPLGNK_	0.619796	0.96125	1.60648	1.34422	-1.35484	-0.478019	0.0246463	0.208687	0.105741	0.378482	-0.916428	NA	PBANKA_0307100	PBANKA_0307100.1	conserved Plasmodium protein, unknown function	conserved Plasmodium protein, unknown function	N/A
1531	S	PBANKA_0307100	_TSESDHS[Phospho (STY)]QNEYSPLGNK_	0.856133	1.11476	1.60831	1.17478	-0.899023	-0.0747599	0.130269	0.387118	0.284781	0.460092	-0.486892	NA	PBANKA_0307100	PBANKA_0307100.1	conserved Plasmodium protein, unknown function	conserved Plasmodium protein, unknown function	N/A
1536	S	PBANKA_0307100	_TSESDHSQNEYS[Phospho (STY)]PLGNK_	1.16718	1.18921	0.0914314	0.973807	3.49037	0.284682	0.160678	0.109156	0.309713	0.280989	1.88753	NA	PBANKA_0307100	PBANKA_0307100.1	conserved Plasmodium protein, unknown function	conserved Plasmodium protein, unknown function	N/A
1578	S	PBANKA_0307100	_VNQINPEGS[Phospho (STY)]QNEEALHNIPLAK_	0.77231	0.693722	0.823757	1.30459	-0.0914741	-0.898084	0.409233	0.0175743	0.478463	0.087652	-0.494779	NA	PBANKA_0307100	PBANKA_0307100.1	conserved Plasmodium protein, unknown function	conserved Plasmodium protein, unknown function	N/A
1976	S	PBANKA_0307100	_INSDIIS[Phospho (STY)]PNNHIK_	1.08589	1.09198	0.804014	1.03004	0.42732	0.0831737	0.204439	0.267431	0.368544	0.398197	0.255247	NA	PBANKA_0307100	PBANKA_0307100.1	conserved Plasmodium protein, unknown function	conserved Plasmodium protein, unknown function	N/A
2043	S	PBANKA_0307100	_ALNIDDDNMS[Phospho (STY)]FR_	0.839254	0.839577	0.601024	1.67511	0.47257	-0.984976	0.339183	0.0381936	0.495942	0.137634	-0.256203	NA	PBANKA_0307100	PBANKA_0307100.1	conserved Plasmodium protein, unknown function	conserved Plasmodium protein, unknown function	N/A
475	T	PBANKA_0307100	_NEQTNENFNNSNISST[Phospho (STY)]PEEDIK_	0.412693	0.875647	0	2.22715	4.96626	-1.33329	0.0367365	0.0712993	0.115716	0.218068	1.81648	NA	PBANKA_0307100	PBANKA_0307100.1	conserved Plasmodium protein, unknown function	conserved Plasmodium protein, unknown function	N/A
911	T	PBANKA_0307100	_YTHT[Phospho (STY)]NS[Phospho (STY)]NQIEEK_	0	1.57919	0	0	0	6.8678	0.455342	0	0.457151	0	3.4339	NA	PBANKA_0307100	PBANKA_0307100.1	conserved Plasmodium protein, unknown function	conserved Plasmodium protein, unknown function	N/A
1983	T	PBANKA_0307100	_INSDIISPNNHIKT[Phospho (STY)]NDEINVK_	0.863788	1.41753	0.281942	1.21439	1.56973	0.220853	0.446129	0.157829	0.487633	0.324533	0.895292	NA	PBANKA_0307100	PBANKA_0307100.1	conserved Plasmodium protein, unknown function	conserved Plasmodium protein, unknown function	N/A
908	Y	PBANKA_0307100	_Y[Phospho (STY)]THTNS[Phospho (STY)]NQIEEK_	1.75963	0	0.684341	0.679458	1.34516	-5.66734	0.00027604	0.0294842	0.00305944	0.178671	-2.16109	NA	PBANKA_0307100	PBANKA_0307100.1	conserved Plasmodium protein, unknown function	conserved Plasmodium protein, unknown function	N/A
1535	Y	PBANKA_0307100	_TSESDHSQNEY[Phospho (STY)]SPLGNK_	0	1.26188	0.148428	1.00053	-3.57087	0.330775	0.0694626	0.0821346	0.163033	0.232423	-1.62005	NA	PBANKA_0307100	PBANKA_0307100.1	conserved Plasmodium protein, unknown function	conserved Plasmodium protein, unknown function	N/A
176	S	PBANKA_0307800	_KFS[Phospho (STY)]NLNISLHR_	0.930034	1.15262	0.775657	0.778833	0.257721	0.557457	0.386207	0.038347	0.465548	0.147807	0.407589	NA	PBANKA_0307800	PBANKA_0307800.1	conserved Plasmodium protein, unknown function	conserved Plasmodium protein, unknown function	N/A
252	S	PBANKA_0307800	_IVTS[Phospho (STY)]LNKIPS[Phospho (STY)]PLK_	0.687921	0.993826	1.35579	1.15204	-0.964942	-0.210444	0.0382828	0.448046	0.160788	0.47115	-0.587693	NA	PBANKA_0307800	PBANKA_0307800.1	conserved Plasmodium protein, unknown function	conserved Plasmodium protein, unknown function	N/A
258	S	PBANKA_0307800	_IPS[Phospho (STY)]PLKEQK_	0.616058	0.78102	1.51237	1.10754	-1.27703	-0.496612	0.0247886	0.150683	0.115007	0.315309	-0.886824	NA	PBANKA_0307800	PBANKA_0307800.1	conserved Plasmodium protein, unknown function	conserved Plasmodium protein, unknown function	N/A
273	S	PBANKA_0307800	_DTEVNLPES[Phospho (STY)]LNNTVK_	0.757218	0.895498	1.94758	0	-1.34722	6.05878	0.0644749	0.150601	0.196378	0.180909	2.35578	NA	PBANKA_0307800	PBANKA_0307800.1	conserved Plasmodium protein, unknown function	conserved Plasmodium protein, unknown function	N/A
277	T	PBANKA_0307800	_DTEVNLPESLNNT[Phospho (STY)]VK_	0	0	0	1.183	0	-6.45519	0.455342	0.138573	0.457151	0.209118	-3.2276	NA	PBANKA_0307800	PBANKA_0307800.1	conserved Plasmodium protein, unknown function	conserved Plasmodium protein, unknown function	N/A
423	S	PBANKA_0309100	_IDLNLYDEDVDS[Phospho (STY)]DVELF_	0.986081	1.14809	1.21616	1.07105	-0.298828	0.0989886	0.457335	0.223673	0.489128	0.38708	-0.0999195	NA	PBANKA_0309100	PBANKA_0309100.1	eukaryotic peptide chain release factor subunit 1, putative	eukaryotic peptide chain release factor subunit 1, putative	ERF1
1418	S	PBANKA_0309200	_FDTNEFFENNS[Phospho (STY)]VNMIHK_	0	1.43675	1.17504	1.48886	-6.44557	-0.0509234	0.0792233	0.302099	0.156465	0.445902	-3.24825	NA	PBANKA_0309200	PBANKA_0309200.1	conserved Plasmodium protein, unknown function	conserved Plasmodium protein, unknown function	N/A
2386	S	PBANKA_0309200	_GSS[Phospho (STY)]FISEIYR_	0.737847	0	1.53829	0	-1.04624	0	0.0738715	0.438705	0.225494	0.444272	-0.523121	NA	PBANKA_0309200	PBANKA_0309200.1	conserved Plasmodium protein, unknown function	conserved Plasmodium protein, unknown function	N/A
1410	T	PBANKA_0309200	_TRFDT[Phospho (STY)]NEFFENNSVNMIHK_	1.26116	0.826095	0.372252	0.331355	1.72401	1.28336	0.00680435	0.327101	0.0371909	0.432164	1.50369	NA	PBANKA_0309200	PBANKA_0309200.1	conserved Plasmodium protein, unknown function	conserved Plasmodium protein, unknown function	N/A
18	S	PBANKA_0309400	_FDAESHVNNES[Phospho (STY)]ENDDINSK_	0.752417	0.740013	1.74582	1.15547	-1.19961	-0.633442	0.0410647	0.0829969	0.157546	0.238569	-0.916525	NA	PBANKA_0309400	PBANKA_0309400.1	conserved Plasmodium protein, unknown function	conserved Plasmodium protein, unknown function	N/A
25	S	PBANKA_0309400	_FDAESHVNNESENDDINS[Phospho (STY)]K_	0	0	1.38782	0	-6.68314	0	1.32323672169889e-08	0.438705	7.43557417108918e-08	0.444272	-3.34157	NA	PBANKA_0309400	PBANKA_0309400.1	conserved Plasmodium protein, unknown function	conserved Plasmodium protein, unknown function	N/A
42	S	PBANKA_0309400	_DISNGSQS[Phospho (STY)]DR_	0	0.586041	0	1.39757	0	-1.23467	0.455342	0.00124319	0.457151	0.0127188	-0.617334	NA	PBANKA_0309400	PBANKA_0309400.1	conserved Plasmodium protein, unknown function	conserved Plasmodium protein, unknown function	N/A
168	S	PBANKA_0309400	_QVKS[Phospho (STY)]DIEC[Carbamidomethyl (C)]TEK_	0.851606	0.907468	1.72961	1.11987	-1.0106	-0.299353	0.17036	0.318095	0.330725	0.422511	-0.654977	NA	PBANKA_0309400	PBANKA_0309400.1	conserved Plasmodium protein, unknown function	conserved Plasmodium protein, unknown function	N/A
179	S	PBANKA_0309400	_SDIEC[Carbamidomethyl (C)]TEKENIS[Phospho (STY)]EVDEISEISK_	0.910452	1.03733	1.55486	1.28333	-0.763283	-0.30342	0.19818	0.368564	0.346815	0.460092	-0.533351	NA	PBANKA_0309400	PBANKA_0309400.1	conserved Plasmodium protein, unknown function	conserved Plasmodium protein, unknown function	N/A
185	S	PBANKA_0309400	_ENISEVDEIS[Phospho (STY)]EIS[Phospho (STY)]KEHER_	0.794468	0.925019	1.4052	1.22415	-0.812097	-0.399095	0.156089	0.258039	0.317298	0.418917	-0.605596	NA	PBANKA_0309400	PBANKA_0309400.1	conserved Plasmodium protein, unknown function	conserved Plasmodium protein, unknown function	N/A
188	S	PBANKA_0309400	_ENISEVDEISEIS[Phospho (STY)]KEHER_	0.736929	0.926476	1.12724	1.09955	-0.604096	-0.243786	0.168028	0.373946	0.334883	0.440796	-0.423941	NA	PBANKA_0309400	PBANKA_0309400.1	conserved Plasmodium protein, unknown function	conserved Plasmodium protein, unknown function	N/A
223	S	PBANKA_0309400	_EIKS[Phospho (STY)]S[Phospho (STY)]S[Phospho (STY)]DENFFTAEK_	0.937968	0.751373	1.88006	1.19946	-0.992767	-0.665147	0.178061	0.0652707	0.334339	0.211483	-0.828957	NA	PBANKA_0309400	PBANKA_0309400.1	conserved Plasmodium protein, unknown function	conserved Plasmodium protein, unknown function	N/A
224	S	PBANKA_0309400	_EIKS[Phospho (STY)]S[Phospho (STY)]S[Phospho (STY)]DENFFTAEK_	0.99819	0.799615	1.98476	1.07361	-0.981884	-0.418911	0.466611	0.202198	0.494338	0.356979	-0.700397	NA	PBANKA_0309400	PBANKA_0309400.1	conserved Plasmodium protein, unknown function	conserved Plasmodium protein, unknown function	N/A
225	S	PBANKA_0309400	_EIKS[Phospho (STY)]S[Phospho (STY)]S[Phospho (STY)]DENFFTAEK_	1.15027	0.775428	1.92473	1.04114	-0.735864	-0.418721	0.407951	0.210942	0.478535	0.383893	-0.577292	NA	PBANKA_0309400	PBANKA_0309400.1	conserved Plasmodium protein, unknown function	conserved Plasmodium protein, unknown function	N/A
286	S	PBANKA_0309400	_GS[Phospho (STY)]GDNVDESIYEEEQTSEYK_	1.10327	0.82379	0.97763	1.12969	0.172165	-0.4492	0.182258	0.175605	0.337644	0.348588	-0.138517	NA	PBANKA_0309400	PBANKA_0309400.1	conserved Plasmodium protein, unknown function	conserved Plasmodium protein, unknown function	N/A
328	S	PBANKA_0309400	_SMESNHS[Phospho (STY)]YDNNR_	0.644908	1.11566	1.33117	0.808252	-1.03004	0.458404	0.0285271	0.066254	0.138809	0.211483	-0.285818	NA	PBANKA_0309400	PBANKA_0309400.1	conserved Plasmodium protein, unknown function	conserved Plasmodium protein, unknown function	N/A
940	S	PBANKA_0309400	_NIEYYS[Phospho (STY)]NRDEEDDELIK_	0.785065	0.803784	1.39707	0.862031	-0.820687	-0.0993038	0.152496	0.473348	0.317298	0.485516	-0.459996	NA	PBANKA_0309400	PBANKA_0309400.1	conserved Plasmodium protein, unknown function	conserved Plasmodium protein, unknown function	N/A
952	S	PBANKA_0309400	_NIEYYSNRDEEDDELIKS[Phospho (STY)]DR_	0.839705	0.795112	1.32537	1.13831	-0.649963	-0.510307	0.234147	0.136475	0.389748	0.300849	-0.580135	NA	PBANKA_0309400	PBANKA_0309400.1	conserved Plasmodium protein, unknown function	conserved Plasmodium protein, unknown function	N/A
977	S	PBANKA_0309400	_ISNQS[Phospho (STY)]VISGDEYDYANNSK_	0	0.759035	1.09922	0	-6.35048	5.82414	0.076312	0.160566	0.206075	0.180909	-0.263172	NA	PBANKA_0309400	PBANKA_0309400.1	conserved Plasmodium protein, unknown function	conserved Plasmodium protein, unknown function	N/A
980	S	PBANKA_0309400	_ISNQSVIS[Phospho (STY)]GDEYDYANNSK_	0.864755	0.962753	0.934469	1.09542	-0.110185	-0.183806	0.422011	0.455754	0.468247	0.489724	-0.146995	NA	PBANKA_0309400	PBANKA_0309400.1	conserved Plasmodium protein, unknown function	conserved Plasmodium protein, unknown function	N/A
993	S	PBANKA_0309400	_VS[Phospho (STY)]LIDESDK_	1.13114	0	1.06421	1.00071	0.0869074	-6.21677	0.283708	0.149293	0.41465	0.209118	-3.06493	NA	PBANKA_0309400	PBANKA_0309400.1	conserved Plasmodium protein, unknown function	conserved Plasmodium protein, unknown function	N/A
998	S	PBANKA_0309400	_VSLIDES[Phospho (STY)]DKNYSENK_	0.745396	1.13684	0.716486	1.05749	0.056022	0.1031	0.47341	0.232186	0.495942	0.415148	0.0795611	NA	PBANKA_0309400	PBANKA_0309400.1	conserved Plasmodium protein, unknown function	conserved Plasmodium protein, unknown function	N/A
1841	S	PBANKA_0309400	_NSNISGKHS[Phospho (STY)]DYR_	1.23576	0	0	0	6.51745	0	0.0424025	0.438705	0.156465	0.444272	3.25872	NA	PBANKA_0309400	PBANKA_0309400.1	conserved Plasmodium protein, unknown function	conserved Plasmodium protein, unknown function	N/A
2022	S	PBANKA_0309400	_YQGTNDS[Phospho (STY)]INKK_	0.717484	0.833946	0.851365	0.622501	-0.242593	0.414016	0.42749	0.325661	0.495942	0.499198	0.0857117	NA	PBANKA_0309400	PBANKA_0309400.1	conserved Plasmodium protein, unknown function	conserved Plasmodium protein, unknown function	N/A
2030	S	PBANKA_0309400	_IVYS[Phospho (STY)]DAGYTNLYNMYQK_	0.690388	1.28439	1.27966	0.915138	-0.877356	0.482921	0.0555274	0.0378498	0.196871	0.137292	-0.197217	NA	PBANKA_0309400	PBANKA_0309400.1	conserved Plasmodium protein, unknown function	conserved Plasmodium protein, unknown function	N/A
3383	S	PBANKA_0309400	_NSDISDVENIQS[Phospho (STY)]NSDNESNDVGVLK_	0	1.00754	0	1.35668	0	-0.424284	0.455342	0.272152	0.457151	0.408929	-0.212142	NA	PBANKA_0309400	PBANKA_0309400.1	conserved Plasmodium protein, unknown function	conserved Plasmodium protein, unknown function	N/A
3385	S	PBANKA_0309400	_NSDISDVENIQSNS[Phospho (STY)]DNESNDVGVLK_	2.44056	0.527836	1.18059	0.454455	1.03917	0.210098	0.00591513	0.497521	0.0393215	0.497734	0.624636	NA	PBANKA_0309400	PBANKA_0309400.1	conserved Plasmodium protein, unknown function	conserved Plasmodium protein, unknown function	N/A
315	T	PBANKA_0309400	_KYT[Phospho (STY)]DEDVSR_	1.02895	0.636682	1.4728	1.11509	-0.511684	-0.795476	0.368906	0.044858	0.458546	0.159056	-0.65358	NA	PBANKA_0309400	PBANKA_0309400.1	conserved Plasmodium protein, unknown function	conserved Plasmodium protein, unknown function	N/A
295	Y	PBANKA_0309400	_GSEKGSGDNVDESIY[Phospho (STY)]EEEQTSEYK_	0	0.619698	1.35533	1.16162	-6.6493	-0.891932	0.0722047	0.0270702	0.156465	0.122739	-3.77062	NA	PBANKA_0309400	PBANKA_0309400.1	conserved Plasmodium protein, unknown function	conserved Plasmodium protein, unknown function	N/A
303	Y	PBANKA_0309400	_GSGDNVDESIYEEEQTSEY[Phospho (STY)]KK_	0	0.772579	1.29109	0.977518	-6.57996	-0.334184	0.074538	0.273381	0.156465	0.411206	-3.45707	NA	PBANKA_0309400	PBANKA_0309400.1	conserved Plasmodium protein, unknown function	conserved Plasmodium protein, unknown function	N/A
418	S	PBANKA_0310500	_NSGNILNTNLIS[Phospho (STY)]K_	1.28525	1.08921	0.420687	1.01963	1.58043	0.0940207	0.0120937	0.25774	0.0590696	0.398197	0.837226	NA	PBANKA_0310500	PBANKA_0310500.1	conserved Plasmodium protein, unknown function	conserved Plasmodium protein, unknown function	N/A
894	S	PBANKA_0310500	_SYFQNMPTHNAPS[Phospho (STY)]LLGR_	0.646714	0.641964	0	0	5.59752	5.5871	0.197324	0.059929	0.225307	0.178671	5.59231	NA	PBANKA_0310500	PBANKA_0310500.1	conserved Plasmodium protein, unknown function	conserved Plasmodium protein, unknown function	N/A
941	S	PBANKA_0310500	_VKS[Phospho (STY)]NNIEHVETEK_	0	0.71768	0.729656	1.58151	-5.76821	-1.12511	0.0971017	0.00504658	0.225307	0.0402717	-3.44666	NA	PBANKA_0310500	PBANKA_0310500.1	conserved Plasmodium protein, unknown function	conserved Plasmodium protein, unknown function	N/A
1081	S	PBANKA_0310500	_NC[Carbamidomethyl (C)]GS[Phospho (STY)]ENS[Phospho (STY)]GSEHVSILEK_	0.930049	0	0.619867	1.27572	0.574952	-6.56286	0.308458	0.133908	0.495942	0.209118	-2.99395	NA	PBANKA_0310500	PBANKA_0310500.1	conserved Plasmodium protein, unknown function	conserved Plasmodium protein, unknown function	N/A
1084	S	PBANKA_0310500	_NC[Carbamidomethyl (C)]GS[Phospho (STY)]ENS[Phospho (STY)]GSEHVSILEK_	1.22164	0.653557	0.849435	1.4799	0.517278	-1.16256	0.055878	0.00298908	0.197304	0.0216844	-0.322639	NA	PBANKA_0310500	PBANKA_0310500.1	conserved Plasmodium protein, unknown function	conserved Plasmodium protein, unknown function	N/A
1086	S	PBANKA_0310500	_NC[Carbamidomethyl (C)]GSENSGS[Phospho (STY)]EHVSILEK_	0.672462	0.441294	0	2.11171	5.6527	-2.22397	0.194439	1.88335177820938e-06	0.225307	2.89746427416828e-05	1.71436	NA	PBANKA_0310500	PBANKA_0310500.1	conserved Plasmodium protein, unknown function	conserved Plasmodium protein, unknown function	N/A
1090	S	PBANKA_0310500	_NC[Carbamidomethyl (C)]GSENSGSEHVS[Phospho (STY)]ILEK_	0	1.1271	0.638858	0	-5.58025	6.38618	0.103349	0.072158	0.225307	0.209118	0.402965	NA	PBANKA_0310500	PBANKA_0310500.1	conserved Plasmodium protein, unknown function	conserved Plasmodium protein, unknown function	N/A
1587	S	PBANKA_0310500	_LKENLS[Phospho (STY)]DIFINR_	1.18929	0.931715	0.465557	1.40733	1.32787	-0.587946	0.0301257	0.149568	0.1167	0.303141	0.369961	NA	PBANKA_0310500	PBANKA_0310500.1	conserved Plasmodium protein, unknown function	conserved Plasmodium protein, unknown function	N/A
652	S	PBANKA_0311000	_EDLKSS[Phospho (STY)]VNNVDSNTK_	2.45244	0.67151	0	1.0011	7.49843	-0.566615	0	0.204971	0	0.376057	3.46591	NA	PBANKA_0311000	PBANKA_0311000.1	protein transport protein SEC31, putative	protein transport protein SEC31, putative	SEC31
687	S	PBANKA_0311000	_C[Carbamidomethyl (C)]QNPEIGFGEINEDSKPNS[Phospho (STY)]NK_	1.23239	0.54551	1.54311	1.33892	-0.321202	-1.27439	0.418611	0.00121235	0.485231	0.00930242	-0.797796	NA	PBANKA_0311000	PBANKA_0311000.1	protein transport protein SEC31, putative	protein transport protein SEC31, putative	SEC31
692	S	PBANKA_0311000	_TNS[Phospho (STY)]NNWNTGIESIIK_	0	0.734069	0.871869	0.853072	-6.02079	-0.213075	0.0891496	0.440371	0.225307	0.469808	-3.11693	NA	PBANKA_0311000	PBANKA_0311000.1	protein transport protein SEC31, putative	protein transport protein SEC31, putative	SEC31
242	S	PBANKA_0311600	_NS[Phospho (STY)]GTIIYNENK_	1.09807	1.12827	1.0787	1.07953	0.0253533	0.0629279	0.3215	0.267237	0.439733	0.418917	0.0441406	NA	PBANKA_0311600	PBANKA_0311600.1	conserved Plasmodium protein, unknown function	conserved Plasmodium protein, unknown function	N/A
280	S	PBANKA_0311600	_TKNS[Phospho (STY)]KENLGGLNSDNTNVAHK_	0.66225	0.997836	1.34712	1.06409	-1.00955	-0.0915298	0.0313453	0.44363	0.143756	0.483629	-0.550542	NA	PBANKA_0311600	PBANKA_0311600.1	conserved Plasmodium protein, unknown function	conserved Plasmodium protein, unknown function	N/A
289	S	PBANKA_0311600	_ENLGGLNS[Phospho (STY)]DNTNVAHK_	0.433974	1.22322	0.569622	0.423332	-0.381889	1.50107	0.401149	0.000911305	0.482377	0.00661111	0.559592	NA	PBANKA_0311600	PBANKA_0311600.1	conserved Plasmodium protein, unknown function	conserved Plasmodium protein, unknown function	N/A
302	S	PBANKA_0311600	_INNES[Phospho (STY)]ENEDKIGHMNSK_	0.981968	0.807614	1.46206	0.943123	-0.567749	-0.220334	0.32666	0.369739	0.439923	0.462278	-0.394042	NA	PBANKA_0311600	PBANKA_0311600.1	conserved Plasmodium protein, unknown function	conserved Plasmodium protein, unknown function	N/A
377	S	PBANKA_0311600	_LQS[Phospho (STY)]LNSVSYLYK_	0.188979	1.08886	1.45894	1.13085	-2.86152	-0.0539319	6.98005787032218e-06	0.365596	5.92562359629479e-05	0.460092	-1.45772	NA	PBANKA_0311600	PBANKA_0311600.1	conserved Plasmodium protein, unknown function	conserved Plasmodium protein, unknown function	N/A
380	S	PBANKA_0311600	_LQS[Phospho (STY)]LNS[Phospho (STY)]VSYLYK_	2.41361	0.779195	0.588236	0.498942	2.01179	0.62924	8.20000291977818e-05	0.375164	0.00113103	0.465242	1.32051	NA	PBANKA_0311600	PBANKA_0311600.1	conserved Plasmodium protein, unknown function	conserved Plasmodium protein, unknown function	N/A
525	S	PBANKA_0311600	_ITAFS[Phospho (STY)]DELVFDPEVPNNQK_	1.46452	0.873947	2.20497	0.0209485	-0.585851	4.6816	0.335099	0.215069	0.439475	0.233822	2.04787	NA	PBANKA_0311600	PBANKA_0311600.1	conserved Plasmodium protein, unknown function	conserved Plasmodium protein, unknown function	N/A
751	S	PBANKA_0311600	_TQS[Phospho (STY)]STM[Oxidation (M)]YDNDENK_	0	0.651495	0.88725	0.879591	-6.04563	-0.425386	0.0883944	0.450326	0.225307	0.499198	-3.23551	NA	PBANKA_0311600	PBANKA_0311600.1	conserved Plasmodium protein, unknown function	conserved Plasmodium protein, unknown function	N/A
800	S	PBANKA_0311600	_KNS[Phospho (STY)]IDDTVGMINK_	1.14064	0.928307	1.18055	0.825425	-0.0490321	0.166863	0.273731	0.278949	0.41528	0.413757	0.0589153	NA	PBANKA_0311600	PBANKA_0311600.1	conserved Plasmodium protein, unknown function	conserved Plasmodium protein, unknown function	N/A
905	S	PBANKA_0311600	_SNS[Phospho (STY)]QNIPYIK_	1.11735	0.873912	1.00848	0.851286	0.146013	0.0372546	0.196277	0.390311	0.340498	0.467256	0.0916336	NA	PBANKA_0311600	PBANKA_0311600.1	conserved Plasmodium protein, unknown function	conserved Plasmodium protein, unknown function	N/A
334	T	PBANKA_0311600	_SLEEDTSAGKT[Phospho (STY)]T[Phospho (STY)]GDEHMTSNK_	0	0	1.24726	0.399171	-6.53066	-4.91976	0.0762314	0.0484901	0.156465	0.178671	-5.72521	NA	PBANKA_0311600	PBANKA_0311600.1	conserved Plasmodium protein, unknown function	conserved Plasmodium protein, unknown function	N/A
335	T	PBANKA_0311600	_SLEEDTSAGKT[Phospho (STY)]T[Phospho (STY)]GDEHMTSNK_	0.602513	0.582308	1.46168	0.913816	-1.25967	-0.638095	0.0268526	0.483269	0.122524	0.499198	-0.948884	NA	PBANKA_0311600	PBANKA_0311600.1	conserved Plasmodium protein, unknown function	conserved Plasmodium protein, unknown function	N/A
522	T	PBANKA_0311600	_IT[Phospho (STY)]AFSDELVFDPEVPNNQK_	0.0519025	0.098753	0	5.179	2.26474	-5.52987	0.225061	8.55321525193381e-16	0.457151	2.63175853905656e-14	-1.63256	NA	PBANKA_0311600	PBANKA_0311600.1	conserved Plasmodium protein, unknown function	conserved Plasmodium protein, unknown function	N/A
749	T	PBANKA_0311600	_T[Phospho (STY)]QSSTM[Oxidation (M)]YDNDENK_	0.69638	1.18229	1.12004	0	-0.675088	6.45434	0.12467	0.0703184	0.285323	0.209118	2.88963	NA	PBANKA_0311600	PBANKA_0311600.1	conserved Plasmodium protein, unknown function	conserved Plasmodium protein, unknown function	N/A
145	S	PBANKA_0312300	_KDENC[Carbamidomethyl (C)]LTQS[Phospho (STY)]NDKK_	1.13987	0.793012	0.844963	0.526154	0.425962	0.579539	0.147363	0.302778	0.296959	0.499198	0.50275	NA	PBANKA_0312300	PBANKA_0312300.1	conserved Plasmodium protein, unknown function	conserved Plasmodium protein, unknown function	N/A
174	S	PBANKA_0312300	_DNNS[Phospho (STY)]KLDSNDTK_	0.619256	0.842178	1.11142	1.24906	-0.829968	-0.561136	0.0787034	0.126037	0.233129	0.290687	-0.695552	NA	PBANKA_0312300	PBANKA_0312300.1	conserved Plasmodium protein, unknown function	conserved Plasmodium protein, unknown function	N/A
974	S	PBANKA_0312400	_YTSASSSVGSDTS[Phospho (STY)]SR_	0.427974	0	0.800866	1.36056	-0.883144	-6.6548	0.473843	0.0106511	0.499182	0.0371423	-3.76897	NA	PBANKA_0312400	PBANKA_0312400.1	DNA-directed RNA polymerase II subunit RPB2, putative	DNA-directed RNA polymerase II subunit RPB2, putative	RPB2
13	S	PBANKA_0312500	_IKDSESDINS[Phospho (STY)]DDC[Carbamidomethyl (C)]DATAQDC[Carbamidomethyl (C)]IYSFSSPK_	1.03183	0.995221	2.21926	0.489428	-1.09476	1.00391	0.409411	0.247686	0.478844	0.499198	-0.0454295	NA	PBANKA_0312500	PBANKA_0312500.1	origin recognition complex subunit 5, putative	origin recognition complex subunit 5, putative	ORC5
29	S	PBANKA_0312500	_IKDSESDINSDDC[Carbamidomethyl (C)]DATAQDC[Carbamidomethyl (C)]IYSFSS[Phospho (STY)]PK_	2.09709	0	0	0	7.27395	0	0	0.438705	0	0.444272	3.63698	NA	PBANKA_0312500	PBANKA_0312500.1	origin recognition complex subunit 5, putative	origin recognition complex subunit 5, putative	ORC5
46	S	PBANKA_0312500	_IDISNSSQNSSS[Phospho (STY)]VK_	0.798525	0.956735	0	0	5.89605	6.15282	0.182025	0.146725	0.225307	0.180909	6.02444	NA	PBANKA_0312500	PBANKA_0312500.1	origin recognition complex subunit 5, putative	origin recognition complex subunit 5, putative	ORC5
63	S	PBANKA_0312500	_NYTDYQNEVLNNKNS[Phospho (STY)]R_	0.924964	0.909474	1.23034	1.40396	-0.406378	-0.618874	0.40551	0.116152	0.44954	0.287855	-0.512626	NA	PBANKA_0312500	PBANKA_0312500.1	origin recognition complex subunit 5, putative	origin recognition complex subunit 5, putative	ORC5
358	S	PBANKA_0312500	_LNRIS[Phospho (STY)]C[Carbamidomethyl (C)]EENK_	1.06436	1.29899	0.782936	0.843233	0.436478	0.615311	0.199965	0.016166	0.368544	0.0767883	0.525895	NA	PBANKA_0312500	PBANKA_0312500.1	origin recognition complex subunit 5, putative	origin recognition complex subunit 5, putative	ORC5
671	S	PBANKA_0312500	_NS[Phospho (STY)]NESILTLIGQSIPK_	1.36752	1.47699	0	0.852911	6.66209	0.782561	0.0393374	0.00495381	0.156465	0.0345898	3.72232	NA	PBANKA_0312500	PBANKA_0312500.1	origin recognition complex subunit 5, putative	origin recognition complex subunit 5, putative	ORC5
540	Y	PBANKA_0313300	_ITEVPTNLNNSIFDTPY[Phospho (STY)]DETSPLTGNFDIQFK_	1.32656	1.03772	0	1.08814	6.61866	-0.0675804	0.0402382	0.417844	0.156465	0.467178	3.27554	NA	PBANKA_0313300	PBANKA_0313300.1	sugar transporter, putative	sugar transporter, putative	N/A
169	S	PBANKA_0313600	_IYNTNEDS[Phospho (STY)]DEDKNK_	0.709273	1.29004	1.26768	0.96334	-0.825743	0.416189	0.0682606	0.0522535	0.2197	0.177814	-0.204777	NA	PBANKA_0313600	PBANKA_0313600.1	conserved Plasmodium protein, unknown function	conserved Plasmodium protein, unknown function	N/A
313	S	PBANKA_0313600	_ENNLS[Phospho (STY)]NLELNVLK_	0.507918	0.963337	0	1.57412	5.2571	-0.700597	0.028633	0.131893	0.109358	0.312172	2.27825	NA	PBANKA_0313600	PBANKA_0313600.1	conserved Plasmodium protein, unknown function	conserved Plasmodium protein, unknown function	N/A
325	S	PBANKA_0313600	_VDES[Phospho (STY)]NDVLENYIFPNEILK_	0.853909	0.757706	0.719626	0.896421	0.242609	-0.238587	0.411931	0.421263	0.495942	0.469288	0.00201094	NA	PBANKA_0313600	PBANKA_0313600.1	conserved Plasmodium protein, unknown function	conserved Plasmodium protein, unknown function	N/A
528	S	PBANKA_0313800	_IQENC[Carbamidomethyl (C)]DLS[Phospho (STY)]EVEDQIK_	0.964053	1.06716	1.18341	1.14576	-0.292031	-0.10128	0.494963	0.432659	0.498231	0.47115	-0.196655	NA	PBANKA_0313800	PBANKA_0313800.1	ATP synthase subunit alpha, mitochondrial, putative	ATP synthase subunit alpha, mitochondrial, putative	N/A
65	S	PBANKA_0314200	_LGS[Phospho (STY)]GAYGEVLLC[Carbamidomethyl (C)]K_	0.990769	1.07898	1.06981	1.09286	-0.109285	-0.0182023	0.363419	0.345287	0.428577	0.446277	-0.0637435	NA	PBANKA_0314200	PBANKA_0314200.1	calcium-dependent protein kinase 1	calcium-dependent protein kinase 1	CDPK1
99	S	PBANKA_0314200	_GRYS[Phospho (STY)]DDNK_	0.911415	1.01758	0.728387	0.808091	0.318068	0.327619	0.352393	0.138967	0.463192	0.299718	0.322844	NA	PBANKA_0314200	PBANKA_0314200.1	calcium-dependent protein kinase 1	calcium-dependent protein kinase 1	CDPK1
219	S	PBANKA_0314200	_IVDFGLSSFFS[Phospho (STY)]K_	0.786691	0.880348	1.3878	0.529387	-0.80824	0.719234	0.157719	0.284047	0.317298	0.499198	-0.0445031	NA	PBANKA_0314200	PBANKA_0314200.1	calcium-dependent protein kinase 1	calcium-dependent protein kinase 1	CDPK1
344	S	PBANKA_0314200	_TLC[Carbamidomethyl (C)]GALS[Phospho (STY)]NMR_	0.978088	1.05099	1.18757	1.0294	-0.276471	0.0295506	0.472974	0.317882	0.489128	0.419345	-0.12346	NA	PBANKA_0314200	PBANKA_0314200.1	calcium-dependent protein kinase 1	calcium-dependent protein kinase 1	CDPK1
32	T	PBANKA_0314200	_REDT[Phospho (STY)]NDGEEIAINPGMYVR_	1.23755	0.876944	2.0791	0.919005	-0.742096	-0.0665778	0.411068	0.487157	0.479379	0.496001	-0.404337	NA	PBANKA_0314200	PBANKA_0314200.1	calcium-dependent protein kinase 1	calcium-dependent protein kinase 1	CDPK1
630	S	PBANKA_0314900	_IKNS[Phospho (STY)]EIDEQNINTNNEK_	1.96981	0.421529	1.03144	1.14014	0.924401	-1.40672	0.00890698	0.00764325	0.050897	0.0417761	-0.24116	NA	PBANKA_0314900	PBANKA_0314900.1	SUZ domain-containing protein, putative	SUZ domain-containing protein, putative	N/A
5	T	PBANKA_0315200	_TET[Phospho (STY)]PTEENR_	0.816655	1.15271	0.849677	0.994917	-0.0562652	0.209715	0.42967	0.152714	0.480682	0.338515	0.0767247	NA	PBANKA_0315200	PBANKA_0315200.1	small nuclear ribonucleoprotein Sm D2, putative	small nuclear ribonucleoprotein Sm D2, putative	SNRPD2
24	S	PBANKA_0315400	_TYDMNENEIS[Phospho (STY)]PK_	0.758795	0.997942	2.48771	1.94839	-1.69522	-0.955736	0.158219	0.188918	0.328268	0.372252	-1.32548	NA	PBANKA_0315400	PBANKA_0315400.1	pre-mRNA-processing protein 45, putative	pre-mRNA-processing protein 45, putative	PRP45
230	S	PBANKA_0315400	_NS[Phospho (STY)]PNYPILR_	1.14096	0.809671	2.24776	1.32668	-0.969824	-0.703071	0.472785	0.0687241	0.494338	0.200179	-0.836448	NA	PBANKA_0315400	PBANKA_0315400.1	pre-mRNA-processing protein 45, putative	pre-mRNA-processing protein 45, putative	PRP45
7	S	PBANKA_0315900	_KILLNS[Phospho (STY)]Y[Phospho (STY)]LKK_	0.613375	0.874272	7.09531	1.44621	-3.50307	-0.717329	0.000436769	0.0718055	0.00513846	0.214835	-2.1102	NA	PBANKA_0315900	PBANKA_0315900.1	pseudouridine synthase, putative	pseudouridine synthase, putative	N/A
8	Y	PBANKA_0315900	_KILLNS[Phospho (STY)]Y[Phospho (STY)]LKK_	0.613375	0.874272	7.09531	1.44621	-3.50307	-0.717329	0.000436769	0.0718055	0.00513846	0.214835	-2.1102	NA	PBANKA_0315900	PBANKA_0315900.1	pseudouridine synthase, putative	pseudouridine synthase, putative	N/A
112	Y	PBANKA_0315900	_KILNNY[Phospho (STY)]NISNTNHNSYK_	0.768133	0.842715	7.75249	1.27874	-3.31238	-0.593751	0.00102474	0.108468	0.00967889	0.274866	-1.95306	NA	PBANKA_0315900	PBANKA_0315900.1	pseudouridine synthase, putative	pseudouridine synthase, putative	N/A
10	S	PBANKA_0316000	_KLFS[Phospho (STY)]DNS[Phospho (STY)]S[Phospho (STY)]DEGR_	0.979008	1.14348	1.3326	1.18906	-0.439577	-0.0557484	0.420372	0.357035	0.473809	0.458936	-0.247663	NA	PBANKA_0316000	PBANKA_0316000.1	replication factor C subunit 1, putative	replication factor C subunit 1, putative	RFC1
13	S	PBANKA_0316000	_KLFSDNS[Phospho (STY)]S[Phospho (STY)]DEGR_	0.646858	1.0735	1.23464	1.33212	-0.918315	-0.307889	0.0659494	0.38243	0.208258	0.465465	-0.613102	NA	PBANKA_0316000	PBANKA_0316000.1	replication factor C subunit 1, putative	replication factor C subunit 1, putative	RFC1
14	S	PBANKA_0316000	_KLFSDNS[Phospho (STY)]S[Phospho (STY)]DEGR_	0.726815	1.08909	1.22687	1.26963	-0.74445	-0.21874	0.0927308	0.474563	0.259274	0.491272	-0.481595	NA	PBANKA_0316000	PBANKA_0316000.1	replication factor C subunit 1, putative	replication factor C subunit 1, putative	RFC1
27	S	PBANKA_0316000	_KIS[Phospho (STY)]NNLFENEDQNVLNNSDAK_	1.3148	1.07174	0.31803	0.754262	2.00192	0.499205	0.0019867	0.0635062	0.0127854	0.207532	1.25056	NA	PBANKA_0316000	PBANKA_0316000.1	replication factor C subunit 1, putative	replication factor C subunit 1, putative	RFC1
42	S	PBANKA_0316000	_ISNNLFENEDQNVLNNS[Phospho (STY)]DAK_	1.24711	1.15161	0.780436	0.920783	0.666939	0.318488	0.0622486	0.102837	0.208716	0.268184	0.492713	NA	PBANKA_0316000	PBANKA_0316000.1	replication factor C subunit 1, putative	replication factor C subunit 1, putative	RFC1
54	S	PBANKA_0316000	_IVVEIKDES[Phospho (STY)]DDELAK_	0.891932	0.879708	1.5143	1.20341	-0.754687	-0.446096	0.2031	0.203263	0.349296	0.360543	-0.600392	NA	PBANKA_0316000	PBANKA_0316000.1	replication factor C subunit 1, putative	replication factor C subunit 1, putative	RFC1
94	S	PBANKA_0316000	_NAYYDISSYFKPVS[Phospho (STY)]K_	1.42016	1.02842	0.28195	0.622348	2.27818	0.712365	0.000499754	0.0532451	0.00356075	0.178528	1.49527	NA	PBANKA_0316000	PBANKA_0316000.1	replication factor C subunit 1, putative	replication factor C subunit 1, putative	RFC1
131	S	PBANKA_0316000	_KIPLENVDEYFNIIETGS[Phospho (STY)]K_	0.833941	1.21731	0.523269	0.876858	0.658675	0.467088	0.379377	0.0471803	0.499182	0.163695	0.562881	NA	PBANKA_0316000	PBANKA_0316000.1	replication factor C subunit 1, putative	replication factor C subunit 1, putative	RFC1
143	S	PBANKA_0316000	_S[Phospho (STY)]HDS[Phospho (STY)]DILEQNR_	0.734831	0.710652	0.971471	0.615477	-0.396341	0.203243	0.247491	0.355768	0.400678	0.499198	-0.0965494	NA	PBANKA_0316000	PBANKA_0316000.1	replication factor C subunit 1, putative	replication factor C subunit 1, putative	RFC1
146	S	PBANKA_0316000	_SHDS[Phospho (STY)]DILEQNR_	1.10346	1.25062	1.30086	1.30647	-0.234756	-0.0623651	0.408922	0.362594	0.474009	0.459803	-0.14856	NA	PBANKA_0316000	PBANKA_0316000.1	replication factor C subunit 1, putative	replication factor C subunit 1, putative	RFC1
175	S	PBANKA_0316000	_NETNVS[Phospho (STY)]QNFDYLPFINK_	1.31766	1.23359	0.555149	0.803547	1.22688	0.60999	0.0134894	0.0223181	0.0727335	0.104764	0.918433	NA	PBANKA_0316000	PBANKA_0316000.1	replication factor C subunit 1, putative	replication factor C subunit 1, putative	RFC1
775	S	PBANKA_0316000	_LPIQENLYDKLDS[Phospho (STY)]K_	0.706286	0.742365	0.880379	1.47926	-0.312459	-0.981651	0.288492	0.0145526	0.424753	0.0803844	-0.647055	NA	PBANKA_0316000	PBANKA_0316000.1	replication factor C subunit 1, putative	replication factor C subunit 1, putative	RFC1
825	S	PBANKA_0316000	_NNDDEIDEDMDDLS[Phospho (STY)]DSKEDKDDDVLVK_	1.17665	1.04699	1.59074	0.962296	-0.430706	0.120067	0.49143	0.251003	0.496482	0.388539	-0.155319	NA	PBANKA_0316000	PBANKA_0316000.1	replication factor C subunit 1, putative	replication factor C subunit 1, putative	RFC1
827	S	PBANKA_0316000	_NNDDEIDEDMDDLS[Phospho (STY)]DS[Phospho (STY)]KEDKDDDVLVK_	1.33542	0.714485	2.7421	0.221474	-1.03048	1.63084	0.441828	0.402672	0.486966	0.429561	0.300176	NA	PBANKA_0316000	PBANKA_0316000.1	replication factor C subunit 1, putative	replication factor C subunit 1, putative	RFC1
97	T	PBANKA_0316000	_NAYYDISSYFKPVS[Phospho (STY)]KNT[Phospho (STY)]PK_	0.962343	0.675583	0	0.442864	6.16113	0.594347	0.148442	0.377791	0.206075	0.465242	3.37774	NA	PBANKA_0316000	PBANKA_0316000.1	replication factor C subunit 1, putative	replication factor C subunit 1, putative	RFC1
113	S	PBANKA_0316100	_SPS[Phospho (STY)]GPKYEILEK_	0.646507	0.559554	1.04728	0.930631	-0.68446	-0.72018	0.13341	0.496025	0.314975	0.499198	-0.70232	NA	PBANKA_0316100	PBANKA_0316100.1	Plasmodium exported protein, unknown function	Plasmodium exported protein, unknown function	N/A
254	S	PBANKA_0316100	_KFS[Phospho (STY)]NKFK_	0	0.377809	0.740547	0.947356	-5.7892	-1.29571	0.0964218	0.415156	0.225307	0.499198	-3.54246	NA	PBANKA_0316100	PBANKA_0316100.1	Plasmodium exported protein, unknown function	Plasmodium exported protein, unknown function	N/A
163	S	PBANKA_0316200	_DVS[Phospho (STY)]FENPENR_	0	0.835422	1.01422	0.801966	-6.23585	0.0579975	0.0796157	0.356912	0.206075	0.445788	-3.08892	NA	PBANKA_0316200	PBANKA_0316200.1	Plasmodium exported protein, unknown function	Plasmodium exported protein, unknown function	N/A
1518	S	PBANKA_0316200	_DTLEISKES[Phospho (STY)]GKEDDVPSLMYTR_	0.993754	1.04231	1.46867	0.962411	-0.557218	0.113518	0.334448	0.256728	0.439923	0.390565	-0.22185	NA	PBANKA_0316200	PBANKA_0316200.1	Plasmodium exported protein, unknown function	Plasmodium exported protein, unknown function	N/A
1538	S	PBANKA_0316200	_NSS[Phospho (STY)]GYDIQQIK_	1.00589	0.8607	1.32103	0.930505	-0.388573	-0.110814	0.461706	0.471006	0.488649	0.495088	-0.249694	NA	PBANKA_0316200	PBANKA_0316200.1	Plasmodium exported protein, unknown function	Plasmodium exported protein, unknown function	N/A
1534	T	PBANKA_0316200	_KFT[Phospho (STY)]KNSSGYDIQQIK_	0.794984	0.931829	0.941831	0.952155	-0.240744	-0.0306876	0.33815	0.434852	0.420318	0.470206	-0.135716	NA	PBANKA_0316200	PBANKA_0316200.1	Plasmodium exported protein, unknown function	Plasmodium exported protein, unknown function	N/A
311	S	PBANKA_0316800	_S[Phospho (STY)]PT[Phospho (STY)]PPPPPVK_	0.745912	0.670354	1.31184	1.13462	-0.803295	-0.747392	0.152617	0.0567297	0.307547	0.185534	-0.775344	NA	PBANKA_0316800	PBANKA_0316800.1	erythrocyte membrane associated protein 2	erythrocyte membrane associated protein 2	EMAP2
343	S	PBANKA_0316800	_KPSQPVDNS[Phospho (STY)]C[Carbamidomethyl (C)]DMYPNSK_	0.772679	0.935036	0.938803	0.836689	-0.276518	0.157896	0.306988	0.286141	0.433722	0.419224	-0.0593113	NA	PBANKA_0316800	PBANKA_0316800.1	erythrocyte membrane associated protein 2	erythrocyte membrane associated protein 2	EMAP2
288	T	PBANKA_0316800	_INTT[Phospho (STY)]PKPNIR_	1.19847	0.94865	0.816138	0.859885	0.546726	0.139622	0.0980838	0.301063	0.259274	0.429015	0.343174	NA	PBANKA_0316800	PBANKA_0316800.1	erythrocyte membrane associated protein 2	erythrocyte membrane associated protein 2	EMAP2
313	T	PBANKA_0316800	_SPT[Phospho (STY)]PPPPPVK_	0.79559	0.820072	1.09093	1.09375	-0.448869	-0.409539	0.244181	0.204467	0.387611	0.362588	-0.429204	NA	PBANKA_0316800	PBANKA_0316800.1	erythrocyte membrane associated protein 2	erythrocyte membrane associated protein 2	EMAP2
39	Y	PBANKA_0401000	_EHEDENSEKEEY[Phospho (STY)]ENETEYGGEEDLKK_	0	0	1.13978	1.27372	-6.40213	-6.56062	0.0748582	0.134004	0.206075	0.209118	-6.48137	NA	PBANKA_0401000	PBANKA_0401000.1	pre-mRNA-splicing factor PRP46, putative	pre-mRNA-splicing factor PRP46, putative	PRP46
249	S	PBANKA_0401100	_NHC[Carbamidomethyl (C)]TS[Phospho (STY)]PSRPEQENNINTEK_	0	0.516544	1.52413	1.12119	-6.81705	-1.09791	6.92564568381315e-09	0.0331176	7.30139753922409e-08	0.127057	-3.95748	NA	PBANKA_0401100	PBANKA_0401100.1	serine/threonine protein kinase, putative	serine/threonine protein kinase, putative	SRPK1
287	S	PBANKA_0401100	_QGETEQDDT[Phospho (STY)]ES[Phospho (STY)]NATAVK_	0	0.948125	0	1.33533	0	-0.488104	0.455342	0.200892	0.457151	0.375952	-0.244052	NA	PBANKA_0401100	PBANKA_0401100.1	serine/threonine protein kinase, putative	serine/threonine protein kinase, putative	SRPK1
351	S	PBANKA_0401100	_INNLS[Phospho (STY)]HAEDNR_	1.02762	0	0.586178	0.773679	0.795734	-5.85123	0.138198	0.13916	0.318734	0.180909	-2.52775	NA	PBANKA_0401100	PBANKA_0401100.1	serine/threonine protein kinase, putative	serine/threonine protein kinase, putative	SRPK1
379	S	PBANKA_0401100	_TDDIS[Phospho (STY)]LEQIQISTK_	0.876388	1.22029	1.05143	1.06291	-0.259032	0.196839	0.357984	0.152391	0.436158	0.318372	-0.0310964	NA	PBANKA_0401100	PBANKA_0401100.1	serine/threonine protein kinase, putative	serine/threonine protein kinase, putative	SRPK1
471	S	PBANKA_0401100	_LSDLS[Phospho (STY)]KEETK_	0.956907	0.95118	0.935874	1.17678	0.0316078	-0.303138	0.444353	0.330619	0.477889	0.428302	-0.135765	NA	PBANKA_0401100	PBANKA_0401100.1	serine/threonine protein kinase, putative	serine/threonine protein kinase, putative	SRPK1
523	S	PBANKA_0401100	_LKPSNS[Phospho (STY)]DPSLLTTYYNIHAIQETLTR_	1.41087	0.683661	1.01831	1.234	0.465087	-0.839355	0.0486238	0.0238717	0.173574	0.10702	-0.187134	NA	PBANKA_0401100	PBANKA_0401100.1	serine/threonine protein kinase, putative	serine/threonine protein kinase, putative	SRPK1
564	S	PBANKA_0401100	_FGYDKS[Phospho (STY)]PQLLR_	0.854505	0.767402	1.45675	1.38436	-0.760196	-0.839894	0.194959	0.0313274	0.355199	0.122546	-0.800045	NA	PBANKA_0401100	PBANKA_0401100.1	serine/threonine protein kinase, putative	serine/threonine protein kinase, putative	SRPK1
652	S	PBANKA_0401100	_KNIYSEVPNENQS[Phospho (STY)]LGNNK_	0.679299	1.05988	1.34769	1.21601	-0.974215	-0.195908	0.036746	0.482862	0.157652	0.495863	-0.585062	NA	PBANKA_0401100	PBANKA_0401100.1	serine/threonine protein kinase, putative	serine/threonine protein kinase, putative	SRPK1
867	S	PBANKA_0401100	_S[Phospho (STY)]YSINTVNFK_	0.649606	0	1.22311	0.94347	-0.898939	-6.13296	0.0703661	0.128355	0.218219	0.180909	-3.51595	NA	PBANKA_0401100	PBANKA_0401100.1	serine/threonine protein kinase, putative	serine/threonine protein kinase, putative	SRPK1
869	S	PBANKA_0401100	_SYS[Phospho (STY)]INTVNFK_	0.85703	1.41193	0.720076	0.615681	0.246905	1.17967	0.410535	0.000183724	0.495942	0.00293224	0.713289	NA	PBANKA_0401100	PBANKA_0401100.1	serine/threonine protein kinase, putative	serine/threonine protein kinase, putative	SRPK1
944	S	PBANKA_0401100	_YHS[Phospho (STY)]HNNHIDEYIDGMGIHDK_	0.887594	1.10302	1.07864	1.06054	-0.277368	0.0559565	0.352884	0.273581	0.451985	0.421728	-0.110706	NA	PBANKA_0401100	PBANKA_0401100.1	serine/threonine protein kinase, putative	serine/threonine protein kinase, putative	SRPK1
1002	S	PBANKA_0401100	_EHYMHNS[Phospho (STY)]PTNK_	0.673589	0.963673	1.5101	0.53633	-1.14876	0.829469	0.0544357	0.269668	0.18548	0.499198	-0.159643	NA	PBANKA_0401100	PBANKA_0401100.1	serine/threonine protein kinase, putative	serine/threonine protein kinase, putative	SRPK1
1143	S	PBANKA_0401100	_SQYTNENDNSTQS[Phospho (STY)]HNK_	1.15412	0	0.863302	0	0.413193	0	0.153406	0.438705	0.300045	0.444272	0.206597	NA	PBANKA_0401100	PBANKA_0401100.1	serine/threonine protein kinase, putative	serine/threonine protein kinase, putative	SRPK1
285	T	PBANKA_0401100	_QGETEQDDT[Phospho (STY)]ES[Phospho (STY)]NATAVK_	0.743817	1.22442	0.913842	1.19008	-0.292156	0.040585	0.298876	0.267412	0.43051	0.408929	-0.125786	NA	PBANKA_0401100	PBANKA_0401100.1	serine/threonine protein kinase, putative	serine/threonine protein kinase, putative	SRPK1
1004	T	PBANKA_0401100	_EHYM[Oxidation (M)]HNSPT[Phospho (STY)]NK_	2.28718	0	0.751067	0	1.58917	0	0.00062992	0.438705	0.00646072	0.444272	0.794586	NA	PBANKA_0401100	PBANKA_0401100.1	serine/threonine protein kinase, putative	serine/threonine protein kinase, putative	SRPK1
1134	T	PBANKA_0401100	_SQYT[Phospho (STY)]NENDNSTQSHNK_	1.23903	0.709175	1.52856	1.00818	-0.29999	-0.499441	0.404744	0.159955	0.485231	0.318365	-0.399716	NA	PBANKA_0401100	PBANKA_0401100.1	serine/threonine protein kinase, putative	serine/threonine protein kinase, putative	SRPK1
107	S	PBANKA_0401800	_TYEDVEEELETS[Phospho (STY)]PLSSPR_	0.894393	0.397052	2.18944	1.60801	-1.2787	-1.98134	0.320687	2.07158723290299e-07	0.433361	5.16602066205183e-06	-1.63002	NA	PBANKA_0401800	PBANKA_0401800.1	lipin, putative	lipin, putative	N/A
110	S	PBANKA_0401800	_TYEDVEEELETSPLS[Phospho (STY)]S[Phospho (STY)]PR_	0	0.454537	1.9659	2.2367	-7.18138	-2.26502	4.04511739763641e-47	1.18890109066894e-06	5.38000613885643e-45	1.93403581968106e-05	-4.7232	Down	PBANKA_0401800	PBANKA_0401800.1	lipin, putative	lipin, putative	N/A
111	S	PBANKA_0401800	_TYEDVEEELETSPLS[Phospho (STY)]S[Phospho (STY)]PR_	0	1.02383	0	1.6936	0	-0.718598	0.455342	0.123244	0.457151	0.300579	-0.359299	NA	PBANKA_0401800	PBANKA_0401800.1	lipin, putative	lipin, putative	N/A
164	S	PBANKA_0401800	_NTQTTDKYS[Phospho (STY)]HDGEFSK_	0.72238	1.11369	2.15084	1.68605	-1.55621	-0.592357	0.205281	0.374661	0.363329	0.473312	-1.07428	NA	PBANKA_0401800	PBANKA_0401800.1	lipin, putative	lipin, putative	N/A
184	S	PBANKA_0401800	_NINS[Phospho (STY)]DNER_	0.566315	0.763724	1.64302	1.71677	-1.51427	-1.15445	0.0123296	0.0153038	0.0768676	0.0774877	-1.33436	Down	PBANKA_0401800	PBANKA_0401800.1	lipin, putative	lipin, putative	N/A
250	S	PBANKA_0401800	_S[Phospho (STY)]IISNNEETIQNEDADDILYNLK_	0	0	0	1.04183	0	-6.27409	0.455342	0.146666	0.457151	0.209118	-3.13705	NA	PBANKA_0401800	PBANKA_0401800.1	lipin, putative	lipin, putative	N/A
253	S	PBANKA_0401800	_SIIS[Phospho (STY)]NNEETIQNEDADDILYNLK_	0.307034	0.877584	2.24558	0	-2.81665	6.03007	2.35168881306739e-07	0.151798	4.46820874482805e-06	0.180909	1.60671	NA	PBANKA_0401800	PBANKA_0401800.1	lipin, putative	lipin, putative	N/A
282	S	PBANKA_0401800	_NKNS[Phospho (STY)]NKIENEYDDK_	0.693167	0.981321	1.07099	1.11143	-0.617815	-0.1773	0.145687	0.46283	0.305142	0.491363	-0.397557	NA	PBANKA_0401800	PBANKA_0401800.1	lipin, putative	lipin, putative	N/A
299	S	PBANKA_0401800	_NINSEWS[Phospho (STY)]WSWGR_	0.721283	1.28742	0	0	5.75187	6.57589	0.189319	0.00216522	0.225307	0.0185109	6.16388	NA	PBANKA_0401800	PBANKA_0401800.1	lipin, putative	lipin, putative	N/A
301	S	PBANKA_0401800	_NINSEWSWS[Phospho (STY)]WGR_	0.676908	0.626462	2.18638	1.77756	-1.6717	-1.48456	0.16564	0.000331051	0.32975	0.00485904	-1.57813	NA	PBANKA_0401800	PBANKA_0401800.1	lipin, putative	lipin, putative	N/A
319	S	PBANKA_0401800	_VQNQTSNNGS[Phospho (STY)]IVLSSNK_	0.878168	0.757144	0	1.41644	6.03101	-0.891697	0.175358	0.0225299	0.225307	0.0956323	2.56966	NA	PBANKA_0401800	PBANKA_0401800.1	lipin, putative	lipin, putative	N/A
357	S	PBANKA_0401800	_NEHLLS[Phospho (STY)]IPNNIIVR_	0.347106	2.29731	0	0.141047	4.72526	3.90108	0.0447935	0	0.123259	0	4.31317	NA	PBANKA_0401800	PBANKA_0401800.1	lipin, putative	lipin, putative	N/A
412	S	PBANKA_0401800	_NINFITKDS[Phospho (STY)]K_	0.977206	1.02024	0.716152	1.08516	0.441177	-0.0878605	0.287144	0.439661	0.424335	0.480616	0.176658	NA	PBANKA_0401800	PBANKA_0401800.1	lipin, putative	lipin, putative	N/A
474	S	PBANKA_0401800	_STRPLS[Phospho (STY)]ANYNTK_	0	0.871463	1.28772	1.17687	-6.57623	-0.42766	0.0746652	0.205222	0.156465	0.352946	-3.50194	NA	PBANKA_0401800	PBANKA_0401800.1	lipin, putative	lipin, putative	N/A
504	S	PBANKA_0401800	_KPTES[Phospho (STY)]PNKITESTK_	0	0.489606	1.34447	0.860006	-6.63781	-0.795788	0.0725873	0.492222	0.156465	0.499198	-3.7168	NA	PBANKA_0401800	PBANKA_0401800.1	lipin, putative	lipin, putative	N/A
538	S	PBANKA_0401800	_TQS[Phospho (STY)]NDYGAISDSYIDEEVK_	0.43312	0.831297	1.50032	1.05245	-1.76076	-0.335415	0.0015038	0.267895	0.0136367	0.406674	-1.04809	NA	PBANKA_0401800	PBANKA_0401800.1	lipin, putative	lipin, putative	N/A
545	S	PBANKA_0401800	_TQSNDYGAIS[Phospho (STY)]DSYIDEEVK_	0	0.826139	1.88586	1.56986	-7.12183	-0.915037	7.43940203277541e-35	0.0286108	2.47360117589782e-33	0.127919	-4.01843	NA	PBANKA_0401800	PBANKA_0401800.1	lipin, putative	lipin, putative	N/A
784	S	PBANKA_0401800	_NSS[Phospho (STY)]ISHNSNFLSFNK_	0	0.974586	1.41644	1.19365	-6.7123	-0.288858	1.15042377257835e-08	0.364579	7.30139753922409e-08	0.45601	-3.50058	NA	PBANKA_0401800	PBANKA_0401800.1	lipin, putative	lipin, putative	N/A
1079	S	PBANKA_0401800	_MNS[Phospho (STY)]LTYYEK_	0.945002	0.867323	1.38308	1.32988	-0.542984	-0.608864	0.339646	0.110046	0.4387	0.281463	-0.575924	NA	PBANKA_0401800	PBANKA_0401800.1	lipin, putative	lipin, putative	N/A
106	T	PBANKA_0401800	_TYEDVEEELET[Phospho (STY)]S[Phospho (STY)]PLSSPR_	1.41258	0.122753	0	0	6.70841	3.32203	9.31572741169617e-09	0.19427	7.30139753922409e-08	0.350741	5.01522	NA	PBANKA_0401800	PBANKA_0401800.1	lipin, putative	lipin, putative	N/A
541	Y	PBANKA_0401800	_EKTQSNDY[Phospho (STY)]GAISDSYIDEEVK_	0.313235	0	0	0	4.58301	0	0.0501811	0.438705	0.130015	0.444272	2.29151	NA	PBANKA_0401800	PBANKA_0401800.1	lipin, putative	lipin, putative	N/A
7	S	PBANKA_0402000	_DDNES[Phospho (STY)]IDGNILDK_	0.96726	1.0345	1.98439	1.21893	-1.0264	-0.233841	0.443902	0.441866	0.486966	0.481706	-0.630122	NA	PBANKA_0402000	PBANKA_0402000.1	palmitoyltransferase DHHC1, putative	palmitoyltransferase DHHC1, putative	DHHC1
338	S	PBANKA_0402000	_NNS[Phospho (STY)]NC[Carbamidomethyl (C)]IYATDFK_	1.11887	0.860236	0.974893	1.00107	0.196169	-0.215566	0.169956	0.377844	0.330793	0.455702	-0.00969822	NA	PBANKA_0402000	PBANKA_0402000.1	palmitoyltransferase DHHC1, putative	palmitoyltransferase DHHC1, putative	DHHC1
162	S	PBANKA_0402100	_STSELS[Phospho (STY)]NDR_	0	0.737289	0	0.83245	0	-0.172135	0.455342	0.471308	0.457151	0.485516	-0.0860674	NA	PBANKA_0402100	PBANKA_0402100.1	spindle pole body protein, putative	spindle pole body protein, putative	N/A
572	S	PBANKA_0402100	_NIFNDPHTITTTNNNS[Phospho (STY)]LEPHK_	0.923281	1.21296	1.79135	0.3825	-0.945989	1.63059	0.19928	0.000383252	0.35339	0.00305835	0.3423	NA	PBANKA_0402100	PBANKA_0402100.1	spindle pole body protein, putative	spindle pole body protein, putative	N/A
640	S	PBANKA_0402100	_YTYSQMGSS[Phospho (STY)]NK_	0	0.739529	0	0.566575	0	0.376386	0.455342	0.33096	0.457151	0.499198	0.188193	NA	PBANKA_0402100	PBANKA_0402100.1	spindle pole body protein, putative	spindle pole body protein, putative	N/A
1257	S	PBANKA_0402100	_NNNIEDSSDNS[Phospho (STY)]DENDNK_	0.529321	1.02205	1.18597	1.45928	-1.14365	-0.508082	0.0365227	0.250036	0.136192	0.387608	-0.825864	NA	PBANKA_0402100	PBANKA_0402100.1	spindle pole body protein, putative	spindle pole body protein, putative	N/A
1284	S	PBANKA_0402100	_TKS[Phospho (STY)]PINIQTNVNVEIYK_	1.01908	1.07716	1.28006	1.03743	-0.325052	0.0535226	0.486284	0.294829	0.494671	0.410516	-0.135765	NA	PBANKA_0402100	PBANKA_0402100.1	spindle pole body protein, putative	spindle pole body protein, putative	N/A
1585	S	PBANKA_0402100	_DNTEWAPNQS[Phospho (STY)]QDQHQSK_	0.551845	1.0241	0.416528	0.700994	0.394589	0.538175	0.461415	0.0712159	0.488179	0.200148	0.466382	NA	PBANKA_0402100	PBANKA_0402100.1	spindle pole body protein, putative	spindle pole body protein, putative	N/A
1617	S	PBANKA_0402100	_INS[Phospho (STY)]S[Phospho (STY)]DYHYGNNTHIHRPHK_	1.45597	0.94044	0.30323	0.786978	2.21348	0.252997	9.48413663264258e-05	0.214678	0.00117267	0.383893	1.23324	NA	PBANKA_0402100	PBANKA_0402100.1	spindle pole body protein, putative	spindle pole body protein, putative	N/A
1618	S	PBANKA_0402100	_INS[Phospho (STY)]S[Phospho (STY)]DYHYGNNTHIHRPHK_	0.984468	0	1.1707	1.27643	-0.246818	-6.56366	0.469341	0.133874	0.492808	0.209118	-3.40524	NA	PBANKA_0402100	PBANKA_0402100.1	spindle pole body protein, putative	spindle pole body protein, putative	N/A
1636	S	PBANKA_0402100	_DAS[Phospho (STY)]INEIPEQVR_	3.01598	0.550788	0.965738	0.542328	1.6292	0.0217886	0.000525526	0.421624	0.00553185	0.474642	0.825496	NA	PBANKA_0402100	PBANKA_0402100.1	spindle pole body protein, putative	spindle pole body protein, putative	N/A
1774	S	PBANKA_0402100	_NNLQNIPINHDNYEHAISNLS[Phospho (STY)]PNNINYAK_	0.846427	1.07254	0	0	5.97873	6.31547	0.177922	0.0741052	0.225307	0.209118	6.1471	NA	PBANKA_0402100	PBANKA_0402100.1	spindle pole body protein, putative	spindle pole body protein, putative	N/A
247	Y	PBANKA_0402100	_NLIYSDIDSDNNYENVFTHINSNLY[Phospho (STY)]FLSVSNK_	0.989286	1.26064	0.762998	0	0.368901	6.54589	0.269825	0.067905	0.3845	0.209118	3.45739	NA	PBANKA_0402100	PBANKA_0402100.1	spindle pole body protein, putative	spindle pole body protein, putative	N/A
1620	Y	PBANKA_0402100	_INS[Phospho (STY)]SDY[Phospho (STY)]HYGNNTHIHRPHK_	1.884	0.914827	0.150845	0.323247	3.5282	1.46259	1.11022302462516e-13	0.314379	8.85957973650875e-12	0.419861	2.4954	NA	PBANKA_0402100	PBANKA_0402100.1	spindle pole body protein, putative	spindle pole body protein, putative	N/A
131	S	PBANKA_0402300	_SEAEKS[Phospho (STY)]EAETSFEK_	0.881089	0	1.17965	1.05374	-0.41542	-6.29028	0.398582	0.14593	0.445981	0.209118	-3.35285	NA	PBANKA_0402300	PBANKA_0402300.1	lipoamide acyltransferase component of branched-chain alpha-keto acid dehydrogenase complex, putative	lipoamide acyltransferase component of branched-chain alpha-keto acid dehydrogenase complex, putative	BCKDH-E2
424	S	PBANKA_0402800	_LTPFLELTS[Phospho (STY)]GEIPLWVK_	0	1.094	0.843783	0.81796	-5.97429	0.413522	0.090576	0.0832103	0.225307	0.232719	-2.78038	NA	PBANKA_0402800	PBANKA_0402800.1	EH domain-containing protein, putative	EH domain-containing protein, putative	EHD
93	S	PBANKA_0403800	_S[Phospho (STY)]FNDNENNEMDKK_	1.2679	0.982365	0.646014	0.769167	0.958103	0.347496	0.0404114	0.15518	0.151393	0.318365	0.652799	NA	PBANKA_0403800	PBANKA_0403800.1	transporter, putative	transporter, putative	N/A
141	S	PBANKA_0403800	_FSEVYNS[Phospho (STY)]IYENLK_	0.886785	1.39972	0.785374	0.79401	0.172385	0.807328	0.435476	0.00381133	0.481315	0.0267952	0.489856	NA	PBANKA_0403800	PBANKA_0403800.1	transporter, putative	transporter, putative	N/A
435	S	PBANKA_0403800	_REHINDNNYELQNS[Phospho (STY)]PDNIK_	1.0486	1.09431	1.22209	0.739788	-0.218253	0.556356	0.399808	0.0471753	0.469475	0.174287	0.169051	NA	PBANKA_0403800	PBANKA_0403800.1	transporter, putative	transporter, putative	N/A
83	T	PBANKA_0403800	_NDNNKNT[Phospho (STY)]DENGNVPYR_	0.715332	0	1.46863	0.723504	-1.02387	-5.75623	0.0832626	0.142939	0.230707	0.180909	-3.39005	NA	PBANKA_0403800	PBANKA_0403800.1	transporter, putative	transporter, putative	N/A
723	S	PBANKA_0404000	_SNNIIQSSYENC[Carbamidomethyl (C)]RS[Phospho (STY)]DIDK_	0.850522	1.13413	1.08278	0.820822	-0.343425	0.459912	0.304976	0.0657346	0.409385	0.211483	0.0582433	NA	PBANKA_0404000	PBANKA_0404000.1	conserved Plasmodium protein, unknown function	conserved Plasmodium protein, unknown function	N/A
734	S	PBANKA_0404000	_HELS[Phospho (STY)]NSMINIK_	1.39569	0.573819	1.30849	1.42288	0.0921469	-1.29002	0.184093	0.000746524	0.338453	0.00930822	-0.598938	NA	PBANKA_0404000	PBANKA_0404000.1	conserved Plasmodium protein, unknown function	conserved Plasmodium protein, unknown function	N/A
736	S	PBANKA_0404000	_HELSNS[Phospho (STY)]MINIK_	1.12399	0.781547	0.640296	0.94915	0.798806	-0.275928	0.0900777	0.321172	0.246171	0.439656	0.261439	NA	PBANKA_0404000	PBANKA_0404000.1	conserved Plasmodium protein, unknown function	conserved Plasmodium protein, unknown function	N/A
925	S	PBANKA_0404000	_AYS[Phospho (STY)]NDKNNGQIER_	0.827881	0.461729	1.82777	1.29801	-1.12974	-1.46427	0.124475	0.000512801	0.285433	0.00486839	-1.29701	NA	PBANKA_0404000	PBANKA_0404000.1	conserved Plasmodium protein, unknown function	conserved Plasmodium protein, unknown function	N/A
938	S	PBANKA_0404000	_EIS[Phospho (STY)]FNYDK_	0.970655	0.726624	1.5605	1.14616	-0.677405	-0.647768	0.250503	0.0775112	0.388914	0.230724	-0.662586	NA	PBANKA_0404000	PBANKA_0404000.1	conserved Plasmodium protein, unknown function	conserved Plasmodium protein, unknown function	N/A
964	S	PBANKA_0404000	_KFS[Phospho (STY)]INELDNIK_	1.26411	0.609147	1.18892	0.859065	0.0874969	-0.486757	0.187304	0.459806	0.344396	0.499198	-0.19963	NA	PBANKA_0404000	PBANKA_0404000.1	conserved Plasmodium protein, unknown function	conserved Plasmodium protein, unknown function	N/A
1391	S	PBANKA_0404000	_TNEHNEINYYS[Phospho (STY)]DNNK_	0.652855	0.717335	1.01559	1.39363	-0.626903	-0.94501	0.152702	0.0139942	0.329342	0.0754554	-0.785957	NA	PBANKA_0404000	PBANKA_0404000.1	conserved Plasmodium protein, unknown function	conserved Plasmodium protein, unknown function	N/A
1517	S	PBANKA_0404000	_IVLKDEDKES[Phospho (STY)]IK_	1.16733	0.741982	1.53175	1.07756	-0.387997	-0.530174	0.46286	0.131406	0.496482	0.291284	-0.459086	NA	PBANKA_0404000	PBANKA_0404000.1	conserved Plasmodium protein, unknown function	conserved Plasmodium protein, unknown function	N/A
1978	S	PBANKA_0404000	_NTS[Phospho (STY)]GNFLINEYDLSVNDNPK_	1.21372	0.483027	0	0	6.49177	5.18655	0.0429665	0.075957	0.156465	0.179635	5.83916	NA	PBANKA_0404000	PBANKA_0404000.1	conserved Plasmodium protein, unknown function	conserved Plasmodium protein, unknown function	N/A
2011	S	PBANKA_0404000	_KHS[Phospho (STY)]NSYQFC[Carbamidomethyl (C)]EK_	0.834427	0.770123	1.20224	1.18748	-0.519747	-0.615888	0.192493	0.0838346	0.335346	0.232719	-0.567818	NA	PBANKA_0404000	PBANKA_0404000.1	conserved Plasmodium protein, unknown function	conserved Plasmodium protein, unknown function	N/A
2470	S	PBANKA_0404000	_NAEES[Phospho (STY)]QNEFDNNLHNK_	0	0.671455	1.27216	1.1883	-6.55888	-0.810996	0.0752587	0.0327704	0.156465	0.136202	-3.68494	NA	PBANKA_0404000	PBANKA_0404000.1	conserved Plasmodium protein, unknown function	conserved Plasmodium protein, unknown function	N/A
2901	S	PBANKA_0404000	_EGVVIVDESIPNANS[Phospho (STY)]PQIEK_	1.28829	0	0.834524	0	0.618236	0	0.0367017	0.438705	0.152541	0.444272	0.309118	NA	PBANKA_0404000	PBANKA_0404000.1	conserved Plasmodium protein, unknown function	conserved Plasmodium protein, unknown function	N/A
3029	S	PBANKA_0404000	_RPS[Phospho (STY)]QDDSINEEGNNENSQIVTNK_	1.41547	0.417216	0.902475	1.66022	0.641517	-1.95791	0.0216635	3.28593582663738e-07	0.0919544	1.00852953448332e-05	-0.658197	NA	PBANKA_0404000	PBANKA_0404000.1	conserved Plasmodium protein, unknown function	conserved Plasmodium protein, unknown function	N/A
3033	S	PBANKA_0404000	_RPSQDDS[Phospho (STY)]INEEGNNENSQIVTNK_	0.764412	0	1.93797	1.42415	-1.32673	-6.72006	0.0689263	0.00995571	0.203715	0.0371423	-4.02339	NA	PBANKA_0404000	PBANKA_0404000.1	conserved Plasmodium protein, unknown function	conserved Plasmodium protein, unknown function	N/A
3208	S	PBANKA_0404000	_DSNS[Phospho (STY)]DIYNHPTK_	1.00091	0.603085	1.40698	0.897635	-0.485673	-0.56326	0.389095	0.471654	0.463918	0.499198	-0.524467	NA	PBANKA_0404000	PBANKA_0404000.1	conserved Plasmodium protein, unknown function	conserved Plasmodium protein, unknown function	N/A
2863	T	PBANKA_0404000	_NHISIQNSHNIIEPDT[Phospho (STY)]SSSEYNINK_	1.38968	0.814843	0	0	6.68505	5.92475	1.0428482299929e-08	0.156242	7.30139753922409e-08	0.180909	6.3049	NA	PBANKA_0404000	PBANKA_0404000.1	conserved Plasmodium protein, unknown function	conserved Plasmodium protein, unknown function	N/A
164	S	PBANKA_0404100	_IGGS[Phospho (STY)]LENDKIEGGLENEK_	0	1.0538	1.06	1.10045	-6.29872	-0.0617103	0.0777906	0.390343	0.206075	0.46897	-3.18022	NA	PBANKA_0404100	PBANKA_0404100.1	DNA-(apurinic or apyrimidinic site) endonuclease, putative	DNA-(apurinic or apyrimidinic site) endonuclease, putative	APE1
137	S	PBANKA_0404300	_IEQS[Phospho (STY)]DNVLTK_	1.16976	0.860315	0	1.2288	6.43914	-0.507548	0.0441409	0.15903	0.156465	0.322949	2.9658	NA	PBANKA_0404300	PBANKA_0404300.1	P-loop containing nucleoside triphosphate hydrolase, putative	P-loop containing nucleoside triphosphate hydrolase, putative	N/A
528	S	PBANKA_0404300	_YFVSDVVDSS[Phospho (STY)]K_	0.75255	0.634151	0	1.51231	5.81198	-1.23611	0.186256	0.00158243	0.225307	0.0137259	2.28794	NA	PBANKA_0404300	PBANKA_0404300.1	P-loop containing nucleoside triphosphate hydrolase, putative	P-loop containing nucleoside triphosphate hydrolase, putative	N/A
534	S	PBANKA_0404300	_DLTYS[Phospho (STY)]KNETMK_	1.02096	0.978434	0.488999	0.436523	1.04148	1.14	0.18674	0.231224	0.465677	0.499198	1.09074	NA	PBANKA_0404300	PBANKA_0404300.1	P-loop containing nucleoside triphosphate hydrolase, putative	P-loop containing nucleoside triphosphate hydrolase, putative	N/A
582	S	PBANKA_0404300	_VDDES[Phospho (STY)]EEDEHSDSINK_	1.07723	1.30758	2.17607	1.51252	-1.00526	-0.208038	0.45467	0.391571	0.492867	0.479564	-0.606648	NA	PBANKA_0404300	PBANKA_0404300.1	P-loop containing nucleoside triphosphate hydrolase, putative	P-loop containing nucleoside triphosphate hydrolase, putative	N/A
588	S	PBANKA_0404300	_VDDESEEDEHS[Phospho (STY)]DS[Phospho (STY)]INKK_	0.578479	1.50063	1.5018	1.12469	-1.35578	0.411708	0.0170212	0.0745507	0.0905529	0.217666	-0.472037	NA	PBANKA_0404300	PBANKA_0404300.1	P-loop containing nucleoside triphosphate hydrolase, putative	P-loop containing nucleoside triphosphate hydrolase, putative	N/A
590	S	PBANKA_0404300	_VDDESEEDEHSDS[Phospho (STY)]INKK_	0.765087	1.28688	1.52099	1.42188	-0.978701	-0.142489	0.0953073	0.43364	0.25767	0.484751	-0.560595	NA	PBANKA_0404300	PBANKA_0404300.1	P-loop containing nucleoside triphosphate hydrolase, putative	P-loop containing nucleoside triphosphate hydrolase, putative	N/A
642	S	PBANKA_0404300	_NDS[Phospho (STY)]EENKNNEYIYNENK_	0.694132	0.925549	1.12143	1.36267	-0.681427	-0.55132	0.122481	0.156119	0.285323	0.318969	-0.616373	NA	PBANKA_0404300	PBANKA_0404300.1	P-loop containing nucleoside triphosphate hydrolase, putative	P-loop containing nucleoside triphosphate hydrolase, putative	N/A
14	S	PBANKA_0404500	_LLTNEKPKS[Phospho (STY)]DEENVNNIDESNK_	0.925126	1.00368	1.02024	1.15467	-0.139229	-0.19965	0.461127	0.459808	0.489213	0.476528	-0.169439	NA	PBANKA_0404500	PBANKA_0404500.1	conserved Plasmodium protein, unknown function	conserved Plasmodium protein, unknown function	N/A
88	S	PBANKA_0404500	_EKC[Carbamidomethyl (C)]ES[Phospho (STY)]ENGINDEQK_	0	0	0.750433	0.721691	-5.80799	-5.75267	0.095816	0.143082	0.225307	0.180909	-5.78033	NA	PBANKA_0404500	PBANKA_0404500.1	conserved Plasmodium protein, unknown function	conserved Plasmodium protein, unknown function	N/A
152	S	PBANKA_0404500	_LNNAYVDHNNEEKLS[Phospho (STY)]EDDEEKEFEYYYK_	0.980187	0.763374	1.3828	1.12978	-0.490685	-0.55734	0.379817	0.117104	0.455096	0.275102	-0.524012	NA	PBANKA_0404500	PBANKA_0404500.1	conserved Plasmodium protein, unknown function	conserved Plasmodium protein, unknown function	N/A
191	S	PBANKA_0404500	_NDELKDILNTPES[Phospho (STY)]DSK_	0	0.87658	1.33227	0.409623	-6.62479	1.07261	0.0730231	0.239298	0.156465	0.499198	-2.77609	NA	PBANKA_0404500	PBANKA_0404500.1	conserved Plasmodium protein, unknown function	conserved Plasmodium protein, unknown function	N/A
8	T	PBANKA_0404500	_LLT[Phospho (STY)]NEKPK_	0.822055	0.920419	1.28417	1.19687	-0.635028	-0.374029	0.244472	0.26353	0.367553	0.398197	-0.504528	NA	PBANKA_0404500	PBANKA_0404500.1	conserved Plasmodium protein, unknown function	conserved Plasmodium protein, unknown function	N/A
513	S	PBANKA_0404800	_LVDKYS[Phospho (STY)]EIDYETANYLVSNYGYLSEK_	1.71202	0	1.54194	0	0.149691	0	0.0849593	0.438705	0.240776	0.444272	0.0748455	NA	PBANKA_0404800	PBANKA_0404800.1	FAD-dependent glycerol-3-phosphate dehydrogenase, putative	FAD-dependent glycerol-3-phosphate dehydrogenase, putative	N/A
512	Y	PBANKA_0404800	_LVDKY[Phospho (STY)]SEIDYETANYLVSNYGYLSEK_	0	0.495906	0	2.40563	0	-2.24729	0.455342	0.00198415	0.457151	0.0144301	-1.12365	NA	PBANKA_0404800	PBANKA_0404800.1	FAD-dependent glycerol-3-phosphate dehydrogenase, putative	FAD-dependent glycerol-3-phosphate dehydrogenase, putative	N/A
262	S	PBANKA_0405200	_VNVHS[Phospho (STY)]FEDIQDLENEEK_	0.666866	1.52777	0.824486	1.07382	-0.30056	0.503288	0.408581	0.0491143	0.495942	0.16103	0.101364	NA	PBANKA_0405200	PBANKA_0405200.1	T-complex protein 1 subunit beta, putative	T-complex protein 1 subunit beta, putative	CCT2
102	T	PBANKA_0405200	_C[Carbamidomethyl (C)]GDGTT[Phospho (STY)]GVVVLAAEMLR_	1.5327	0	0	0	6.82507	0	5.2727933130825e-09	0.438705	7.30139753922409e-08	0.444272	3.41253	NA	PBANKA_0405200	PBANKA_0405200.1	T-complex protein 1 subunit beta, putative	T-complex protein 1 subunit beta, putative	CCT2
113	S	PBANKA_0405300	_SGHS[Phospho (STY)]VGDLPGVK_	0.379668	1.07731	0.812238	1.22202	-1.07027	-0.179699	0.455867	0.49954	0.499182	0.499931	-0.624986	NA	PBANKA_0405300	PBANKA_0405300.1	40S ribosomal protein S23, putative	40S ribosomal protein S23, putative	N/A
6	S	PBANKA_0405400	_[Acetyl (Protein N-term)]ADAES[Phospho (STY)]VDNNVVIEEK_	0.725965	1.56607	1.24013	1.11855	-0.761448	0.480545	0.0871411	0.0546713	0.253727	0.174948	-0.140451	NA	PBANKA_0405400	PBANKA_0405400.1	40S ribosomal protein S12, putative	40S ribosomal protein S12, putative	RPS12
14	S	PBANKA_0406000	_LDQS[Phospho (STY)]VTSNGLFTVIER_	0	1.66721	0.84122	0	-5.96997	6.9454	0.0907094	0	0.225307	0	0.487718	NA	PBANKA_0406000	PBANKA_0406000.1	conserved Plasmodium protein, unknown function	conserved Plasmodium protein, unknown function	N/A
17	S	PBANKA_0406000	_LDQSVTS[Phospho (STY)]NGLFTVIER_	1.30586	1.46444	0.758374	0.982732	0.773289	0.568967	0.0179781	0.0219379	0.0943848	0.106491	0.671128	NA	PBANKA_0406000	PBANKA_0406000.1	conserved Plasmodium protein, unknown function	conserved Plasmodium protein, unknown function	N/A
77	S	PBANKA_0406000	_LNS[Phospho (STY)]S[Phospho (STY)]QFLNDNC[Carbamidomethyl (C)]ENTISR_	0.867408	1.22164	1.36833	1.06504	-0.64943	0.195578	0.234435	0.153201	0.389748	0.318372	-0.226926	NA	PBANKA_0406000	PBANKA_0406000.1	conserved Plasmodium protein, unknown function	conserved Plasmodium protein, unknown function	N/A
78	S	PBANKA_0406000	_LNS[Phospho (STY)]S[Phospho (STY)]QFLNDNC[Carbamidomethyl (C)]ENTISR_	1.32098	1.30883	0.641954	0.660528	1.02555	0.972059	0.0118201	0.00196809	0.0760683	0.0148164	0.998806	Up	PBANKA_0406000	PBANKA_0406000.1	conserved Plasmodium protein, unknown function	conserved Plasmodium protein, unknown function	N/A
215	S	PBANKA_0406000	_TFS[Phospho (STY)]GELIDSK_	0.72909	1.65401	1.40174	0.925494	-0.930277	0.828419	0.10084	0.00815599	0.262355	0.0499113	-0.0509291	NA	PBANKA_0406000	PBANKA_0406000.1	conserved Plasmodium protein, unknown function	conserved Plasmodium protein, unknown function	N/A
221	S	PBANKA_0406000	_TFSGELIDS[Phospho (STY)]KNS[Phospho (STY)]NDEK_	1.01491	1.26119	0.470493	0.576742	1.08714	1.11059	0.176672	0.000976153	0.459663	0.00811428	1.09887	NA	PBANKA_0406000	PBANKA_0406000.1	conserved Plasmodium protein, unknown function	conserved Plasmodium protein, unknown function	N/A
224	S	PBANKA_0406000	_TFSGELIDSKNS[Phospho (STY)]NDEK_	0.902245	1.08108	0.726503	0.717973	0.307363	0.581405	0.358316	0.0582837	0.463192	0.186778	0.444384	NA	PBANKA_0406000	PBANKA_0406000.1	conserved Plasmodium protein, unknown function	conserved Plasmodium protein, unknown function	N/A
245	S	PBANKA_0406000	_IVNLNKS[Phospho (STY)]DS[Phospho (STY)]IDKENFIK_	0.993244	1.13755	0.695996	0.749465	0.504747	0.593176	0.255853	0.0385708	0.400678	0.151733	0.548961	NA	PBANKA_0406000	PBANKA_0406000.1	conserved Plasmodium protein, unknown function	conserved Plasmodium protein, unknown function	N/A
247	S	PBANKA_0406000	_SDS[Phospho (STY)]IDKENFIK_	1.18653	1.21605	1.07232	0.895944	0.14426	0.435012	0.250531	0.0564923	0.398254	0.183256	0.289636	NA	PBANKA_0406000	PBANKA_0406000.1	conserved Plasmodium protein, unknown function	conserved Plasmodium protein, unknown function	N/A
379	S	PBANKA_0406000	_NC[Carbamidomethyl (C)]ENLENDS[Phospho (STY)]DHNYHNSK_	0.786672	1.03751	1.87989	0.762364	-1.24244	0.43783	0.0897592	0.109582	0.235925	0.261815	-0.402307	NA	PBANKA_0406000	PBANKA_0406000.1	conserved Plasmodium protein, unknown function	conserved Plasmodium protein, unknown function	N/A
527	S	PBANKA_0406000	_GNHIES[Phospho (STY)]GGEEYGEK_	1.39863	0.651417	1.18976	0.49726	0.2309	0.380437	0.128611	0.394016	0.286561	0.467895	0.305669	NA	PBANKA_0406000	PBANKA_0406000.1	conserved Plasmodium protein, unknown function	conserved Plasmodium protein, unknown function	N/A
552	S	PBANKA_0406000	_NS[Phospho (STY)]KEYHYINEIENDLYR_	1.39103	1.11334	0	0.663035	6.68644	0.735927	1.03588523314713e-08	0.0264399	7.30139753922409e-08	0.122739	3.71118	NA	PBANKA_0406000	PBANKA_0406000.1	conserved Plasmodium protein, unknown function	conserved Plasmodium protein, unknown function	N/A
733	S	PBANKA_0406000	_QDASFFNNS[Phospho (STY)]YNLNDK_	0.545045	1.24392	0	0	5.35631	6.52683	0.0262341	0.0684019	0.109358	0.209118	5.94157	NA	PBANKA_0406000	PBANKA_0406000.1	conserved Plasmodium protein, unknown function	conserved Plasmodium protein, unknown function	N/A
1251	S	PBANKA_0406000	_SAVS[Phospho (STY)]ES[Phospho (STY)]DDKHS[Phospho (STY)]DKENK_	1.08594	0	1.63391	0.711217	-0.583367	-5.73197	0.407109	0.143915	0.485231	0.180909	-3.15767	NA	PBANKA_0406000	PBANKA_0406000.1	conserved Plasmodium protein, unknown function	conserved Plasmodium protein, unknown function	N/A
1253	S	PBANKA_0406000	_SAVSES[Phospho (STY)]DDKHS[Phospho (STY)]DKENK_	1.0423	1.01732	1.00647	0.960142	0.0498044	0.0823156	0.387632	0.310424	0.455145	0.431566	0.06606	NA	PBANKA_0406000	PBANKA_0406000.1	conserved Plasmodium protein, unknown function	conserved Plasmodium protein, unknown function	N/A
1258	S	PBANKA_0406000	_SAVSESDDKHS[Phospho (STY)]DKENK_	1.33533	1.03398	0.85464	0.846207	0.635623	0.284963	0.0620524	0.164697	0.194903	0.324322	0.460293	NA	PBANKA_0406000	PBANKA_0406000.1	conserved Plasmodium protein, unknown function	conserved Plasmodium protein, unknown function	N/A
1275	S	PBANKA_0406000	_KS[Phospho (STY)]DVESQDEYK_	1.03239	1.0386	0.977521	0.751236	0.0777287	0.460163	0.366143	0.0999682	0.451985	0.246218	0.268946	NA	PBANKA_0406000	PBANKA_0406000.1	conserved Plasmodium protein, unknown function	conserved Plasmodium protein, unknown function	N/A
1279	S	PBANKA_0406000	_KSDVES[Phospho (STY)]QDEYK_	0.502452	0.648749	2.01907	0	-1.97771	5.60196	0.00044023	0.05939	0.00462242	0.178671	1.81212	NA	PBANKA_0406000	PBANKA_0406000.1	conserved Plasmodium protein, unknown function	conserved Plasmodium protein, unknown function	N/A
1298	S	PBANKA_0406000	_NNFVDEYNNKS[Phospho (STY)]DR_	0.975583	1.21408	1.58184	0.466027	-0.689625	1.35588	0.242638	0.00224909	0.385707	0.0147112	0.333129	NA	PBANKA_0406000	PBANKA_0406000.1	conserved Plasmodium protein, unknown function	conserved Plasmodium protein, unknown function	N/A
183	S	PBANKA_0406200	_KLS[Phospho (STY)]IFDNAVNK_	0.663834	0.860415	0.65339	0.904991	0.0224148	-0.0717605	0.439079	0.49206	0.499182	0.497831	-0.0246728	NA	PBANKA_0406200	PBANKA_0406200.1	conserved Plasmodium protein, unknown function	conserved Plasmodium protein, unknown function	N/A
371	S	PBANKA_0406200	_NVFS[Phospho (STY)]STIENNK_	1.2377	1.18272	0.537149	1.27887	1.1839	-0.111527	0.0232161	0.413257	0.108979	0.481889	0.536188	NA	PBANKA_0406200	PBANKA_0406200.1	conserved Plasmodium protein, unknown function	conserved Plasmodium protein, unknown function	N/A
401	S	PBANKA_0406200	_RKT[Phospho (STY)]DGSIISMLS[Phospho (STY)]K_	1.0623	0.819021	0	0.6343	6.30181	0.36187	0.142097	0.333013	0.206075	0.499198	3.33184	NA	PBANKA_0406200	PBANKA_0406200.1	conserved Plasmodium protein, unknown function	conserved Plasmodium protein, unknown function	N/A
453	S	PBANKA_0406200	_LSNEGS[Phospho (STY)]LLIDGINLDEFTK_	1.01264	1.31413	0.532004	0.661842	0.911392	0.97502	0.217314	0.001919	0.465677	0.0148164	0.943206	NA	PBANKA_0406200	PBANKA_0406200.1	conserved Plasmodium protein, unknown function	conserved Plasmodium protein, unknown function	N/A
473	S	PBANKA_0406200	_IEGS[Phospho (STY)]NNYDTEEFDEDVPSK_	1.86959	0	0.470589	0.753311	1.95945	-5.81341	1.12982058719791e-06	0.140656	2.14665911567602e-05	0.180909	-1.92698	NA	PBANKA_0406200	PBANKA_0406200.1	conserved Plasmodium protein, unknown function	conserved Plasmodium protein, unknown function	N/A
573	S	PBANKA_0406200	_VMENYSS[Phospho (STY)]LSGVDMVK_	0.890458	1.09274	0	0	6.05076	6.34206	0.174396	0.0733684	0.225307	0.209118	6.19641	NA	PBANKA_0406200	PBANKA_0406200.1	conserved Plasmodium protein, unknown function	conserved Plasmodium protein, unknown function	N/A
683	S	PBANKA_0406200	_MNRLS[Phospho (STY)]NENISNEHDDMLK_	1.06049	1.18727	0.452812	1.30129	1.20337	-0.130863	0.152629	0.423138	0.423968	0.483239	0.536256	NA	PBANKA_0406200	PBANKA_0406200.1	conserved Plasmodium protein, unknown function	conserved Plasmodium protein, unknown function	N/A
729	S	PBANKA_0406200	_NNYNS[Phospho (STY)]LDGLINDSK_	1.06822	1.32986	0.638099	0.920621	0.73115	0.5241	0.160474	0.0276088	0.344243	0.118451	0.627625	NA	PBANKA_0406200	PBANKA_0406200.1	conserved Plasmodium protein, unknown function	conserved Plasmodium protein, unknown function	N/A
804	S	PBANKA_0406200	_DSIINS[Phospho (STY)]DLER_	0.458102	0.98833	1.27665	1.27339	-1.45163	-0.361204	0.00685033	0.311017	0.0433854	0.433316	-0.906415	NA	PBANKA_0406200	PBANKA_0406200.1	conserved Plasmodium protein, unknown function	conserved Plasmodium protein, unknown function	N/A
814	S	PBANKA_0406200	_NKDVIS[Phospho (STY)]SSEMDGC[Carbamidomethyl (C)]DSK_	0.70571	1.09639	0.848699	0.644118	-0.261562	0.754977	0.421282	0.0237905	0.495942	0.11719	0.246707	NA	PBANKA_0406200	PBANKA_0406200.1	conserved Plasmodium protein, unknown function	conserved Plasmodium protein, unknown function	N/A
823	S	PBANKA_0406200	_DVISSSEMDGC[Carbamidomethyl (C)]DS[Phospho (STY)]KDHSK_	1.86236	1.10316	0.553376	1.03596	1.7262	0.0895284	1.15989706934716e-05	0.243734	0.000171407	0.418917	0.907866	NA	PBANKA_0406200	PBANKA_0406200.1	conserved Plasmodium protein, unknown function	conserved Plasmodium protein, unknown function	N/A
834	S	PBANKA_0406200	_RAS[Phospho (STY)]SYDKEEQK_	1.2911	1.1018	1.02483	0.688114	0.329301	0.668576	0.0839495	0.0378557	0.24191	0.149269	0.498938	NA	PBANKA_0406200	PBANKA_0406200.1	conserved Plasmodium protein, unknown function	conserved Plasmodium protein, unknown function	N/A
835	S	PBANKA_0406200	_ASS[Phospho (STY)]YDKEEQKENEIK_	0.658134	1.34663	1.14659	1.71893	-0.78837	-0.34902	0.0895539	0.477254	0.246171	0.488724	-0.568695	NA	PBANKA_0406200	PBANKA_0406200.1	conserved Plasmodium protein, unknown function	conserved Plasmodium protein, unknown function	N/A
1156	S	PBANKA_0406200	_DVIAS[Phospho (STY)]SEDVYK_	1.03831	0	0	0	6.26928	0	0.143547	0.438705	0.206075	0.444272	3.13464	NA	PBANKA_0406200	PBANKA_0406200.1	conserved Plasmodium protein, unknown function	conserved Plasmodium protein, unknown function	N/A
1234	S	PBANKA_0406200	_S[Phospho (STY)]VHEEAQNISNSYIDISK_	0.478929	0.991719	0	0	5.1746	6.20392	0.0307643	0.077258	0.109358	0.209118	5.68926	NA	PBANKA_0406200	PBANKA_0406200.1	conserved Plasmodium protein, unknown function	conserved Plasmodium protein, unknown function	N/A
1245	S	PBANKA_0406200	_SVHEEAQNISNS[Phospho (STY)]YIDISK_	1.29762	0.785629	0	0.660144	6.58716	0.246397	0.0409018	0.349522	0.156465	0.499198	3.41678	NA	PBANKA_0406200	PBANKA_0406200.1	conserved Plasmodium protein, unknown function	conserved Plasmodium protein, unknown function	N/A
1274	S	PBANKA_0406200	_DISFNDDTNELKS[Phospho (STY)]DLENR_	0.919191	0.936432	1.49984	1.16778	-0.698184	-0.314409	0.23721	0.319501	0.38164	0.419345	-0.506296	NA	PBANKA_0406200	PBANKA_0406200.1	conserved Plasmodium protein, unknown function	conserved Plasmodium protein, unknown function	N/A
1291	S	PBANKA_0406200	_YYSFNSNGES[Phospho (STY)]EK_	1.47557	0	0.893059	0.936902	0.715853	-6.12303	0.0148791	0.128726	0.0732933	0.180909	-2.70359	NA	PBANKA_0406200	PBANKA_0406200.1	conserved Plasmodium protein, unknown function	conserved Plasmodium protein, unknown function	N/A
1301	S	PBANKA_0406200	_VVNLNEDS[Phospho (STY)]KSFER_	0.807839	0.903995	0	0	5.9125	6.0722	0.181204	0.150044	0.225307	0.180909	5.99235	NA	PBANKA_0406200	PBANKA_0406200.1	conserved Plasmodium protein, unknown function	conserved Plasmodium protein, unknown function	N/A
1303	S	PBANKA_0406200	_VVNLNEDSKS[Phospho (STY)]FER_	0.912934	0.653878	0.465582	0.750096	0.951214	-0.194268	0.352775	0.414924	0.499182	0.499198	0.378473	NA	PBANKA_0406200	PBANKA_0406200.1	conserved Plasmodium protein, unknown function	conserved Plasmodium protein, unknown function	N/A
1331	S	PBANKA_0406200	_NIYKGS[Phospho (STY)]EINEESNDHIIK_	1.17336	0.67597	0	0.859887	6.44352	-0.341072	0.0440421	0.43735	0.156465	0.499198	3.05123	NA	PBANKA_0406200	PBANKA_0406200.1	conserved Plasmodium protein, unknown function	conserved Plasmodium protein, unknown function	N/A
1664	S	PBANKA_0406200	_SC[Carbamidomethyl (C)]EENDEMS[Phospho (STY)]EKEEDKQR_	1.68361	0.746828	0.868485	1.51113	0.944149	-1.00364	0.00419607	0.0124835	0.029897	0.0732485	-0.0297439	NA	PBANKA_0406200	PBANKA_0406200.1	conserved Plasmodium protein, unknown function	conserved Plasmodium protein, unknown function	N/A
1681	S	PBANKA_0406200	_DENEKDNKS[Phospho (STY)]DEDNELEHEQK_	1.11651	1.16728	1.33734	0.808236	-0.257489	0.522915	0.427034	0.0467254	0.479795	0.169486	0.132713	NA	PBANKA_0406200	PBANKA_0406200.1	conserved Plasmodium protein, unknown function	conserved Plasmodium protein, unknown function	N/A
2238	S	PBANKA_0406200	_NDLDFC[Carbamidomethyl (C)]EEENILNKYS[Phospho (STY)]GDEK_	0.637514	1.11102	1.16951	1.63415	-0.86156	-0.551047	0.071152	0.399128	0.220075	0.48018	-0.706303	NA	PBANKA_0406200	PBANKA_0406200.1	conserved Plasmodium protein, unknown function	conserved Plasmodium protein, unknown function	N/A
2778	S	PBANKA_0406200	_NSC[Carbamidomethyl (C)]GS[Phospho (STY)]KLDVK_	1.27785	0.893521	0.476622	1.06084	1.39741	-0.244208	0.00932446	0.351257	0.0547126	0.444926	0.576604	NA	PBANKA_0406200	PBANKA_0406200.1	conserved Plasmodium protein, unknown function	conserved Plasmodium protein, unknown function	N/A
392	T	PBANKA_0406200	_RKT[Phospho (STY)]DGSIISMLS[Phospho (STY)]K_	1.37106	0.492376	0	1.11593	6.66578	-1.15852	0.0392614	0.0254473	0.156465	0.108325	2.75363	NA	PBANKA_0406200	PBANKA_0406200.1	conserved Plasmodium protein, unknown function	conserved Plasmodium protein, unknown function	N/A
1142	T	PBANKA_0406200	_IIFQDDQT[Phospho (STY)]DDTLFNHEK_	0.771257	0	1.67796	0.850636	-1.10782	-5.98577	0.0604311	0.133925	0.193377	0.180909	-3.54679	NA	PBANKA_0406200	PBANKA_0406200.1	conserved Plasmodium protein, unknown function	conserved Plasmodium protein, unknown function	N/A
1269	T	PBANKA_0406200	_DISFNDDT[Phospho (STY)]NELK_	1.10733	1.18154	0	0.798937	6.36096	0.556653	0.139484	0.0312635	0.206075	0.131847	3.4588	NA	PBANKA_0406200	PBANKA_0406200.1	conserved Plasmodium protein, unknown function	conserved Plasmodium protein, unknown function	N/A
2	S	PBANKA_0406500	_[Acetyl (Protein N-term)]S[Phospho (STY)]HLMSLPIVLLK_	0.594279	0.875352	1.23248	0.923347	-1.03549	-0.0758582	0.0390881	0.495938	0.148535	0.497831	-0.555674	NA	PBANKA_0406500	PBANKA_0406500.1	T-complex protein 1 subunit eta, putative	T-complex protein 1 subunit eta, putative	CCT7
35	S	PBANKA_0406600	_RHNALS[Phospho (STY)]EK_	0.885397	1.11373	1.45009	1.01685	-0.703202	0.129629	0.228846	0.210519	0.383061	0.4019	-0.286786	NA	PBANKA_0406600	PBANKA_0406600.1	conserved Plasmodium protein, unknown function	conserved Plasmodium protein, unknown function	N/A
48	S	PBANKA_0406600	_C[Carbamidomethyl (C)]EGKFS[Phospho (STY)]K_	0	0	1.54779	1.24948	-6.83908	-6.5332	6.21863992514343e-09	0.135182	7.30139753922409e-08	0.209118	-6.68614	NA	PBANKA_0406600	PBANKA_0406600.1	conserved Plasmodium protein, unknown function	conserved Plasmodium protein, unknown function	N/A
57	S	PBANKA_0406600	_EHNIVKNS[Phospho (STY)]KDEINIC[Carbamidomethyl (C)]GK_	0.722152	1.28624	1.58843	1.2929	-1.12257	-0.00737032	0.0543136	0.316284	0.190098	0.445204	-0.564971	NA	PBANKA_0406600	PBANKA_0406600.1	conserved Plasmodium protein, unknown function	conserved Plasmodium protein, unknown function	N/A
94	S	PBANKA_0406600	_EYIYDGQPTKFS[Phospho (STY)]INNIYLNFK_	0.235879	1.72937	1.96684	1.87557	-2.98864	-0.116198	6.42538590778029e-07	0.338209	1.83123498371738e-05	0.460162	-1.55242	NA	PBANKA_0406600	PBANKA_0406600.1	conserved Plasmodium protein, unknown function	conserved Plasmodium protein, unknown function	N/A
179	S	PBANKA_0406600	_KSS[Phospho (STY)]SHLYTENTK_	0.819669	1.34305	1.95483	1.15611	-1.24015	0.213886	0.0903854	0.161727	0.235925	0.324533	-0.513132	NA	PBANKA_0406600	PBANKA_0406600.1	conserved Plasmodium protein, unknown function	conserved Plasmodium protein, unknown function	N/A
180	S	PBANKA_0406600	_KSS[Phospho (STY)]S[Phospho (STY)]HLYTENTK_	0.502644	1.33698	0	2.02284	5.24244	-0.592452	0.0290025	0.374605	0.109358	0.473312	2.32499	NA	PBANKA_0406600	PBANKA_0406600.1	conserved Plasmodium protein, unknown function	conserved Plasmodium protein, unknown function	N/A
104	S	PBANKA_0407100	_KYDYILS[Phospho (STY)]PER_	1.00462	0.90933	1.15846	1.27944	-0.202985	-0.486461	0.475456	0.186822	0.489128	0.379997	-0.344723	NA	PBANKA_0407100	PBANKA_0407100.1	splicing factor 3B subunit 1, putative	splicing factor 3B subunit 1, putative	SF3B1
115	S	PBANKA_0407100	_ADPFEEKS[Phospho (STY)]PS[Phospho (STY)]PGER_	0.786833	0.816279	1.29028	1.26676	-0.703936	-0.625553	0.203701	0.0931041	0.345092	0.253053	-0.664745	NA	PBANKA_0407100	PBANKA_0407100.1	splicing factor 3B subunit 1, putative	splicing factor 3B subunit 1, putative	SF3B1
117	S	PBANKA_0407100	_ADPFEEKS[Phospho (STY)]PS[Phospho (STY)]PGER_	0.819074	0.781719	1.37726	1.22874	-0.740129	-0.643434	0.188354	0.0789982	0.353588	0.232376	-0.691782	NA	PBANKA_0407100	PBANKA_0407100.1	splicing factor 3B subunit 1, putative	splicing factor 3B subunit 1, putative	SF3B1
372	S	PBANKA_0407400	_EQINNS[Phospho (STY)]DDFIR_	1.04726	1.31196	1.05527	1.15206	-0.010847	0.185451	0.293115	0.157926	0.391147	0.311115	0.087302	NA	PBANKA_0407400	PBANKA_0407400.1	serine/threonine protein kinase ARK2, putative	serine/threonine protein kinase ARK2, putative	ARK2
411	S	PBANKA_0407400	_GKNS[Phospho (STY)]NEYILK_	1.12602	0.955777	0.478033	1.1567	1.21284	-0.271736	0.0438111	0.362368	0.152607	0.45042	0.470553	NA	PBANKA_0407400	PBANKA_0407400.1	serine/threonine protein kinase ARK2, putative	serine/threonine protein kinase ARK2, putative	ARK2
558	S	PBANKA_0407400	_NTINLS[Phospho (STY)]QEESNIIYK_	0.878765	0.857339	0	0	6.03198	5.99692	0.175311	0.153187	0.225307	0.180909	6.01445	NA	PBANKA_0407400	PBANKA_0407400.1	serine/threonine protein kinase ARK2, putative	serine/threonine protein kinase ARK2, putative	ARK2
628	S	PBANKA_0407400	_GQNKS[Phospho (STY)]DEDDENLLNMK_	0.852685	0.927336	1.96903	1.07213	-1.19447	-0.206495	0.103539	0.413062	0.258201	0.457811	-0.700481	NA	PBANKA_0407400	PBANKA_0407400.1	serine/threonine protein kinase ARK2, putative	serine/threonine protein kinase ARK2, putative	ARK2
682	S	PBANKA_0407400	_NVNS[Phospho (STY)]DDISSTSSENKK_	1.05939	0.718678	1.31347	0.902148	-0.306587	-0.322543	0.471169	0.359905	0.494671	0.445788	-0.314565	NA	PBANKA_0407400	PBANKA_0407400.1	serine/threonine protein kinase ARK2, putative	serine/threonine protein kinase ARK2, putative	ARK2
689	S	PBANKA_0407400	_NVNSDDISSTS[Phospho (STY)]S[Phospho (STY)]ENKK_	1.75762	0.332175	0	1.37863	7.02099	-2.00937	0	2.36414834624466e-06	0	3.77318076060648e-05	2.50581	NA	PBANKA_0407400	PBANKA_0407400.1	serine/threonine protein kinase ARK2, putative	serine/threonine protein kinase ARK2, putative	ARK2
690	S	PBANKA_0407400	_NVNSDDISSTS[Phospho (STY)]S[Phospho (STY)]ENKK_	1.46877	1.04586	0.754048	0.274243	0.949356	1.87983	0.0183072	0.153127	0.0944703	0.455013	1.41459	NA	PBANKA_0407400	PBANKA_0407400.1	serine/threonine protein kinase ARK2, putative	serine/threonine protein kinase ARK2, putative	ARK2
974	S	PBANKA_0407400	_RNS[Phospho (STY)]GGEAFR_	1.22574	0.963799	1.34209	0.179219	-0.129445	2.34147	0.328086	0.255342	0.439923	0.350109	1.10601	NA	PBANKA_0407400	PBANKA_0407400.1	serine/threonine protein kinase ARK2, putative	serine/threonine protein kinase ARK2, putative	ARK2
1343	S	PBANKA_0407400	_ELS[Phospho (STY)]YFEWLAK_	2.25005	0.602003	1.52128	1.10147	0.560508	-0.857022	0.0286406	0.0841621	0.118106	0.233529	-0.148257	NA	PBANKA_0407400	PBANKA_0407400.1	serine/threonine protein kinase ARK2, putative	serine/threonine protein kinase ARK2, putative	ARK2
86	S	PBANKA_0407700	_LQNVGGGAAAAAAAPVAGDTGDS[Phospho (STY)]KKEEK_	0.99714	1.42092	0.914683	1.16309	0.122772	0.285824	0.382865	0.124463	0.443209	0.300579	0.204298	NA	PBANKA_0407700	PBANKA_0407700.1	60S acidic ribosomal protein P2, putative	60S acidic ribosomal protein P2, putative	N/A
83	T	PBANKA_0407700	_LQNVGGGAAAAAAAPVAGDT[Phospho (STY)]GDSK_	0	1.01955	1.20592	0.981981	-6.48256	0.0534317	0.0779119	0.312235	0.156465	0.421255	-3.21457	NA	PBANKA_0407700	PBANKA_0407700.1	60S acidic ribosomal protein P2, putative	60S acidic ribosomal protein P2, putative	N/A
13	S	PBANKA_0408400	_HGS[Phospho (STY)]QHFNINSYGSR_	1.12845	0.970045	0.972713	1.08075	0.211504	-0.153854	0.162383	0.488414	0.322744	0.497136	0.0288252	NA	PBANKA_0408400	PBANKA_0408400.1	phosphoglycerate mutase, putative	phosphoglycerate mutase, putative	N/A
126	S	PBANKA_0408400	_INS[Phospho (STY)]DNNM[Oxidation (M)]SNK_	0.952823	1.76136	0.507031	1.93372	0.892346	-0.133702	0.222021	0.348169	0.465677	0.462683	0.379322	NA	PBANKA_0408400	PBANKA_0408400.1	phosphoglycerate mutase, putative	phosphoglycerate mutase, putative	N/A
439	S	PBANKA_0408400	_QNS[Phospho (STY)]TPNS[Phospho (STY)]EIDDYINDK_	0	0.690579	1.29999	0	-6.58977	5.6903	0.0742044	0.0562622	0.156465	0.178671	-0.449734	NA	PBANKA_0408400	PBANKA_0408400.1	phosphoglycerate mutase, putative	phosphoglycerate mutase, putative	N/A
443	S	PBANKA_0408400	_QNSTPNS[Phospho (STY)]EIDDYINDK_	0.886457	1.37826	1.41162	1.02862	-0.663071	0.417333	0.254566	0.0531499	0.406287	0.185558	-0.122869	NA	PBANKA_0408400	PBANKA_0408400.1	phosphoglycerate mutase, putative	phosphoglycerate mutase, putative	N/A
199	T	PBANKA_0408400	_QHVEDLDT[Phospho (STY)]PR_	0.845931	1.08535	0.957705	1.05782	-0.176367	0.0365927	0.37879	0.291583	0.446753	0.421728	-0.069887	NA	PBANKA_0408400	PBANKA_0408400.1	phosphoglycerate mutase, putative	phosphoglycerate mutase, putative	N/A
440	T	PBANKA_0408400	_QNST[Phospho (STY)]PNSEIDDYINDK_	0.807951	1.97907	0.777064	0	0.0552827	7.19094	0.495409	0	0.499162	0	3.62311	NA	PBANKA_0408400	PBANKA_0408400.1	phosphoglycerate mutase, putative	phosphoglycerate mutase, putative	N/A
705	T	PBANKA_0408400	_GIETDLDT[Phospho (STY)]KT[Phospho (STY)]NDDDNEDLGSLK_	0	0.959661	1.0298	1.3352	-6.25756	-0.470766	0.0789818	0.214402	0.206075	0.379581	-3.36416	NA	PBANKA_0408400	PBANKA_0408400.1	phosphoglycerate mutase, putative	phosphoglycerate mutase, putative	N/A
707	T	PBANKA_0408400	_GIETDLDTKT[Phospho (STY)]NDDDNEDLGSLK_	0.818082	0.811121	1.05089	1.26369	-0.356042	-0.631087	0.297359	0.0906038	0.408682	0.252804	-0.493564	NA	PBANKA_0408400	PBANKA_0408400.1	phosphoglycerate mutase, putative	phosphoglycerate mutase, putative	N/A
288	S	PBANKA_0409100	_YEKS[Phospho (STY)]DNDDHRR_	0.900219	1.16874	1.69293	0.810511	-0.901058	0.520714	0.221032	0.0473054	0.374928	0.170044	-0.190172	NA	PBANKA_0409100	PBANKA_0409100.1	pre-mRNA splicing factor, putative	pre-mRNA splicing factor, putative	N/A
398	S	PBANKA_0409100	_KLDNHS[Phospho (STY)]NDSNK_	1.13475	0.561891	0.541191	1.99336	1.0495	-1.80208	0.0714031	0.000129714	0.211036	0.00144126	-0.37629	NA	PBANKA_0409100	PBANKA_0409100.1	pre-mRNA splicing factor, putative	pre-mRNA splicing factor, putative	N/A
222	Y	PBANKA_0410400	_SVSY[Phospho (STY)]IC[Carbamidomethyl (C)]SR_	1.02284	0.528929	0.715829	1.04996	0.506774	-0.971075	0.198644	0.0553525	0.347627	0.181554	-0.232151	NA	PBANKA_0410400	PBANKA_0410400.1	glycogen synthase kinase 3, putative	glycogen synthase kinase 3, putative	GSK3
266	S	PBANKA_0411300	_YFNDDFDDINS[Phospho (STY)]PK_	0.975284	1.15036	0.625053	1.19519	0.630738	-0.0545229	0.199517	0.355829	0.386444	0.458936	0.288108	NA	PBANKA_0411300	PBANKA_0411300.1	conserved Plasmodium protein, unknown function	conserved Plasmodium protein, unknown function	N/A
293	S	PBANKA_0411300	_KNS[Phospho (STY)]FLLMK_	0.830461	0.867996	0.662487	1.31539	0.320122	-0.592122	0.386928	0.118952	0.495942	0.289401	-0.136	NA	PBANKA_0411300	PBANKA_0411300.1	conserved Plasmodium protein, unknown function	conserved Plasmodium protein, unknown function	N/A
341	S	PBANKA_0411300	_INFGLVIDEGDDS[Phospho (STY)]IYNEK_	0.342341	0.866772	0	0.855682	4.70607	0.0182893	0.0454917	0.407679	0.123477	0.470889	2.36218	NA	PBANKA_0411300	PBANKA_0411300.1	conserved Plasmodium protein, unknown function	conserved Plasmodium protein, unknown function	N/A
415	S	PBANKA_0411300	_TDQHC[Carbamidomethyl (C)]DIDNLNKVS[Phospho (STY)]EEEATLK_	0.520311	0.955701	0.633235	1.14251	-0.276781	-0.254249	0.409203	0.380484	0.485856	0.454203	-0.265515	NA	PBANKA_0411300	PBANKA_0411300.1	conserved Plasmodium protein, unknown function	conserved Plasmodium protein, unknown function	N/A
445	S	PBANKA_0411300	_NAQENIQSNPNEEESS[Phospho (STY)]NK_	0.55843	0.617218	0	0.86345	5.39047	-0.475412	0.0254481	0.458052	0.109358	0.499198	2.45753	NA	PBANKA_0411300	PBANKA_0411300.1	conserved Plasmodium protein, unknown function	conserved Plasmodium protein, unknown function	N/A
116	S	PBANKA_0411800	_YIEGTNFLDES[Phospho (STY)]ERR_	0.958879	1.35922	0.407703	0.961285	1.20673	0.493823	0.33011	0.0332726	0.499182	0.128935	0.850278	NA	PBANKA_0411800	PBANKA_0411800.1	vesicle transport v-SNARE protein, putative	vesicle transport v-SNARE protein, putative	N/A
559	S	PBANKA_0413000	_ARS[Phospho (STY)]LFELESK_	0.584542	0.851819	0.859531	0.785626	-0.545681	0.11479	0.331427	0.317397	0.495942	0.442211	-0.215446	NA	PBANKA_0413000	PBANKA_0413000.1	conserved Plasmodium protein, unknown function	conserved Plasmodium protein, unknown function	N/A
591	S	PBANKA_0413000	_KLNS[Phospho (STY)]IHNEENEIGK_	1.00843	0.815462	0.679396	0.921124	0.560491	-0.173054	0.229956	0.412785	0.400678	0.470889	0.193718	NA	PBANKA_0413000	PBANKA_0413000.1	conserved Plasmodium protein, unknown function	conserved Plasmodium protein, unknown function	N/A
1208	S	PBANKA_0413000	_LENEISS[Phospho (STY)]KDSK_	0.958583	0	0	0	6.15557	0	0.148697	0.438705	0.206075	0.444272	3.07778	NA	PBANKA_0413000	PBANKA_0413000.1	conserved Plasmodium protein, unknown function	conserved Plasmodium protein, unknown function	N/A
1211	S	PBANKA_0413000	_LENEISSKDS[Phospho (STY)]K_	1.41251	1.12449	0.934472	1.0967	0.588993	0.0356652	0.0278987	0.278449	0.111316	0.407911	0.312329	NA	PBANKA_0413000	PBANKA_0413000.1	conserved Plasmodium protein, unknown function	conserved Plasmodium protein, unknown function	N/A
1441	S	PBANKA_0413000	_SVIPQEGHNIQS[Phospho (STY)]GK_	1.02886	0.910845	0.76398	1.09012	0.422909	-0.255703	0.240509	0.361694	0.37195	0.438474	0.0836034	NA	PBANKA_0413000	PBANKA_0413000.1	conserved Plasmodium protein, unknown function	conserved Plasmodium protein, unknown function	N/A
254	S	PBANKA_0414300	_KEDLEDQIVPS[Phospho (STY)]PEK_	1.01552	0.901627	1.95675	1.68472	-0.937009	-0.891875	0.489613	0.0596457	0.498289	0.184948	-0.914442	NA	PBANKA_0414300	PBANKA_0414300.1	kinetochore protein NUF2, putative	kinetochore protein NUF2, putative	NUF2
294	S	PBANKA_0414400	_NSS[Phospho (STY)]LGSMNMR_	1.25154	0.969535	1.25224	0.836537	-0.000792312	0.209686	0.23956	0.245868	0.383873	0.399846	0.104447	NA	PBANKA_0414400	PBANKA_0414400.1	formate-nitrite transporter, putative	formate-nitrite transporter, putative	FNT
297	S	PBANKA_0414400	_NSSLGS[Phospho (STY)]MNMR_	1.10283	0.705312	1.3411	0.994668	-0.279065	-0.487972	0.444367	0.250132	0.487095	0.407358	-0.383518	NA	PBANKA_0414400	PBANKA_0414400.1	formate-nitrite transporter, putative	formate-nitrite transporter, putative	FNT
304	S	PBANKA_0414400	_GTS[Phospho (STY)]IEIQNDI_	0.663853	1.0354	1.24694	0.878122	-0.895816	0.234336	0.0710988	0.183327	0.218219	0.355085	-0.33074	NA	PBANKA_0414400	PBANKA_0414400.1	formate-nitrite transporter, putative	formate-nitrite transporter, putative	FNT
303	T	PBANKA_0414400	_GT[Phospho (STY)]SIEIQNDI_	0	0.836737	0	1.11802	0	-0.412268	0.455342	0.202394	0.457151	0.361301	-0.206134	NA	PBANKA_0414400	PBANKA_0414400.1	formate-nitrite transporter, putative	formate-nitrite transporter, putative	FNT
27	S	PBANKA_0414500	_ENEKPSNEPPIKQDS[Phospho (STY)]LK_	1.48299	1.09801	0.622362	0.789668	1.23462	0.46868	0.00130124	0.0738738	0.013663	0.228493	0.851649	NA	PBANKA_0414500	PBANKA_0414500.1	protein YOP1	protein YOP1	YOP1
39	S	PBANKA_0414500	_FLGNS[Phospho (STY)]LNS[Phospho (STY)]FDLSGK_	0	0.858566	0.143458	0.355205	-3.52593	1.24166	0.071789	0.330092	0.167508	0.433362	-1.14214	NA	PBANKA_0414500	PBANKA_0414500.1	protein YOP1	protein YOP1	YOP1
42	S	PBANKA_0414500	_FLGNSLNS[Phospho (STY)]FDLSGK_	0.822129	0.938979	0.685905	0.64909	0.256689	0.523479	0.40736	0.104904	0.495942	0.270271	0.390084	NA	PBANKA_0414500	PBANKA_0414500.1	protein YOP1	protein YOP1	YOP1
189	T	PBANKA_0414500	_HEKT[Phospho (STY)]IDDTVHK_	1.51474	0.778518	0.388952	0.990048	1.92462	-0.341451	0.000311626	0.267675	0.00331243	0.409947	0.791583	NA	PBANKA_0414500	PBANKA_0414500.1	protein YOP1	protein YOP1	YOP1
200	T	PBANKA_0414500	_ISQT[Phospho (STY)]ATNHLNQFTGNIAEK_	0	0.919873	0	1.10184	0	-0.256919	0.455342	0.360451	0.457151	0.438474	-0.12846	NA	PBANKA_0414500	PBANKA_0414500.1	protein YOP1	protein YOP1	YOP1
176	S	PBANKA_0415200	_LDGQLGPTNS[Phospho (STY)]INK_	1.11082	1.26914	1.42611	1.15728	-0.356592	0.131637	0.492704	0.194624	0.499383	0.345694	-0.112478	NA	PBANKA_0415200	PBANKA_0415200.1	vacuolar protein sorting-associated protein 46, putative	vacuolar protein sorting-associated protein 46, putative	VPS46
895	S	PBANKA_0415500	_NFDMINSLSS[Phospho (STY)]VQK_	1.04033	1.0847	0.846121	0	0.293824	6.33153	0.276099	0.0736593	0.402057	0.209118	3.31268	NA	PBANKA_0415500	PBANKA_0415500.1	coatomer subunit beta, putative	coatomer subunit beta, putative	SEC27
921	S	PBANKA_0415500	_EYVENKT[Phospho (STY)]DS[Phospho (STY)]NSSNLK_	1.19942	1.52184	1.13139	1.40855	0.0832693	0.110583	0.191215	0.221149	0.354859	0.402933	0.096926	NA	PBANKA_0415500	PBANKA_0415500.1	coatomer subunit beta, putative	coatomer subunit beta, putative	SEC27
974	S	PBANKA_0415500	_TSNNSDNLANLNNS[Phospho (STY)]DENISFEMK_	0.939842	1.13188	1.43467	1.14738	-0.603094	-0.0193836	0.295652	0.330841	0.425867	0.444463	-0.311239	NA	PBANKA_0415500	PBANKA_0415500.1	coatomer subunit beta, putative	coatomer subunit beta, putative	SEC27
919	T	PBANKA_0415500	_EYVENKT[Phospho (STY)]DS[Phospho (STY)]NSSNLK_	1.03974	1.31924	0.980764	1.22102	0.0831216	0.110426	0.362039	0.226853	0.451985	0.378627	0.0967739	NA	PBANKA_0415500	PBANKA_0415500.1	coatomer subunit beta, putative	coatomer subunit beta, putative	SEC27
69	S	PBANKA_0415600	_TIQNDEES[Phospho (STY)]EKGK_	1.19112	0.775326	1.38143	1.0197	-0.211594	-0.38928	0.390668	0.231682	0.463918	0.394175	-0.300437	NA	PBANKA_0415600	PBANKA_0415600.1	conserved Plasmodium protein, unknown function	conserved Plasmodium protein, unknown function	N/A
614	S	PBANKA_0415800	_NNHNNTPTNS[Phospho (STY)]FSSDEISNWK_	0	1.14576	0	1.07003	0	0.0974507	0.455342	0.236956	0.457151	0.416499	0.0487253	NA	PBANKA_0415800	PBANKA_0415800.1	WD repeat-containing protein 66, putative	WD repeat-containing protein 66, putative	WDR66
1002	S	PBANKA_0415800	_DTLIES[Phospho (STY)]QEDENK_	0	1.48392	0.528008	0.701591	-5.31163	1.06614	0.0159161	0.000362311	0.109358	0.00438067	-2.12275	NA	PBANKA_0415800	PBANKA_0415800.1	WD repeat-containing protein 66, putative	WD repeat-containing protein 66, putative	WDR66
246	S	PBANKA_0416000	_S[Phospho (STY)]KDNILSC[Carbamidomethyl (C)]IDDHIK_	0.711541	0.839971	1.22071	0.867742	-0.767345	-0.0461889	0.106572	0.433247	0.276119	0.469288	-0.406767	NA	PBANKA_0416000	PBANKA_0416000.1	high molecular weight rhoptry protein 3, putative	high molecular weight rhoptry protein 3, putative	RhopH3
374	S	PBANKA_0416000	_KKS[Phospho (STY)]NIFVDAFQNVFSIFK_	1.94299	0.167493	0.424884	1.17749	2.15764	-2.71722	1.40352865107829e-07	0.221177	3.11115517655688e-06	0.499198	-0.279787	NA	PBANKA_0416000	PBANKA_0416000.1	high molecular weight rhoptry protein 3, putative	high molecular weight rhoptry protein 3, putative	RhopH3
394	S	PBANKA_0416000	_KSPS[Phospho (STY)]ISYVSVK_	0.534363	0.849695	0	0.972554	5.32846	-0.191951	0.02689	0.401119	0.109358	0.457496	2.56825	NA	PBANKA_0416000	PBANKA_0416000.1	high molecular weight rhoptry protein 3, putative	high molecular weight rhoptry protein 3, putative	RhopH3
458	S	PBANKA_0416000	_YALTKDS[Phospho (STY)]DFKK_	0.972174	0.932498	0.643356	0.744967	0.585432	0.318699	0.218862	0.193874	0.400678	0.367608	0.452065	NA	PBANKA_0416000	PBANKA_0416000.1	high molecular weight rhoptry protein 3, putative	high molecular weight rhoptry protein 3, putative	RhopH3
513	S	PBANKA_0416000	_YTS[Phospho (STY)]LYLHK_	0.594735	0.658539	0	0	5.47924	5.62312	0.0234972	0.0586285	0.109358	0.178671	5.55118	NA	PBANKA_0416000	PBANKA_0416000.1	high molecular weight rhoptry protein 3, putative	high molecular weight rhoptry protein 3, putative	RhopH3
760	S	PBANKA_0416000	_FDENIRS[Phospho (STY)]DDNLTLADR_	0.627054	0.814719	1.13134	0.842455	-0.837622	-0.0475147	0.0768204	0.434242	0.231114	0.469288	-0.442569	NA	PBANKA_0416000	PBANKA_0416000.1	high molecular weight rhoptry protein 3, putative	high molecular weight rhoptry protein 3, putative	RhopH3
839	S	PBANKA_0416000	_TAS[Phospho (STY)]NSGS[Phospho (STY)]KTELAFDEK_	0.541834	0.92909	0.76981	0.886713	-0.496123	0.0663548	0.488851	0.364093	0.499182	0.462278	-0.214884	NA	PBANKA_0416000	PBANKA_0416000.1	high molecular weight rhoptry protein 3, putative	high molecular weight rhoptry protein 3, putative	RhopH3
843	S	PBANKA_0416000	_TASNSGS[Phospho (STY)]KTELAFDEK_	0.838847	0.998299	0.869495	0.83249	-0.0509557	0.258172	0.43277	0.182342	0.480682	0.338394	0.103608	NA	PBANKA_0416000	PBANKA_0416000.1	high molecular weight rhoptry protein 3, putative	high molecular weight rhoptry protein 3, putative	RhopH3
856	S	PBANKA_0416000	_VKPS[Phospho (STY)]DTEEIK_	1.02021	0.967138	1.00109	0.924145	0.0269356	0.0646705	0.405495	0.341223	0.463491	0.440608	0.045803	NA	PBANKA_0416000	PBANKA_0416000.1	high molecular weight rhoptry protein 3, putative	high molecular weight rhoptry protein 3, putative	RhopH3
865	S	PBANKA_0416000	_TAS[Phospho (STY)]KEYLNR_	1.22237	1.1467	0.572467	0.913005	1.07645	0.324461	0.0351667	0.0999353	0.137108	0.26233	0.700458	NA	PBANKA_0416000	PBANKA_0416000.1	high molecular weight rhoptry protein 3, putative	high molecular weight rhoptry protein 3, putative	RhopH3
873	S	PBANKA_0416000	_EYLNRLS[Phospho (STY)]TEDNNDDDETK_	1.13951	0.86276	1.06133	0.852922	0.101284	0.0162873	0.275197	0.409524	0.408192	0.470889	0.0587856	NA	PBANKA_0416000	PBANKA_0416000.1	high molecular weight rhoptry protein 3, putative	high molecular weight rhoptry protein 3, putative	RhopH3
897	S	PBANKA_0416000	_GSYTNEEDNAPAS[Phospho (STY)]EPYTDEDK_	0.238962	0.991279	0.585954	1.27361	-1.24713	-0.357212	0.328801	0.314867	0.362137	0.434712	-0.80217	NA	PBANKA_0416000	PBANKA_0416000.1	high molecular weight rhoptry protein 3, putative	high molecular weight rhoptry protein 3, putative	RhopH3
863	T	PBANKA_0416000	_VKPSDTEEIKT[Phospho (STY)]AS[Phospho (STY)]K_	0.213066	0.359467	0.893726	0.373115	-2.00087	-0.0518295	0.284191	0.478949	0.380511	0.488748	-1.02635	NA	PBANKA_0416000	PBANKA_0416000.1	high molecular weight rhoptry protein 3, putative	high molecular weight rhoptry protein 3, putative	RhopH3
874	T	PBANKA_0416000	_LST[Phospho (STY)]EDNNDDDETK_	0	0	0.69188	0.971338	-5.69297	-6.17437	0.0995686	0.126817	0.225307	0.180909	-5.93367	NA	PBANKA_0416000	PBANKA_0416000.1	high molecular weight rhoptry protein 3, putative	high molecular weight rhoptry protein 3, putative	RhopH3
424	S	PBANKA_0416100	_NNYEYTENS[Phospho (STY)]EKYNR_	0.941408	1.21544	0.57674	1.00206	0.693932	0.275111	0.274378	0.114158	0.490268	0.284681	0.484522	NA	PBANKA_0416100	PBANKA_0416100.1	dynein heavy chain, putative	dynein heavy chain, putative	MG1
827	S	PBANKA_0416100	_GFEKPLLNIS[Phospho (STY)]EK_	0.992871	0.789407	0.580683	1.50882	0.760044	-0.922848	0.25628	0.0215894	0.490268	0.10255	-0.0814018	NA	PBANKA_0416100	PBANKA_0416100.1	dynein heavy chain, putative	dynein heavy chain, putative	MG1
888	S	PBANKA_0416100	_VVS[Phospho (STY)]EEDGKNDGEK_	1.08879	1.50389	1.90731	0.0940666	-0.801139	3.81657	0.44085	2.4980018054066e-14	0.486966	3.2151700656685e-13	1.50772	NA	PBANKA_0416100	PBANKA_0416100.1	dynein heavy chain, putative	dynein heavy chain, putative	MG1
1304	S	PBANKA_0416100	_S[Phospho (STY)]IFDELLDSSSLLK_	0.717072	0.939613	0.955977	1.21226	-0.408113	-0.362914	0.241997	0.291192	0.400678	0.421728	-0.385514	NA	PBANKA_0416100	PBANKA_0416100.1	dynein heavy chain, putative	dynein heavy chain, putative	MG1
1314	S	PBANKA_0416100	_SIFDELLDSSS[Phospho (STY)]LLK_	0	1.40829	1.03245	1.20344	-6.26121	0.224422	0.0788756	0.155856	0.206075	0.324533	-3.01839	NA	PBANKA_0416100	PBANKA_0416100.1	dynein heavy chain, putative	dynein heavy chain, putative	MG1
1437	S	PBANKA_0416100	_KGETS[Phospho (STY)]IC[Carbamidomethyl (C)]VDS[Phospho (STY)]DS[Phospho (STY)]DPGKDK_	0.677767	1.21146	1.30218	1.06068	-0.928352	0.18947	0.0448656	0.157167	0.177241	0.318969	-0.369441	NA	PBANKA_0416100	PBANKA_0416100.1	dynein heavy chain, putative	dynein heavy chain, putative	MG1
1442	S	PBANKA_0416100	_KGETSIC[Carbamidomethyl (C)]VDS[Phospho (STY)]DS[Phospho (STY)]DPGKDK_	0.680427	1.0963	1.00566	1.03757	-0.55444	0.0784325	0.179501	0.2534	0.367287	0.418917	-0.238004	NA	PBANKA_0416100	PBANKA_0416100.1	dynein heavy chain, putative	dynein heavy chain, putative	MG1
1444	S	PBANKA_0416100	_KGETSIC[Carbamidomethyl (C)]VDSDS[Phospho (STY)]DPGKDK_	1.27204	1.03487	0.558977	0.844387	1.16689	0.289253	0.0248416	0.161978	0.113929	0.324322	0.728073	NA	PBANKA_0416100	PBANKA_0416100.1	dynein heavy chain, putative	dynein heavy chain, putative	MG1
1662	S	PBANKA_0416100	_ELSNELNES[Phospho (STY)]YNK_	0.634413	1.18014	0	0	5.57039	6.45174	0.198752	0.0703881	0.225307	0.209118	6.01106	NA	PBANKA_0416100	PBANKA_0416100.1	dynein heavy chain, putative	dynein heavy chain, putative	MG1
1950	S	PBANKA_0416100	_DDKNNGDNS[Phospho (STY)]NKNISGK_	0.989391	0	2.47116	0.460962	-1.30876	-5.12099	0.306968	0.0426026	0.429567	0.178671	-3.21488	NA	PBANKA_0416100	PBANKA_0416100.1	dynein heavy chain, putative	dynein heavy chain, putative	MG1
3026	S	PBANKA_0416100	_LLHQNGS[Phospho (STY)]TLIK_	1.227	1.16789	0.300917	1.44383	1.97969	-0.302818	0.0470869	0.419991	0.202018	0.482748	0.838439	NA	PBANKA_0416100	PBANKA_0416100.1	dynein heavy chain, putative	dynein heavy chain, putative	MG1
3044	S	PBANKA_0416100	_NDNLINDLDKS[Phospho (STY)]DNSINLIGTK_	1.51897	1.26687	0.101881	1.52693	3.72978	-0.26674	2.56049580427131e-08	0.426857	2.22095179544403e-07	0.488145	1.73152	NA	PBANKA_0416100	PBANKA_0416100.1	dynein heavy chain, putative	dynein heavy chain, putative	MG1
3047	S	PBANKA_0416100	_SDNS[Phospho (STY)]INLIGTK_	1.02206	0.960646	0.407104	1.44492	1.2996	-0.582124	0.134447	0.153173	0.394444	0.304813	0.358738	NA	PBANKA_0416100	PBANKA_0416100.1	dynein heavy chain, putative	dynein heavy chain, putative	MG1
3092	S	PBANKA_0416100	_TLALS[Phospho (STY)]LSNK_	0.9187	0.89359	0	0.825382	6.09513	0.11276	0.172246	0.323612	0.225307	0.439656	3.10395	NA	PBANKA_0416100	PBANKA_0416100.1	dynein heavy chain, putative	dynein heavy chain, putative	MG1
3094	S	PBANKA_0416100	_TLALSLS[Phospho (STY)]NK_	1.31517	0	0.996971	1.27988	0.394912	-6.56751	0.0650374	0.133709	0.211444	0.209118	-3.0863	NA	PBANKA_0416100	PBANKA_0416100.1	dynein heavy chain, putative	dynein heavy chain, putative	MG1
3105	S	PBANKA_0416100	_NQVLSNTGS[Phospho (STY)]GKQEPK_	0.830661	0.774121	0.474678	0.983582	0.78994	-0.340156	0.367361	0.268688	0.499182	0.409947	0.224892	NA	PBANKA_0416100	PBANKA_0416100.1	dynein heavy chain, putative	dynein heavy chain, putative	MG1
3943	S	PBANKA_0416100	_YDYTLDDLEIDNNS[Phospho (STY)]NDSQMK_	0.886319	0.682849	0	1.53523	6.04414	-1.15305	0.174718	0.0040405	0.225307	0.035047	2.44554	NA	PBANKA_0416100	PBANKA_0416100.1	dynein heavy chain, putative	dynein heavy chain, putative	MG1
4941	S	PBANKA_0416100	_RNS[Phospho (STY)]NNINSEK_	0.978404	1.66218	1.09318	1.35367	-0.157947	0.293527	0.400153	0.146529	0.445981	0.329278	0.06779	NA	PBANKA_0416100	PBANKA_0416100.1	dynein heavy chain, putative	dynein heavy chain, putative	MG1
874	S	PBANKA_0416300	_AYDDDNDIS[Phospho (STY)]NDEINLIK_	0.897825	0.833368	1.01172	1.24068	-0.169877	-0.566454	0.417102	0.123045	0.463576	0.287104	-0.368166	NA	PBANKA_0416300	PBANKA_0416300.1	nucleoporin NUP221	nucleoporin NUP221	NUP221
1351	S	PBANKA_0416300	_NSSNEDNYDS[Phospho (STY)]GGDNNNIER_	1.11067	0.83598	0.998149	1.19053	0.152132	-0.503154	0.192939	0.151718	0.337644	0.314556	-0.175511	NA	PBANKA_0416300	PBANKA_0416300.1	nucleoporin NUP221	nucleoporin NUP221	NUP221
1396	S	PBANKA_0416300	_S[Phospho (STY)]KDDEDDEPFETMEINEEIEK_	1.23223	1.05921	1.07356	1.31692	0.196537	-0.310587	0.134325	0.379716	0.301529	0.465007	-0.0570251	NA	PBANKA_0416300	PBANKA_0416300.1	nucleoporin NUP221	nucleoporin NUP221	NUP221
1407	T	PBANKA_0416300	_SKDDEDDEPFET[Phospho (STY)]MEINEEIEK_	1.12788	0.918541	1.13027	1.19417	-0.00300767	-0.373718	0.33959	0.263808	0.441651	0.398197	-0.188363	NA	PBANKA_0416300	PBANKA_0416300.1	nucleoporin NUP221	nucleoporin NUP221	NUP221
258	S	PBANKA_0416500	_IKS[Phospho (STY)]NDNIQPEK_	1.28943	0.933993	0.820705	0.949681	0.643199	-0.023688	0.0329019	0.427781	0.14116	0.467629	0.309755	NA	PBANKA_0416500	PBANKA_0416500.1	copper-transporting ATPase	copper-transporting ATPase	CuTP
358	S	PBANKA_0416500	_INIPENMS[Phospho (STY)]NYK_	1.24491	0.90108	1.49951	1.21472	-0.265793	-0.425337	0.382647	0.219724	0.480966	0.373063	-0.345565	NA	PBANKA_0416500	PBANKA_0416500.1	copper-transporting ATPase	copper-transporting ATPase	CuTP
998	S	PBANKA_0416500	_HNSQENNS[Phospho (STY)]NLNKK_	1.43344	0.977053	1.06236	0.758037	0.42746	0.360442	0.0568742	0.147971	0.186007	0.311172	0.393951	NA	PBANKA_0416500	PBANKA_0416500.1	copper-transporting ATPase	copper-transporting ATPase	CuTP
1017	S	PBANKA_0416500	_KES[Phospho (STY)]FTYFGDEK_	0.904899	1.12336	1.1206	1.0026	-0.304307	0.161983	0.33282	0.201408	0.438267	0.360543	-0.071162	NA	PBANKA_0416500	PBANKA_0416500.1	copper-transporting ATPase	copper-transporting ATPase	CuTP
1034	S	PBANKA_0416500	_SGS[Phospho (STY)]NDIYNC[Carbamidomethyl (C)]NK_	0.382823	1.24046	0.289683	1.43245	0.386335	-0.205501	0.446579	0.491193	0.463026	0.498868	0.0904172	NA	PBANKA_0416500	PBANKA_0416500.1	copper-transporting ATPase	copper-transporting ATPase	CuTP
1057	S	PBANKA_0416500	_YLLS[Phospho (STY)]NTIDNGKPIDLSK_	1.09078	0	0.850163	1.01864	0.354513	-6.24204	0.242068	0.148131	0.387611	0.209118	-2.94376	NA	PBANKA_0416500	PBANKA_0416500.1	copper-transporting ATPase	copper-transporting ATPase	CuTP
1351	S	PBANKA_0416500	_NMC[Carbamidomethyl (C)]AIS[Phospho (STY)]NNDEILWNNSNYR_	0.930597	0.972068	1.13677	1.38646	-0.284923	-0.506296	0.499421	0.205316	0.499421	0.352223	-0.39561	NA	PBANKA_0416500	PBANKA_0416500.1	copper-transporting ATPase	copper-transporting ATPase	CuTP
1361	S	PBANKA_0416500	_NMC[Carbamidomethyl (C)]AISNNDEILWNNS[Phospho (STY)]NYR_	0.845573	0.781049	1.28163	1.35136	-0.592167	-0.780442	0.271893	0.0447411	0.381991	0.156594	-0.686304	NA	PBANKA_0416500	PBANKA_0416500.1	copper-transporting ATPase	copper-transporting ATPase	CuTP
1381	S	PBANKA_0416500	_NIS[Phospho (STY)]DIYNK_	1.02221	1.14994	1.1218	1.04785	-0.132435	0.132486	0.380761	0.208258	0.436562	0.4019	2.5806148730656e-05	NA	PBANKA_0416500	PBANKA_0416500.1	copper-transporting ATPase	copper-transporting ATPase	CuTP
1488	S	PBANKA_0416500	_NRDENDMHFNC[Carbamidomethyl (C)]S[Phospho (STY)]GK_	0.751782	1.08215	1.55969	1.2591	-1.0395	-0.215964	0.0758299	0.477481	0.229171	0.491272	-0.627732	NA	PBANKA_0416500	PBANKA_0416500.1	copper-transporting ATPase	copper-transporting ATPase	CuTP
1517	S	PBANKA_0416500	_NINSS[Phospho (STY)]NKYDK_	1.01301	1.66802	0.676281	0.761292	0.573439	1.11774	0.224158	0.000266385	0.400678	0.00424084	0.845591	NA	PBANKA_0416500	PBANKA_0416500.1	copper-transporting ATPase	copper-transporting ATPase	CuTP
1523	S	PBANKA_0416500	_YDKS[Phospho (STY)]FDK_	1.21787	1.53576	1.42332	0.918427	-0.222588	0.733203	0.355274	0.00716744	0.470895	0.0483499	0.255307	NA	PBANKA_0416500	PBANKA_0416500.1	copper-transporting ATPase	copper-transporting ATPase	CuTP
2	S	PBANKA_0416600	_[Acetyl (Protein N-term)]S[Phospho (STY)]ENDLLFR_	1.42371	0.860975	1.66138	1.32691	-0.22076	-0.616105	0.185201	0.106346	0.347656	0.277334	-0.418432	NA	PBANKA_0416600	PBANKA_0416600.1	replication protein A1, small fragment	replication protein A1, small fragment	N/A
123	S	PBANKA_0416600	_NIS[Phospho (STY)]LVNLR_	0.527115	0.807758	2.18314	1.8634	-2.02234	-1.19231	0.00399522	0.0122479	0.0289835	0.0659928	-1.60733	Down	PBANKA_0416600	PBANKA_0416600.1	replication protein A1, small fragment	replication protein A1, small fragment	N/A
263	S	PBANKA_0416600	_NILS[Phospho (STY)]NDVIQTPDK_	0.798493	0.98183	0.9757	1.39804	-0.284752	-0.503966	0.311384	0.20707	0.414141	0.353707	-0.394359	NA	PBANKA_0416600	PBANKA_0416600.1	replication protein A1, small fragment	replication protein A1, small fragment	N/A
473	S	PBANKA_0416600	_S[Phospho (STY)]LNNNFHDTK_	1.10364	1.05798	1.0131	1.57676	0.121924	-0.569594	0.209752	0.207262	0.345396	0.371771	-0.223835	NA	PBANKA_0416600	PBANKA_0416600.1	replication protein A1, small fragment	replication protein A1, small fragment	N/A
269	T	PBANKA_0416600	_NILSNDVIQT[Phospho (STY)]PDK_	0.939821	0.921426	2.35699	1.52904	-1.31402	-0.722303	0.304595	0.0818231	0.429567	0.220055	-1.01816	NA	PBANKA_0416600	PBANKA_0416600.1	replication protein A1, small fragment	replication protein A1, small fragment	N/A
52	S	PBANKA_0416800	_DIVS[Phospho (STY)]EENEYDLPNINK_	1.32274	0.912896	1.7123	1.65796	-0.369055	-0.851312	0.240443	0.0715438	0.392561	0.211982	-0.610183	NA	PBANKA_0416800	PBANKA_0416800.1	ubiquitin specific protease, putative	ubiquitin specific protease, putative	N/A
131	S	PBANKA_0416800	_KES[Phospho (STY)]LHNIVPR_	1.21561	0.747586	1.73832	2.14816	-0.511191	-1.50584	0.30085	0.0415288	0.429567	0.159499	-1.00851	NA	PBANKA_0416800	PBANKA_0416800.1	ubiquitin specific protease, putative	ubiquitin specific protease, putative	N/A
718	S	PBANKA_0416800	_NNSDTSQS[Phospho (STY)]NS[Phospho (STY)]NDESVR_	0.958933	0.32853	2.06839	1.36697	-1.09812	-2.01253	0.407736	0.000171537	0.478535	0.00154829	-1.55532	NA	PBANKA_0416800	PBANKA_0416800.1	ubiquitin specific protease, putative	ubiquitin specific protease, putative	N/A
720	S	PBANKA_0416800	_NNSDTSQS[Phospho (STY)]NS[Phospho (STY)]NDESVR_	0.623068	1.16017	1.34528	1.73014	-1.09376	-0.571021	0.0210757	0.387242	0.113638	0.478076	-0.832389	NA	PBANKA_0416800	PBANKA_0416800.1	ubiquitin specific protease, putative	ubiquitin specific protease, putative	N/A
926	S	PBANKA_0416800	_QVS[Phospho (STY)]ENDANNIMNHPEK_	0.985598	1.22469	1.18256	1.57553	-0.259553	-0.359882	0.484838	0.483952	0.493496	0.488724	-0.309717	NA	PBANKA_0416800	PBANKA_0416800.1	ubiquitin specific protease, putative	ubiquitin specific protease, putative	N/A
989	S	PBANKA_0416800	_SSNS[Phospho (STY)]S[Phospho (STY)]NFSIR_	0.70415	0.543266	0.711728	2.15542	-0.0151506	-1.96156	0.497111	2.9115930544366e-05	0.49836	0.00034254	-0.988357	NA	PBANKA_0416800	PBANKA_0416800.1	ubiquitin specific protease, putative	ubiquitin specific protease, putative	N/A
990	S	PBANKA_0416800	_SSNS[Phospho (STY)]S[Phospho (STY)]NFSIR_	2.22779	0.484092	1.69812	0.608843	0.388944	-0.322666	0.0464429	0.448509	0.167362	0.481303	0.0331392	NA	PBANKA_0416800	PBANKA_0416800.1	ubiquitin specific protease, putative	ubiquitin specific protease, putative	N/A
1014	S	PBANKA_0416800	_KNS[Phospho (STY)]MEENKQNENVNSILK_	1.27957	0.801582	1.20091	1.30652	0.0905359	-0.695446	0.185641	0.0650838	0.34292	0.201306	-0.302455	NA	PBANKA_0416800	PBANKA_0416800.1	ubiquitin specific protease, putative	ubiquitin specific protease, putative	N/A
1082	S	PBANKA_0416800	_FKDFNASSDDSNS[Phospho (STY)]K_	0	1.04707	0	1.6428	0	-0.643059	0.455342	0.162299	0.457151	0.324533	-0.321529	NA	PBANKA_0416800	PBANKA_0416800.1	ubiquitin specific protease, putative	ubiquitin specific protease, putative	N/A
539	S	PBANKA_0417300	_LKNEEDNETDFPNNTNS[Phospho (STY)]PK_	1.53995	0	1.00499	1.0103	0.608979	-6.23033	0.0254716	0.148669	0.119567	0.209118	-2.81068	NA	PBANKA_0417300	PBANKA_0417300.1	AP-4 complex subunit epsilon, putative	AP-4 complex subunit epsilon, putative	N/A
158	S	PBANKA_0417700	_LS[Phospho (STY)]VDYGK_	0.366489	0.842634	2.3102	1.06802	-2.61195	-0.337102	0.000134729	0.263919	0.00174223	0.400394	-1.47453	NA	PBANKA_0417700	PBANKA_0417700.1	alpha tubulin 1	alpha tubulin 1	N/A
419	S	PBANKA_0417700	_AFVHWYVGEGMEEGEFS[Phospho (STY)]EAR_	0.456451	0.616949	0.826233	1.43561	-0.837234	-1.20054	0.478263	0.001879	0.499182	0.0197295	-1.01889	NA	PBANKA_0417700	PBANKA_0417700.1	alpha tubulin 1	alpha tubulin 1	N/A
620	S	PBANKA_0417900	_SNLESSSS[Phospho (STY)]LNNDTENKK_	1.85148	0	0.852757	0.335605	1.10617	-4.67851	0.00461468	0.0563862	0.0323027	0.178671	-1.78617	NA	PBANKA_0417900	PBANKA_0417900.1	nucleoporin NUP138	nucleoporin NUP138	NUP138
736	S	PBANKA_0417900	_SNFLNQSS[Phospho (STY)]K_	1.70835	0.748143	0	1.38437	6.98029	-0.875922	0	0.0249563	0	0.101608	3.05218	NA	PBANKA_0417900	PBANKA_0417900.1	nucleoporin NUP138	nucleoporin NUP138	NUP138
739	S	PBANKA_0417900	_SNFLNQSSKDS[Phospho (STY)]KDDNINESNK_	0	1.62064	1.09566	0.653476	-6.34585	1.29265	0.0764434	3.04323583537602e-05	0.206075	0.000714265	-2.5266	NA	PBANKA_0417900	PBANKA_0417900.1	nucleoporin NUP138	nucleoporin NUP138	NUP138
747	S	PBANKA_0417900	_DDNINES[Phospho (STY)]NKEK_	0.5771	0.96517	0.789128	1.20433	-0.44246	-0.315378	0.483679	0.337543	0.499182	0.441572	-0.378919	NA	PBANKA_0417900	PBANKA_0417900.1	nucleoporin NUP138	nucleoporin NUP138	NUP138
784	S	PBANKA_0417900	_LDS[Phospho (STY)]NDVGDKK_	1.25234	1.06166	0.986733	1.10293	0.339713	-0.0543306	0.154606	0.382577	0.317298	0.463172	0.142691	NA	PBANKA_0417900	PBANKA_0417900.1	nucleoporin NUP138	nucleoporin NUP138	NUP138
870	S	PBANKA_0417900	_SDHFSNINS[Phospho (STY)]FGK_	0.742291	1.83014	0.282044	0.856939	1.3542	1.08262	0.463015	0.00140885	0.488179	0.0122509	1.21841	NA	PBANKA_0417900	PBANKA_0417900.1	nucleoporin NUP138	nucleoporin NUP138	NUP138
436	T	PBANKA_0417900	_TTT[Phospho (STY)]PDNSINSSINK_	0	1.09373	1.13758	0.925449	-6.39938	0.237799	0.0749351	0.160462	0.206075	0.323356	-3.08079	NA	PBANKA_0417900	PBANKA_0417900.1	nucleoporin NUP138	nucleoporin NUP138	NUP138
847	T	PBANKA_0417900	_GSLFGSFT[Phospho (STY)]K_	0.940635	1.24671	0	0.584094	6.12868	1.07625	0.149933	0.00130997	0.206075	0.0096792	3.60247	NA	PBANKA_0417900	PBANKA_0417900.1	nucleoporin NUP138	nucleoporin NUP138	NUP138
1522	S	PBANKA_0418000	_EVDSSSDS[Phospho (STY)]DEENKK_	0.373691	0.37722	3.06356	0.129694	-2.98998	1.44728	0.00381439	0.386441	0.0282547	0.444272	-0.771351	NA	PBANKA_0418000	PBANKA_0418000.1	ATP-dependent RNA helicase DDX60, putative	ATP-dependent RNA helicase DDX60, putative	DDX60
604	Y	PBANKA_0418000	_NETNVVDENDIENSKIENY[Phospho (STY)]NK_	1.37326	1.24921	0	0	6.66808	6.53289	0.0392144	0.0682435	0.156465	0.209118	6.60049	NA	PBANKA_0418000	PBANKA_0418000.1	ATP-dependent RNA helicase DDX60, putative	ATP-dependent RNA helicase DDX60, putative	DDX60
72	S	PBANKA_0418200	_FQS[Phospho (STY)]LGVAFYR_	0.955847	0.522605	1.07896	0.771076	-0.172467	-0.549281	0.434489	0.469487	0.472374	0.499198	-0.360874	NA	PBANKA_0418200	PBANKA_0418200.1	ras-related protein RAB7, putative	ras-related protein RAB7, putative	RAB7
185	S	PBANKA_0418300	_YLPFNTS[Phospho (STY)]TK_	0.910867	0	0	0.948098	6.08296	-6.13992	0.172834	0.128095	0.225307	0.180909	-0.0284804	NA	PBANKA_0418300	PBANKA_0418300.1	protein RER1, putative	protein RER1, putative	RER1
192	S	PBANKA_0418300	_QTYGS[Phospho (STY)]IVR_	1.32412	0.832104	0.609374	1.0882	1.10249	-0.381617	0.0229559	0.226382	0.104084	0.379837	0.360434	NA	PBANKA_0418300	PBANKA_0418300.1	protein RER1, putative	protein RER1, putative	RER1
186	T	PBANKA_0418300	_YLPFNTST[Phospho (STY)]K_	0	0.730014	0.403831	0	-4.93595	5.76891	0.0226086	0.162973	0.109358	0.180909	0.416479	NA	PBANKA_0418300	PBANKA_0418300.1	protein RER1, putative	protein RER1, putative	RER1
155	S	PBANKA_0500600	_KDENNS[Phospho (STY)]VSEHENFR_	1.12439	0.870832	1.03881	1.03785	0.112788	-0.249547	0.268479	0.345956	0.405036	0.442424	-0.0683796	NA	PBANKA_0500600	PBANKA_0500600.1	fam-b protein	fam-b protein	N/A
98	S	PBANKA_0500741	_EHKGS[Phospho (STY)]NTSLDLK_	1.29779	0.809651	1.32711	0.914699	-0.0319017	-0.17325	0.244634	0.412604	0.395178	0.470889	-0.102576	NA	PBANKA_0500741	PBANKA_0500741.1	fam-b protein	fam-b protein	N/A
101	S	PBANKA_0500741	_EHKGS[Phospho (STY)]NTS[Phospho (STY)]LDLK_	0.821587	0.843618	0	0	5.93645	5.97401	0.180013	0.154153	0.225307	0.180909	5.95523	NA	PBANKA_0500741	PBANKA_0500741.1	fam-b protein	fam-b protein	N/A
39	S	PBANKA_0501051	_NISSS[Phospho (STY)]KDS[Phospho (STY)]LLSYIPDK_	0.811025	0.862576	1.28471	1.00642	-0.654796	-0.219295	0.232346	0.374206	0.360723	0.455702	-0.437046	NA	PBANKA_0501051	PBANKA_0501051.1	fam-a protein	fam-a protein	N/A
42	S	PBANKA_0501051	_NISSS[Phospho (STY)]KDS[Phospho (STY)]LLSYIPDK_	0.829376	1.06407	1.11785	0.940122	-0.424587	0.176268	0.249553	0.204777	0.378267	0.352946	-0.12416	NA	PBANKA_0501051	PBANKA_0501051.1	fam-a protein	fam-a protein	N/A
55	S	PBANKA_0501051	_IFKPS[Phospho (STY)]NSLIC[Carbamidomethyl (C)]TNPDEIEK_	0.464028	0.405481	1.42524	0.850474	-1.59087	-1.04386	0.00376479	0.494576	0.030043	0.498722	-1.31736	NA	PBANKA_0501051	PBANKA_0501051.1	fam-a protein	fam-a protein	N/A
57	S	PBANKA_0501051	_IFKPSNS[Phospho (STY)]LIC[Carbamidomethyl (C)]TNPDEIEK_	0.755528	1.03315	0.628964	1.3167	0.25937	-0.345824	0.40649	0.344861	0.495942	0.458936	-0.0432271	NA	PBANKA_0501051	PBANKA_0501051.1	fam-a protein	fam-a protein	N/A
94	S	PBANKA_0501100	_IPS[Phospho (STY)]IVAR_	0.544824	0.792666	1.83625	1.0478	-1.7279	-0.396622	0.00219794	0.218725	0.0159451	0.368658	-1.06226	NA	PBANKA_0501100	PBANKA_0501100.1	early transcribed membrane protein	early transcribed membrane protein	SEP3
138	S	PBANKA_0501100	_TS[Phospho (STY)]TIDNAPSTYR_	0	0	1.16739	0.569481	-6.43626	-5.41807	0.0795562	0.0349811	0.156465	0.178671	-5.92716	NA	PBANKA_0501100	PBANKA_0501100.1	early transcribed membrane protein	early transcribed membrane protein	SEP3
11	S	PBANKA_0502200	_IIGS[Phospho (STY)]HDSLLTDPR_	0.71996	0.959787	0.921526	1.11216	-0.35023	-0.20981	0.269638	0.427631	0.405984	0.470041	-0.28002	NA	PBANKA_0502200	PBANKA_0502200.1	26S proteasome regulatory subunit p55, putative	26S proteasome regulatory subunit p55, putative	RPN5
14	S	PBANKA_0502200	_IIGSHDS[Phospho (STY)]LLTDPR_	1.13628	0	0.838862	0.805119	0.431759	-5.90772	0.144673	0.136945	0.296591	0.180909	-2.73798	NA	PBANKA_0502200	PBANKA_0502200.1	26S proteasome regulatory subunit p55, putative	26S proteasome regulatory subunit p55, putative	RPN5
1072	S	PBANKA_0502500	_LNIS[Phospho (STY)]GFDEK_	0.911937	0.53373	1.39664	0.747234	-0.607557	-0.475141	0.292493	0.45801	0.42438	0.499198	-0.541349	NA	PBANKA_0502500	PBANKA_0502500.1	serine/threonine protein phosphatase 8	serine/threonine protein phosphatase 8	PPP8
2004	S	PBANKA_0502500	_ISS[Phospho (STY)]LSYENIGK_	0.710812	0.944072	1.37474	0.761701	-0.938441	0.304761	0.0980139	0.201257	0.260717	0.375682	-0.31684	NA	PBANKA_0502500	PBANKA_0502500.1	serine/threonine protein phosphatase 8	serine/threonine protein phosphatase 8	PPP8
896	S	PBANKA_0503200	_KNEVLGEANDNS[Phospho (STY)]PNNDTDQLGK_	0.474769	1.07158	0.704854	1.41436	-0.556888	-0.396012	0.49471	0.33855	0.499182	0.448411	-0.47645	NA	PBANKA_0503200	PBANKA_0503200.1	eukaryotic translation initiation factor subunit eIF2A, putative	eukaryotic translation initiation factor subunit eIF2A, putative	N/A
1883	S	PBANKA_0503200	_ITNDMTNTELDS[Phospho (STY)]NEHYIK_	0	1.10321	1.14966	0.689758	-6.41444	0.667029	0.0745148	0.038159	0.206075	0.149269	-2.8737	NA	PBANKA_0503200	PBANKA_0503200.1	eukaryotic translation initiation factor subunit eIF2A, putative	eukaryotic translation initiation factor subunit eIF2A, putative	N/A
756	T	PBANKA_0503200	_EITTTALIT[Phospho (STY)]NISETDRPER_	0.803233	0	1.24883	0.761637	-0.628063	-5.82899	0.138241	0.140038	0.296591	0.180909	-3.22853	NA	PBANKA_0503200	PBANKA_0503200.1	eukaryotic translation initiation factor subunit eIF2A, putative	eukaryotic translation initiation factor subunit eIF2A, putative	N/A
3	S	PBANKA_0504100	_PS[Phospho (STY)]LKEEIPFESR_	1.01749	0.934737	1.37531	1.06134	-0.429762	-0.180783	0.433452	0.440572	0.481747	0.475265	-0.305273	NA	PBANKA_0504100	PBANKA_0504100.1	autophagy-related protein 8	autophagy-related protein 8	ATG8
190	S	PBANKA_0504800	_PIEHENES[Phospho (STY)]NC[Carbamidomethyl (C)]EDFETNK_	0.942607	0.80044	1.02676	1.06084	-0.12168	-0.400404	0.475269	0.215867	0.489213	0.368658	-0.261042	NA	PBANKA_0504800	PBANKA_0504800.1	conserved Plasmodium protein, unknown function	conserved Plasmodium protein, unknown function	N/A
239	S	PBANKA_0504800	_TTS[Phospho (STY)]HDEIIK_	0	0.595025	0	0.915626	0	-0.610445	0.455342	0.478975	0.457151	0.499198	-0.305222	NA	PBANKA_0504800	PBANKA_0504800.1	conserved Plasmodium protein, unknown function	conserved Plasmodium protein, unknown function	N/A
599	T	PBANKA_0504800	_T[Phospho (STY)]SKLQDVHFPSNVNAR_	0	0.76783	0	0.386446	0	0.965884	0.455342	0.35013	0.457151	0.4521	0.482942	NA	PBANKA_0504800	PBANKA_0504800.1	conserved Plasmodium protein, unknown function	conserved Plasmodium protein, unknown function	N/A
252	S	PBANKA_0504900	_SATLGGFLS[Phospho (STY)]PDKK_	0	0.908102	1.18457	0	-6.45709	6.07864	0.0788132	0.149777	0.156465	0.180909	-0.189224	NA	PBANKA_0504900	PBANKA_0504900.1	N-acetyltransferase, GNAT family, putative	N-acetyltransferase, GNAT family, putative	N/A
956	S	PBANKA_0504900	_DDDS[Phospho (STY)]EENIDLENNDIITSFYNK_	1.37055	0.50219	2.03725	1.13732	-0.567204	-1.15788	0.326401	0.0255203	0.434041	0.108325	-0.862541	NA	PBANKA_0504900	PBANKA_0504900.1	N-acetyltransferase, GNAT family, putative	N-acetyltransferase, GNAT family, putative	N/A
1109	S	PBANKA_0504900	_LANSELPS[Phospho (STY)]NEYAEELEQNSNNIK_	1.23337	0.895153	1.19363	0.818385	0.0467337	0.127325	0.210497	0.311298	0.355883	0.437351	0.0870296	NA	PBANKA_0504900	PBANKA_0504900.1	N-acetyltransferase, GNAT family, putative	N-acetyltransferase, GNAT family, putative	N/A
62	S	PBANKA_0505100	_NIS[Phospho (STY)]FTVWDVGGQDK_	1.39075	1.01085	0.807106	0.702347	0.774941	0.516895	0.037292	0.0783417	0.144461	0.207009	0.645918	NA	PBANKA_0505100	PBANKA_0505100.1	ADP-ribosylation factor 1, putative	ADP-ribosylation factor 1, putative	ARF1
93	S	PBANKA_0505400	_RNS[Phospho (STY)]YNDDNSNMMGQDEFEEK_	0.821007	0.835138	0	1.44993	5.93544	-0.786038	0.180063	0.0495197	0.225307	0.170331	2.5747	NA	PBANKA_0505400	PBANKA_0505400.1	conserved Plasmodium protein, unknown function	conserved Plasmodium protein, unknown function	N/A
1152	S	PBANKA_0506100	_ISES[Phospho (STY)]ENNKNEQNTSIESK_	0.717657	1.03693	0	0	5.74474	6.26738	0.189684	0.075452	0.225307	0.209118	6.00606	NA	PBANKA_0506100	PBANKA_0506100.1	PHAX domain-containing protein, putative	PHAX domain-containing protein, putative	N/A
1185	S	PBANKA_0506100	_NAHS[Phospho (STY)]DAINSLEIVDENK_	0.885061	0.757448	1.3497	1.02687	-0.601236	-0.432329	0.261254	0.201735	0.401939	0.376132	-0.516783	NA	PBANKA_0506100	PBANKA_0506100.1	PHAX domain-containing protein, putative	PHAX domain-containing protein, putative	N/A
116	S	PBANKA_0506600	_IIVS[Phospho (STY)]NLPDNC[Carbamidomethyl (C)]K_	1.44512	1.03589	0.836418	0.904648	0.779108	0.192728	0.0106317	0.214455	0.0557284	0.372033	0.485918	NA	PBANKA_0506600	PBANKA_0506600.1	serine/arginine-rich splicing factor 4, putative	serine/arginine-rich splicing factor 4, putative	SRSF4
188	S	PBANKA_0506600	_SLS[Phospho (STY)]YIKK_	0.819464	0.673476	1.03598	1.00208	-0.333298	-0.563885	0.311152	0.206453	0.409385	0.376057	-0.448592	NA	PBANKA_0506600	PBANKA_0506600.1	serine/arginine-rich splicing factor 4, putative	serine/arginine-rich splicing factor 4, putative	SRSF4
217	S	PBANKA_0506600	_IYSDESESNIS[Phospho (STY)]R_	0.63428	1.16401	0.696007	1.33337	-0.131287	-0.193847	0.453768	0.480499	0.499182	0.49664	-0.162567	NA	PBANKA_0506600	PBANKA_0506600.1	serine/arginine-rich splicing factor 4, putative	serine/arginine-rich splicing factor 4, putative	SRSF4
241	S	PBANKA_0506600	_YETDSDTS[Phospho (STY)]YDKK_	1.10747	0.730063	0.777426	1.6061	0.503053	-1.12297	0.169247	0.0071342	0.334883	0.0483499	-0.309959	NA	PBANKA_0506600	PBANKA_0506600.1	serine/arginine-rich splicing factor 4, putative	serine/arginine-rich splicing factor 4, putative	SRSF4
259	S	PBANKA_0506600	_SYS[Phospho (STY)]SDEKR_	0.678541	1.12723	0.736073	1.31165	-0.11519	-0.216173	0.469577	0.477262	0.495942	0.491272	-0.165681	NA	PBANKA_0506600	PBANKA_0506600.1	serine/arginine-rich splicing factor 4, putative	serine/arginine-rich splicing factor 4, putative	SRSF4
260	S	PBANKA_0506600	_SYSS[Phospho (STY)]DEKR_	0.797661	1.20941	0.738879	1.32528	0.10851	-0.130579	0.455987	0.422882	0.495942	0.483239	-0.0110347	NA	PBANKA_0506600	PBANKA_0506600.1	serine/arginine-rich splicing factor 4, putative	serine/arginine-rich splicing factor 4, putative	SRSF4
278	S	PBANKA_0506600	_SESSNSLS[Phospho (STY)]DDR_	0.18948	0.607104	0.789068	1.39635	-1.98255	-1.18362	0.28542	0.00195264	0.380879	0.0177069	-1.58309	NA	PBANKA_0506600	PBANKA_0506600.1	serine/arginine-rich splicing factor 4, putative	serine/arginine-rich splicing factor 4, putative	SRSF4
291	S	PBANKA_0506600	_NNYS[Phospho (STY)]TS[Phospho (STY)]RDR_	0.830291	0.926886	0	1.1124	5.9514	-0.259721	0.179272	0.357594	0.225307	0.437669	2.84584	NA	PBANKA_0506600	PBANKA_0506600.1	serine/arginine-rich splicing factor 4, putative	serine/arginine-rich splicing factor 4, putative	SRSF4
293	S	PBANKA_0506600	_NNYS[Phospho (STY)]TS[Phospho (STY)]RDR_	0.830291	0.926886	0	1.1124	5.9514	-0.259721	0.179272	0.357594	0.225307	0.437669	2.84584	NA	PBANKA_0506600	PBANKA_0506600.1	serine/arginine-rich splicing factor 4, putative	serine/arginine-rich splicing factor 4, putative	SRSF4
309	S	PBANKA_0506600	_YHSEKES[Phospho (STY)]R_	1.42765	1.05233	0.748104	0.748814	0.919982	0.48345	0.0207584	0.0906155	0.0978255	0.224569	0.701716	NA	PBANKA_0506600	PBANKA_0506600.1	serine/arginine-rich splicing factor 4, putative	serine/arginine-rich splicing factor 4, putative	SRSF4
324	S	PBANKA_0506600	_SVSGENS[Phospho (STY)]RSEEK_	0	1.14166	0	1.1324	0	0.0116032	0.455342	0.300852	0.457151	0.422676	0.00580161	NA	PBANKA_0506600	PBANKA_0506600.1	serine/arginine-rich splicing factor 4, putative	serine/arginine-rich splicing factor 4, putative	SRSF4
326	S	PBANKA_0506600	_SVSGENSRS[Phospho (STY)]EEK_	1.16964	0.941458	1.1114	1.27019	0.0728094	-0.426734	0.197125	0.234099	0.355199	0.415148	-0.176962	NA	PBANKA_0506600	PBANKA_0506600.1	serine/arginine-rich splicing factor 4, putative	serine/arginine-rich splicing factor 4, putative	SRSF4
334	S	PBANKA_0506600	_SIS[Phospho (STY)]GDISNNEK_	0.793865	0.62102	1.23059	1.15982	-0.623715	-0.886717	0.140194	0.0278523	0.296591	0.123452	-0.755216	NA	PBANKA_0506600	PBANKA_0506600.1	serine/arginine-rich splicing factor 4, putative	serine/arginine-rich splicing factor 4, putative	SRSF4
338	S	PBANKA_0506600	_SISGDIS[Phospho (STY)]NNEK_	0.745726	0.498014	2.28844	0.978829	-1.60007	-0.955858	0.189604	0.467374	0.347656	0.499198	-1.27797	NA	PBANKA_0506600	PBANKA_0506600.1	serine/arginine-rich splicing factor 4, putative	serine/arginine-rich splicing factor 4, putative	SRSF4
356	S	PBANKA_0506600	_ENILS[Phospho (STY)]AEKEEK_	1.03608	0.824177	1.07401	1.14367	-0.0512084	-0.466074	0.321193	0.164149	0.409712	0.339356	-0.258641	NA	PBANKA_0506600	PBANKA_0506600.1	serine/arginine-rich splicing factor 4, putative	serine/arginine-rich splicing factor 4, putative	SRSF4
381	S	PBANKA_0506600	_SGYNSAAS[Phospho (STY)]EVK_	0.721442	1.02653	1.2892	1.35937	-0.825679	-0.400519	0.0682777	0.29336	0.2197	0.414034	-0.613099	NA	PBANKA_0506600	PBANKA_0506600.1	serine/arginine-rich splicing factor 4, putative	serine/arginine-rich splicing factor 4, putative	SRSF4
429	S	PBANKA_0506600	_KNENKS[Phospho (STY)]ENEDLK_	1.08611	0.783207	1.31683	0.976798	-0.274767	-0.313764	0.440905	0.289728	0.486355	0.419415	-0.294266	NA	PBANKA_0506600	PBANKA_0506600.1	serine/arginine-rich splicing factor 4, putative	serine/arginine-rich splicing factor 4, putative	SRSF4
436	S	PBANKA_0506600	_SENEDLKS[Phospho (STY)]VS[Phospho (STY)]NDGNK_	0.772469	1.06139	0.715639	1.00235	0.108258	0.0814849	0.45607	0.268957	0.495942	0.398197	0.0948713	NA	PBANKA_0506600	PBANKA_0506600.1	serine/arginine-rich splicing factor 4, putative	serine/arginine-rich splicing factor 4, putative	SRSF4
438	S	PBANKA_0506600	_SENEDLKS[Phospho (STY)]VS[Phospho (STY)]NDGNK_	0.772469	1.06139	0.715639	1.00235	0.108258	0.0814849	0.45607	0.268957	0.495942	0.398197	0.0948713	NA	PBANKA_0506600	PBANKA_0506600.1	serine/arginine-rich splicing factor 4, putative	serine/arginine-rich splicing factor 4, putative	SRSF4
449	S	PBANKA_0506600	_S[Phospho (STY)]DKENNNDTSVNQTEETKPK_	1.04248	0.999326	1.3116	0.946621	-0.327489	0.0770865	0.488281	0.315397	0.494671	0.434089	-0.125201	NA	PBANKA_0506600	PBANKA_0506600.1	serine/arginine-rich splicing factor 4, putative	serine/arginine-rich splicing factor 4, putative	SRSF4
242	Y	PBANKA_0506600	_YETDSDTS[Phospho (STY)]Y[Phospho (STY)]DKK_	0.981488	0	1.25313	0	-0.348206	0	0.42306	0.438705	0.47919	0.444272	-0.174103	NA	PBANKA_0506600	PBANKA_0506600.1	serine/arginine-rich splicing factor 4, putative	serine/arginine-rich splicing factor 4, putative	SRSF4
545	S	PBANKA_0506700	_S[Phospho (STY)]VDIHNLR_	1.43612	0.920375	1.18294	0.861099	0.276903	0.0945932	0.113088	0.339244	0.273468	0.450647	0.185748	NA	PBANKA_0506700	PBANKA_0506700.1	citrate synthase, mitochondrial, putative	citrate synthase, mitochondrial, putative	CS
9	S	PBANKA_0506900	_NQLVNAS[Phospho (STY)]LKK_	0.761101	0.851271	1.62305	1.09244	-1.079	-0.354836	0.0649043	0.248595	0.211444	0.390509	-0.716917	NA	PBANKA_0506900	PBANKA_0506900.1	phospholipid scramblase, putative	phospholipid scramblase, putative	N/A
1212	S	PBANKA_0507300	_KTS[Phospho (STY)]INC[Carbamidomethyl (C)]NNNDENK_	0.447358	0.977353	0.457082	1.60178	-0.0301131	-0.704964	0.415637	0.129757	0.441062	0.308946	-0.367539	NA	PBANKA_0507300	PBANKA_0507300.1	dynein heavy chain, putative	dynein heavy chain, putative	N/A
1252	S	PBANKA_0507300	_NDS[Phospho (STY)]GNDTVNNDEMNKK_	0.735441	1.11708	1.56505	1.04543	-1.07553	0.0944514	0.0658106	0.239509	0.211444	0.418917	-0.490541	NA	PBANKA_0507300	PBANKA_0507300.1	dynein heavy chain, putative	dynein heavy chain, putative	N/A
1524	S	PBANKA_0507300	_ISNLHS[Phospho (STY)]NIR_	1.32567	0.95383	0.77444	3.04078	0.76508	-1.65861	0.0187095	0.0244395	0.0955063	0.113672	-0.446766	NA	PBANKA_0507300	PBANKA_0507300.1	dynein heavy chain, putative	dynein heavy chain, putative	N/A
1533	S	PBANKA_0507300	_GMTHNS[Phospho (STY)]NHFEDVDLDSEFR_	0.825314	0.612591	0.404481	1.73472	1.00467	-1.48123	0.347986	0.000341842	0.499182	0.00485904	-0.23828	NA	PBANKA_0507300	PBANKA_0507300.1	dynein heavy chain, putative	dynein heavy chain, putative	N/A
1550	S	PBANKA_0507300	_TKIS[Phospho (STY)]NTYNNAK_	1.02129	0.736687	0.486102	1.13972	1.05029	-0.620247	0.184771	0.0883033	0.465677	0.244612	0.21502	NA	PBANKA_0507300	PBANKA_0507300.1	dynein heavy chain, putative	dynein heavy chain, putative	N/A
1602	S	PBANKA_0507300	_SNNNLSGMMGNS[Phospho (STY)]GK_	0.930981	1.01061	0.925734	1.14633	0.00803648	-0.179508	0.460536	0.481844	0.484839	0.487959	-0.0857359	NA	PBANKA_0507300	PBANKA_0507300.1	dynein heavy chain, putative	dynein heavy chain, putative	N/A
1874	S	PBANKA_0507300	_FENEC[Carbamidomethyl (C)]EEDFS[Phospho (STY)]DKC[Carbamidomethyl (C)]DEK_	0.86657	1.15743	1.22757	1.32497	-0.495827	-0.192913	0.338603	0.479642	0.418735	0.49664	-0.34437	NA	PBANKA_0507300	PBANKA_0507300.1	dynein heavy chain, putative	dynein heavy chain, putative	N/A
1900	S	PBANKA_0507300	_NMNIHIDVENS[Phospho (STY)]DSNGDVDK_	0	1.1988	1.64618	0	-6.92723	6.47413	1.46283967205654e-25	0.0697914	1.45918257287639e-24	0.209118	-0.226554	NA	PBANKA_0507300	PBANKA_0507300.1	dynein heavy chain, putative	dynein heavy chain, putative	N/A
1957	S	PBANKA_0507300	_RNS[Phospho (STY)]QYGVK_	0.338219	0.736173	0.827705	3.33291	-1.2577	-2.15808	0.437953	0.00304773	0.499182	0.0193506	-1.70789	NA	PBANKA_0507300	PBANKA_0507300.1	dynein heavy chain, putative	dynein heavy chain, putative	N/A
3368	S	PBANKA_0507300	_INS[Phospho (STY)]SDEHESC[Carbamidomethyl (C)]NK_	1.01095	0.818393	0.750269	0.989668	0.423576	-0.270052	0.240158	0.32618	0.37195	0.439656	0.076762	NA	PBANKA_0507300	PBANKA_0507300.1	dynein heavy chain, putative	dynein heavy chain, putative	N/A
4476	S	PBANKA_0507300	_HDS[Phospho (STY)]IFSK_	0.492639	0	0	1.11527	5.21421	-6.37113	0.0297253	0.142291	0.109358	0.209118	-0.578464	NA	PBANKA_0507300	PBANKA_0507300.1	dynein heavy chain, putative	dynein heavy chain, putative	N/A
1240	T	PBANKA_0507300	_MNEISYNEDEQLILTDST[Phospho (STY)]K_	0	1.204	0	0.721509	0	0.727978	0.455342	0.012941	0.457151	0.0653603	0.363989	NA	PBANKA_0507300	PBANKA_0507300.1	dynein heavy chain, putative	dynein heavy chain, putative	N/A
1581	T	PBANKA_0507300	_NGENMQIHPNKDENYMNT[Phospho (STY)]PK_	1.09475	0.535247	0	0.725789	6.34467	-0.429904	0.1402	0.456934	0.206075	0.482917	2.95738	NA	PBANKA_0507300	PBANKA_0507300.1	dynein heavy chain, putative	dynein heavy chain, putative	N/A
30	S	PBANKA_0507800	_LITS[Phospho (STY)]ENDEEIQTLDK_	0.822605	1.02683	1.5837	1.03699	-0.933678	-0.0140162	0.115881	0.361586	0.272863	0.45042	-0.473847	NA	PBANKA_0507800	PBANKA_0507800.1	conserved protein, unknown function	conserved protein, unknown function	N/A
62	S	PBANKA_0507800	_GLVILTDNDS[Phospho (STY)]ENEYENC[Carbamidomethyl (C)]K_	1.10455	0.77554	1.54421	1.04462	-0.478392	-0.423269	0.476623	0.199056	0.496482	0.354569	-0.450831	NA	PBANKA_0507800	PBANKA_0507800.1	conserved protein, unknown function	conserved protein, unknown function	N/A
77	S	PBANKA_0507800	_DIIS[Phospho (STY)]IDDDKEMEK_	0.79253	1.44944	0.952775	1.33942	-0.261559	0.112779	0.325378	0.220141	0.415611	0.402933	-0.0743898	NA	PBANKA_0507800	PBANKA_0507800.1	conserved protein, unknown function	conserved protein, unknown function	N/A
123	S	PBANKA_0507800	_NKNS[Phospho (STY)]FVQNK_	0.847227	0.592722	0.29824	0.942682	1.4648	-0.657317	0.45434	0.486255	0.487963	0.499198	0.403743	NA	PBANKA_0507800	PBANKA_0507800.1	conserved protein, unknown function	conserved protein, unknown function	N/A
143	S	PBANKA_0507800	_KFIS[Phospho (STY)]LEK_	1.1223	1.02268	0.647229	0.845096	0.781448	0.271182	0.0949414	0.173631	0.250748	0.331885	0.526315	NA	PBANKA_0507800	PBANKA_0507800.1	conserved protein, unknown function	conserved protein, unknown function	N/A
259	S	PBANKA_0507800	_LSSS[Phospho (STY)]NKNDDNPSNDEIIIK_	1.08683	0.745623	0	0	6.33433	5.79888	0.140656	0.161664	0.206075	0.180909	6.0666	NA	PBANKA_0507800	PBANKA_0507800.1	conserved protein, unknown function	conserved protein, unknown function	N/A
267	S	PBANKA_0507800	_NDDNPS[Phospho (STY)]NDEIIIK_	0.827378	0.915663	1.80667	1.25586	-1.11398	-0.450043	0.129994	0.214905	0.286561	0.406385	-0.782012	NA	PBANKA_0507800	PBANKA_0507800.1	conserved protein, unknown function	conserved protein, unknown function	N/A
58	T	PBANKA_0507800	_GLVILT[Phospho (STY)]DNDS[Phospho (STY)]ENEYENC[Carbamidomethyl (C)]K_	0.804569	0.845321	2.25132	1.31345	-1.46895	-0.627602	0.238664	0.100657	0.392561	0.266095	-1.04827	NA	PBANKA_0507800	PBANKA_0507800.1	conserved protein, unknown function	conserved protein, unknown function	N/A
334	S	PBANKA_0507900	_REDDC[Carbamidomethyl (C)]S[Phospho (STY)]LIGYNNELIHQK_	0.359742	0	0	1.02467	4.77493	-6.25045	0.0430258	0.147746	0.122862	0.209118	-0.73776	NA	PBANKA_0507900	PBANKA_0507900.1	conserved Plasmodium protein, unknown function	conserved Plasmodium protein, unknown function	N/A
461	S	PBANKA_0507900	_LLS[Phospho (STY)]WINPSNFNK_	0.608282	0.622263	1.72832	1.56791	-1.48591	-1.31446	0.00936158	0.000770813	0.052426	0.00768886	-1.40019	Down	PBANKA_0507900	PBANKA_0507900.1	conserved Plasmodium protein, unknown function	conserved Plasmodium protein, unknown function	N/A
327	S	PBANKA_0508100	_LNS[Phospho (STY)]DPQLDK_	0.852139	1.09148	1.27548	1.21816	-0.574315	-0.156558	0.28375	0.474425	0.390401	0.490944	-0.365436	NA	PBANKA_0508100	PBANKA_0508100.1	chromodomain-helicase-DNA-binding protein 1, putative	chromodomain-helicase-DNA-binding protein 1, putative	CHD1
691	S	PBANKA_0508100	_NENNLAES[Phospho (STY)]DDEEDNDLYINSYVK_	1.14494	0.894551	2.26639	1.04206	-0.976696	-0.217133	0.469267	0.378567	0.494338	0.460774	-0.596914	NA	PBANKA_0508100	PBANKA_0508100.1	chromodomain-helicase-DNA-binding protein 1, putative	chromodomain-helicase-DNA-binding protein 1, putative	CHD1
724	S	PBANKA_0508100	_SWLQYDS[Phospho (STY)]VEDKYTEK_	1.32084	1.15848	1.63061	0.964196	-0.30115	0.261456	0.214103	0.133664	0.377274	0.297945	-0.0198474	NA	PBANKA_0508100	PBANKA_0508100.1	chromodomain-helicase-DNA-binding protein 1, putative	chromodomain-helicase-DNA-binding protein 1, putative	CHD1
744	S	PBANKA_0508100	_NDIFIS[Phospho (STY)]PNIGAVGGR_	0.914688	1.26707	1.55516	0.978966	-0.756953	0.367648	0.201796	0.0679493	0.348556	0.214377	-0.194652	NA	PBANKA_0508100	PBANKA_0508100.1	chromodomain-helicase-DNA-binding protein 1, putative	chromodomain-helicase-DNA-binding protein 1, putative	CHD1
1788	S	PBANKA_0508100	_RTS[Phospho (STY)]THITEK_	1.27533	1.24862	0.539489	0.858355	1.22053	0.533616	0.0200177	0.0317858	0.0974032	0.13211	0.877075	NA	PBANKA_0508100	PBANKA_0508100.1	chromodomain-helicase-DNA-binding protein 1, putative	chromodomain-helicase-DNA-binding protein 1, putative	CHD1
2008	S	PBANKA_0508100	_AEDDTVKDELDDDIVKDELNDES[Phospho (STY)]DNNNK_	1.12721	1.18706	1.54349	0.92963	-0.448787	0.348128	0.496452	0.0890245	0.498953	0.25192	-0.0503296	NA	PBANKA_0508100	PBANKA_0508100.1	chromodomain-helicase-DNA-binding protein 1, putative	chromodomain-helicase-DNA-binding protein 1, putative	CHD1
2074	S	PBANKA_0508100	_LPLKPPQNS[Phospho (STY)]ANNEVVNNDGVVEK_	0.984568	0.984253	1.35907	0.898485	-0.459615	0.129655	0.404344	0.282256	0.469475	0.414044	-0.16498	NA	PBANKA_0508100	PBANKA_0508100.1	chromodomain-helicase-DNA-binding protein 1, putative	chromodomain-helicase-DNA-binding protein 1, putative	CHD1
2319	S	PBANKA_0508100	_AIYS[Phospho (STY)]QEDKETGGILK_	1.09269	0.916387	1.22167	1.15464	-0.159101	-0.329046	0.353683	0.305302	0.443773	0.415752	-0.244073	NA	PBANKA_0508100	PBANKA_0508100.1	chromodomain-helicase-DNA-binding protein 1, putative	chromodomain-helicase-DNA-binding protein 1, putative	CHD1
2351	S	PBANKA_0508100	_NSNHLGS[Phospho (STY)]NGTTSK_	1.25404	0.980497	1.12818	1.14101	0.150854	-0.215945	0.155696	0.421043	0.326962	0.467178	-0.0325455	NA	PBANKA_0508100	PBANKA_0508100.1	chromodomain-helicase-DNA-binding protein 1, putative	chromodomain-helicase-DNA-binding protein 1, putative	CHD1
2570	S	PBANKA_0508100	_TNELGQVEEEVS[Phospho (STY)]DDIR_	0.911096	0.957662	1.09852	0.970023	-0.266248	-0.0182446	0.361291	0.411112	0.451985	0.474519	-0.142246	NA	PBANKA_0508100	PBANKA_0508100.1	chromodomain-helicase-DNA-binding protein 1, putative	chromodomain-helicase-DNA-binding protein 1, putative	CHD1
774	T	PBANKA_0508100	_VYNYAQIDNYYET[Phospho (STY)]DEEDKKVDEEK_	1.12212	0.951912	1.70905	1.33341	-0.601013	-0.480382	0.395645	0.206844	0.481288	0.376854	-0.540698	NA	PBANKA_0508100	PBANKA_0508100.1	chromodomain-helicase-DNA-binding protein 1, putative	chromodomain-helicase-DNA-binding protein 1, putative	CHD1
1932	T	PBANKA_0508100	_ATTISST[Phospho (STY)]GENVEATEDSKK_	0.854688	0.863055	0.907624	0	-0.0853748	6.00635	0.438489	0.152791	0.468247	0.180909	2.96049	NA	PBANKA_0508100	PBANKA_0508100.1	chromodomain-helicase-DNA-binding protein 1, putative	chromodomain-helicase-DNA-binding protein 1, putative	CHD1
71	S	PBANKA_0508600	_IFS[Phospho (STY)]LGLLSNEK_	1.2492	1.57234	0.377241	0.779405	1.69187	0.999903	0.00776687	0.000808871	0.0413197	0.00919802	1.34589	Up	PBANKA_0508600	PBANKA_0508600.1	conserved Plasmodium protein, unknown function	conserved Plasmodium protein, unknown function	N/A
97	S	PBANKA_0508600	_KIS[Phospho (STY)]EDEKESIALK_	1.19583	1.04643	1.04067	1.12707	0.198077	-0.105768	0.221376	0.437518	0.384379	0.47115	0.0461547	NA	PBANKA_0508600	PBANKA_0508600.1	conserved Plasmodium protein, unknown function	conserved Plasmodium protein, unknown function	N/A
103	S	PBANKA_0508600	_KIS[Phospho (STY)]EDEKES[Phospho (STY)]IALK_	1.00683	1.31711	0.525974	1.70571	0.919238	-0.369618	0.215392	0.489959	0.465677	0.491187	0.27481	NA	PBANKA_0508600	PBANKA_0508600.1	conserved Plasmodium protein, unknown function	conserved Plasmodium protein, unknown function	N/A
230	S	PBANKA_0508600	_NTSYIDHIQLS[Phospho (STY)]EDNR_	0.944573	1.19018	0	1.24873	6.13462	-0.0685225	0.149659	0.369688	0.206075	0.46124	3.03305	NA	PBANKA_0508600	PBANKA_0508600.1	conserved Plasmodium protein, unknown function	conserved Plasmodium protein, unknown function	N/A
318	S	PBANKA_0508600	_TQILEDENNS[Phospho (STY)]IQNEMHK_	1.18635	1.13984	0.916132	0.94077	0.368078	0.273308	0.0976887	0.126785	0.260717	0.290731	0.320693	NA	PBANKA_0508600	PBANKA_0508600.1	conserved Plasmodium protein, unknown function	conserved Plasmodium protein, unknown function	N/A
337	S	PBANKA_0508600	_NIADNNLSS[Phospho (STY)]SDTINIK_	1.21058	0	0	1.22312	6.48807	-6.50277	0.0430481	0.136498	0.156465	0.209118	-0.00735272	NA	PBANKA_0508600	PBANKA_0508600.1	conserved Plasmodium protein, unknown function	conserved Plasmodium protein, unknown function	N/A
340	T	PBANKA_0508600	_NIADNNLSSSDT[Phospho (STY)]INIK_	0	1.50695	0.757175	1.31936	-5.82066	0.189955	0.095409	0.186424	0.225307	0.369825	-2.81535	NA	PBANKA_0508600	PBANKA_0508600.1	conserved Plasmodium protein, unknown function	conserved Plasmodium protein, unknown function	N/A
840	S	PBANKA_0509000	_HQS[Phospho (STY)]FIDNFNYITK_	1.06983	0.966929	0.726521	1.13258	0.549744	-0.225197	0.179013	0.411152	0.332988	0.46473	0.162273	NA	PBANKA_0509000	PBANKA_0509000.1	exported protein 3, putative	exported protein 3, putative	EXP3
906	S	PBANKA_0509000	_LNS[Phospho (STY)]FTNYLNK_	0.980535	0.750394	1.42342	1.11337	-0.531553	-0.56079	0.35372	0.115369	0.45298	0.275102	-0.546172	NA	PBANKA_0509000	PBANKA_0509000.1	exported protein 3, putative	exported protein 3, putative	EXP3
964	S	PBANKA_0509000	_LTNS[Phospho (STY)]NQGIVLSLK_	1.077	1.13148	1.01773	1.05486	0.0806253	0.099914	0.234078	0.234869	0.361163	0.415148	0.0902697	NA	PBANKA_0509000	PBANKA_0509000.1	exported protein 3, putative	exported protein 3, putative	EXP3
985	S	PBANKA_0509000	_GIIPVAQGLS[Phospho (STY)]APWLNA_	1.00196	0.927791	0.904885	0.818355	0.144939	0.17828	0.368288	0.269921	0.438298	0.409947	0.16161	NA	PBANKA_0509000	PBANKA_0509000.1	exported protein 3, putative	exported protein 3, putative	EXP3
253	S	PBANKA_0509200	_NLVTNDYDNAS[Phospho (STY)]FK_	1.03949	0.899344	0.857067	0.929263	0.274422	-0.0465189	0.287454	0.450917	0.407102	0.476587	0.113952	NA	PBANKA_0509200	PBANKA_0509200.1	Eps15-like protein, putative	Eps15-like protein, putative	N/A
266	S	PBANKA_0509200	_GIETHGS[Phospho (STY)]DKLSC[Carbamidomethyl (C)]LNLLK_	0.969382	0.717629	1.3016	1.07411	-0.42003	-0.572878	0.436135	0.121232	0.479388	0.28123	-0.496454	NA	PBANKA_0509200	PBANKA_0509200.1	Eps15-like protein, putative	Eps15-like protein, putative	N/A
335	S	PBANKA_0509200	_NEESYNS[Phospho (STY)]QYEK_	0	1.59191	0.935447	0	-6.12082	6.87928	0.0830383	0	0.206075	0	0.379229	NA	PBANKA_0509200	PBANKA_0509200.1	Eps15-like protein, putative	Eps15-like protein, putative	N/A
375	S	PBANKA_0509200	_KEEEEQDDIS[Phospho (STY)]QEVSNNK_	1.05501	1.03427	1.34063	1.1769	-0.341728	-0.18409	0.495196	0.476824	0.499383	0.484213	-0.262909	NA	PBANKA_0509200	PBANKA_0509200.1	Eps15-like protein, putative	Eps15-like protein, putative	N/A
481	S	PBANKA_0509200	_IDENISEQNS[Phospho (STY)]EKINDMILENISSNR_	0.901217	1.04171	0.826622	1.09163	0.122707	-0.0666834	0.421894	0.395601	0.468247	0.46897	0.0280119	NA	PBANKA_0509200	PBANKA_0509200.1	Eps15-like protein, putative	Eps15-like protein, putative	N/A
493	S	PBANKA_0509200	_INDMILENIS[Phospho (STY)]S[Phospho (STY)]NR_	1.32384	1.17011	1.01324	1.18226	0.381253	-0.0147379	0.068674	0.317522	0.216008	0.434274	0.183257	NA	PBANKA_0509200	PBANKA_0509200.1	Eps15-like protein, putative	Eps15-like protein, putative	N/A
494	S	PBANKA_0509200	_INDMILENIS[Phospho (STY)]S[Phospho (STY)]NR_	1.33228	0.804036	1.19649	1.0254	0.153426	-0.345648	0.153295	0.259305	0.307528	0.401018	-0.0961108	NA	PBANKA_0509200	PBANKA_0509200.1	Eps15-like protein, putative	Eps15-like protein, putative	N/A
507	S	PBANKA_0509200	_NKDIENS[Phospho (STY)]ESR_	0	0.788504	0.372385	0.972285	-4.82297	-0.297617	0.0250356	0.302971	0.109358	0.42971	-2.56029	NA	PBANKA_0509200	PBANKA_0509200.1	Eps15-like protein, putative	Eps15-like protein, putative	N/A
509	S	PBANKA_0509200	_NKDIENSES[Phospho (STY)]R_	0.537995	0.894248	0.64569	0.71862	-0.257288	0.31016	0.465858	0.198377	0.499182	0.37336	0.0264363	NA	PBANKA_0509200	PBANKA_0509200.1	Eps15-like protein, putative	Eps15-like protein, putative	N/A
771	S	PBANKA_0509200	_TLESQS[Phospho (STY)]DFTFQAHDNPPQSFQR_	1.05541	0	1.00728	0	0.0664484	0	0.242775	0.438705	0.367553	0.444272	0.0332242	NA	PBANKA_0509200	PBANKA_0509200.1	Eps15-like protein, putative	Eps15-like protein, putative	N/A
67	S	PBANKA_0509700	_KNS[Phospho (STY)]LDVLNEINDILNLNNSEK_	0.660749	0.860215	0.971261	1.35744	-0.5464	-0.649853	0.182647	0.0902841	0.369422	0.251912	-0.598126	NA	PBANKA_0509700	PBANKA_0509700.1	conserved Plasmodium protein, unknown function	conserved Plasmodium protein, unknown function	N/A
83	S	PBANKA_0509700	_NSLDVLNEINDILNLNNS[Phospho (STY)]EK_	1.37809	0.820742	0.594325	1.01004	1.19482	-0.294989	0.00458087	0.303177	0.0387825	0.422054	0.449915	NA	PBANKA_0509700	PBANKA_0509700.1	conserved Plasmodium protein, unknown function	conserved Plasmodium protein, unknown function	N/A
486	S	PBANKA_0509700	_SMGS[Phospho (STY)]GLQIFDK_	1.20621	1.11986	0.376114	1.26151	1.64607	-0.169882	0.00934506	0.474026	0.0488138	0.491272	0.738097	NA	PBANKA_0509700	PBANKA_0509700.1	conserved Plasmodium protein, unknown function	conserved Plasmodium protein, unknown function	N/A
1825	S	PBANKA_0509700	_KNS[Phospho (STY)]FSILSVSDLQESK_	1.23373	0.914724	0.747791	0.561435	0.7121	0.690944	0.0517953	0.287795	0.191355	0.499198	0.701522	NA	PBANKA_0509700	PBANKA_0509700.1	conserved Plasmodium protein, unknown function	conserved Plasmodium protein, unknown function	N/A
1830	S	PBANKA_0509700	_KNS[Phospho (STY)]FSILS[Phospho (STY)]VSDLQESK_	1.25212	0.789448	0	0	6.53621	5.87984	0.0419942	0.158163	0.156465	0.180909	6.20802	NA	PBANKA_0509700	PBANKA_0509700.1	conserved Plasmodium protein, unknown function	conserved Plasmodium protein, unknown function	N/A
2178	S	PBANKA_0509700	_QIDVTESLS[Phospho (STY)]DNNIESK_	1.38544	0	1.29363	1.17764	0.0979252	-6.44872	0.181521	0.138857	0.33628	0.209118	-3.1754	NA	PBANKA_0509700	PBANKA_0509700.1	conserved Plasmodium protein, unknown function	conserved Plasmodium protein, unknown function	N/A
2911	S	PBANKA_0509700	_IIQS[Phospho (STY)]IVLSSK_	0.973397	0.855672	0	0.615581	6.17738	0.466309	0.1477	0.318355	0.206075	0.499198	3.32185	NA	PBANKA_0509700	PBANKA_0509700.1	conserved Plasmodium protein, unknown function	conserved Plasmodium protein, unknown function	N/A
3247	S	PBANKA_0509700	_NES[Phospho (STY)]DNELLDGMNNTINK_	1.19206	1.05318	0.962937	1.18917	0.304064	-0.173099	0.121395	0.492372	0.288084	0.49862	0.0654826	NA	PBANKA_0509700	PBANKA_0509700.1	conserved Plasmodium protein, unknown function	conserved Plasmodium protein, unknown function	N/A
4517	S	PBANKA_0509700	_YNS[Phospho (STY)]NNNLSK_	0.512838	1.36085	0.766603	1.23788	-0.567552	0.135218	0.495739	0.210031	0.499182	0.375055	-0.216167	NA	PBANKA_0509700	PBANKA_0509700.1	conserved Plasmodium protein, unknown function	conserved Plasmodium protein, unknown function	N/A
4619	S	PBANKA_0509700	_EEYENYEDTEAIKDDES[Phospho (STY)]NSNK_	1.07075	0.940752	0.964045	0.965556	0.149447	-0.0370148	0.312977	0.430816	0.426204	0.474713	0.0562162	NA	PBANKA_0509700	PBANKA_0509700.1	conserved Plasmodium protein, unknown function	conserved Plasmodium protein, unknown function	N/A
90	T	PBANKA_0509700	_NSLDVLNEINDILNLNNSEKESTNT[Phospho (STY)]IVK_	1.40201	0.723329	0	0.53	6.69767	0.438953	9.81219394624588e-09	0.389558	7.30139753922409e-08	0.467895	3.56831	NA	PBANKA_0509700	PBANKA_0509700.1	conserved Plasmodium protein, unknown function	conserved Plasmodium protein, unknown function	N/A
99	S	PBANKA_0510200	_KPIEES[Phospho (STY)]DEYSSDSDK_	1.49537	1.21587	1.49923	0.267492	-0.00368768	2.12878	0.119982	0.131332	0.285671	0.396979	1.06254	NA	PBANKA_0510200	PBANKA_0510200.1	conserved Plasmodium protein, unknown function	conserved Plasmodium protein, unknown function	N/A
190	S	PBANKA_0510200	_ENDKPNETEPTNS[Phospho (STY)]PMGK_	0.587149	1.32805	1.06967	1.09502	-0.850518	0.275236	0.0873751	0.107488	0.237161	0.259274	-0.287641	NA	PBANKA_0510200	PBANKA_0510200.1	conserved Plasmodium protein, unknown function	conserved Plasmodium protein, unknown function	N/A
8	S	PBANKA_0510900	_KVQS[Phospho (STY)]PKEESIAK_	0.803284	1.33044	0.519542	0.548693	0.615576	1.25713	0.383348	0.000256349	0.499182	0.00276441	0.936351	NA	PBANKA_0510900	PBANKA_0510900.1	40S ribosomal protein S2, putative	40S ribosomal protein S2, putative	RPS2
156	S	PBANKA_0511200	_MAKES[Phospho (STY)]EEEEDGEK_	0.628451	1.04372	1.19643	1.30962	-0.914249	-0.323625	0.0598115	0.366688	0.211193	0.458936	-0.618937	NA	PBANKA_0511200	PBANKA_0511200.1	U3 small nucleolar ribonucleoprotein protein MPP10, putative	U3 small nucleolar ribonucleoprotein protein MPP10, putative	MPP10
165	S	PBANKA_0511200	_ESEEEEDGEKS[Phospho (STY)]EEKDK_	0.70716	0.847121	1.19344	1.31725	-0.743852	-0.628712	0.114248	0.10012	0.283137	0.266095	-0.686282	NA	PBANKA_0511200	PBANKA_0511200.1	U3 small nucleolar ribonucleoprotein protein MPP10, putative	U3 small nucleolar ribonucleoprotein protein MPP10, putative	MPP10
402	S	PBANKA_0511200	_HFES[Phospho (STY)]DDDNDELNNKDR_	0.355082	1.45633	1.33559	1.0683	-1.87154	0.442171	0.00202753	0.0651616	0.012841	0.195975	-0.714682	NA	PBANKA_0511200	PBANKA_0511200.1	U3 small nucleolar ribonucleoprotein protein MPP10, putative	U3 small nucleolar ribonucleoprotein protein MPP10, putative	MPP10
165	T	PBANKA_0511400	_EEANGDET[Phospho (STY)]KEEEGKEEEIK_	0.699095	0.978578	1.35762	1.67351	-0.944072	-0.765858	0.0960991	0.102452	0.260717	0.26785	-0.854965	NA	PBANKA_0511400	PBANKA_0511400.1	peroxiredoxin, putative	peroxiredoxin, putative	nPrx
6	S	PBANKA_0511800	_KS[Phospho (STY)]DIVSFTPR_	1.02248	1.06363	0.499768	0.929877	1.01302	0.191262	0.19319	0.193358	0.465677	0.347408	0.602142	NA	PBANKA_0511800	PBANKA_0511800.1	centrin-3, putative	centrin-3, putative	CEN3
10	S	PBANKA_0511800	_KSDIVS[Phospho (STY)]FTPR_	1.14106	0.81608	0	0	6.40372	5.9269	0.137616	0.15615	0.206075	0.180909	6.16531	NA	PBANKA_0511800	PBANKA_0511800.1	centrin-3, putative	centrin-3, putative	CEN3
129	S	PBANKA_0511800	_LFDDDDTGKIS[Phospho (STY)]LK_	1.1188	1.41498	0	0.73461	6.37564	0.933029	0.13884	0.00128901	0.206075	0.0119608	3.65433	NA	PBANKA_0511800	PBANKA_0511800.1	centrin-3, putative	centrin-3, putative	CEN3
145	S	PBANKA_0511800	_ELGENLS[Phospho (STY)]DDELQAMIDEFDK_	0.443388	1.2187	1.43953	0.858055	-1.66885	0.499503	0.00249526	0.0390621	0.0216437	0.151847	-0.584676	NA	PBANKA_0511800	PBANKA_0511800.1	centrin-3, putative	centrin-3, putative	CEN3
13	S	PBANKA_0511900	_HGS[Phospho (STY)]LGFLPR_	0.730808	0.939935	0.977889	0.947128	-0.413486	-0.0108409	0.239511	0.414866	0.400678	0.46316	-0.212164	NA	PBANKA_0511900	PBANKA_0511900.1	60S ribosomal protein L3, putative	60S ribosomal protein L3, putative	RPL3
292	S	PBANKA_0511900	_DKNNAS[Phospho (STY)]TDADITEK_	0.906781	1.39279	0.812109	0.817693	0.156591	0.75854	0.399615	0.00563566	0.457757	0.0340701	0.457566	NA	PBANKA_0511900	PBANKA_0511900.1	60S ribosomal protein L3, putative	60S ribosomal protein L3, putative	RPL3
349	S	PBANKA_0511900	_DALS[Phospho (STY)]QVSLK_	0.948256	0	0	0.88802	6.14016	-6.04686	0.149405	0.131593	0.206075	0.180909	0.0466485	NA	PBANKA_0511900	PBANKA_0511900.1	60S ribosomal protein L3, putative	60S ribosomal protein L3, putative	RPL3
370	S	PBANKA_0511900	_FQTS[Phospho (STY)]EEKIK_	0.452146	1.79074	0.650683	0.617047	-0.512218	1.51651	0.391221	3.14765847486687e-06	0.47923	0.000104397	0.502145	NA	PBANKA_0511900	PBANKA_0511900.1	60S ribosomal protein L3, putative	60S ribosomal protein L3, putative	RPL3
293	T	PBANKA_0511900	_DKNNAST[Phospho (STY)]DADITEK_	1.03218	1.22329	0.773362	0.90624	0.410201	0.427252	0.247247	0.0522833	0.375945	0.170992	0.418727	NA	PBANKA_0511900	PBANKA_0511900.1	60S ribosomal protein L3, putative	60S ribosomal protein L3, putative	RPL3
98	S	PBANKA_0512600	_IWIDIFQGGVC[Carbamidomethyl (C)]EQEDIEKDDENS[Phospho (STY)]NDGK_	1.16768	0.896668	1.50638	0.539065	-0.36369	0.719848	0.446674	0.283965	0.496008	0.499198	0.178079	NA	PBANKA_0512600	PBANKA_0512600.1	partial CSTF domain-containing protein, putative	partial CSTF domain-containing protein, putative	N/A
103	S	PBANKA_0512600	_S[Phospho (STY)]QENDNVNPEIWK_	1.3512	0.53573	1.9304	0.764862	-0.510329	-0.502925	0.300464	0.462307	0.429567	0.499198	-0.506627	NA	PBANKA_0512600	PBANKA_0512600.1	partial CSTF domain-containing protein, putative	partial CSTF domain-containing protein, putative	N/A
458	S	PBANKA_0512600	_TNS[Phospho (STY)]GDNIEENVIK_	1.6349	0.836667	1.48201	0.662644	0.140415	0.330354	0.0868314	0.337489	0.241198	0.499198	0.235385	NA	PBANKA_0512600	PBANKA_0512600.1	partial CSTF domain-containing protein, putative	partial CSTF domain-containing protein, putative	N/A
13	S	PBANKA_0512700	_EDNNS[Phospho (STY)]NPDLNLNEQSK_	0	1.30294	0.601733	1.5302	-5.49574	-0.229735	0.0133107	0.404526	0.109358	0.484462	-2.86274	NA	PBANKA_0512700	PBANKA_0512700.1	conserved Plasmodium protein, unknown function	conserved Plasmodium protein, unknown function	N/A
65	S	PBANKA_0513400	_LVS[Phospho (STY)]FHNDQITK_	1.00794	1.13471	1.12138	1.05187	-0.151913	0.108022	0.395542	0.228075	0.445823	0.413645	-0.0219457	NA	PBANKA_0513400	PBANKA_0513400.1	LEM3/CDC50 family protein, putative	LEM3/CDC50 family protein, putative	CDC50C
499	S	PBANKA_0513400	_IDS[Phospho (STY)]SENC[Carbamidomethyl (C)]INHK_	0.769028	0.948949	0.844221	1.10034	-0.132344	-0.210733	0.385819	0.426638	0.465548	0.470041	-0.171539	NA	PBANKA_0513400	PBANKA_0513400.1	LEM3/CDC50 family protein, putative	LEM3/CDC50 family protein, putative	CDC50C
204	S	PBANKA_0513900	_SDNYFGLC[Carbamidomethyl (C)]NS[Phospho (STY)]FYDDSDK_	0.983396	0	0	0.761018	6.19192	-5.82784	0.147037	0.140084	0.206075	0.180909	0.182044	NA	PBANKA_0513900	PBANKA_0513900.1	ORC3 domain-containing protein, putative	ORC3 domain-containing protein, putative	N/A
209	S	PBANKA_0513900	_SDNYFGLC[Carbamidomethyl (C)]NSFYDDS[Phospho (STY)]DKSNC[Carbamidomethyl (C)]LSSK_	0.332245	0.977757	1.18171	2.01887	-1.78907	-1.03573	0.070142	0.157285	0.261563	0.330017	-1.4124	NA	PBANKA_0513900	PBANKA_0513900.1	ORC3 domain-containing protein, putative	ORC3 domain-containing protein, putative	N/A
423	S	PBANKA_0513900	_SDLSWLNGEANEFS[Phospho (STY)]DENFLK_	0.841968	0.775282	1.40873	1.36187	-0.733274	-0.802013	0.191629	0.0394199	0.355627	0.141699	-0.767643	NA	PBANKA_0513900	PBANKA_0513900.1	ORC3 domain-containing protein, putative	ORC3 domain-containing protein, putative	N/A
676	S	PBANKA_0513900	_NYYLIHDENS[Phospho (STY)]DVHTPTSSSIDTDVFTLK_	0.577693	0	0	1.22017	5.43825	-6.49933	0.0243818	0.136647	0.109358	0.209118	-0.530541	NA	PBANKA_0513900	PBANKA_0513900.1	ORC3 domain-containing protein, putative	ORC3 domain-containing protein, putative	N/A
1340	S	PBANKA_0513900	_ETIC[Carbamidomethyl (C)]VNDS[Phospho (STY)]FKR_	1.31745	1.10841	0.604444	0.926257	1.10673	0.255559	0.0225584	0.148933	0.103457	0.314556	0.681145	NA	PBANKA_0513900	PBANKA_0513900.1	ORC3 domain-containing protein, putative	ORC3 domain-containing protein, putative	N/A
680	T	PBANKA_0513900	_NYYLIHDENSDVHT[Phospho (STY)]PTSSSIDTDVFTLK_	1.33397	1.47881	0.566358	1.14758	1.21629	0.362042	0.0141368	0.0920237	0.074218	0.252328	0.789165	NA	PBANKA_0513900	PBANKA_0513900.1	ORC3 domain-containing protein, putative	ORC3 domain-containing protein, putative	N/A
1031	T	PBANKA_0513900	_YLT[Phospho (STY)]IHNTTLK_	0.495475	0.613064	0.152434	1.1253	1.61617	-0.861831	0.460857	0.0318477	0.473922	0.136637	0.377172	NA	PBANKA_0513900	PBANKA_0513900.1	ORC3 domain-containing protein, putative	ORC3 domain-containing protein, putative	N/A
206	Y	PBANKA_0513900	_SDNYFGLC[Carbamidomethyl (C)]NSFY[Phospho (STY)]DDSDKSNC[Carbamidomethyl (C)]LSSK_	0.301995	0	0	0	4.53253	0	0.0522129	0.438705	0.133545	0.444272	2.26626	NA	PBANKA_0513900	PBANKA_0513900.1	ORC3 domain-containing protein, putative	ORC3 domain-containing protein, putative	N/A
951	Y	PBANKA_0513900	_DKEY[Phospho (STY)]LINDDFSK_	0.47716	0.866193	1.44686	1.28046	-1.57326	-0.556651	0.00412168	0.139472	0.0322461	0.316843	-1.06495	NA	PBANKA_0513900	PBANKA_0513900.1	ORC3 domain-containing protein, putative	ORC3 domain-containing protein, putative	N/A
39	S	PBANKA_0515000	_NGFLAQMS[Phospho (STY)]NHLEC[Carbamidomethyl (C)]R_	0.762951	0.610819	1.55404	1.24005	-1.01341	-1.0055	0.0837809	0.00960377	0.24191	0.0517825	-1.00946	NA	PBANKA_0515000	PBANKA_0515000.1	ookinete surface protein P25	ookinete surface protein P25	P25
132	S	PBANKA_0515300	_NIDS[Phospho (STY)]ENDDNKVEK_	1.7707	1.12906	1.54415	0.802304	0.195888	0.485911	0.0760837	0.0572679	0.230557	0.193086	0.3409	NA	PBANKA_0515300	PBANKA_0515300.1	SAE2 domain-containing protein, putative	SAE2 domain-containing protein, putative	N/A
150	S	PBANKA_0515300	_KHS[Phospho (STY)]LNLFEGGK_	1.14829	0.659139	1.79927	1.43893	-0.641785	-1.11041	0.36171	0.00401549	0.4565	0.0326734	-0.876095	NA	PBANKA_0515300	PBANKA_0515300.1	SAE2 domain-containing protein, putative	SAE2 domain-containing protein, putative	N/A
190	S	PBANKA_0515300	_IKS[Phospho (STY)]DNDNNEINLLNLK_	0.276644	0.685348	2.06681	1.51612	-2.84136	-1.12996	1.40131558545075e-07	0.00391459	3.11115517655688e-06	0.0267952	-1.98566	Down	PBANKA_0515300	PBANKA_0515300.1	SAE2 domain-containing protein, putative	SAE2 domain-containing protein, putative	N/A
226	S	PBANKA_0515300	_ELEIS[Phospho (STY)]NELNK_	0.927738	0.646369	1.77724	1.57184	-0.927823	-1.26436	0.207915	0.00158011	0.363852	0.018543	-1.09609	NA	PBANKA_0515300	PBANKA_0515300.1	SAE2 domain-containing protein, putative	SAE2 domain-containing protein, putative	N/A
319	S	PBANKA_0515300	_NVS[Phospho (STY)]GGIEDDDNKEK_	0.956404	1.00305	1.90364	1.14472	-0.982943	-0.188205	0.466069	0.472319	0.494338	0.483218	-0.585574	NA	PBANKA_0515300	PBANKA_0515300.1	SAE2 domain-containing protein, putative	SAE2 domain-containing protein, putative	N/A
353	S	PBANKA_0515300	_S[Phospho (STY)]LEELPEKEK_	1.20671	0.662512	1.47398	1.08947	-0.285707	-0.706161	0.395474	0.0687685	0.481288	0.200148	-0.495934	NA	PBANKA_0515300	PBANKA_0515300.1	SAE2 domain-containing protein, putative	SAE2 domain-containing protein, putative	N/A
380	S	PBANKA_0515300	_TDS[Phospho (STY)]AIYKPR_	1.28269	0.723909	1.35971	1.4772	-0.0832636	-1.01532	0.272528	0.00953737	0.413455	0.0514779	-0.549292	NA	PBANKA_0515300	PBANKA_0515300.1	SAE2 domain-containing protein, putative	SAE2 domain-containing protein, putative	N/A
395	S	PBANKA_0515300	_DKLS[Phospho (STY)]IENLNYK_	1.34587	0.917186	0.89798	1.10694	0.576578	-0.267667	0.0758097	0.349534	0.218322	0.434508	0.154456	NA	PBANKA_0515300	PBANKA_0515300.1	SAE2 domain-containing protein, putative	SAE2 domain-containing protein, putative	N/A
425	S	PBANKA_0515300	_VESLAS[Phospho (STY)]EKDPINYLIEAELR_	2.25698	0.407045	0	0.657443	7.3793	-0.673754	0	0.476157	0	0.489918	3.35277	NA	PBANKA_0515300	PBANKA_0515300.1	SAE2 domain-containing protein, putative	SAE2 domain-containing protein, putative	N/A
446	S	PBANKA_0515300	_INIDS[Phospho (STY)]NDDDNDK_	1.64176	0.647039	1.15201	0.602266	0.506045	0.101237	0.0553309	0.41547	0.179484	0.474642	0.303641	NA	PBANKA_0515300	PBANKA_0515300.1	SAE2 domain-containing protein, putative	SAE2 domain-containing protein, putative	N/A
505	S	PBANKA_0515300	_SFYNEIFS[Phospho (STY)]DHS[Phospho (STY)]ENENFK_	0	0.353174	1.62263	1.00972	-6.90661	-1.48019	2.01552218225486e-25	0.387366	1.87021709469695e-24	0.499198	-4.1934	NA	PBANKA_0515300	PBANKA_0515300.1	SAE2 domain-containing protein, putative	SAE2 domain-containing protein, putative	N/A
508	S	PBANKA_0515300	_SFYNEIFS[Phospho (STY)]DHS[Phospho (STY)]ENENFK_	0	0.678554	1.69894	1.17191	-6.97238	-0.776312	7.22818744782032e-26	0.0398523	9.61348930560102e-25	0.152895	-3.87434	NA	PBANKA_0515300	PBANKA_0515300.1	SAE2 domain-containing protein, putative	SAE2 domain-containing protein, putative	N/A
536	S	PBANKA_0515300	_NIDEDNKS[Phospho (STY)]DEHRNPVHDILK_	1.40444	0.752601	1.57739	1.03921	-0.166019	-0.458426	0.16698	0.184767	0.32975	0.352848	-0.312223	NA	PBANKA_0515300	PBANKA_0515300.1	SAE2 domain-containing protein, putative	SAE2 domain-containing protein, putative	N/A
609	S	PBANKA_0515300	_KNDSNSIYDS[Phospho (STY)]DLDK_	0.903833	0.838858	1.45725	1.33574	-0.68095	-0.662526	0.242924	0.0847426	0.392415	0.239803	-0.671738	NA	PBANKA_0515300	PBANKA_0515300.1	SAE2 domain-containing protein, putative	SAE2 domain-containing protein, putative	N/A
680	S	PBANKA_0515300	_VNDS[Phospho (STY)]PQNFWGFDFFK_	1.46667	0.677781	1.64736	1.11838	-0.166158	-0.711269	0.167025	0.0671781	0.32975	0.20003	-0.438714	NA	PBANKA_0515300	PBANKA_0515300.1	SAE2 domain-containing protein, putative	SAE2 domain-containing protein, putative	N/A
601	S	PBANKA_0515400	_KLNEINIEDS[Phospho (STY)]EGEQK_	0.844983	1.09374	0.997475	2.27955	-0.235851	-1.05021	0.373093	0.151953	0.440426	0.330017	-0.643029	NA	PBANKA_0515400	PBANKA_0515400.1	protein GEXP15	protein GEXP15	GEXP15
110	S	PBANKA_0515900	_NSYIYDYNSYGS[Phospho (STY)]R_	0.466503	0.467298	0.814587	1.08279	-0.786564	-1.18889	0.483144	0.0222014	0.499182	0.0984261	-0.987729	NA	PBANKA_0515900	PBANKA_0515900.1	mRNA-decapping enzyme subunit 1, putative	mRNA-decapping enzyme subunit 1, putative	DCP1
407	S	PBANKA_0515900	_GDDNNNVNNAEDC[Carbamidomethyl (C)]S[Phospho (STY)]EENEAR_	1.61137	0.956494	0.865881	0.935275	0.885661	0.0319058	0.00592591	0.372623	0.0394073	0.455702	0.458783	NA	PBANKA_0515900	PBANKA_0515900.1	mRNA-decapping enzyme subunit 1, putative	mRNA-decapping enzyme subunit 1, putative	DCP1
423	S	PBANKA_0515900	_INDNDVLLAS[Phospho (STY)]NSELPSIC[Carbamidomethyl (C)]NLK_	0	1.06016	1.04855	0	-6.28325	6.29894	0.0782366	0.0745661	0.206075	0.209118	0.0078406	NA	PBANKA_0515900	PBANKA_0515900.1	mRNA-decapping enzyme subunit 1, putative	mRNA-decapping enzyme subunit 1, putative	DCP1
485	S	PBANKA_0515900	_NNEMDDNNS[Phospho (STY)]KGFGGIK_	0.795139	0	1.24141	0.976458	-0.63393	-6.18185	0.135634	0.126541	0.296591	0.180909	-3.40789	NA	PBANKA_0515900	PBANKA_0515900.1	mRNA-decapping enzyme subunit 1, putative	mRNA-decapping enzyme subunit 1, putative	DCP1
551	S	PBANKA_0515900	_NQNMDYGNHLDVINNENS[Phospho (STY)]DSIVDIDQNK_	1.44866	0	0.90457	0	0.671341	0	0.0186791	0.438705	0.0856663	0.444272	0.33567	NA	PBANKA_0515900	PBANKA_0515900.1	mRNA-decapping enzyme subunit 1, putative	mRNA-decapping enzyme subunit 1, putative	DCP1
596	S	PBANKA_0515900	_GLS[Phospho (STY)]GEEIKEELGK_	1.07293	0.866353	0.828119	0.743706	0.368309	0.21654	0.234662	0.25176	0.38373	0.408343	0.292424	NA	PBANKA_0515900	PBANKA_0515900.1	mRNA-decapping enzyme subunit 1, putative	mRNA-decapping enzyme subunit 1, putative	DCP1
673	S	PBANKA_0515900	_EEKDDVS[Phospho (STY)]ILEIGR_	1.66898	0.682717	0.819671	1.22468	1.01378	-0.830483	0.00273505	0.0252426	0.0227351	0.110679	0.0916503	NA	PBANKA_0515900	PBANKA_0515900.1	mRNA-decapping enzyme subunit 1, putative	mRNA-decapping enzyme subunit 1, putative	DCP1
817	S	PBANKA_0515900	_KHS[Phospho (STY)]NEKLDDNELIENK_	0.522255	0.957175	0.902649	0.714671	-0.773856	0.414642	0.265461	0.147639	0.490268	0.323671	-0.179607	NA	PBANKA_0515900	PBANKA_0515900.1	mRNA-decapping enzyme subunit 1, putative	mRNA-decapping enzyme subunit 1, putative	DCP1
843	S	PBANKA_0515900	_DINILC[Carbamidomethyl (C)]NNS[Phospho (STY)]QDEK_	1.16728	0.946025	1.01947	1.09488	0.192917	-0.20803	0.224084	0.411432	0.384379	0.457274	-0.00755642	NA	PBANKA_0515900	PBANKA_0515900.1	mRNA-decapping enzyme subunit 1, putative	mRNA-decapping enzyme subunit 1, putative	DCP1
209	S	PBANKA_0516500	_KLS[Phospho (STY)]SFFSK_	1.16363	2.2994	0.958311	1.30125	0.276496	0.81485	0.13276	0.0315687	0.288084	0.131536	0.545673	NA	PBANKA_0516500	PBANKA_0516500.1	conserved Plasmodium protein, unknown function	conserved Plasmodium protein, unknown function	N/A
210	S	PBANKA_0516500	_KLSS[Phospho (STY)]FFSK_	0.805333	0.466807	1.25853	1.301	-0.635411	-1.45223	0.244234	0.000567275	0.367553	0.00514415	-1.04382	NA	PBANKA_0516500	PBANKA_0516500.1	conserved Plasmodium protein, unknown function	conserved Plasmodium protein, unknown function	N/A
318	S	PBANKA_0516500	_NNPS[Phospho (STY)]EEKLDK_	0.688234	3.10649	0.993877	1.32817	-0.521522	1.21743	0.192597	0.0065462	0.376697	0.0387782	0.347954	NA	PBANKA_0516500	PBANKA_0516500.1	conserved Plasmodium protein, unknown function	conserved Plasmodium protein, unknown function	N/A
338	S	PBANKA_0516500	_ININYDGTEHVNKS[Phospho (STY)]DENKK_	1.0105	2.16362	1.10495	1.20366	-0.127278	0.838831	0.376876	0.0290239	0.434606	0.126191	0.355777	NA	PBANKA_0516500	PBANKA_0516500.1	conserved Plasmodium protein, unknown function	conserved Plasmodium protein, unknown function	N/A
112	T	PBANKA_0516500	_KET[Phospho (STY)]IDNSLTHPNDEPNYISK_	0	0	0.990129	1.21682	-6.20163	-6.4954	0.0806223	0.136818	0.206075	0.209118	-6.34852	NA	PBANKA_0516500	PBANKA_0516500.1	conserved Plasmodium protein, unknown function	conserved Plasmodium protein, unknown function	N/A
90	S	PBANKA_0517000	_KLPS[Phospho (STY)]ISR_	0.833309	1.2198	1.21881	1.19475	-0.541184	0.0295999	0.180834	0.277037	0.329465	0.408929	-0.255792	NA	PBANKA_0517000	PBANKA_0517000.1	early transcribed membrane protein	early transcribed membrane protein	ETRAMP10.2
155	S	PBANKA_0517000	_SDS[Phospho (STY)]PAKPDSPAKPDSAPK_	0.853431	0.738353	1.28804	1.12454	-0.586155	-0.597934	0.275859	0.097845	0.383511	0.253507	-0.592045	NA	PBANKA_0517000	PBANKA_0517000.1	early transcribed membrane protein	early transcribed membrane protein	ETRAMP10.2
161	S	PBANKA_0517000	_SDSPAKPDS[Phospho (STY)]PAKPDSAPK_	0.882677	0.76997	1.34346	1.22042	-0.598447	-0.655205	0.262853	0.0743752	0.401939	0.221461	-0.626826	NA	PBANKA_0517000	PBANKA_0517000.1	early transcribed membrane protein	early transcribed membrane protein	ETRAMP10.2
173	S	PBANKA_0517000	_SES[Phospho (STY)]STYITSYKPR_	1.1405	0.906694	1.17768	1.2224	-0.0457445	-0.425493	0.271486	0.235146	0.413829	0.415148	-0.235619	NA	PBANKA_0517000	PBANKA_0517000.1	early transcribed membrane protein	early transcribed membrane protein	ETRAMP10.2
188	S	PBANKA_0517000	_YGTTS[Phospho (STY)]PAR_	0	0.595282	0.47782	1.43843	-5.17135	-1.25379	0.0181842	0.0010449	0.109358	0.0109714	-3.21257	NA	PBANKA_0517000	PBANKA_0517000.1	early transcribed membrane protein	early transcribed membrane protein	ETRAMP10.2
194	S	PBANKA_0517000	_SES[Phospho (STY)]PTSSVSSTSLSK_	0.559062	0.956602	0.702355	1.15304	-0.322167	-0.265992	0.472096	0.368287	0.499182	0.453596	-0.29408	NA	PBANKA_0517000	PBANKA_0517000.1	early transcribed membrane protein	early transcribed membrane protein	ETRAMP10.2
219	S	PBANKA_0517000	_TSTYSTSSSPPVS[Phospho (STY)]K_	0.901379	0.693416	0	1.1427	6.06808	-0.709668	0.173555	0.0569261	0.225307	0.199241	2.67921	NA	PBANKA_0517000	PBANKA_0517000.1	early transcribed membrane protein	early transcribed membrane protein	ETRAMP10.2
248	S	PBANKA_0517000	_TSTYSTSSSPPVS[Phospho (STY)]K_	0.901379	0.693416	0	1.1427	6.06808	-0.709668	0.173555	0.0569261	0.225307	0.199241	2.67921	NA	PBANKA_0517000	PBANKA_0517000.1	early transcribed membrane protein	early transcribed membrane protein	ETRAMP10.2
117	Y	PBANKA_0517000	_NETQPNSDY[Phospho (STY)]KPSK_	0.930791	0	1.17383	1.18101	-0.330371	-6.4528	0.464714	0.138678	0.489237	0.209118	-3.39158	NA	PBANKA_0517000	PBANKA_0517000.1	early transcribed membrane protein	early transcribed membrane protein	ETRAMP10.2
431	S	PBANKA_0517400	_NEEFTKDS[Phospho (STY)]QKK_	0.714664	1.35661	1.48535	1.17179	-1.04138	0.209025	0.0786414	0.164484	0.221163	0.324533	-0.416177	NA	PBANKA_0517400	PBANKA_0517400.1	pre-mRNA-splicing factor CEF1, putative	pre-mRNA-splicing factor CEF1, putative	CEF1
19	S	PBANKA_0517500	_SIREDS[Phospho (STY)]IENIHK_	0.882792	1.03423	1.12088	0.971918	-0.339818	0.0884463	0.307093	0.279254	0.421066	0.40814	-0.125686	NA	PBANKA_0517500	PBANKA_0517500.1	bromodomain protein 1, putative	bromodomain protein 1, putative	BDP1
222	S	PBANKA_0517500	_PGS[Phospho (STY)]VVHTQPK_	1.05113	0.951245	0.516775	1.30616	1.00535	-0.451891	0.194953	0.229694	0.465677	0.389991	0.276728	NA	PBANKA_0517500	PBANKA_0517500.1	bromodomain protein 1, putative	bromodomain protein 1, putative	BDP1
241	S	PBANKA_0517500	_LNTTQYLGS[Phospho (STY)]VK_	0.886025	1.03181	0.635705	1.15312	0.470404	-0.158382	0.339846	0.494985	0.495942	0.496694	0.156011	NA	PBANKA_0517500	PBANKA_0517500.1	bromodomain protein 1, putative	bromodomain protein 1, putative	BDP1
246	S	PBANKA_0517500	_SES[Phospho (STY)]NANVSSNVDPTNSGDTQR_	0.723488	0.853807	0.789515	1.18615	-0.123763	-0.467939	0.466729	0.175407	0.495942	0.337032	-0.295851	NA	PBANKA_0517500	PBANKA_0517500.1	bromodomain protein 1, putative	bromodomain protein 1, putative	BDP1
259	S	PBANKA_0517500	_SESNANVSSNVDPTNS[Phospho (STY)]GDTQR_	0	0.892609	1.33849	0	-6.63144	6.05419	0.0728003	0.150792	0.156465	0.180909	-0.288626	NA	PBANKA_0517500	PBANKA_0517500.1	bromodomain protein 1, putative	bromodomain protein 1, putative	BDP1
457	S	PBANKA_0517500	_WAEEHPS[Phospho (STY)]IIK_	1.01916	0.973231	1.8268	0.942375	-0.833489	0.0458273	0.256171	0.345797	0.40241	0.442424	-0.393831	NA	PBANKA_0517500	PBANKA_0517500.1	bromodomain protein 1, putative	bromodomain protein 1, putative	BDP1
498	S	PBANKA_0517800	_TASNGFS[Phospho (STY)]NSISNPTNNTSSFK_	0	0	1.13626	1.32928	-6.39772	-6.62158	0.0749815	0.0110211	0.206075	0.0371423	-6.50965	NA	PBANKA_0517800	PBANKA_0517800.1	Sec1 family protein, putative	Sec1 family protein, putative	SLY1
292	T	PBANKA_0517800	_INLVPSSGSSNT[Phospho (STY)]PK_	0.873881	1.19858	0.684111	0	0.34707	6.47385	0.378338	0.0697986	0.495942	0.209118	3.41046	NA	PBANKA_0517800	PBANKA_0517800.1	Sec1 family protein, putative	Sec1 family protein, putative	SLY1
115	S	PBANKA_0519300	_SDGTS[Phospho (STY)]DKGDVTDQK_	0	0.295621	0.632406	0.695248	-5.56592	-1.19674	0.103837	0.398824	0.225307	0.426624	-3.38133	NA	PBANKA_0519300	PBANKA_0519300.1	conserved Plasmodium protein, unknown function	conserved Plasmodium protein, unknown function	N/A
198	T	PBANKA_0519300	_SQT[Phospho (STY)]GDANHVVQNYDK_	0	0	0.888883	0.867561	-6.04824	-6.01375	0.0883153	0.132854	0.225307	0.180909	-6.031	NA	PBANKA_0519300	PBANKA_0519300.1	conserved Plasmodium protein, unknown function	conserved Plasmodium protein, unknown function	N/A
23	T	PBANKA_0519800	_QKT[Phospho (STY)]DDEKDYSK_	0.677985	1.03586	0.671207	1.30081	0.0142078	-0.324762	0.439862	0.365559	0.499182	0.458936	-0.155277	NA	PBANKA_0519800	PBANKA_0519800.1	acetyl-CoA transporter, putative	acetyl-CoA transporter, putative	ACT
181	S	PBANKA_0519900	_ATYIVNLGS[Phospho (STY)]KNEDISLINNGNK_	0.715915	1.30325	0.951419	0.951361	-0.403601	0.448528	0.244095	0.0435015	0.400678	0.152255	0.0224636	NA	PBANKA_0519900	PBANKA_0519900.1	conserved Plasmodium protein, unknown function	conserved Plasmodium protein, unknown function	N/A
230	S	PBANKA_0519900	_NGEIKLS[Phospho (STY)]EDDEGKK_	0.84458	1.06647	1.14227	0.835432	-0.429616	0.347217	0.246328	0.113948	0.378019	0.266925	-0.0411998	NA	PBANKA_0519900	PBANKA_0519900.1	conserved Plasmodium protein, unknown function	conserved Plasmodium protein, unknown function	N/A
292	S	PBANKA_0519900	_ILAS[Phospho (STY)]DEGEK_	0	0.716758	1.31429	1.22598	-6.60538	-0.763141	0.0736758	0.0379454	0.156465	0.147807	-3.68426	NA	PBANKA_0519900	PBANKA_0519900.1	conserved Plasmodium protein, unknown function	conserved Plasmodium protein, unknown function	N/A
450	S	PBANKA_0519900	_ADGDS[Phospho (STY)]PNNKPSNS[Phospho (STY)]DENNNDNPQK_	1.5141	0	0.340206	0.656206	2.11021	-5.61811	9.09162491323778e-05	0.030509	0.00125088	0.178671	-1.75395	NA	PBANKA_0519900	PBANKA_0519900.1	conserved Plasmodium protein, unknown function	conserved Plasmodium protein, unknown function	N/A
456	S	PBANKA_0519900	_ADGDSPNNKPS[Phospho (STY)]NSDENNNDNPQK_	1.38955	0.996217	0	0.849405	6.68492	0.226642	1.04348858442904e-08	0.204562	7.30139753922409e-08	0.35956	3.45578	NA	PBANKA_0519900	PBANKA_0519900.1	conserved Plasmodium protein, unknown function	conserved Plasmodium protein, unknown function	N/A
458	S	PBANKA_0519900	_ADGDS[Phospho (STY)]PNNKPSNS[Phospho (STY)]DENNNDNPQK_	0.246359	0	2.95001	0	-3.51081	0	0.000421411	0.438705	0.00513846	0.444272	-1.7554	NA	PBANKA_0519900	PBANKA_0519900.1	conserved Plasmodium protein, unknown function	conserved Plasmodium protein, unknown function	N/A
710	S	PBANKA_0519900	_INQSGTNS[Phospho (STY)]IENNSSK_	0	0	0.532762	0.738806	-5.32424	-5.78587	0.0157247	0.141753	0.109358	0.180909	-5.55505	NA	PBANKA_0519900	PBANKA_0519900.1	conserved Plasmodium protein, unknown function	conserved Plasmodium protein, unknown function	N/A
715	S	PBANKA_0519900	_INQSGTNSIENNS[Phospho (STY)]SK_	0	0.920986	0.861956	1.03974	-6.00454	-0.172569	0.089646	0.424808	0.225307	0.474713	-3.08856	NA	PBANKA_0519900	PBANKA_0519900.1	conserved Plasmodium protein, unknown function	conserved Plasmodium protein, unknown function	N/A
733	S	PBANKA_0519900	_VQGHQSS[Phospho (STY)]VPDDYNNMK_	0.832294	0	0.87604	0.961948	-0.0727417	-6.16055	0.420079	0.127329	0.480381	0.180909	-3.11665	NA	PBANKA_0519900	PBANKA_0519900.1	conserved Plasmodium protein, unknown function	conserved Plasmodium protein, unknown function	N/A
1421	S	PBANKA_0519900	_IETNS[Phospho (STY)]LNNNASQNNQNNYLNK_	0.437892	0	1.41192	0.776863	-1.65863	-5.85705	0.00263605	0.138931	0.0223784	0.180909	-3.75784	NA	PBANKA_0519900	PBANKA_0519900.1	conserved Plasmodium protein, unknown function	conserved Plasmodium protein, unknown function	N/A
521	T	PBANKA_0519900	_ATPNDQVINKT[Phospho (STY)]EDEGC[Carbamidomethyl (C)]KK_	0.773014	0.873659	1.39005	1.07233	-0.835429	-0.29149	0.14646	0.305424	0.31588	0.4291	-0.56346	NA	PBANKA_0519900	PBANKA_0519900.1	conserved Plasmodium protein, unknown function	conserved Plasmodium protein, unknown function	N/A
175	Y	PBANKA_0519900	_ATY[Phospho (STY)]IVNLGSKNEDISLINNGNK_	0.700093	0	0	0.719982	5.70966	-5.74932	0.191488	0.143217	0.225307	0.180909	-0.0198269	NA	PBANKA_0519900	PBANKA_0519900.1	conserved Plasmodium protein, unknown function	conserved Plasmodium protein, unknown function	N/A
68	S	PBANKA_0520700	_IMS[Phospho (STY)]MDKK_	1.16913	0.77281	0	0	6.43838	5.84963	0.0441581	0.159463	0.156465	0.180909	6.14401	NA	PBANKA_0520700	PBANKA_0520700.1	conserved Plasmodium protein, unknown function	conserved Plasmodium protein, unknown function	N/A
82	S	PBANKA_0520700	_TLS[Phospho (STY)]DMAEFSK_	0	0.644247	0.893578	1.28736	-6.05573	-0.983715	0.0880888	0.00896182	0.225307	0.0503629	-3.51972	NA	PBANKA_0520700	PBANKA_0520700.1	conserved Plasmodium protein, unknown function	conserved Plasmodium protein, unknown function	N/A
790	S	PBANKA_0520700	_KNS[Phospho (STY)]VSVENNNQTNYDDENEIIDTNDYLR_	0.96672	0.919951	0	0.764508	6.16759	0.262747	0.148147	0.22451	0.206075	0.391375	3.21517	NA	PBANKA_0520700	PBANKA_0520700.1	conserved Plasmodium protein, unknown function	conserved Plasmodium protein, unknown function	N/A
3	S	PBANKA_0520900	_GS[Phospho (STY)]HIQPSR_	0	0.55046	1.63083	1.40747	-6.91384	-1.333	1.80173380696489e-25	0.000475111	1.71164711661664e-24	0.00451356	-4.12342	Down	PBANKA_0520900	PBANKA_0520900.1	antigen UB05, putative	antigen UB05, putative	N/A
95	S	PBANKA_0520900	_ISSRES[Phospho (STY)]R_	0.559825	0.827296	0.569301	0.782222	-0.0236466	0.0794792	0.428752	0.341755	0.486732	0.445699	0.0279163	NA	PBANKA_0520900	PBANKA_0520900.1	antigen UB05, putative	antigen UB05, putative	N/A
110	S	PBANKA_0520900	_MDDS[Phospho (STY)]ERS[Phospho (STY)]QR_	0.834775	1.08757	0	0.973101	5.95905	0.158353	0.178893	0.204217	0.225307	0.360543	3.0587	NA	PBANKA_0520900	PBANKA_0520900.1	antigen UB05, putative	antigen UB05, putative	N/A
113	S	PBANKA_0520900	_MDDS[Phospho (STY)]ERS[Phospho (STY)]QR_	0.855316	1.21914	0.470998	1.2704	0.842378	-0.0587785	0.362596	0.359502	0.499182	0.459428	0.3918	NA	PBANKA_0520900	PBANKA_0520900.1	antigen UB05, putative	antigen UB05, putative	N/A
387	S	PBANKA_0521400	_DDTFSDTSTNC[Carbamidomethyl (C)]LNES[Phospho (STY)]LDNQYK_	0	1.33625	0	0	0	6.62905	0.455342	0.0020282	0.457151	0.0185109	3.31452	NA	PBANKA_0521400	PBANKA_0521400.1	serine/threonine protein kinase RIO2, putative	serine/threonine protein kinase RIO2, putative	RIO2
399	S	PBANKA_0521400	_DAYENS[Phospho (STY)]QER_	0.874958	1.11068	0.787122	1.84216	0.150158	-0.722993	0.448508	0.300938	0.483661	0.445834	-0.286418	NA	PBANKA_0521400	PBANKA_0521400.1	serine/threonine protein kinase RIO2, putative	serine/threonine protein kinase RIO2, putative	RIO2
536	S	PBANKA_0521400	_KLS[Phospho (STY)]DTWNPHIK_	0.902021	0.942956	1.17334	1.74448	-0.374405	-0.878057	0.430232	0.0635114	0.465211	0.192459	-0.626231	NA	PBANKA_0521400	PBANKA_0521400.1	serine/threonine protein kinase RIO2, putative	serine/threonine protein kinase RIO2, putative	RIO2
415	T	PBANKA_0521400	_REDT[Phospho (STY)]INENMDNDILEK_	0	0	0.766661	1.43532	-5.83831	-6.73122	0.0948444	0.00984081	0.225307	0.0371423	-6.28477	NA	PBANKA_0521400	PBANKA_0521400.1	serine/threonine protein kinase RIO2, putative	serine/threonine protein kinase RIO2, putative	RIO2
658	S	PBANKA_0521700	_VEKFS[Phospho (STY)]DHDSLNSSK_	1.12594	0	0	1.82854	6.38471	-7.07762	0.138444	2.4725396528674e-72	0.206075	7.58879478072379e-71	-0.346457	NA	PBANKA_0521700	PBANKA_0521700.1	AP2 domain transcription factor, putative	AP2 domain transcription factor, putative	ApiAP2
763	S	PBANKA_0521700	_NVNSDNILDS[Phospho (STY)]DANNETQEK_	0	0	1.16586	1.79798	-6.43438	-7.05349	0.0796232	9.11401941272427e-62	0.156465	6.06082290946164e-60	-6.74394	NA	PBANKA_0521700	PBANKA_0521700.1	AP2 domain transcription factor, putative	AP2 domain transcription factor, putative	ApiAP2
1214	S	PBANKA_0521700	_GYNSNTSDISDGS[Phospho (STY)]HLTTK_	0	1.15448	1.19412	0	-6.46854	6.4204	0.078407	0.07123	0.156465	0.209118	-0.0240729	NA	PBANKA_0521700	PBANKA_0521700.1	AP2 domain transcription factor, putative	AP2 domain transcription factor, putative	ApiAP2
1236	S	PBANKA_0521700	_SNNAQSTDNYS[Phospho (STY)]S[Phospho (STY)]EENASR_	1.26757	1.4919	0	0	6.55371	6.78649	0.0416164	0.00166723	0.156465	0.0185109	6.6701	NA	PBANKA_0521700	PBANKA_0521700.1	AP2 domain transcription factor, putative	AP2 domain transcription factor, putative	ApiAP2
1237	S	PBANKA_0521700	_SNNAQSTDNYS[Phospho (STY)]S[Phospho (STY)]EENASR_	1.26757	1.4919	0	0	6.55371	6.78649	0.0416164	0.00166723	0.156465	0.0185109	6.6701	NA	PBANKA_0521700	PBANKA_0521700.1	AP2 domain transcription factor, putative	AP2 domain transcription factor, putative	ApiAP2
1688	S	PBANKA_0521700	_NKS[Phospho (STY)]DY[Phospho (STY)]DMPLVKK_	0.900637	1.3527	1.15193	1.18812	-0.350332	0.185171	0.299648	0.17845	0.413701	0.344347	-0.0825807	NA	PBANKA_0521700	PBANKA_0521700.1	AP2 domain transcription factor, putative	AP2 domain transcription factor, putative	ApiAP2
1844	S	PBANKA_0521700	_ASS[Phospho (STY)]LNLSSLK_	1.3103	0.914235	1.56711	2.23104	-0.255779	-1.27451	0.197481	0.0845322	0.357431	0.226634	-0.765144	NA	PBANKA_0521700	PBANKA_0521700.1	AP2 domain transcription factor, putative	AP2 domain transcription factor, putative	ApiAP2
1919	S	PBANKA_0521700	_AANNDS[Phospho (STY)]IDEIDISILK_	0.704278	1.451	1.4208	2.1591	-0.998599	-0.568976	0.0789594	0.388454	0.242345	0.478097	-0.783788	NA	PBANKA_0521700	PBANKA_0521700.1	AP2 domain transcription factor, putative	AP2 domain transcription factor, putative	ApiAP2
769	T	PBANKA_0521700	_NVNSDNILDSDANNET[Phospho (STY)]QEK_	0.953489	1.27794	0	0	6.14799	6.56535	0.149045	0.0674002	0.206075	0.209118	6.35667	NA	PBANKA_0521700	PBANKA_0521700.1	AP2 domain transcription factor, putative	AP2 domain transcription factor, putative	ApiAP2
1690	Y	PBANKA_0521700	_NKS[Phospho (STY)]DY[Phospho (STY)]DMPLVKK_	0.92917	1.1681	1.01824	1.41234	-0.130232	-0.271042	0.468372	0.448767	0.489213	0.485153	-0.200637	NA	PBANKA_0521700	PBANKA_0521700.1	AP2 domain transcription factor, putative	AP2 domain transcription factor, putative	ApiAP2
9	S	PBANKA_0521900	_STNS[Phospho (STY)]NELQVEFADEENISNNEK_	0	1.37878	0	1.18514	0	0.216026	0.455342	0.160523	0.457151	0.324533	0.108013	NA	PBANKA_0521900	PBANKA_0521900.1	conserved Plasmodium protein, unknown function	conserved Plasmodium protein, unknown function	N/A
28	S	PBANKA_0522000	_EGNMFIDDENKS[Phospho (STY)]EENYVFIDEK_	0.876057	0.480168	1.99647	0.556077	-1.17589	-0.206297	0.369394	0.439394	0.461742	0.481263	-0.691092	NA	PBANKA_0522000	PBANKA_0522000.1	conserved Plasmodium protein, unknown function	conserved Plasmodium protein, unknown function	N/A
321	S	PBANKA_0522000	_NNS[Phospho (STY)]NSANFFQYK_	1.0793	0	1.37302	1.09055	-0.343405	-6.3392	0.496561	0.143721	0.499383	0.209118	-3.3413	NA	PBANKA_0522000	PBANKA_0522000.1	conserved Plasmodium protein, unknown function	conserved Plasmodium protein, unknown function	N/A
323	S	PBANKA_0522000	_NNSNS[Phospho (STY)]ANFFQYK_	1.1204	1.1165	0.687652	1.05088	0.693386	0.0862937	0.122614	0.246531	0.285323	0.418917	0.38984	NA	PBANKA_0522000	PBANKA_0522000.1	conserved Plasmodium protein, unknown function	conserved Plasmodium protein, unknown function	N/A
353	S	PBANKA_0522000	_NDNVYGS[Phospho (STY)]NNNDNADLNNFENMANK_	1.39491	1.22528	1.16502	0.889307	0.257067	0.456366	0.108624	0.0501453	0.261768	0.168134	0.356717	NA	PBANKA_0522000	PBANKA_0522000.1	conserved Plasmodium protein, unknown function	conserved Plasmodium protein, unknown function	N/A
289	S	PBANKA_0522700	_AYHEQLSVS[Phospho (STY)]EITNSAFEPASMMAK_	0	0.236024	1.25309	1.23881	-6.53731	-2.3267	0.0760013	0.268931	0.156465	0.499198	-4.43201	NA	PBANKA_0522700	PBANKA_0522700.1	alpha tubulin 2	alpha tubulin 2	N/A
340	S	PBANKA_0522700	_S[Phospho (STY)]IQFVDWC[Carbamidomethyl (C)]PTGFK_	0.290903	0.722896	1.59559	0.979481	-2.40166	-0.431215	2.27238497545484e-05	0.285739	0.000453341	0.423828	-1.41644	NA	PBANKA_0522700	PBANKA_0522700.1	alpha tubulin 2	alpha tubulin 2	N/A
6	T	PBANKA_0522800	_[Acetyl (Protein N-term)]AEEFT[Phospho (STY)]DDIGVFSK_	0.732534	1.61988	0.78805	0.582504	-0.103534	1.45425	0.473452	4.34521352676853e-06	0.495942	0.000108359	0.675359	NA	PBANKA_0522800	PBANKA_0522800.1	40S ribosomal protein S19, putative	40S ribosomal protein S19, putative	RPS19
17	S	PBANKA_0522900	_MNS[Phospho (STY)]NLVLQR_	0.996044	1.2794	0.738977	0.842562	0.423917	0.594741	0.239979	0.0215519	0.37195	0.102371	0.509329	NA	PBANKA_0522900	PBANKA_0522900.1	pre-mRNA-splicing helicase BRR2, putative	pre-mRNA-splicing helicase BRR2, putative	BRR2
266	S	PBANKA_0523900	_WS[Phospho (STY)]PELHSR_	0.822558	1.05535	0.738412	0.899527	0.153012	0.227299	0.441279	0.188384	0.495942	0.35793	0.190155	NA	PBANKA_0523900	PBANKA_0523900.1	glideosome associated protein with multiple membrane spans 2, putative	glideosome associated protein with multiple membrane spans 2, putative	GAPM2
271	S	PBANKA_0523900	_WSPELHS[Phospho (STY)]R_	0.89999	1.03546	0.997185	1.03644	-0.145852	-0.00134533	0.433423	0.348657	0.471929	0.443038	-0.0735987	NA	PBANKA_0523900	PBANKA_0523900.1	glideosome associated protein with multiple membrane spans 2, putative	glideosome associated protein with multiple membrane spans 2, putative	GAPM2
27	S	PBANKA_0524000	_LIDHNDHDETS[Phospho (STY)]NEC[Carbamidomethyl (C)]AYINR_	1.27011	0	0.757182	0.767386	0.735902	-5.83965	0.0468761	0.139617	0.181588	0.180909	-2.55187	NA	PBANKA_0524000	PBANKA_0524000.1	conserved Plasmodium protein, unknown function	conserved Plasmodium protein, unknown function	N/A
160	S	PBANKA_0524000	_IIKS[Phospho (STY)]TDNQNLK_	0.806931	0.73844	0.425613	0.943212	0.901578	-0.34741	0.357242	0.342328	0.499182	0.445699	0.277084	NA	PBANKA_0524000	PBANKA_0524000.1	conserved Plasmodium protein, unknown function	conserved Plasmodium protein, unknown function	N/A
171	S	PBANKA_0524000	_KNS[Phospho (STY)]INNNNDNYEELC[Carbamidomethyl (C)]QNYSNK_	0.831403	1.34477	1.10697	1.22839	-0.40719	0.129223	0.267408	0.21403	0.401015	0.377113	-0.138983	NA	PBANKA_0524000	PBANKA_0524000.1	conserved Plasmodium protein, unknown function	conserved Plasmodium protein, unknown function	N/A
280	S	PBANKA_0524000	_NLLNS[Phospho (STY)]NSIK_	0	1.14806	0	1.11413	0	0.0427597	0.455342	0.272002	0.457151	0.407432	0.0213798	NA	PBANKA_0524000	PBANKA_0524000.1	conserved Plasmodium protein, unknown function	conserved Plasmodium protein, unknown function	N/A
282	S	PBANKA_0524000	_NLLNSNS[Phospho (STY)]IK_	1.27802	0	1.03848	0	0.295924	0	0.0950299	0.438705	0.25767	0.444272	0.147962	NA	PBANKA_0524000	PBANKA_0524000.1	conserved Plasmodium protein, unknown function	conserved Plasmodium protein, unknown function	N/A
615	S	PBANKA_0524000	_KIS[Phospho (STY)]DIALDDLNPEK_	0.990989	0.905559	0.932772	1.02812	0.0861238	-0.180572	0.407322	0.416407	0.456521	0.474519	-0.0472241	NA	PBANKA_0524000	PBANKA_0524000.1	conserved Plasmodium protein, unknown function	conserved Plasmodium protein, unknown function	N/A
783	S	PBANKA_0524000	_NHNTFSNNNINEDTNIS[Phospho (STY)]PNIR_	1.493	0.805272	1.612	1.20099	-0.109681	-0.568739	0.149478	0.113516	0.31974	0.276176	-0.33921	NA	PBANKA_0524000	PBANKA_0524000.1	conserved Plasmodium protein, unknown function	conserved Plasmodium protein, unknown function	N/A
26	T	PBANKA_0524000	_LIDHNDHDET[Phospho (STY)]S[Phospho (STY)]NEC[Carbamidomethyl (C)]AYINR_	1.14769	0	0.846216	0.591542	0.433617	-5.47165	0.143818	0.0337336	0.296591	0.178671	-2.51901	NA	PBANKA_0524000	PBANKA_0524000.1	conserved Plasmodium protein, unknown function	conserved Plasmodium protein, unknown function	N/A
117	S	PBANKA_0524200	_GNLGNTS[Phospho (STY)]QKR_	0.564019	0.868597	1.64827	1.42662	-1.52455	-0.707095	0.0117624	0.0756984	0.0761259	0.220465	-1.11582	NA	PBANKA_0524200	PBANKA_0524200.1	early transcribed membrane protein	early transcribed membrane protein	SEP2
137	S	PBANKA_0524200	_NPISFTPISDGYKPSSS[Phospho (STY)]PNNNSK_	0.75697	0	1.454	1.08342	-0.929425	-6.32985	0.111765	0.144141	0.278713	0.209118	-3.62964	NA	PBANKA_0524200	PBANKA_0524200.1	early transcribed membrane protein	early transcribed membrane protein	SEP2
145	T	PBANKA_0524200	_RT[Phospho (STY)]PTAPYTVK_	1.09029	0.563076	1.27449	0.890287	-0.222631	-0.648346	0.403287	0.484861	0.469475	0.499198	-0.435489	NA	PBANKA_0524200	PBANKA_0524200.1	early transcribed membrane protein	early transcribed membrane protein	SEP2
132	Y	PBANKA_0524200	_NPISFTPISDGY[Phospho (STY)]KPSSSPNNNSK_	0.631516	1.06076	1.21604	1.12404	-0.93056	-0.0825654	0.0632709	0.412518	0.205245	0.46897	-0.506563	NA	PBANKA_0524200	PBANKA_0524200.1	early transcribed membrane protein	early transcribed membrane protein	SEP2
19	S	PBANKA_0524300	_QLYETSHIAQNES[Phospho (STY)]PSHSR_	1.05179	0.933706	1.12681	1.13256	-0.0981678	-0.274889	0.402813	0.359132	0.473158	0.449771	-0.186529	NA	PBANKA_0524300	PBANKA_0524300.1	tryptophan-rich protein	tryptophan-rich protein	N/A
88	S	PBANKA_0524800	_KKPS[Phospho (STY)]GLDGK_	0.557358	0.734452	1.21822	1.13172	-1.10928	-0.614513	0.0296381	0.0906862	0.125804	0.244612	-0.861896	NA	PBANKA_0524800	PBANKA_0524800.1	early transcribed membrane protein	early transcribed membrane protein	SEP1
94	T	PBANKA_0524800	_KPSGLDGKT[Phospho (STY)]PLIIPR_	1.20091	0.857448	1.7155	0.983587	-0.509631	-0.195103	0.300151	0.39799	0.429567	0.457496	-0.352367	NA	PBANKA_0524800	PBANKA_0524800.1	early transcribed membrane protein	early transcribed membrane protein	SEP1
103	T	PBANKA_0524800	_KKT[Phospho (STY)]PSASDNDSVPPS_	0.52414	0.778061	0.888621	1.41413	-0.746531	-0.850739	0.272998	0.0292816	0.490268	0.116834	-0.798635	NA	PBANKA_0524800	PBANKA_0524800.1	early transcribed membrane protein	early transcribed membrane protein	SEP1
267	S	PBANKA_0600051	_QIQQTVETSEQTAQGSAHSS[Phospho (STY)]GR_	0	0	0.568191	0.515322	-5.41488	-5.27744	0.0144058	0.0384367	0.109358	0.178671	-5.34616	NA	PBANKA_0600051	PBANKA_0600051.1	PIR protein	PIR protein	N/A
92	S	PBANKA_0601200	_KTDNNIENDEINKS[Phospho (STY)]PENK_	1.04649	0.805918	0.86523	0.695861	0.270516	0.208042	0.289767	0.355071	0.407102	0.499198	0.239279	NA	PBANKA_0601200	PBANKA_0601200.1	dynein heavy chain, putative	dynein heavy chain, putative	N/A
108	S	PBANKA_0601200	_DIDNQILSHNS[Phospho (STY)]TAEIINNQNDK_	1.02394	1.37809	0	0.712635	6.24944	0.938297	0.144437	0.00151675	0.206075	0.0172909	3.59387	NA	PBANKA_0601200	PBANKA_0601200.1	dynein heavy chain, putative	dynein heavy chain, putative	N/A
308	S	PBANKA_0601200	_LYS[Phospho (STY)]LNELNENK_	1.44264	0.858226	0.301082	1.18554	2.21015	-0.459875	9.69874654755953e-05	0.181145	0.00117267	0.339069	0.875135	NA	PBANKA_0601200	PBANKA_0601200.1	dynein heavy chain, putative	dynein heavy chain, putative	N/A
3371	S	PBANKA_0601200	_TS[Phospho (STY)]VQEIFINSVDYIK_	1.01928	1.54754	0.825088	0.304841	0.300456	2.29337	0.272269	4.19347556679384e-10	0.402057	8.80629869026706e-09	1.29691	NA	PBANKA_0601200	PBANKA_0601200.1	dynein heavy chain, putative	dynein heavy chain, putative	N/A
3409	S	PBANKA_0601200	_KIDVDNS[Phospho (STY)]LPNLIEK_	0	1.23771	0	0.749984	0	0.712548	0.455342	0.0110719	0.457151	0.0631098	0.356274	NA	PBANKA_0601200	PBANKA_0601200.1	dynein heavy chain, putative	dynein heavy chain, putative	N/A
3664	S	PBANKA_0601200	_ENTKS[Phospho (STY)]DNDKTNNNEEVSANDTK_	2.04354	0.904486	0.0937706	0	4.25948	6.07297	0	0.150012	0	0.180909	5.16623	NA	PBANKA_0601200	PBANKA_0601200.1	dynein heavy chain, putative	dynein heavy chain, putative	N/A
3676	S	PBANKA_0601200	_TNNNEEVS[Phospho (STY)]ANDTK_	0	1.99405	0	0.954674	0	1.05199	0.455342	0.0130334	0.457151	0.0704509	0.525995	NA	PBANKA_0601200	PBANKA_0601200.1	dynein heavy chain, putative	dynein heavy chain, putative	N/A
3695	S	PBANKA_0601200	_KNPNS[Phospho (STY)]ENENDKIQK_	1.10326	1.009	0.719197	0.837919	0.607933	0.264121	0.154451	0.178325	0.31854	0.335984	0.436027	NA	PBANKA_0601200	PBANKA_0601200.1	dynein heavy chain, putative	dynein heavy chain, putative	N/A
3739	S	PBANKA_0601200	_TSEEILPDHIINNMNLHNDS[Phospho (STY)]EQNNDLHK_	1.80343	0.912418	1.03721	0.775513	0.790053	0.230798	0.0191159	0.24317	0.0977854	0.402133	0.510426	NA	PBANKA_0601200	PBANKA_0601200.1	dynein heavy chain, putative	dynein heavy chain, putative	N/A
5116	S	PBANKA_0601200	_NETNPSHDNLDES[Phospho (STY)]NNTEK_	2.28487	1.22555	0.954998	0.766017	1.24667	0.668488	0.00268297	0.0150916	0.0210429	0.078137	0.957581	Up	PBANKA_0601200	PBANKA_0601200.1	dynein heavy chain, putative	dynein heavy chain, putative	N/A
5183	S	PBANKA_0601200	_NKDS[Phospho (STY)]IVNEMPDEEYVLK_	1.24991	1.05723	0.817721	0.776244	0.603934	0.439066	0.0390358	0.0851226	0.155753	0.240879	0.5215	NA	PBANKA_0601200	PBANKA_0601200.1	dynein heavy chain, putative	dynein heavy chain, putative	N/A
5198	S	PBANKA_0601200	_IS[Phospho (STY)]NQNDMLSNSDQIIK_	0.893231	1.08327	0.633753	0	0.486257	6.32965	0.335007	0.0737114	0.495942	0.209118	3.40795	NA	PBANKA_0601200	PBANKA_0601200.1	dynein heavy chain, putative	dynein heavy chain, putative	N/A
5207	S	PBANKA_0601200	_ISNQNDMLSNS[Phospho (STY)]DQIIK_	0.733342	0.94557	0.997162	1.38376	-0.436356	-0.542827	0.227146	0.178995	0.365448	0.329006	-0.489591	NA	PBANKA_0601200	PBANKA_0601200.1	dynein heavy chain, putative	dynein heavy chain, putative	N/A
109	T	PBANKA_0601200	_DIDNQILSHNST[Phospho (STY)]AEIINNQNDK_	0.331031	0.439394	2.52026	0.558096	-2.87808	-0.33573	2.15587553991255e-05	0.449534	0.000455575	0.481303	-1.6069	NA	PBANKA_0601200	PBANKA_0601200.1	dynein heavy chain, putative	dynein heavy chain, putative	N/A
3370	T	PBANKA_0601200	_T[Phospho (STY)]SVQEIFINSVDYIK_	0.730216	0	0.91732	2.74749	-0.323697	-7.66147	0.282817	1.03950509104932e-29	0.42106	3.7800185129066e-28	-3.99258	NA	PBANKA_0601200	PBANKA_0601200.1	dynein heavy chain, putative	dynein heavy chain, putative	N/A
5170	T	PBANKA_0601200	_SDT[Phospho (STY)]FIDHK_	1.28629	1.09636	0.474839	0.658177	1.41206	0.724426	0.0087212	0.0281556	0.0527236	0.123452	1.06825	NA	PBANKA_0601200	PBANKA_0601200.1	dynein heavy chain, putative	dynein heavy chain, putative	N/A
1174	S	PBANKA_0601600	_MVLNVVSS[Phospho (STY)]DNEK_	0	0.69415	1.14665	0.776411	-6.41069	-0.158625	0.0746193	0.409518	0.206075	0.499198	-3.28466	NA	PBANKA_0601600	PBANKA_0601600.1	nuclear export mediator factor NEMF, putative	nuclear export mediator factor NEMF, putative	NEMF
1188	S	PBANKA_0601600	_HIS[Phospho (STY)]FENVENSIK_	0	1.16993	0.795242	0.463079	-5.89021	1.31194	0.0931981	0.00291528	0.225307	0.0184634	-2.28913	NA	PBANKA_0601600	PBANKA_0601600.1	nuclear export mediator factor NEMF, putative	nuclear export mediator factor NEMF, putative	NEMF
1467	S	PBANKA_0601600	_DIEMDETEEDRNS[Phospho (STY)]NTEK_	0	0	1.20082	0.998749	-6.47653	-6.21397	0.0781248	0.149422	0.156465	0.209118	-6.34525	NA	PBANKA_0601600	PBANKA_0601600.1	nuclear export mediator factor NEMF, putative	nuclear export mediator factor NEMF, putative	NEMF
1381	Y	PBANKA_0601600	_LLEEIY[Phospho (STY)]NEEESC[Carbamidomethyl (C)]ENGDSEK_	0	0	1.68939	0.923436	-6.96431	-6.10244	8.20127956087107e-26	0.129496	1.02259704524611e-24	0.180909	-6.53338	NA	PBANKA_0601600	PBANKA_0601600.1	nuclear export mediator factor NEMF, putative	nuclear export mediator factor NEMF, putative	NEMF
35	S	PBANKA_0601900	_SLS[Phospho (STY)]AYMFFAK_	0.754879	0.870145	0.910364	1.11492	-0.265818	-0.352717	0.312594	0.268079	0.438809	0.397634	-0.309268	NA	PBANKA_0601900	PBANKA_0601900.1	high mobility group protein B1, putative	high mobility group protein B1, putative	HMGB1
60	S	PBANKA_0602000	_NNS[Phospho (STY)]YTQNAYK_	1.21948	0.869667	0	1.24971	6.49852	-0.51627	0.0428175	0.153306	0.156465	0.322949	2.99113	NA	PBANKA_0602000	PBANKA_0602000.1	origin recognition complex subunit 1, putative	origin recognition complex subunit 1, putative	ORC1
119	S	PBANKA_0602000	_YNLDNSSSTHSSNS[Phospho (STY)]S[Phospho (STY)]SSFPLHTVSK_	0.65495	0	0	1.18865	5.6154	-6.46199	0.196386	0.138275	0.225307	0.209118	-0.423296	NA	PBANKA_0602000	PBANKA_0602000.1	origin recognition complex subunit 1, putative	origin recognition complex subunit 1, putative	ORC1
120	S	PBANKA_0602000	_YNLDNSSSTHSSNS[Phospho (STY)]S[Phospho (STY)]SSFPLHTVSK_	0.504326	0	0	0.915286	5.24713	-6.08984	0.0288838	0.12997	0.109358	0.180909	-0.421354	NA	PBANKA_0602000	PBANKA_0602000.1	origin recognition complex subunit 1, putative	origin recognition complex subunit 1, putative	ORC1
260	S	PBANKA_0602000	_SKFS[Phospho (STY)]PKR_	0.497439	0.379432	0.541847	0	-0.120208	4.84907	0.421272	0.0918357	0.486732	0.188792	2.36443	NA	PBANKA_0602000	PBANKA_0602000.1	origin recognition complex subunit 1, putative	origin recognition complex subunit 1, putative	ORC1
432	S	PBANKA_0602000	_S[Phospho (STY)]RENFEDIIDTK_	1.13329	0.707092	0.549933	1.14816	1.02511	-0.688834	0.0764738	0.0633106	0.219518	0.207532	0.168139	NA	PBANKA_0602000	PBANKA_0602000.1	origin recognition complex subunit 1, putative	origin recognition complex subunit 1, putative	ORC1
567	S	PBANKA_0602000	_HAATYS[Phospho (STY)]EEK_	0	0	0.980193	1.04081	-6.18728	-6.2727	0.0810474	0.14673	0.206075	0.209118	-6.22999	NA	PBANKA_0602000	PBANKA_0602000.1	origin recognition complex subunit 1, putative	origin recognition complex subunit 1, putative	ORC1
21	T	PBANKA_0602000	_[Acetyl (Protein N-term)]ASNNNMQNFYINENEILSPT[Phospho (STY)]K_	1.25212	0.820711	2.10847	0	-0.745493	5.93493	0.412769	0.155808	0.479964	0.180909	2.59472	NA	PBANKA_0602000	PBANKA_0602000.1	origin recognition complex subunit 1, putative	origin recognition complex subunit 1, putative	ORC1
54	T	PBANKA_0602000	_NQEEIKENSSQT[Phospho (STY)]YQK_	0	0.874065	1.46197	1.76624	-6.75752	-1.00363	9.24938617729954e-09	0.0347631	7.30139753922409e-08	0.133173	-3.88058	NA	PBANKA_0602000	PBANKA_0602000.1	origin recognition complex subunit 1, putative	origin recognition complex subunit 1, putative	ORC1
186	T	PBANKA_0602000	_NNT[Phospho (STY)]IEEEEMVMTLR_	0	0.87857	1.16366	0.968956	-6.43169	-0.139215	0.0797197	0.454259	0.156465	0.47823	-3.28545	NA	PBANKA_0602000	PBANKA_0602000.1	origin recognition complex subunit 1, putative	origin recognition complex subunit 1, putative	ORC1
254	S	PBANKA_0602400	_DVENLTAEHSNQHTNS[Phospho (STY)]INK_	0.800667	0.790789	1.64918	1.11492	-1.02999	-0.488452	0.0819064	0.149723	0.228993	0.319405	-0.759222	NA	PBANKA_0602400	PBANKA_0602400.1	major facilitator superfamily domain-containing protein, putative	major facilitator superfamily domain-containing protein, putative	MFS4
589	S	PBANKA_0602400	_NNIDLDNS[Phospho (STY)]ENANYDTIQVFK_	0	0	1.27323	0.699893	-6.56008	-5.70926	0.0752175	0.0286342	0.156465	0.178671	-6.13467	NA	PBANKA_0602400	PBANKA_0602400.1	major facilitator superfamily domain-containing protein, putative	major facilitator superfamily domain-containing protein, putative	MFS4
614	S	PBANKA_0602400	_RELS[Phospho (STY)]NDILK_	1.04851	0.993986	1.34064	0.975687	-0.350535	0.0264409	0.49283	0.36518	0.494671	0.449712	-0.162047	NA	PBANKA_0602400	PBANKA_0602400.1	major facilitator superfamily domain-containing protein, putative	major facilitator superfamily domain-containing protein, putative	MFS4
656	S	PBANKA_0602400	_ILDNTSS[Phospho (STY)]IS[Phospho (STY)]DDISNIPNELSNK_	0	0	0.934989	0.21802	-6.12012	-4.08628	0.0830593	0.080065	0.206075	0.180135	-5.1032	NA	PBANKA_0602400	PBANKA_0602400.1	major facilitator superfamily domain-containing protein, putative	major facilitator superfamily domain-containing protein, putative	MFS4
658	S	PBANKA_0602400	_ILDNTS[Phospho (STY)]SIS[Phospho (STY)]DDISNIPNELSNK_	1.63211	0.997144	1.32249	0.149621	0.300692	2.63024	0.0585815	0.237293	0.190509	0.328749	1.46546	NA	PBANKA_0602400	PBANKA_0602400.1	major facilitator superfamily domain-containing protein, putative	major facilitator superfamily domain-containing protein, putative	MFS4
683	S	PBANKA_0602400	_HNITNEAINTLS[Phospho (STY)]DNPNILDSSSNK_	0	1.02807	1.29981	1.02515	-6.58957	0.00403736	0.0742111	0.343216	0.156465	0.43892	-3.29277	NA	PBANKA_0602400	PBANKA_0602400.1	major facilitator superfamily domain-containing protein, putative	major facilitator superfamily domain-containing protein, putative	MFS4
692	S	PBANKA_0602400	_HNITNEAINTLSDNPNILDSS[Phospho (STY)]SNK_	1.70905	0.643236	0	1.37581	6.98087	-1.08083	0	0.00459035	0	0.0339176	2.95002	NA	PBANKA_0602400	PBANKA_0602400.1	major facilitator superfamily domain-containing protein, putative	major facilitator superfamily domain-containing protein, putative	MFS4
693	S	PBANKA_0602400	_HNITNEAINTLSDNPNILDSSS[Phospho (STY)]NK_	0	0.71624	1.21977	0.993968	-6.49886	-0.465205	0.0773394	0.264127	0.156465	0.414955	-3.48203	NA	PBANKA_0602400	PBANKA_0602400.1	major facilitator superfamily domain-containing protein, putative	major facilitator superfamily domain-containing protein, putative	MFS4
1019	S	PBANKA_0602400	_IVSPHYTNMAVS[Phospho (STY)]SDEK_	1.4807	1.16647	1.5168	0	-0.0344313	6.43513	0.12808	0.0708334	0.292755	0.209118	3.20035	NA	PBANKA_0602400	PBANKA_0602400.1	major facilitator superfamily domain-containing protein, putative	major facilitator superfamily domain-containing protein, putative	MFS4
1020	S	PBANKA_0602400	_IVSPHYTNMAVS[Phospho (STY)]S[Phospho (STY)]DEK_	0.285591	0.493157	0	1.81397	4.45553	-1.85048	0.055437	2.71642114585373e-06	0.137387	9.03210030996366e-05	1.30253	NA	PBANKA_0602400	PBANKA_0602400.1	major facilitator superfamily domain-containing protein, putative	major facilitator superfamily domain-containing protein, putative	MFS4
731	T	PBANKA_0602400	_SKT[Phospho (STY)]IGVSYK_	0	1.50524	0.247888	0.673962	-4.26123	1.14336	0.0405609	0.000163788	0.118999	0.00217838	-1.55894	NA	PBANKA_0602400	PBANKA_0602400.1	major facilitator superfamily domain-containing protein, putative	major facilitator superfamily domain-containing protein, putative	MFS4
19	S	PBANKA_0602700	_EIS[Phospho (STY)]S[Phospho (STY)]LLESIK_	0.64484	0.762173	1.38729	1.18942	-1.08917	-0.63293	0.0215504	0.077009	0.114648	0.229303	-0.861051	NA	PBANKA_0602700	PBANKA_0602700.1	nucleosome assembly protein, putative	nucleosome assembly protein, putative	NAPL
20	S	PBANKA_0602700	_EIS[Phospho (STY)]S[Phospho (STY)]LLESIK_	1.06211	0.939431	1.47246	1.08925	-0.466188	-0.210636	0.404421	0.408669	0.473208	0.456747	-0.338412	NA	PBANKA_0602700	PBANKA_0602700.1	nucleosome assembly protein, putative	nucleosome assembly protein, putative	NAPL
24	S	PBANKA_0602700	_EISSLLES[Phospho (STY)]IK_	1.00751	0.75266	1.36013	0.779625	-0.427945	-0.0498945	0.429738	0.393136	0.479089	0.499198	-0.23892	NA	PBANKA_0602700	PBANKA_0602700.1	nucleosome assembly protein, putative	nucleosome assembly protein, putative	NAPL
33	S	PBANKA_0602700	_IDDEKM[Oxidation (M)]S[Phospho (STY)]DLTEEQK_	0.208535	1.37194	1.10166	1.16224	-2.32767	0.236755	0.339135	0.149165	0.499182	0.324533	-1.04546	NA	PBANKA_0602700	PBANKA_0602700.1	nucleosome assembly protein, putative	nucleosome assembly protein, putative	NAPL
237	S	PBANKA_0602700	_VPNS[Phospho (STY)]NVIK_	1.22719	1.13755	1.19206	0.813814	0.041441	0.476374	0.213628	0.0602681	0.35814	0.198735	0.258908	NA	PBANKA_0602700	PBANKA_0602700.1	nucleosome assembly protein, putative	nucleosome assembly protein, putative	NAPL
2	S	PBANKA_0603200	_[Acetyl (Protein N-term)]S[Phospho (STY)]DHETYDNIDAGASQTYPVQAGAIK_	1.18341	0.93025	0.983673	0.903089	0.263366	0.0421223	0.188758	0.362729	0.353588	0.448294	0.152744	NA	PBANKA_0603200	PBANKA_0603200.1	eukaryotic translation initiation factor 5A, putative	eukaryotic translation initiation factor 5A, putative	EIF5A
18	Y	PBANKA_0603200	_SDHETYDNIDAGASQTY[Phospho (STY)]PVQAGAIK_	1.6537	0	0.613345	0.59614	1.41105	-5.48257	0.000158002	0.0334839	0.00170386	0.178671	-2.03576	NA	PBANKA_0603200	PBANKA_0603200.1	eukaryotic translation initiation factor 5A, putative	eukaryotic translation initiation factor 5A, putative	EIF5A
12	S	PBANKA_0604300	_TEEEMIVETGS[Phospho (STY)]NTESEFDEQAELLEK_	1.63223	0.860827	0	0.618292	6.91506	0.468636	0	0.318031	0	0.499198	3.69185	NA	PBANKA_0604300	PBANKA_0604300.1	tetratricopeptide repeat protein, putative	tetratricopeptide repeat protein, putative	TRP1
16	S	PBANKA_0604300	_[Acetyl (Protein N-term)]TEEEM[Oxidation (M)]IVETGSNTES[Phospho (STY)]EFDEQAELLEK_	0.528182	1.40747	2.50521	0.953034	-2.21688	0.555923	0.0471496	0.0238043	0.16765	0.110164	-0.830478	NA	PBANKA_0604300	PBANKA_0604300.1	tetratricopeptide repeat protein, putative	tetratricopeptide repeat protein, putative	TRP1
105	S	PBANKA_0604300	_KKS[Phospho (STY)]VEATEDEDC[Carbamidomethyl (C)]SNK_	1.20828	0	0	1.0156	6.48536	-6.23778	0.0431081	0.148327	0.156465	0.209118	0.123787	NA	PBANKA_0604300	PBANKA_0604300.1	tetratricopeptide repeat protein, putative	tetratricopeptide repeat protein, putative	TRP1
115	S	PBANKA_0604300	_SVEATEDEDC[Carbamidomethyl (C)]S[Phospho (STY)]NK_	0	1.63084	0.780804	0.405041	-5.86422	1.97371	0.0940197	5.05357800051343e-09	0.225307	1.83307056564078e-07	-1.94526	NA	PBANKA_0604300	PBANKA_0604300.1	tetratricopeptide repeat protein, putative	tetratricopeptide repeat protein, putative	TRP1
276	S	PBANKA_0604300	_EKGS[Phospho (STY)]QTIAK_	0.59843	1.23456	0.771748	1.31791	-0.359711	-0.0932541	0.475709	0.389571	0.499182	0.471069	-0.226483	NA	PBANKA_0604300	PBANKA_0604300.1	tetratricopeptide repeat protein, putative	tetratricopeptide repeat protein, putative	TRP1
14	T	PBANKA_0604300	_TEEEMIVETGSNT[Phospho (STY)]ES[Phospho (STY)]EFDEQAELLEK_	0.772042	0.493859	2.47597	0.467247	-1.66391	0.0777078	0.16815	0.48813	0.32975	0.491828	-0.793099	NA	PBANKA_0604300	PBANKA_0604300.1	tetratricopeptide repeat protein, putative	tetratricopeptide repeat protein, putative	TRP1
843	T	PBANKA_0604500	_NNET[Phospho (STY)]DEKGDEHEVK_	1.50696	0.813914	1.33609	1.17769	0.171972	-0.525654	0.150572	0.13775	0.311286	0.303687	-0.176841	NA	PBANKA_0604500	PBANKA_0604500.1	high mobility group protein B3, putative	high mobility group protein B3, putative	HMGB3
12	S	PBANKA_0604600	_YSNDDIS[Phospho (STY)]DDDYVR_	1.14505	1.04988	0.979143	0.945179	0.222945	0.149521	0.156878	0.226116	0.314544	0.364932	0.186233	NA	PBANKA_0604600	PBANKA_0604600.1	conserved protein, unknown function	conserved protein, unknown function	N/A
134	S	PBANKA_0604600	_S[Phospho (STY)]KENIENIR_	0.644202	1.36724	0.657963	1.49573	-0.0298675	-0.128367	0.444067	0.345122	0.499182	0.460162	-0.0791172	NA	PBANKA_0604600	PBANKA_0604600.1	conserved protein, unknown function	conserved protein, unknown function	N/A
143	S	PBANKA_0604600	_S[Phospho (STY)]KENIENIR_	0.644202	1.36724	0.657963	1.49573	-0.0298675	-0.128367	0.444067	0.345122	0.499182	0.460162	-0.0791172	NA	PBANKA_0604600	PBANKA_0604600.1	conserved protein, unknown function	conserved protein, unknown function	N/A
152	S	PBANKA_0604600	_S[Phospho (STY)]KENIENIR_	0.644202	1.36724	0.657963	1.49573	-0.0298675	-0.128367	0.444067	0.345122	0.499182	0.460162	-0.0791172	NA	PBANKA_0604600	PBANKA_0604600.1	conserved protein, unknown function	conserved protein, unknown function	N/A
161	S	PBANKA_0604600	_S[Phospho (STY)]KENIENIR_	0.644202	1.36724	0.657963	1.49573	-0.0298675	-0.128367	0.444067	0.345122	0.499182	0.460162	-0.0791172	NA	PBANKA_0604600	PBANKA_0604600.1	conserved protein, unknown function	conserved protein, unknown function	N/A
170	S	PBANKA_0604600	_S[Phospho (STY)]KENIENIR_	0.644202	1.36724	0.657963	1.49573	-0.0298675	-0.128367	0.444067	0.345122	0.499182	0.460162	-0.0791172	NA	PBANKA_0604600	PBANKA_0604600.1	conserved protein, unknown function	conserved protein, unknown function	N/A
179	S	PBANKA_0604600	_S[Phospho (STY)]KENIENIR_	0.644202	1.36724	0.657963	1.49573	-0.0298675	-0.128367	0.444067	0.345122	0.499182	0.460162	-0.0791172	NA	PBANKA_0604600	PBANKA_0604600.1	conserved protein, unknown function	conserved protein, unknown function	N/A
566	S	PBANKA_0604600	_NFDDDNEKS[Phospho (STY)]DHS[Phospho (STY)]FSK_	0	0.453458	0.730857	0.674988	-5.77054	-0.560001	0.097026	0.46718	0.225307	0.48797	-3.16527	NA	PBANKA_0604600	PBANKA_0604600.1	conserved protein, unknown function	conserved protein, unknown function	N/A
569	S	PBANKA_0604600	_SDHS[Phospho (STY)]FSK_	0.52076	1.38406	1.00355	1.41802	-0.928601	-0.0346343	0.224862	0.293364	0.465677	0.442814	-0.481618	NA	PBANKA_0604600	PBANKA_0604600.1	conserved protein, unknown function	conserved protein, unknown function	N/A
609	S	PBANKA_0604600	_ESNHSEEIKPTTS[Phospho (STY)]R_	1.69419	1.7682	0	0.349014	6.96838	2.2967	0	1.13549170066563e-11	0	5.03401320628427e-10	4.63254	Up	PBANKA_0604600	PBANKA_0604600.1	conserved protein, unknown function	conserved protein, unknown function	N/A
651	S	PBANKA_0604600	_NIIDETDLNKS[Phospho (STY)]DNDIC[Carbamidomethyl (C)]FDDQEK_	0.775407	1.22318	1.2959	1.20091	-0.73088	0.0262142	0.188932	0.280038	0.337644	0.408929	-0.352333	NA	PBANKA_0604600	PBANKA_0604600.1	conserved protein, unknown function	conserved protein, unknown function	N/A
724	S	PBANKA_0604600	_EIEGS[Phospho (STY)]DVLNISK_	0.789683	1.2411	0.901695	0.716099	-0.188321	0.781933	0.35443	0.00882637	0.463192	0.0503629	0.296806	NA	PBANKA_0604600	PBANKA_0604600.1	conserved protein, unknown function	conserved protein, unknown function	N/A
14	S	PBANKA_0604800	_GADNDS[Phospho (STY)]GDNVSDSSENEVDEKPLVSAQAER_	1.10322	1.31958	1.39734	0.721073	-0.337252	0.859661	0.491553	0.0035803	0.499383	0.0274719	0.261204	NA	PBANKA_0604800	PBANKA_0604800.1	eukaryotic translation initiation factor 3 subunit C, putative	eukaryotic translation initiation factor 3 subunit C, putative	EIF3C
271	S	PBANKA_0604800	_DDKGS[Phospho (STY)]HIDDNQSSK_	0.856407	0.897108	1.50253	0.825535	-0.801267	0.118081	0.172544	0.31909	0.344224	0.439656	-0.341593	NA	PBANKA_0604800	PBANKA_0604800.1	eukaryotic translation initiation factor 3 subunit C, putative	eukaryotic translation initiation factor 3 subunit C, putative	EIF3C
532	S	PBANKA_0604800	_KEESNES[Phospho (STY)]TDSDESPK_	1.26284	0.839237	1.13419	0.89971	0.153253	-0.0988301	0.153379	0.482328	0.307528	0.495193	0.0272117	NA	PBANKA_0604800	PBANKA_0604800.1	eukaryotic translation initiation factor 3 subunit C, putative	eukaryotic translation initiation factor 3 subunit C, putative	EIF3C
535	S	PBANKA_0604800	_KEESNESTDS[Phospho (STY)]DESPKDVVEK_	0	0.92399	0	1.26122	0	-0.443255	0.455342	0.220398	0.457151	0.407615	-0.221627	NA	PBANKA_0604800	PBANKA_0604800.1	eukaryotic translation initiation factor 3 subunit C, putative	eukaryotic translation initiation factor 3 subunit C, putative	EIF3C
484	S	PBANKA_0605300	_SNLNGNEKPFEDSKS[Phospho (STY)]EK_	0	0.821305	1.46657	1.23963	-6.76201	-0.585942	9.0505531361877e-09	0.112505	7.30139753922409e-08	0.277096	-3.67397	NA	PBANKA_0605300	PBANKA_0605300.1	eukaryotic translation initiation factor 5, putative	eukaryotic translation initiation factor 5, putative	EIF5
200	Y	PBANKA_0605300	_NGILQPGTY[Phospho (STY)]HDNNSSDDAC[Carbamidomethyl (C)]TDR_	0	0	1.67925	0.680956	-6.9557	-5.67045	9.38402313013236e-26	0.0294203	1.10124271438906e-24	0.178671	-6.31307	NA	PBANKA_0605300	PBANKA_0605300.1	eukaryotic translation initiation factor 5, putative	eukaryotic translation initiation factor 5, putative	EIF5
64	S	PBANKA_0605400	_FDNYEISS[Phospho (STY)]DYLK_	0.477318	0.736925	1.5887	2.68508	-1.70651	-1.84623	0.00244459	0.0119108	0.022168	0.0661711	-1.77637	Down	PBANKA_0605400	PBANKA_0605400.1	conserved Plasmodium protein, unknown function	conserved Plasmodium protein, unknown function	N/A
172	S	PBANKA_0605500	_ENYLPINNS[Phospho (STY)]GNLNIEDVC[Carbamidomethyl (C)]QC[Carbamidomethyl (C)]K_	0.809723	1.25839	0.524323	1.01216	0.614024	0.310385	0.383491	0.0908815	0.499182	0.248368	0.462204	NA	PBANKA_0605500	PBANKA_0605500.1	conserved Plasmodium protein, unknown function	conserved Plasmodium protein, unknown function	N/A
217	S	PBANKA_0605500	_EIFTMNGLS[Phospho (STY)]IPYIDNEDK_	1.11585	0.840409	0	0.820193	6.37188	0.0345608	0.139005	0.373708	0.206075	0.448535	3.20322	NA	PBANKA_0605500	PBANKA_0605500.1	conserved Plasmodium protein, unknown function	conserved Plasmodium protein, unknown function	N/A
276	S	PBANKA_0605500	_IENDIHS[Phospho (STY)]NR_	0	1.2613	0.66283	0.767333	-5.6323	0.707082	0.10159	0.0115137	0.225307	0.0638052	-2.46261	NA	PBANKA_0605500	PBANKA_0605500.1	conserved Plasmodium protein, unknown function	conserved Plasmodium protein, unknown function	N/A
289	S	PBANKA_0605500	_HNKPESENKNS[Phospho (STY)]FYEK_	1.50069	0.766312	0	0.471545	6.79489	0.684853	6.11456829613388e-09	0.370988	7.30139753922409e-08	0.46502	3.73987	NA	PBANKA_0605500	PBANKA_0605500.1	conserved Plasmodium protein, unknown function	conserved Plasmodium protein, unknown function	N/A
335	S	PBANKA_0605500	_NVFNENES[Phospho (STY)]PKDK_	0.949879	1.01554	0.779198	1.05512	0.281288	-0.0544404	0.320895	0.403837	0.415611	0.46176	0.113424	NA	PBANKA_0605500	PBANKA_0605500.1	conserved Plasmodium protein, unknown function	conserved Plasmodium protein, unknown function	N/A
396	S	PBANKA_0605500	_NDIFDVNNLNS[Phospho (STY)]KPDK_	1.04644	0.926183	0.871174	1.12347	0.260731	-0.274912	0.295597	0.359109	0.408108	0.449771	-0.00709032	NA	PBANKA_0605500	PBANKA_0605500.1	conserved Plasmodium protein, unknown function	conserved Plasmodium protein, unknown function	N/A
156	T	PBANKA_0605500	_LNT[Phospho (STY)]INLDNR_	1.27329	0.694566	0	0.660323	6.56014	0.0715004	0.0414782	0.375068	0.156465	0.499198	3.31582	NA	PBANKA_0605500	PBANKA_0605500.1	conserved Plasmodium protein, unknown function	conserved Plasmodium protein, unknown function	N/A
483	T	PBANKA_0605500	_FEQDILEEHYINENEKNET[Phospho (STY)]PK_	1.02606	0.871917	1.00881	0.971526	0.0241346	-0.153781	0.407697	0.439458	0.463491	0.472624	-0.064823	NA	PBANKA_0605500	PBANKA_0605500.1	conserved Plasmodium protein, unknown function	conserved Plasmodium protein, unknown function	N/A
599	T	PBANKA_0605500	_MNT[Phospho (STY)]FENYAEEISILENYEDNINIINNLNNINPNK_	0.87897	0.927976	0	0	6.03231	6.10942	0.175295	0.148506	0.225307	0.180909	6.07086	NA	PBANKA_0605500	PBANKA_0605500.1	conserved Plasmodium protein, unknown function	conserved Plasmodium protein, unknown function	N/A
238	S	PBANKA_0605600	_LSNNDNEIS[Phospho (STY)]NDRDNINK_	0.734808	1.01252	1.70713	1.74343	-1.20109	-0.775918	0.0407999	0.273052	0.157546	0.427222	-0.988502	NA	PBANKA_0605600	PBANKA_0605600.1	conserved Plasmodium protein, unknown function	conserved Plasmodium protein, unknown function	N/A
263	S	PBANKA_0605600	_NNINS[Phospho (STY)]GDYLR_	1.39654	1.09146	0.638501	0.896213	1.11262	0.280467	0.00735619	0.13372	0.0543541	0.303687	0.696545	NA	PBANKA_0605600	PBANKA_0605600.1	conserved Plasmodium protein, unknown function	conserved Plasmodium protein, unknown function	N/A
328	S	PBANKA_0605600	_YNS[Phospho (STY)]ANVDIPK_	1.15855	0.821302	1.80507	0.95484	-0.633703	-0.214047	0.35782	0.375383	0.455821	0.462278	-0.423875	NA	PBANKA_0605600	PBANKA_0605600.1	conserved Plasmodium protein, unknown function	conserved Plasmodium protein, unknown function	N/A
357	S	PBANKA_0605600	_LNS[Phospho (STY)]NLLAYNDTNK_	1.03025	0	0	1.14566	6.25817	-6.40946	0.144045	0.140587	0.206075	0.209118	-0.0756433	NA	PBANKA_0605600	PBANKA_0605600.1	conserved Plasmodium protein, unknown function	conserved Plasmodium protein, unknown function	N/A
671	S	PBANKA_0605600	_NES[Phospho (STY)]NSKVEHDLGK_	0	0	0.444347	0.356929	-5.06958	-4.76401	0.0199971	0.0534791	0.109358	0.178671	-4.9168	NA	PBANKA_0605600	PBANKA_0605600.1	conserved Plasmodium protein, unknown function	conserved Plasmodium protein, unknown function	N/A
673	S	PBANKA_0605600	_NESNS[Phospho (STY)]KVEHDLGK_	1.60104	1.0664	0.678758	0.689085	1.22157	0.620054	0.000657986	0.0483539	0.00610417	0.167767	0.920814	NA	PBANKA_0605600	PBANKA_0605600.1	conserved Plasmodium protein, unknown function	conserved Plasmodium protein, unknown function	N/A
726	S	PBANKA_0605600	_NENYNFS[Phospho (STY)]FINEK_	1.34967	1.35259	0.961185	0.668384	0.483895	1.00231	0.044881	0.00104027	0.162796	0.0109714	0.743101	NA	PBANKA_0605600	PBANKA_0605600.1	conserved Plasmodium protein, unknown function	conserved Plasmodium protein, unknown function	N/A
1580	S	PBANKA_0605600	_NNNLELS[Phospho (STY)]NENFMQEQGNNNMNFK_	0.663165	0.783946	0	0	5.63302	5.86992	0.195465	0.158589	0.225307	0.180909	5.75147	NA	PBANKA_0605600	PBANKA_0605600.1	conserved Plasmodium protein, unknown function	conserved Plasmodium protein, unknown function	N/A
1816	S	PBANKA_0605600	_DQENNNMLGSLNVNNLIES[Phospho (STY)]DIIDTK_	0.668011	1.52821	0	0.331258	5.64331	2.16042	0.194928	3.40119754582702e-09	0.225307	6.7853891039249e-08	3.90187	NA	PBANKA_0605600	PBANKA_0605600.1	conserved Plasmodium protein, unknown function	conserved Plasmodium protein, unknown function	N/A
1878	S	PBANKA_0605600	_MNS[Phospho (STY)]NAYEENDSFVGEHNNK_	0.976079	0.894818	1.30898	0.888605	-0.418309	0.00990194	0.437527	0.415421	0.479597	0.470889	-0.204204	NA	PBANKA_0605600	PBANKA_0605600.1	conserved Plasmodium protein, unknown function	conserved Plasmodium protein, unknown function	N/A
1886	S	PBANKA_0605600	_M[Oxidation (M)]NSNAYEENDS[Phospho (STY)]FVGEHNNK_	0.716684	0.822149	0.740937	1.10756	-0.047133	-0.423834	0.49223	0.193753	0.497694	0.360665	-0.235484	NA	PBANKA_0605600	PBANKA_0605600.1	conserved Plasmodium protein, unknown function	conserved Plasmodium protein, unknown function	N/A
1919	S	PBANKA_0605600	_NQNEKPS[Phospho (STY)]LNR_	1.29684	1.17904	0.897748	0.683252	0.523956	0.775197	0.0899274	0.0126969	0.247455	0.0649496	0.649577	NA	PBANKA_0605600	PBANKA_0605600.1	conserved Plasmodium protein, unknown function	conserved Plasmodium protein, unknown function	N/A
1964	S	PBANKA_0605600	_NYNS[Phospho (STY)]LKDTK_	0.41178	0.668277	0	0	4.96316	5.64387	0.0368318	0.0578894	0.115716	0.178671	5.30352	NA	PBANKA_0605600	PBANKA_0605600.1	conserved Plasmodium protein, unknown function	conserved Plasmodium protein, unknown function	N/A
1983	S	PBANKA_0605600	_NNNDNYYDDNNES[Phospho (STY)]PK_	1.39454	1.12899	0.884076	0.744324	0.649504	0.592163	0.0208272	0.038789	0.0903266	0.151733	0.620834	NA	PBANKA_0605600	PBANKA_0605600.1	conserved Plasmodium protein, unknown function	conserved Plasmodium protein, unknown function	N/A
2005	S	PBANKA_0605600	_SYNS[Phospho (STY)]NFIEK_	1.44822	1.35966	0.500341	0.699626	1.50802	0.94514	0.000596201	0.00142683	0.00914939	0.0167443	1.22658	Up	PBANKA_0605600	PBANKA_0605600.1	conserved Plasmodium protein, unknown function	conserved Plasmodium protein, unknown function	N/A
2095	S	PBANKA_0605600	_KDS[Phospho (STY)]INLSSMPGNNNNIK_	1.14154	0.99707	0.86883	0.981827	0.388498	0.0219242	0.165554	0.369747	0.317577	0.453936	0.205211	NA	PBANKA_0605600	PBANKA_0605600.1	conserved Plasmodium protein, unknown function	conserved Plasmodium protein, unknown function	N/A
63	S	PBANKA_0605700	_YIDS[Phospho (STY)]S[Phospho (STY)]DDEKDIIMDSK_	0.967802	1.05899	1.83939	1.28486	-0.916916	-0.275693	0.213204	0.415224	0.368262	0.481889	-0.596304	NA	PBANKA_0605700	PBANKA_0605700.1	pre-rRNA-processing protein ESF1, putative	pre-rRNA-processing protein ESF1, putative	N/A
64	S	PBANKA_0605700	_YIDS[Phospho (STY)]S[Phospho (STY)]DDEKDIIMDSK_	0.730829	0.894499	1.38036	0.912741	-0.90495	-0.0286916	0.109983	0.451421	0.273169	0.485432	-0.466821	NA	PBANKA_0605700	PBANKA_0605700.1	pre-rRNA-processing protein ESF1, putative	pre-rRNA-processing protein ESF1, putative	N/A
110	S	PBANKA_0605700	_FDS[Phospho (STY)]DRENDNK_	0.98716	0.918053	1.48568	1.06924	-0.583155	-0.216949	0.315404	0.401991	0.43104	0.453988	-0.400052	NA	PBANKA_0605700	PBANKA_0605700.1	pre-rRNA-processing protein ESF1, putative	pre-rRNA-processing protein ESF1, putative	N/A
549	S	PBANKA_0605700	_NSINS[Phospho (STY)]KEDYR_	1.3099	0.896865	0.788363	0.902372	0.722718	-0.00869875	0.0228985	0.432702	0.111421	0.478641	0.35701	NA	PBANKA_0605700	PBANKA_0605700.1	pre-rRNA-processing protein ESF1, putative	pre-rRNA-processing protein ESF1, putative	N/A
566	S	PBANKA_0605700	_LLLGDILADDS[Phospho (STY)]TK_	0.60623	0.156994	1.96088	1.49406	-1.67147	-3.14339	0.00345353	4.84156938365358e-09	0.0256969	5.681724070817e-08	-2.40743	Down	PBANKA_0605700	PBANKA_0605700.1	pre-rRNA-processing protein ESF1, putative	pre-rRNA-processing protein ESF1, putative	N/A
570	S	PBANKA_0605700	_LLLGDILADDS[Phospho (STY)]TKNS[Phospho (STY)]K_	0.54806	0.746289	1.77273	1.2805	-1.66916	-0.768056	0.0031903	0.0398983	0.021947	0.151466	-1.21861	NA	PBANKA_0605700	PBANKA_0605700.1	pre-rRNA-processing protein ESF1, putative	pre-rRNA-processing protein ESF1, putative	N/A
656	S	PBANKA_0605700	_FALS[Phospho (STY)]DNES[Phospho (STY)]DKENEVIQVFK_	0.434874	0.785305	1.85566	1.25855	-2.05928	-0.671147	0.000208414	0.0684475	0.00218835	0.216714	-1.36521	NA	PBANKA_0605700	PBANKA_0605700.1	pre-rRNA-processing protein ESF1, putative	pre-rRNA-processing protein ESF1, putative	N/A
660	S	PBANKA_0605700	_FALSDNES[Phospho (STY)]DKENEVIQVFK_	0.889344	0.910561	1.59441	1.4932	-0.832541	-0.705248	0.161218	0.088846	0.312263	0.228134	-0.768894	NA	PBANKA_0605700	PBANKA_0605700.1	pre-rRNA-processing protein ESF1, putative	pre-rRNA-processing protein ESF1, putative	N/A
567	T	PBANKA_0605700	_LLLGDILADDST[Phospho (STY)]KNS[Phospho (STY)]K_	1.25341	3.10871	0.565755	0.303589	1.12885	3.29904	0.0288243	5.89626436564572e-09	0.123729	1.30017280824812e-07	2.21395	NA	PBANKA_0605700	PBANKA_0605700.1	pre-rRNA-processing protein ESF1, putative	pre-rRNA-processing protein ESF1, putative	N/A
295	S	PBANKA_0606300	_ESTES[Phospho (STY)]VKNNINEELMK_	0.601494	0.762523	1.60289	1.07108	-1.39393	-0.482895	0.0209323	0.159079	0.0978255	0.322196	-0.93841	NA	PBANKA_0606300	PBANKA_0606300.1	conserved Plasmodium protein, unknown function	conserved Plasmodium protein, unknown function	N/A
328	S	PBANKA_0606300	_KES[Phospho (STY)]EIIIEK_	1.36126	1.04206	0.89048	0.913362	0.604741	0.187556	0.0689829	0.218528	0.208516	0.37527	0.396149	NA	PBANKA_0606300	PBANKA_0606300.1	conserved Plasmodium protein, unknown function	conserved Plasmodium protein, unknown function	N/A
400	S	PBANKA_0606300	_NAINNS[Phospho (STY)]YFK_	1.64559	0.877353	0.536069	0.81423	1.59378	0.106009	0.000631123	0.323385	0.00868338	0.442211	0.849896	NA	PBANKA_0606300	PBANKA_0606300.1	conserved Plasmodium protein, unknown function	conserved Plasmodium protein, unknown function	N/A
437	S	PBANKA_0606300	_KKNS[Phospho (STY)]DELR_	1.12866	1.09446	1.0642	1.04824	0.0837949	0.0614754	0.285567	0.268553	0.415844	0.418917	0.0726351	NA	PBANKA_0606300	PBANKA_0606300.1	conserved Plasmodium protein, unknown function	conserved Plasmodium protein, unknown function	N/A
456	S	PBANKA_0606300	_NYEVNS[Phospho (STY)]PSK_	0.623915	2.18398	1.83167	0.454338	-1.53325	2.23144	0.00777626	8.94841767351551e-09	0.050044	1.7896835347031e-07	0.349094	NA	PBANKA_0606300	PBANKA_0606300.1	conserved Plasmodium protein, unknown function	conserved Plasmodium protein, unknown function	N/A
458	S	PBANKA_0606300	_NYEVNSPS[Phospho (STY)]K_	1.34904	0	0	1.39235	6.64265	-6.68779	0.0397384	0.0102945	0.156465	0.0371423	-0.0225688	NA	PBANKA_0606300	PBANKA_0606300.1	conserved Plasmodium protein, unknown function	conserved Plasmodium protein, unknown function	N/A
519	S	PBANKA_0606300	_S[Phospho (STY)]KDYQMIETNEDAK_	1.76593	1.07127	0.605613	0.889552	1.52293	0.26447	6.36241498996881e-05	0.162643	0.000846201	0.337992	0.893702	NA	PBANKA_0606300	PBANKA_0606300.1	conserved Plasmodium protein, unknown function	conserved Plasmodium protein, unknown function	N/A
583	S	PBANKA_0606300	_KDHTIS[Phospho (STY)]ESYAC[Carbamidomethyl (C)]SSEK_	0	0.773346	1.30746	0	-6.59795	5.85062	0.0739271	0.159421	0.156465	0.180909	-0.373667	NA	PBANKA_0606300	PBANKA_0606300.1	conserved Plasmodium protein, unknown function	conserved Plasmodium protein, unknown function	N/A
589	S	PBANKA_0606300	_DHTISESYAC[Carbamidomethyl (C)]S[Phospho (STY)]SEKEVEDNEYEEHDNTK_	1.98915	1.24616	1.64025	0.379555	0.276145	1.67988	0.062367	0.00027151	0.201184	0.00225693	0.978014	NA	PBANKA_0606300	PBANKA_0606300.1	conserved Plasmodium protein, unknown function	conserved Plasmodium protein, unknown function	N/A
590	S	PBANKA_0606300	_DHTISESYAC[Carbamidomethyl (C)]SS[Phospho (STY)]EK_	0.13942	0.418423	1.39569	1.41959	-3.20286	-1.72996	0.00395555	1.31403716631031e-05	0.0192471	0.000163844	-2.46641	Down	PBANKA_0606300	PBANKA_0606300.1	conserved Plasmodium protein, unknown function	conserved Plasmodium protein, unknown function	N/A
617	S	PBANKA_0606300	_KDGNEIDKIDS[Phospho (STY)]NDSK_	1.48641	1.0197	0.957195	1.05596	0.627712	-0.0497495	0.0232855	0.398866	0.11104	0.46176	0.288981	NA	PBANKA_0606300	PBANKA_0606300.1	conserved Plasmodium protein, unknown function	conserved Plasmodium protein, unknown function	N/A
622	S	PBANKA_0606300	_IDSNDSKS[Phospho (STY)]DEDDSEER_	0.975366	1.15324	0	0.638141	6.18026	0.840205	0.147569	0.0145079	0.206075	0.0771821	3.51023	NA	PBANKA_0606300	PBANKA_0606300.1	conserved Plasmodium protein, unknown function	conserved Plasmodium protein, unknown function	N/A
627	S	PBANKA_0606300	_SDEDDS[Phospho (STY)]EEREEIITK_	1.02944	0.678089	1.58082	0.976547	-0.612228	-0.517495	0.388406	0.232587	0.480966	0.398292	-0.564861	NA	PBANKA_0606300	PBANKA_0606300.1	conserved Plasmodium protein, unknown function	conserved Plasmodium protein, unknown function	N/A
667	S	PBANKA_0606300	_ENESLSSYADS[Phospho (STY)]K_	0.278395	1.34736	1.36715	1.03384	-2.24129	0.377743	0.000309524	0.0654506	0.00228704	0.201933	-0.931774	NA	PBANKA_0606300	PBANKA_0606300.1	conserved Plasmodium protein, unknown function	conserved Plasmodium protein, unknown function	N/A
711	S	PBANKA_0606300	_EGVSTSEESESES[Phospho (STY)]EKSEK_	0.572264	0.913747	1.59282	2.02487	-1.45515	-1.13627	0.0160709	0.122763	0.0891486	0.295815	-1.29571	NA	PBANKA_0606300	PBANKA_0606300.1	conserved Plasmodium protein, unknown function	conserved Plasmodium protein, unknown function	N/A
714	S	PBANKA_0606300	_EGVSTSEESESESEKS[Phospho (STY)]EK_	0	0.541458	0	1.50652	0	-1.45341	0.455342	0.000146269	0.457151	0.00243172	-0.726704	NA	PBANKA_0606300	PBANKA_0606300.1	conserved Plasmodium protein, unknown function	conserved Plasmodium protein, unknown function	N/A
729	S	PBANKA_0606300	_EGVSTSEESESES[Phospho (STY)]EKSEK_	0.572264	0.913747	1.59282	2.02487	-1.45515	-1.13627	0.0160709	0.122763	0.0891486	0.295815	-1.29571	NA	PBANKA_0606300	PBANKA_0606300.1	conserved Plasmodium protein, unknown function	conserved Plasmodium protein, unknown function	N/A
732	S	PBANKA_0606300	_EGVSTSEESESESEKS[Phospho (STY)]EK_	0	0.541458	0	1.50652	0	-1.45341	0.455342	0.000146269	0.457151	0.00243172	-0.726704	NA	PBANKA_0606300	PBANKA_0606300.1	conserved Plasmodium protein, unknown function	conserved Plasmodium protein, unknown function	N/A
747	S	PBANKA_0606300	_EGVSTSEESESES[Phospho (STY)]EKNVK_	0.80006	1.12797	1.71339	1.90107	-1.08573	-0.746057	0.0660226	0.288628	0.198374	0.437315	-0.915892	NA	PBANKA_0606300	PBANKA_0606300.1	conserved Plasmodium protein, unknown function	conserved Plasmodium protein, unknown function	N/A
765	S	PBANKA_0606300	_KGESTSVESESES[Phospho (STY)]EENKK_	1.22625	0.331443	1.45793	1.55789	-0.247148	-2.18716	0.370753	3.75260121830384e-08	0.471956	6.50994733088363e-07	-1.21715	NA	PBANKA_0606300	PBANKA_0606300.1	conserved Plasmodium protein, unknown function	conserved Plasmodium protein, unknown function	N/A
783	S	PBANKA_0606300	_GESTSAESESES[Phospho (STY)]EKSEK_	1.11613	0.867829	0	0.901282	6.37223	-0.0537391	0.13899	0.475021	0.206075	0.495088	3.15925	NA	PBANKA_0606300	PBANKA_0606300.1	conserved Plasmodium protein, unknown function	conserved Plasmodium protein, unknown function	N/A
786	S	PBANKA_0606300	_GESTSAESESESEKS[Phospho (STY)]EK_	0.835901	0.947742	1.86107	0.640098	-1.14192	0.556398	0.120327	0.0939454	0.282416	0.24824	-0.292759	NA	PBANKA_0606300	PBANKA_0606300.1	conserved Plasmodium protein, unknown function	conserved Plasmodium protein, unknown function	N/A
801	S	PBANKA_0606300	_EGVSTSEESESES[Phospho (STY)]EENKK_	1.49002	0.783013	0.717736	1.70035	1.03979	-1.10534	0.0122487	0.0202273	0.0768676	0.0964259	-0.032771	NA	PBANKA_0606300	PBANKA_0606300.1	conserved Plasmodium protein, unknown function	conserved Plasmodium protein, unknown function	N/A
815	S	PBANKA_0606300	_GESTYVES[Phospho (STY)]ES[Phospho (STY)]ES[Phospho (STY)]EKNVK_	0.477002	0.97628	1.16338	1.43093	-1.2624	-0.545258	0.0244787	0.177323	0.102811	0.328927	-0.90383	NA	PBANKA_0606300	PBANKA_0606300.1	conserved Plasmodium protein, unknown function	conserved Plasmodium protein, unknown function	N/A
817	S	PBANKA_0606300	_GESTYVESES[Phospho (STY)]ES[Phospho (STY)]EKNVK_	0.724977	0.981867	1.15216	1.24171	-0.658424	-0.334588	0.145447	0.337056	0.320507	0.449712	-0.496506	NA	PBANKA_0606300	PBANKA_0606300.1	conserved Plasmodium protein, unknown function	conserved Plasmodium protein, unknown function	N/A
819	S	PBANKA_0606300	_GESTYVESESES[Phospho (STY)]EKNVK_	0.61321	1.07792	1.24797	1.43084	-1.00908	-0.404155	0.0480577	0.331721	0.168263	0.446578	-0.706617	NA	PBANKA_0606300	PBANKA_0606300.1	conserved Plasmodium protein, unknown function	conserved Plasmodium protein, unknown function	N/A
837	S	PBANKA_0606300	_KGESTSEESENES[Phospho (STY)]EENK_	0.367291	0.106329	4.28351	0.630121	-3.49578	-2.42388	0.0004517	0.317531	0.00516229	0.344279	-2.95983	NA	PBANKA_0606300	PBANKA_0606300.1	conserved Plasmodium protein, unknown function	conserved Plasmodium protein, unknown function	N/A
855	S	PBANKA_0606300	_KGESTSAESESES[Phospho (STY)]EENKK_	0.36973	0.491699	1.64228	1.34575	-2.11083	-1.42764	2.12723773843316e-05	0.000305738	0.000499275	0.00321025	-1.76923	Down	PBANKA_0606300	PBANKA_0606300.1	conserved Plasmodium protein, unknown function	conserved Plasmodium protein, unknown function	N/A
873	S	PBANKA_0606300	_VESTSEESESES[Phospho (STY)]EK_	0.612302	1.1952	1.18614	0.553838	-0.938675	1.09099	0.0550592	0.00273327	0.196148	0.0198286	0.0761551	NA	PBANKA_0606300	PBANKA_0606300.1	conserved Plasmodium protein, unknown function	conserved Plasmodium protein, unknown function	N/A
876	S	PBANKA_0606300	_KVESTSEESESESEKS[Phospho (STY)]VK_	0.582949	1.15774	1.08842	0.516944	-0.885391	1.14256	0.079432	0.00746116	0.220093	0.0413472	0.128583	NA	PBANKA_0606300	PBANKA_0606300.1	conserved Plasmodium protein, unknown function	conserved Plasmodium protein, unknown function	N/A
586	Y	PBANKA_0606300	_KDHTISESY[Phospho (STY)]AC[Carbamidomethyl (C)]SSEKEVEDNEYEEHDNTK_	0.712777	0.460964	3.00322	0	-2.05418	5.121	0.0716297	0.0788654	0.218717	0.179813	1.53341	NA	PBANKA_0606300	PBANKA_0606300.1	conserved Plasmodium protein, unknown function	conserved Plasmodium protein, unknown function	N/A
395	S	PBANKA_0606600	_NEKDNEGIS[Phospho (STY)]PK_	0.6959	1.21456	1.87738	0.769244	-1.41421	0.649674	0.0147643	0.0171578	0.0829712	0.0866577	-0.382268	NA	PBANKA_0606600	PBANKA_0606600.1	conserved Plasmodium protein, unknown function	conserved Plasmodium protein, unknown function	N/A
4059	S	PBANKA_0606600	_KSNS[Phospho (STY)]DDDDNKS[Phospho (STY)]NEDEVDDEFK_	0.181067	0.921189	2.46786	1.21192	-3.67185	-0.390668	2.9197481772252e-08	0.265581	1.29442169190317e-06	0.418917	-2.03126	NA	PBANKA_0606600	PBANKA_0606600.1	conserved Plasmodium protein, unknown function	conserved Plasmodium protein, unknown function	N/A
4066	S	PBANKA_0606600	_KSNS[Phospho (STY)]DDDDNKS[Phospho (STY)]NEDEVDDEFK_	0.321453	0.945778	2.56214	1.21643	-2.94238	-0.358512	0.00456944	0.295358	0.0320663	0.421766	-1.65045	NA	PBANKA_0606600	PBANKA_0606600.1	conserved Plasmodium protein, unknown function	conserved Plasmodium protein, unknown function	N/A
588	S	PBANKA_0607300	_SNNSDNSS[Phospho (STY)]NNNIANIHSNNK_	0.912659	0.840016	2.24721	0.631862	-1.28732	0.403234	0.31673	0.327176	0.432672	0.499198	-0.442043	NA	PBANKA_0607300	PBANKA_0607300.1	zinc finger protein, putative	zinc finger protein, putative	N/A
245	S	PBANKA_0607400	_S[Phospho (STY)]IEHSILSFSEDYDHK_	1.07897	0.828896	0.959757	1.01345	0.166677	-0.285747	0.300715	0.311526	0.413742	0.427144	-0.0595351	NA	PBANKA_0607400	PBANKA_0607400.1	protein phosphatase PPM11, putative	protein phosphatase PPM11, putative	PPM11
252	S	PBANKA_0607400	_SIEHSILS[Phospho (STY)]FSEDYDHK_	0	0.246312	0	1.00031	0	-1.96368	0.455342	0.422301	0.457151	0.474642	-0.981839	NA	PBANKA_0607400	PBANKA_0607400.1	protein phosphatase PPM11, putative	protein phosphatase PPM11, putative	PPM11
254	S	PBANKA_0607400	_SIEHSILSFS[Phospho (STY)]EDYDHK_	0	0.819	0.876639	0.966266	-6.02854	-0.23495	0.0889135	0.356729	0.225307	0.457669	-3.13174	NA	PBANKA_0607400	PBANKA_0607400.1	protein phosphatase PPM11, putative	protein phosphatase PPM11, putative	PPM11
432	S	PBANKA_0607400	_YNS[Phospho (STY)]DEYNTTSIHQNVSNNGR_	1.14493	0.904822	1.31607	0.957388	-0.198759	-0.0802937	0.380652	0.485428	0.461427	0.493325	-0.139526	NA	PBANKA_0607400	PBANKA_0607400.1	protein phosphatase PPM11, putative	protein phosphatase PPM11, putative	PPM11
650	S	PBANKA_0607400	_ITNNILETNNS[Phospho (STY)]IEDNNK_	1.30166	0	1.23136	0.744358	0.0792411	-5.79647	0.191869	0.14133	0.346189	0.180909	-2.85862	NA	PBANKA_0607400	PBANKA_0607400.1	protein phosphatase PPM11, putative	protein phosphatase PPM11, putative	PPM11
1142	S	PBANKA_0607400	_NYEDLS[Phospho (STY)]DMVLR_	0.884187	1.05295	0.910201	1.31099	-0.0412078	-0.312577	0.468072	0.377718	0.487067	0.46452	-0.176892	NA	PBANKA_0607400	PBANKA_0607400.1	protein phosphatase PPM11, putative	protein phosphatase PPM11, putative	PPM11
1173	S	PBANKA_0607400	_SNIEFGQNQNLS[Phospho (STY)]NKK_	1.24948	0.966178	1.54645	1.09213	-0.304632	-0.17447	0.40777	0.465912	0.485231	0.4931	-0.239551	NA	PBANKA_0607400	PBANKA_0607400.1	protein phosphatase PPM11, putative	protein phosphatase PPM11, putative	PPM11
1385	S	PBANKA_0607400	_KYNFS[Phospho (STY)]PGK_	0.954626	1.10351	1.27221	1.0891	-0.409252	0.0187251	0.381505	0.308668	0.47269	0.424685	-0.195263	NA	PBANKA_0607400	PBANKA_0607400.1	protein phosphatase PPM11, putative	protein phosphatase PPM11, putative	PPM11
1072	T	PBANKA_0607400	_LTDMC[Carbamidomethyl (C)]T[Phospho (STY)]PTK_	1.20914	0.868061	0	0.648495	6.48638	0.413165	0.0430855	0.32578	0.156465	0.499198	3.44977	NA	PBANKA_0607400	PBANKA_0607400.1	protein phosphatase PPM11, putative	protein phosphatase PPM11, putative	PPM11
1235	T	PBANKA_0607400	_YKDQIFNQDDFDHT[Phospho (STY)]PK_	1.07744	0.998112	1.28611	1.10048	-0.252488	-0.139049	0.427204	0.4954	0.479089	0.498534	-0.195768	NA	PBANKA_0607400	PBANKA_0607400.1	protein phosphatase PPM11, putative	protein phosphatase PPM11, putative	PPM11
1267	T	PBANKA_0607400	_TPLLHVDQT[Phospho (STY)]SKDNSK_	1.08509	0.603928	0	1.53908	6.33205	-1.33013	0.140757	0.000664075	0.206075	0.006794	2.50096	NA	PBANKA_0607400	PBANKA_0607400.1	protein phosphatase PPM11, putative	protein phosphatase PPM11, putative	PPM11
1357	T	PBANKA_0607400	_ESENMVTNFEDSET[Phospho (STY)]QIK_	0.883958	0	1.25351	0	-0.49745	0	0.337428	0.438705	0.418735	0.444272	-0.248725	NA	PBANKA_0607400	PBANKA_0607400.1	protein phosphatase PPM11, putative	protein phosphatase PPM11, putative	PPM11
586	S	PBANKA_0607700	_ENDENNDSNNDNEKEDSEAS[Phospho (STY)]K_	0	1.15904	0.681603	0	-5.6718	6.42602	0.100271	0.0710784	0.225307	0.209118	0.377112	NA	PBANKA_0607700	PBANKA_0607700.1	telomere repeat-binding zinc finger protein, putative	telomere repeat-binding zinc finger protein, putative	TRZ
593	S	PBANKA_0607700	_SEEKDS[Phospho (STY)]DDEENEDDKEK_	1.56325	1.64849	0.790108	1.98761	0.972268	-0.267865	0.00346501	0.42754	0.0233962	0.488145	0.352202	NA	PBANKA_0607700	PBANKA_0607700.1	telomere repeat-binding zinc finger protein, putative	telomere repeat-binding zinc finger protein, putative	TRZ
708	S	PBANKA_0607700	_ENQS[Phospho (STY)]NNKDEDDRFEEK_	1.74993	0	0.414407	0.534306	2.04266	-5.32831	2.97734648312398e-05	0.0371559	0.000641996	0.178671	-1.64282	NA	PBANKA_0607700	PBANKA_0607700.1	telomere repeat-binding zinc finger protein, putative	telomere repeat-binding zinc finger protein, putative	TRZ
728	S	PBANKA_0607700	_EILDSAQS[Phospho (STY)]EKR_	1.65362	1.14107	0.348849	1.60575	2.20147	-0.487913	1.69197251564945e-06	0.437268	6.13724576131029e-05	0.488145	0.856779	NA	PBANKA_0607700	PBANKA_0607700.1	telomere repeat-binding zinc finger protein, putative	telomere repeat-binding zinc finger protein, putative	TRZ
814	S	PBANKA_0607700	_KENSNNS[Phospho (STY)]DIESR_	1.25717	0.41019	1.62714	0.90466	-0.368629	-1.11548	0.240273	0.442721	0.392561	0.499198	-0.742056	NA	PBANKA_0607700	PBANKA_0607700.1	telomere repeat-binding zinc finger protein, putative	telomere repeat-binding zinc finger protein, putative	TRZ
774	T	PBANKA_0607700	_VADADT[Phospho (STY)]DEIGGVNNEHIIEK_	0.83007	0.905461	1.19529	1.39	-0.518913	-0.610877	0.192956	0.120463	0.335346	0.292613	-0.564895	NA	PBANKA_0607700	PBANKA_0607700.1	telomere repeat-binding zinc finger protein, putative	telomere repeat-binding zinc finger protein, putative	TRZ
47	S	PBANKA_0607900	_S[Phospho (STY)]FTFHNNSIK_	1.26288	1.19018	0.995661	1.08883	0.338864	0.126882	0.154962	0.201639	0.317298	0.375952	0.232873	NA	PBANKA_0607900	PBANKA_0607900.1	cGMP-specific 3',5'-cyclic phosphodiesterase alpha, putative	cGMP-specific 3',5'-cyclic phosphodiesterase alpha, putative	PDEalpha
54	S	PBANKA_0607900	_SFTFHNNS[Phospho (STY)]IK_	1.11905	1.42679	0.484068	0.870202	1.18639	0.704638	0.0475809	0.00800577	0.159536	0.051521	0.945512	NA	PBANKA_0607900	PBANKA_0607900.1	cGMP-specific 3',5'-cyclic phosphodiesterase alpha, putative	cGMP-specific 3',5'-cyclic phosphodiesterase alpha, putative	PDEalpha
62	S	PBANKA_0607900	_QHS[Phospho (STY)]EDIGNYSWTLLNEEAK_	1.1131	1.4578	0.282104	0.994974	1.92974	0.544855	0.0513349	0.025491	0.20806	0.116614	1.2373	NA	PBANKA_0607900	PBANKA_0607900.1	cGMP-specific 3',5'-cyclic phosphodiesterase alpha, putative	cGMP-specific 3',5'-cyclic phosphodiesterase alpha, putative	PDEalpha
240	S	PBANKA_0607900	_YNNETDEINIVHKLS[Phospho (STY)]K_	0.874029	1.30848	0.184831	1.22024	2.16111	0.0996452	0.400382	0.234399	0.482377	0.381137	1.13038	NA	PBANKA_0607900	PBANKA_0607900.1	cGMP-specific 3',5'-cyclic phosphodiesterase alpha, putative	cGMP-specific 3',5'-cyclic phosphodiesterase alpha, putative	PDEalpha
494	S	PBANKA_0607900	_KVHS[Phospho (STY)]HYITK_	1.47662	1.1684	0	0.486193	6.77177	1.24176	6.84644319015604e-09	0.00435306	7.30139753922409e-08	0.0255422	4.00677	Up	PBANKA_0607900	PBANKA_0607900.1	cGMP-specific 3',5'-cyclic phosphodiesterase alpha, putative	cGMP-specific 3',5'-cyclic phosphodiesterase alpha, putative	PDEalpha
502	S	PBANKA_0607900	_YFS[Phospho (STY)]IDNSIPTSPIEDILTNLK_	1.16021	0.86049	0.258209	1.02712	2.11038	-0.251714	0.0372967	0.343085	0.167207	0.441273	0.929333	NA	PBANKA_0607900	PBANKA_0607900.1	cGMP-specific 3',5'-cyclic phosphodiesterase alpha, putative	cGMP-specific 3',5'-cyclic phosphodiesterase alpha, putative	PDEalpha
593	S	PBANKA_0607900	_KDEINS[Phospho (STY)]FLSQNPNKK_	1.08129	1.20579	0.143554	0.997528	2.80023	0.270186	0.204733	0.116795	0.390853	0.287317	1.53521	NA	PBANKA_0607900	PBANKA_0607900.1	cGMP-specific 3',5'-cyclic phosphodiesterase alpha, putative	cGMP-specific 3',5'-cyclic phosphodiesterase alpha, putative	PDEalpha
603	S	PBANKA_0607900	_S[Phospho (STY)]VTSFFNMHS[Phospho (STY)]LLSTK_	1.17484	1.03474	0	0.581429	6.44533	0.81704	0.0440016	0.0348608	0.156465	0.130027	3.63118	NA	PBANKA_0607900	PBANKA_0607900.1	cGMP-specific 3',5'-cyclic phosphodiesterase alpha, putative	cGMP-specific 3',5'-cyclic phosphodiesterase alpha, putative	PDEalpha
606	S	PBANKA_0607900	_S[Phospho (STY)]VTS[Phospho (STY)]FFNMHSLLSTK_	0.646267	0.643415	0	0	5.59654	5.59029	0.197375	0.059813	0.225307	0.178671	5.59341	NA	PBANKA_0607900	PBANKA_0607900.1	cGMP-specific 3',5'-cyclic phosphodiesterase alpha, putative	cGMP-specific 3',5'-cyclic phosphodiesterase alpha, putative	PDEalpha
612	S	PBANKA_0607900	_SVTSFFNMHS[Phospho (STY)]LLSTK_	1.11459	1.33057	0	0.585386	6.37026	1.16607	0.139076	0.000331962	0.206075	0.00331132	3.76817	NA	PBANKA_0607900	PBANKA_0607900.1	cGMP-specific 3',5'-cyclic phosphodiesterase alpha, putative	cGMP-specific 3',5'-cyclic phosphodiesterase alpha, putative	PDEalpha
127	T	PBANKA_0607900	_TYEDNC[Carbamidomethyl (C)]YTNSLSTT[Phospho (STY)]K_	0.796694	0	0.380201	0	1.04091	0	0.344754	0.438705	0.499182	0.444272	0.520453	NA	PBANKA_0607900	PBANKA_0607900.1	cGMP-specific 3',5'-cyclic phosphodiesterase alpha, putative	cGMP-specific 3',5'-cyclic phosphodiesterase alpha, putative	PDEalpha
244	S	PBANKA_0608500	_DLANLVFS[Phospho (STY)]QK_	0.718782	1.77474	0.391995	1.47614	0.852495	0.263553	0.497469	0.157436	0.497469	0.330017	0.558024	NA	PBANKA_0608500	PBANKA_0608500.1	SNARE protein, putative	SNARE protein, putative	N/A
360	S	PBANKA_0609100	_IDNQNEQVLSS[Phospho (STY)]SNLDNNIIK_	0.807236	0.644721	0.724223	0.679413	0.153812	-0.0740869	0.441015	0.396766	0.495942	0.499198	0.0398626	NA	PBANKA_0609100	PBANKA_0609100.1	kelch protein, putative	kelch protein, putative	N/A
361	S	PBANKA_0609100	_IDNQNEQVLSSS[Phospho (STY)]NLDNNIIK_	0.614649	1.42203	0.551441	1.93194	0.152972	-0.438476	0.426667	0.467565	0.499182	0.488145	-0.142752	NA	PBANKA_0609100	PBANKA_0609100.1	kelch protein, putative	kelch protein, putative	N/A
473	S	PBANKA_0609100	_NNS[Phospho (STY)]DSYNDSC[Carbamidomethyl (C)]EDGDNILPYYK_	0.874553	0.64789	1.01887	0	-0.217212	5.60008	0.385387	0.0594578	0.443209	0.178671	2.69144	NA	PBANKA_0609100	PBANKA_0609100.1	kelch protein, putative	kelch protein, putative	N/A
777	S	PBANKA_0609100	_ESLGDEYDENSS[Phospho (STY)]VITK_	0.787416	0	1.29057	0	-0.703199	0	0.204115	0.438705	0.345092	0.444272	-0.351599	NA	PBANKA_0609100	PBANKA_0609100.1	kelch protein, putative	kelch protein, putative	N/A
780	T	PBANKA_0609100	_ESLGDEYDENSSVIT[Phospho (STY)]K_	0	0.755539	0	1.53027	0	-1.0052	0.455342	0.0123463	0.457151	0.0732485	-0.502602	NA	PBANKA_0609100	PBANKA_0609100.1	kelch protein, putative	kelch protein, putative	N/A
331	S	PBANKA_0609700	_RES[Phospho (STY)]NDLINQK_	0.697606	0.978603	0.60947	0.594296	0.190862	0.706776	0.423078	0.0544105	0.499182	0.180915	0.448819	NA	PBANKA_0609700	PBANKA_0609700.1	conserved Plasmodium protein, unknown function	conserved Plasmodium protein, unknown function	N/A
346	S	PBANKA_0609700	_DYTNFDES[Phospho (STY)]EEK_	0.855519	0.51824	1.79144	1.24937	-1.05437	-1.24769	0.152381	0.00280586	0.313402	0.0199918	-1.15103	NA	PBANKA_0609700	PBANKA_0609700.1	conserved Plasmodium protein, unknown function	conserved Plasmodium protein, unknown function	N/A
350	S	PBANKA_0609700	_DYTNFDES[Phospho (STY)]EEKS[Phospho (STY)]TSFSNK_	0.635311	0	1.2557	1.23405	-0.967898	-6.51547	0.0556245	0.135948	0.188086	0.209118	-3.74168	NA	PBANKA_0609700	PBANKA_0609700.1	conserved Plasmodium protein, unknown function	conserved Plasmodium protein, unknown function	N/A
237	S	PBANKA_0609900	_QLPS[Phospho (STY)]YEMR_	1.46519	1.04879	0.686899	0.936015	1.07792	0.161898	0.00345867	0.216089	0.0293619	0.355847	0.619909	NA	PBANKA_0609900	PBANKA_0609900.1	heat shock protein DNAJ homologue Pfj4, putative	heat shock protein DNAJ homologue Pfj4, putative	N/A
220	T	PBANKA_0609900	_TVT[Phospho (STY)]EKEEDGR_	0.971003	0.949429	0.684388	0.914479	0.496317	0.0533295	0.259898	0.35198	0.403499	0.445573	0.274823	NA	PBANKA_0609900	PBANKA_0609900.1	heat shock protein DNAJ homologue Pfj4, putative	heat shock protein DNAJ homologue Pfj4, putative	N/A
576	S	PBANKA_0610200	_DTLLC[Carbamidomethyl (C)]NHIVALHAS[Phospho (STY)]K_	0.391307	0	0.4351	0.65353	-0.148146	-5.61233	0.406953	0.0306311	0.43532	0.178671	-2.88024	NA	PBANKA_0610200	PBANKA_0610200.1	DNA replication licensing factor MCM5, putative	DNA replication licensing factor MCM5, putative	MCM5
580	S	PBANKA_0610200	_HKS[Phospho (STY)]QEGEISLSK_	0.808048	1.35408	0.631266	1.06673	0.349503	0.340252	0.377565	0.0790336	0.495942	0.21844	0.344877	NA	PBANKA_0610200	PBANKA_0610200.1	DNA replication licensing factor MCM5, putative	DNA replication licensing factor MCM5, putative	MCM5
95	T	PBANKA_0610200	_QQTVFENNEISAT[Phospho (STY)]PISER_	0.566107	1.07843	2.01954	0.781785	-1.81024	0.457272	0.0108339	0.0780644	0.0645181	0.230724	-0.676485	NA	PBANKA_0610200	PBANKA_0610200.1	DNA replication licensing factor MCM5, putative	DNA replication licensing factor MCM5, putative	MCM5
318	S	PBANKA_0610400	_VKLEEENQLIES[Phospho (STY)]DVEK_	0.840847	0.981941	1.28296	1.00223	-0.601603	-0.029111	0.265728	0.395771	0.379176	0.452007	-0.315357	NA	PBANKA_0610400	PBANKA_0610400.1	non-SERCA-type Ca2+ -transporting P-ATPase, putative	non-SERCA-type Ca2+ -transporting P-ATPase, putative	ATP4
1052	S	PBANKA_0610400	_NPNEPILS[Phospho (STY)]DDELDKFVDNVLIYSR_	1.11877	0.954393	1.3763	0.800754	-0.295627	0.249329	0.457748	0.217227	0.488346	0.385186	-0.0231493	NA	PBANKA_0610400	PBANKA_0610400.1	non-SERCA-type Ca2+ -transporting P-ATPase, putative	non-SERCA-type Ca2+ -transporting P-ATPase, putative	ATP4
116	T	PBANKA_0610400	_SKT[Phospho (STY)]ENVDVYR_	1.34619	1.66799	0.55862	1.156	1.24868	0.523799	0.0122364	0.079595	0.0669356	0.218068	0.886241	NA	PBANKA_0610400	PBANKA_0610400.1	non-SERCA-type Ca2+ -transporting P-ATPase, putative	non-SERCA-type Ca2+ -transporting P-ATPase, putative	ATP4
136	T	PBANKA_0610400	_SKT[Phospho (STY)]ENVDVYR_	1.34619	1.66799	0.55862	1.156	1.24868	0.523799	0.0122364	0.079595	0.0669356	0.218068	0.886241	NA	PBANKA_0610400	PBANKA_0610400.1	non-SERCA-type Ca2+ -transporting P-ATPase, putative	non-SERCA-type Ca2+ -transporting P-ATPase, putative	ATP4
156	T	PBANKA_0610400	_SKT[Phospho (STY)]ENVDVYR_	1.34619	1.66799	0.55862	1.156	1.24868	0.523799	0.0122364	0.079595	0.0669356	0.218068	0.886241	NA	PBANKA_0610400	PBANKA_0610400.1	non-SERCA-type Ca2+ -transporting P-ATPase, putative	non-SERCA-type Ca2+ -transporting P-ATPase, putative	ATP4
176	T	PBANKA_0610400	_SKT[Phospho (STY)]ENVDVYR_	1.34619	1.66799	0.55862	1.156	1.24868	0.523799	0.0122364	0.079595	0.0669356	0.218068	0.886241	NA	PBANKA_0610400	PBANKA_0610400.1	non-SERCA-type Ca2+ -transporting P-ATPase, putative	non-SERCA-type Ca2+ -transporting P-ATPase, putative	ATP4
196	T	PBANKA_0610400	_SKT[Phospho (STY)]ENVDVYR_	1.34619	1.66799	0.55862	1.156	1.24868	0.523799	0.0122364	0.079595	0.0669356	0.218068	0.886241	NA	PBANKA_0610400	PBANKA_0610400.1	non-SERCA-type Ca2+ -transporting P-ATPase, putative	non-SERCA-type Ca2+ -transporting P-ATPase, putative	ATP4
216	T	PBANKA_0610400	_SKT[Phospho (STY)]ENVDVYR_	1.34619	1.66799	0.55862	1.156	1.24868	0.523799	0.0122364	0.079595	0.0669356	0.218068	0.886241	NA	PBANKA_0610400	PBANKA_0610400.1	non-SERCA-type Ca2+ -transporting P-ATPase, putative	non-SERCA-type Ca2+ -transporting P-ATPase, putative	ATP4
236	T	PBANKA_0610400	_SKT[Phospho (STY)]ENVDVYR_	1.34619	1.66799	0.55862	1.156	1.24868	0.523799	0.0122364	0.079595	0.0669356	0.218068	0.886241	NA	PBANKA_0610400	PBANKA_0610400.1	non-SERCA-type Ca2+ -transporting P-ATPase, putative	non-SERCA-type Ca2+ -transporting P-ATPase, putative	ATP4
256	T	PBANKA_0610400	_SKT[Phospho (STY)]ENVDVYR_	1.34619	1.66799	0.55862	1.156	1.24868	0.523799	0.0122364	0.079595	0.0669356	0.218068	0.886241	NA	PBANKA_0610400	PBANKA_0610400.1	non-SERCA-type Ca2+ -transporting P-ATPase, putative	non-SERCA-type Ca2+ -transporting P-ATPase, putative	ATP4
276	T	PBANKA_0610400	_SKT[Phospho (STY)]ENVGDEK_	1.1495	1.19127	0.292353	0.785502	1.92646	0.592407	0.051624	0.031159	0.20806	0.13226	1.25943	NA	PBANKA_0610400	PBANKA_0610400.1	non-SERCA-type Ca2+ -transporting P-ATPase, putative	non-SERCA-type Ca2+ -transporting P-ATPase, putative	ATP4
36	S	PBANKA_0610800	_SIIS[Phospho (STY)]DIEEEIK_	0.739922	0.939099	1.23984	1.03366	-0.73414	-0.136522	0.0962479	0.463016	0.259274	0.48489	-0.435331	NA	PBANKA_0610800	PBANKA_0610800.1	eukaryotic translation initiation factor eIF2A, putative	eukaryotic translation initiation factor eIF2A, putative	N/A
50	S	PBANKA_0610800	_GEHINS[Phospho (STY)]QNDDNIQK_	0.771308	1.11549	0.727223	0.997469	0.0833895	0.15927	0.464317	0.203506	0.495942	0.360543	0.12133	NA	PBANKA_0610800	PBANKA_0610800.1	eukaryotic translation initiation factor eIF2A, putative	eukaryotic translation initiation factor eIF2A, putative	N/A
11	S	PBANKA_0610900	_[Acetyl (Protein N-term)]MFFSSGFPFDS[Phospho (STY)]MGGQQPR_	1.24723	0.848703	0.405578	0.962653	1.58865	-0.179052	0.0117151	0.407254	0.058429	0.470889	0.704798	NA	PBANKA_0610900	PBANKA_0610900.1	HSP40, subfamily A, putative	HSP40, subfamily A, putative	HSP40
374	T	PBANKA_0610900	_KYDIENT[Phospho (STY)]DC[Carbamidomethyl (C)]EVVTC[Carbamidomethyl (C)]K_	1.15164	0.41093	1.42325	0.408691	-0.302272	0.00762709	0.406231	0.483162	0.485231	0.489293	-0.147323	NA	PBANKA_0610900	PBANKA_0610900.1	HSP40, subfamily A, putative	HSP40, subfamily A, putative	HSP40
10	S	PBANKA_0611600	_RLPS[Phospho (STY)]SSEGDQLK_	0.789361	0.789063	1.21458	1.54579	-0.613092	-0.958082	0.145046	0.0219403	0.296591	0.106491	-0.785587	NA	PBANKA_0611600	PBANKA_0611600.1	ribonucleoside-diphosphate reductase large subunit, putative	ribonucleoside-diphosphate reductase large subunit, putative	N/A
22	S	PBANKA_0611600	_TDS[Phospho (STY)]GKIFDDGIK_	0.337153	0.311586	0.703384	0.450983	-1.03141	-0.514619	0.352426	0.44627	0.450587	0.46754	-0.773012	NA	PBANKA_0611600	PBANKA_0611600.1	ribonucleoside-diphosphate reductase large subunit, putative	ribonucleoside-diphosphate reductase large subunit, putative	N/A
35	S	PBANKA_0611600	_TPS[Phospho (STY)]GKPIQTMYVLNR_	0.192086	0.350594	0.40728	0.411792	-1.03283	-0.224065	0.305816	0.466758	0.457151	0.48055	-0.628446	NA	PBANKA_0611600	PBANKA_0611600.1	ribonucleoside-diphosphate reductase large subunit, putative	ribonucleoside-diphosphate reductase large subunit, putative	N/A
817	S	PBANKA_0611600	_EVS[Phospho (STY)]RETISTESTVTQNAC[Carbamidomethyl (C)]PLR_	0	0.238576	0.506852	0.536632	-5.25415	-1.12549	0.0168143	0.403723	0.109358	0.429561	-3.18982	NA	PBANKA_0611600	PBANKA_0611600.1	ribonucleoside-diphosphate reductase large subunit, putative	ribonucleoside-diphosphate reductase large subunit, putative	N/A
12	S	PBANKA_0611800	_QNASS[Phospho (STY)]ISHVLINK_	0.95763	0.948622	0.390618	0.581237	1.2646	0.693841	0.325059	0.28741	0.499182	0.499198	0.979221	NA	PBANKA_0611800	PBANKA_0611800.1	N-acetyltransferase, GNAT family, putative	N-acetyltransferase, GNAT family, putative	N/A
151	S	PBANKA_0611800	_TTC[Carbamidomethyl (C)]S[Phospho (STY)]DIHER_	1.9921	0.854962	0.584959	1.21755	1.74448	-0.503284	0.000118557	0.161879	0.00163118	0.322949	0.620596	NA	PBANKA_0611800	PBANKA_0611800.1	N-acetyltransferase, GNAT family, putative	N-acetyltransferase, GNAT family, putative	N/A
248	S	PBANKA_0611800	_VNSQNENINS[Phospho (STY)]KDDNKK_	1.21407	0.879506	0.653003	1.13548	0.880986	-0.363563	0.053453	0.258419	0.18386	0.390565	0.258711	NA	PBANKA_0611800	PBANKA_0611800.1	N-acetyltransferase, GNAT family, putative	N-acetyltransferase, GNAT family, putative	N/A
261	S	PBANKA_0611800	_DMATS[Phospho (STY)]SHC[Carbamidomethyl (C)]EK_	0	0	0	0.613204	0	-5.52238	0.455342	0.0325862	0.457151	0.178671	-2.76119	NA	PBANKA_0611800	PBANKA_0611800.1	N-acetyltransferase, GNAT family, putative	N-acetyltransferase, GNAT family, putative	N/A
262	S	PBANKA_0611800	_DMATSS[Phospho (STY)]HC[Carbamidomethyl (C)]EK_	1.25162	0.844837	0	0.99388	6.53564	-0.230957	0.0420067	0.362904	0.156465	0.448294	3.15234	NA	PBANKA_0611800	PBANKA_0611800.1	N-acetyltransferase, GNAT family, putative	N-acetyltransferase, GNAT family, putative	N/A
332	S	PBANKA_0611800	_DNLNS[Phospho (STY)]DEQNNEK_	0	0.436771	0.956893	2.0262	-6.15306	-2.17914	0.0820681	8.11186155793381e-08	0.206075	2.93501900005242e-06	-4.1661	NA	PBANKA_0611800	PBANKA_0611800.1	N-acetyltransferase, GNAT family, putative	N-acetyltransferase, GNAT family, putative	N/A
149	T	PBANKA_0611800	_TT[Phospho (STY)]C[Carbamidomethyl (C)]S[Phospho (STY)]DIHER_	0.201191	1.17188	1.05808	1.39072	-2.31867	-0.244399	0.339933	0.47311	0.499182	0.49664	-1.28153	NA	PBANKA_0611800	PBANKA_0611800.1	N-acetyltransferase, GNAT family, putative	N-acetyltransferase, GNAT family, putative	N/A
199	T	PBANKA_0611800	_KNT[Phospho (STY)]SEYITGFC[Carbamidomethyl (C)]GLNETPNNSNNTNNK_	0.63485	0.994013	0.940527	0	-0.557159	6.20721	0.327956	0.0771637	0.495942	0.209118	2.82502	NA	PBANKA_0611800	PBANKA_0611800.1	N-acetyltransferase, GNAT family, putative	N-acetyltransferase, GNAT family, putative	N/A
202	Y	PBANKA_0611800	_KNTSEY[Phospho (STY)]ITGFC[Carbamidomethyl (C)]GLNETPNNSNNTNNK_	0	1.44447	1.4742	0.278083	-6.76943	2.32144	8.73089141581597e-09	6.09450923061416e-09	7.30139753922409e-08	1.27984693842897e-07	-2.22399	NA	PBANKA_0611800	PBANKA_0611800.1	N-acetyltransferase, GNAT family, putative	N-acetyltransferase, GNAT family, putative	N/A
74	S	PBANKA_0612200	_LNVQNINSNTNLTHQGS[Phospho (STY)]K_	0.719488	1.2887	0	0.70735	5.74834	0.853062	0.1895	0.00377815	0.225307	0.0284431	3.3007	NA	PBANKA_0612200	PBANKA_0612200.1	conserved Plasmodium protein, unknown function	conserved Plasmodium protein, unknown function	N/A
600	S	PBANKA_0612200	_NMILNDSSS[Phospho (STY)]NIK_	0.707144	0.691761	0	0	5.72384	5.69272	0.190757	0.0561784	0.225307	0.178671	5.70828	NA	PBANKA_0612200	PBANKA_0612200.1	conserved Plasmodium protein, unknown function	conserved Plasmodium protein, unknown function	N/A
735	S	PBANKA_0612200	_TDNTANSVS[Phospho (STY)]DNLIVK_	0	0	1.31677	0.993558	-6.60808	-6.20655	0.0735848	0.149764	0.156465	0.209118	-6.40732	NA	PBANKA_0612200	PBANKA_0612200.1	conserved Plasmodium protein, unknown function	conserved Plasmodium protein, unknown function	N/A
978	S	PBANKA_0612200	_NDIVNSTC[Carbamidomethyl (C)]VNNEKS[Phospho (STY)]EIDEEK_	0.648039	0.823592	1.47002	0.848778	-1.16496	-0.0427598	0.0407875	0.430678	0.158442	0.469288	-0.603862	NA	PBANKA_0612200	PBANKA_0612200.1	conserved Plasmodium protein, unknown function	conserved Plasmodium protein, unknown function	N/A
999	S	PBANKA_0612200	_S[Phospho (STY)]GSDINNEYMQSFNFYFEK_	0	0.889824	0	1.10993	0	-0.314552	0.455342	0.303451	0.457151	0.417506	-0.157276	NA	PBANKA_0612200	PBANKA_0612200.1	conserved Plasmodium protein, unknown function	conserved Plasmodium protein, unknown function	N/A
1001	S	PBANKA_0612200	_SGS[Phospho (STY)]DINNEYMQSFNFYFEK_	1.11545	0	0.848356	0	0.389403	0	0.165098	0.438705	0.317577	0.444272	0.194701	NA	PBANKA_0612200	PBANKA_0612200.1	conserved Plasmodium protein, unknown function	conserved Plasmodium protein, unknown function	N/A
63	S	PBANKA_0612300	_KNESNVENS[Phospho (STY)]DGNVSEYGTDIQEK_	0.869314	0.020745	2.01487	0.0931104	-1.20001	-1.63444	0.35774	0.256432	0.455821	0.444272	-1.41723	NA	PBANKA_0612300	PBANKA_0612300.1	conserved Plasmodium protein, unknown function	conserved Plasmodium protein, unknown function	N/A
68	S	PBANKA_0612300	_KNESNVENSDGNVS[Phospho (STY)]EYGTDIQEK_	0	0	2.41764	0	-7.47793	0	2.94754410857018e-48	0.438705	2.352140198639e-46	0.444272	-3.73896	NA	PBANKA_0612300	PBANKA_0612300.1	conserved Plasmodium protein, unknown function	conserved Plasmodium protein, unknown function	N/A
70	Y	PBANKA_0612300	_KNESNVENSDGNVS[Phospho (STY)]EY[Phospho (STY)]GTDIQEK_	0	2.03194	0.439112	0	-5.053	7.22872	0.0203067	0	0.109358	0	1.08786	NA	PBANKA_0612300	PBANKA_0612300.1	conserved Plasmodium protein, unknown function	conserved Plasmodium protein, unknown function	N/A
46	S	PBANKA_0613200	_NDDIYEVVDEDGYMENKNS[Phospho (STY)]LK_	1.10852	0.975344	0.61764	1.00042	0.829921	-0.0361287	0.0818265	0.429882	0.23571	0.474713	0.396896	NA	PBANKA_0613200	PBANKA_0613200.1	DNA polymerase alpha catalytic subunit A, putative	DNA polymerase alpha catalytic subunit A, putative	N/A
61	S	PBANKA_0613200	_SFIVGDDKNYDSS[Phospho (STY)]DDVILETVNYSMITK_	1.21078	0.811069	1.40707	0	-0.214513	5.91816	0.350235	0.156523	0.469872	0.180909	2.85182	NA	PBANKA_0613200	PBANKA_0613200.1	DNA polymerase alpha catalytic subunit A, putative	DNA polymerase alpha catalytic subunit A, putative	N/A
105	S	PBANKA_0613200	_IFS[Phospho (STY)]S[Phospho (STY)]GKLTK_	0.779131	0.595249	0.264325	0.977331	1.51201	-0.702665	0.450643	0.139326	0.487633	0.31857	0.404672	NA	PBANKA_0613200	PBANKA_0613200.1	DNA polymerase alpha catalytic subunit A, putative	DNA polymerase alpha catalytic subunit A, putative	N/A
106	S	PBANKA_0613200	_IFS[Phospho (STY)]S[Phospho (STY)]GKLTK_	0.779131	0.595249	0.264325	0.977331	1.51201	-0.702665	0.450643	0.139326	0.487633	0.31857	0.404672	NA	PBANKA_0613200	PBANKA_0613200.1	DNA polymerase alpha catalytic subunit A, putative	DNA polymerase alpha catalytic subunit A, putative	N/A
133	S	PBANKA_0613200	_MIEDNSSSSGS[Phospho (STY)]EESC[Carbamidomethyl (C)]GK_	0.546489	0	2.33152	2.54136	-2.06586	-7.54953	0.0695981	3.06596243037068e-64	0.216514	1.02198747679023e-62	-4.8077	NA	PBANKA_0613200	PBANKA_0613200.1	DNA polymerase alpha catalytic subunit A, putative	DNA polymerase alpha catalytic subunit A, putative	N/A
212	S	PBANKA_0613200	_NNFFNS[Phospho (STY)]DAEQNEENSGNSDK_	0	0.790555	2.1494	2.0498	-7.30927	-1.35944	2.69779589440874e-44	0.0659504	1.74540756359666e-42	0.209366	-4.33435	NA	PBANKA_0613200	PBANKA_0613200.1	DNA polymerase alpha catalytic subunit A, putative	DNA polymerase alpha catalytic subunit A, putative	N/A
230	S	PBANKA_0613200	_RKS[Phospho (STY)]EIGNNEPNK_	2.05212	0.904944	0.569872	0.655227	1.82384	0.457694	6.97301955858709e-05	0.129516	0.00111289	0.315103	1.14077	NA	PBANKA_0613200	PBANKA_0613200.1	DNA polymerase alpha catalytic subunit A, putative	DNA polymerase alpha catalytic subunit A, putative	N/A
246	S	PBANKA_0613200	_TINS[Phospho (STY)]NNNFK_	0.384401	1.01145	0.810071	1.63679	-1.04922	-0.68709	0.457886	0.138651	0.499182	0.32433	-0.868157	NA	PBANKA_0613200	PBANKA_0613200.1	DNA polymerase alpha catalytic subunit A, putative	DNA polymerase alpha catalytic subunit A, putative	N/A
262	S	PBANKA_0613200	_DNIKQEQDALS[Phospho (STY)]INK_	0	0	0.922322	0	-6.10073	0	0.0836472	0.438705	0.206075	0.444272	-3.05036	NA	PBANKA_0613200	PBANKA_0613200.1	DNA polymerase alpha catalytic subunit A, putative	DNA polymerase alpha catalytic subunit A, putative	N/A
801	S	PBANKA_0613200	_S[Phospho (STY)]RENIPNVFK_	0.886405	0.692079	0.704291	1.26007	0.326153	-0.85187	0.347944	0.0220445	0.463192	0.099952	-0.262859	NA	PBANKA_0613200	PBANKA_0613200.1	DNA polymerase alpha catalytic subunit A, putative	DNA polymerase alpha catalytic subunit A, putative	N/A
977	S	PBANKA_0613200	_HYLASSAS[Phospho (STY)]TSEEIQEDIEK_	0.979334	0	0.904258	1.29491	0.113421	-6.58418	0.389064	0.0114511	0.444804	0.0371423	-3.23538	NA	PBANKA_0613200	PBANKA_0613200.1	DNA polymerase alpha catalytic subunit A, putative	DNA polymerase alpha catalytic subunit A, putative	N/A
40	Y	PBANKA_0613200	_NDDIYEVVDEDGY[Phospho (STY)]MENKNSLK_	1.04755	0.834828	0	0	6.28189	5.95914	0.142984	0.154781	0.206075	0.180909	6.12051	NA	PBANKA_0613200	PBANKA_0613200.1	DNA polymerase alpha catalytic subunit A, putative	DNA polymerase alpha catalytic subunit A, putative	N/A
248	S	PBANKA_0613500	_YDNTFINHES[Phospho (STY)]DEK_	0.943346	0.858185	0.936442	1.3506	0.0104455	-0.645991	0.458879	0.092025	0.484437	0.254538	-0.317773	NA	PBANKA_0613500	PBANKA_0613500.1	conserved Plasmodium protein, unknown function	conserved Plasmodium protein, unknown function	N/A
68	S	PBANKA_0613700	_DREEEDEEEES[Phospho (STY)]NKYNEK_	1.01944	0.951804	1.71988	0.948522	-0.746746	0.00491293	0.305213	0.399154	0.440407	0.457496	-0.370916	NA	PBANKA_0613700	PBANKA_0613700.1	RNA-binding protein, putative	RNA-binding protein, putative	N/A
195	S	PBANKA_0613700	_NRC[Carbamidomethyl (C)]S[Phospho (STY)]DDEEIKESK_	0.718696	1.07682	1.60385	0.903719	-1.14318	0.249379	0.0498059	0.152881	0.175863	0.314556	-0.4469	NA	PBANKA_0613700	PBANKA_0613700.1	RNA-binding protein, putative	RNA-binding protein, putative	N/A
249	S	PBANKA_0613700	_GEDES[Phospho (STY)]ENKNESDDSNEGSDK_	0.529254	0	1.40278	1.45318	-1.38351	-6.7489	0.0103605	0.00966122	0.0669356	0.0371423	-4.06621	Down	PBANKA_0613700	PBANKA_0613700.1	RNA-binding protein, putative	RNA-binding protein, putative	N/A
282	S	PBANKA_0613700	_MRS[Phospho (STY)]HS[Phospho (STY)]RS[Phospho (STY)]AYR_	1.18821	0.885825	1.53296	0	-0.363847	6.04335	0.446778	0.151244	0.496008	0.180909	2.83975	NA	PBANKA_0613700	PBANKA_0613700.1	RNA-binding protein, putative	RNA-binding protein, putative	N/A
284	S	PBANKA_0613700	_MRS[Phospho (STY)]HS[Phospho (STY)]RS[Phospho (STY)]AYR_	1.18821	0.885825	1.53296	0	-0.363847	6.04335	0.446778	0.151244	0.496008	0.180909	2.83975	NA	PBANKA_0613700	PBANKA_0613700.1	RNA-binding protein, putative	RNA-binding protein, putative	N/A
286	S	PBANKA_0613700	_MRS[Phospho (STY)]HS[Phospho (STY)]RS[Phospho (STY)]AYR_	1.18821	0.885825	1.53296	0	-0.363847	6.04335	0.446778	0.151244	0.496008	0.180909	2.83975	NA	PBANKA_0613700	PBANKA_0613700.1	RNA-binding protein, putative	RNA-binding protein, putative	N/A
351	S	PBANKA_0613700	_FDSPPDSESDDNNNS[Phospho (STY)]DDDKSK_	0.731287	0.820999	0	0.637121	5.77138	0.359025	0.188322	0.333416	0.225307	0.499198	3.0652	NA	PBANKA_0613700	PBANKA_0613700.1	RNA-binding protein, putative	RNA-binding protein, putative	N/A
457	S	PBANKA_0613700	_NPLNLLLNTQS[Phospho (STY)]LQQLYK_	0	0	0.115046	1.58996	-3.23811	-6.87753	0.0881299	4.04640215751422e-38	0.19755	5.97968318832657e-37	-5.05782	NA	PBANKA_0613700	PBANKA_0613700.1	RNA-binding protein, putative	RNA-binding protein, putative	N/A
804	S	PBANKA_0613700	_QINENNAPS[Phospho (STY)]DK_	0	0.822728	0	1.55648	0	-0.908671	0.455342	0.0297276	0.457151	0.130017	-0.454336	NA	PBANKA_0613700	PBANKA_0613700.1	RNA-binding protein, putative	RNA-binding protein, putative	N/A
816	S	PBANKA_0613700	_VNENDEQYNS[Phospho (STY)]DFVGK_	0.778152	0.849216	1.77357	1.189	-1.17452	-0.479015	0.045776	0.167716	0.166042	0.332928	-0.826767	NA	PBANKA_0613700	PBANKA_0613700.1	RNA-binding protein, putative	RNA-binding protein, putative	N/A
903	S	PBANKA_0613700	_SHS[Phospho (STY)]SLFNLNLK_	0.768715	0.551003	0	0	5.8421	5.37162	0.184733	0.0681869	0.225307	0.178671	5.60686	NA	PBANKA_0613700	PBANKA_0613700.1	RNA-binding protein, putative	RNA-binding protein, putative	N/A
305	S	PBANKA_0614500	_FLPHGDGFVS[Phospho (STY)]GGEDGFAR_	0.962476	1.07001	0.968129	0.951835	-0.00833112	0.166583	0.471813	0.212362	0.489385	0.355847	0.0791257	NA	PBANKA_0614500	PBANKA_0614500.1	eukaryotic translation initiation factor 3 subunit I, putative	eukaryotic translation initiation factor 3 subunit I, putative	EIF3I
109	S	PBANKA_0615100	_NEENSYFSNYLNS[Phospho (STY)]S[Phospho (STY)]DESDIER_	0.651308	1.08176	0	1.35843	5.60752	-0.324892	0.196799	0.36543	0.225307	0.458936	2.64131	NA	PBANKA_0615100	PBANKA_0615100.1	queuine tRNA-ribosyltransferase, putative	queuine tRNA-ribosyltransferase, putative	N/A
110	S	PBANKA_0615100	_NEENSYFSNYLNS[Phospho (STY)]S[Phospho (STY)]DESDIER_	0.651308	1.08176	0	1.35843	5.60752	-0.324892	0.196799	0.36543	0.225307	0.458936	2.64131	NA	PBANKA_0615100	PBANKA_0615100.1	queuine tRNA-ribosyltransferase, putative	queuine tRNA-ribosyltransferase, putative	N/A
62	S	PBANKA_0615200	_LRPGMFIQNS[Phospho (STY)]NVVFNEQYK_	0.954209	1.38271	1.35305	1.1044	-0.497828	0.320685	0.374242	0.10875	0.452492	0.280645	-0.0885716	NA	PBANKA_0615200	PBANKA_0615200.1	calcium-dependent protein kinase 4	calcium-dependent protein kinase 4	CDPK4
80	S	PBANKA_0615200	_ILGKGS[Phospho (STY)]FGEVILSK_	0.60075	0.866855	1.93427	1.11998	-1.6647	-0.364549	0.00359963	0.25755	0.0261137	0.390565	-1.01463	NA	PBANKA_0615200	PBANKA_0615200.1	calcium-dependent protein kinase 4	calcium-dependent protein kinase 4	CDPK4
179	S	PBANKA_0615200	_QVLS[Phospho (STY)]GITYMHK_	0	0.899901	2.27828	0.843957	-7.39277	0.0911713	7.14014746225697e-48	0.342221	3.16546537493392e-46	0.450647	-3.6508	NA	PBANKA_0615200	PBANKA_0615200.1	calcium-dependent protein kinase 4	calcium-dependent protein kinase 4	CDPK4
333	S	PBANKA_0615200	_LMTS[Phospho (STY)]KDNVNIDIPSLELSITNIK_	1.16523	0.465288	3.13859	0.159264	-1.41897	1.46984	0.259045	0.383802	0.395958	0.444272	0.025435	NA	PBANKA_0615200	PBANKA_0615200.1	calcium-dependent protein kinase 4	calcium-dependent protein kinase 4	CDPK4
370	S	PBANKA_0615200	_LAQAALLYMGS[Phospho (STY)]K_	0.594414	0.909476	1.86654	1.4237	-1.6286	-0.638821	0.00447677	0.120485	0.0307971	0.277184	-1.13371	NA	PBANKA_0615200	PBANKA_0615200.1	calcium-dependent protein kinase 4	calcium-dependent protein kinase 4	CDPK4
495	S	PBANKA_0615200	_ISANELAQLFGLGDVSS[Phospho (STY)]DC[Carbamidomethyl (C)]WK_	0.19615	0	0.496126	1.40979	-1.2809	-6.70558	0.326495	0.0101066	0.360863	0.0371423	-3.99324	NA	PBANKA_0615200	PBANKA_0615200.1	calcium-dependent protein kinase 4	calcium-dependent protein kinase 4	CDPK4
472	S	PBANKA_0615400	_DEYVDS[Phospho (STY)]EYEK_	0.459604	0.192955	0.203199	0.208736	1.12597	-0.106197	0.497778	0.425928	0.497778	0.444272	0.509886	NA	PBANKA_0615400	PBANKA_0615400.1	serine--tRNA ligase, putative	serine--tRNA ligase, putative	N/A
35	S	PBANKA_0615700	_DNIKES[Phospho (STY)]PR_	0.608944	1.32252	0.869072	1.05265	-0.503676	0.325485	0.344253	0.0849341	0.495942	0.222393	-0.0890953	NA	PBANKA_0615700	PBANKA_0615700.1	dynein heavy chain, putative	dynein heavy chain, putative	N/A
1109	S	PBANKA_0615700	_QLTNES[Phospho (STY)]KK_	1.15065	0	0	0	6.41566	0	0.137097	0.438705	0.206075	0.444272	3.20783	NA	PBANKA_0615700	PBANKA_0615700.1	dynein heavy chain, putative	dynein heavy chain, putative	N/A
1891	S	PBANKA_0615700	_GLQEIEEMES[Phospho (STY)]LAKEDS[Phospho (STY)]EDANANR_	0.957131	1.07816	0.400647	1.0948	1.22851	-0.0218275	0.328206	0.348969	0.499182	0.446277	0.603339	NA	PBANKA_0615700	PBANKA_0615700.1	dynein heavy chain, putative	dynein heavy chain, putative	N/A
1897	S	PBANKA_0615700	_GLQEIEEMESLAKEDS[Phospho (STY)]EDANANR_	0.809121	0.981714	0.697453	0.870159	0.210436	0.171493	0.422422	0.247086	0.495942	0.39122	0.190964	NA	PBANKA_0615700	PBANKA_0615700.1	dynein heavy chain, putative	dynein heavy chain, putative	N/A
1987	S	PBANKA_0615700	_LLNC[Carbamidomethyl (C)]NIRES[Phospho (STY)]IK_	0.519751	0.564977	0	0.795969	5.28947	-0.484619	0.0278311	0.459475	0.109358	0.499198	2.40242	NA	PBANKA_0615700	PBANKA_0615700.1	dynein heavy chain, putative	dynein heavy chain, putative	N/A
2358	S	PBANKA_0615700	_NSLSSFGS[Phospho (STY)]SSFSYNDK_	1.11307	0.814938	1.19326	0	-0.0991883	5.92492	0.309064	0.156235	0.434637	0.180909	2.91286	NA	PBANKA_0615700	PBANKA_0615700.1	dynein heavy chain, putative	dynein heavy chain, putative	N/A
2375	S	PBANKA_0615700	_LLGDIDIKS[Phospho (STY)]DY[Phospho (STY)]SLNK_	0.620883	1.75063	0.50765	0.774042	0.283589	1.16338	0.452712	0.000754749	0.487963	0.00718808	0.723487	NA	PBANKA_0615700	PBANKA_0615700.1	dynein heavy chain, putative	dynein heavy chain, putative	N/A
2378	S	PBANKA_0615700	_SDYS[Phospho (STY)]LNKENTK_	0.587348	1.51713	1.24145	0.846215	-1.06238	0.832098	0.0353939	0.00336634	0.137108	0.0252008	-0.115141	NA	PBANKA_0615700	PBANKA_0615700.1	dynein heavy chain, putative	dynein heavy chain, putative	N/A
2436	S	PBANKA_0615700	_DNNPISNNVIHS[Phospho (STY)]IKK_	1.08137	0.628986	0.454493	0.951289	1.22596	-0.586445	0.148221	0.194399	0.421456	0.367608	0.319757	NA	PBANKA_0615700	PBANKA_0615700.1	dynein heavy chain, putative	dynein heavy chain, putative	N/A
3437	S	PBANKA_0615700	_TALLQESEMEIIS[Phospho (STY)]NEGESK_	0.841389	0.594814	0.64824	1.24248	0.369404	-1.04576	0.371264	0.00724354	0.495942	0.0425025	-0.338179	NA	PBANKA_0615700	PBANKA_0615700.1	dynein heavy chain, putative	dynein heavy chain, putative	N/A
4028	S	PBANKA_0615700	_KDEENC[Carbamidomethyl (C)]S[Phospho (STY)]TDS[Phospho (STY)]KITIQK_	0.396229	0.488344	0	0	4.90944	5.20192	0.0385204	0.0752873	0.116437	0.179635	5.05568	NA	PBANKA_0615700	PBANKA_0615700.1	dynein heavy chain, putative	dynein heavy chain, putative	N/A
4031	S	PBANKA_0615700	_KDEENC[Carbamidomethyl (C)]S[Phospho (STY)]TDS[Phospho (STY)]KITIQK_	0.60223	0.758842	1.64258	1.10336	-1.4272	-0.532056	0.0181549	0.130378	0.0944703	0.290619	-0.979629	NA	PBANKA_0615700	PBANKA_0615700.1	dynein heavy chain, putative	dynein heavy chain, putative	N/A
4148	S	PBANKA_0615700	_EDILS[Phospho (STY)]DDDIVK_	0.697938	1.32522	1.52086	1.03006	-1.10868	0.359293	0.0626693	0.07189	0.194903	0.214972	-0.374694	NA	PBANKA_0615700	PBANKA_0615700.1	dynein heavy chain, putative	dynein heavy chain, putative	N/A
4320	S	PBANKA_0615700	_RES[Phospho (STY)]AIAEGLTK_	0.818315	0.848703	0.769447	1.39933	0.0873346	-0.712394	0.485599	0.0736629	0.498767	0.216114	-0.31253	NA	PBANKA_0615700	PBANKA_0615700.1	dynein heavy chain, putative	dynein heavy chain, putative	N/A
4773	S	PBANKA_0615700	_LESVEEMSEILSMNS[Phospho (STY)]K_	0.739281	1.4228	1.23304	0	-0.727527	6.7187	0.0985549	0.0018148	0.259274	0.0185109	2.99559	NA	PBANKA_0615700	PBANKA_0615700.1	dynein heavy chain, putative	dynein heavy chain, putative	N/A
1654	T	PBANKA_0615700	_LNKT[Phospho (STY)]DEHNLISSK_	0	0	0	1.08086	0	-6.32647	0.455342	0.144293	0.457151	0.209118	-3.16324	NA	PBANKA_0615700	PBANKA_0615700.1	dynein heavy chain, putative	dynein heavy chain, putative	N/A
2384	T	PBANKA_0615700	_SDYSLNKENT[Phospho (STY)]K_	0.783851	0.805456	0.795134	2.30854	-0.0202682	-1.50338	0.498817	0.0418684	0.498817	0.159499	-0.761822	NA	PBANKA_0615700	PBANKA_0615700.1	dynein heavy chain, putative	dynein heavy chain, putative	N/A
4029	T	PBANKA_0615700	_KDEENC[Carbamidomethyl (C)]ST[Phospho (STY)]DS[Phospho (STY)]KITIQK_	0	0	3.29048	1.5355	-7.92047	-6.82768	1.00009389690761e-19	0.00889528	4.00037558763045e-17	0.0371423	-7.37408	Down	PBANKA_0615700	PBANKA_0615700.1	dynein heavy chain, putative	dynein heavy chain, putative	N/A
11	S	PBANKA_0616500	_NNS[Phospho (STY)]VC[Carbamidomethyl (C)]EFR_	0.803073	0.619732	1.34508	1.01671	-0.734345	-0.702006	0.187081	0.139605	0.337644	0.31857	-0.718176	NA	PBANKA_0616500	PBANKA_0616500.1	conserved protein, unknown function	conserved protein, unknown function	N/A
748	S	PBANKA_0616800	_NNSSNDC[Carbamidomethyl (C)]IYLES[Phospho (STY)]DYDYK_	0.880059	0.848861	1.39297	1.50351	-0.654361	-0.814766	0.260342	0.0508194	0.409677	0.18059	-0.734564	NA	PBANKA_0616800	PBANKA_0616800.1	actin-related protein ARP6, putative	actin-related protein ARP6, putative	ARP6
26	S	PBANKA_0617000	_HVLPNNS[Phospho (STY)]K_	1.36079	0.964042	0.663766	1.18292	1.02075	-0.291459	0.0121236	0.361895	0.076783	0.455508	0.364644	NA	PBANKA_0617000	PBANKA_0617000.1	LEM3/CDC50 family protein, putative	LEM3/CDC50 family protein, putative	CDC50A
28	S	PBANKA_0617000	_S[Phospho (STY)]QTGNQNIIHYDNLK_	0	0.555116	0	0	0	5.38209	0.455342	0.0677663	0.457151	0.178671	2.69104	NA	PBANKA_0617000	PBANKA_0617000.1	LEM3/CDC50 family protein, putative	LEM3/CDC50 family protein, putative	CDC50A
60	S	PBANKA_0617000	_NNNIIS[Phospho (STY)]KNESIEEYLNNYIYK_	0.87522	0	0.765357	0.971035	0.190339	-6.17393	0.424999	0.126834	0.480381	0.180909	-2.99179	NA	PBANKA_0617000	PBANKA_0617000.1	LEM3/CDC50 family protein, putative	LEM3/CDC50 family protein, putative	CDC50A
64	S	PBANKA_0617000	_NES[Phospho (STY)]IEEYLNNYIYK_	2.11992	0.524965	1.49185	1.06488	0.503032	-1.00176	0.0338356	0.0491114	0.136101	0.166063	-0.249365	NA	PBANKA_0617000	PBANKA_0617000.1	LEM3/CDC50 family protein, putative	LEM3/CDC50 family protein, putative	CDC50A
93	S	PBANKA_0617000	_AEVLHS[Phospho (STY)]EFS[Phospho (STY)]NVQK_	1.22279	0.967926	0	0.715692	6.50239	0.42851	0.0427325	0.141625	0.156465	0.319256	3.46545	NA	PBANKA_0617000	PBANKA_0617000.1	LEM3/CDC50 family protein, putative	LEM3/CDC50 family protein, putative	CDC50A
96	S	PBANKA_0617000	_AEVLHSEFS[Phospho (STY)]NVQK_	1.07842	0.950733	0.968992	0.911097	0.152325	0.0605492	0.310914	0.345118	0.424845	0.441352	0.106437	NA	PBANKA_0617000	PBANKA_0617000.1	LEM3/CDC50 family protein, putative	LEM3/CDC50 family protein, putative	CDC50A
108	S	PBANKA_0617000	_KKS[Phospho (STY)]S[Phospho (STY)]IIEK_	1.54392	1.25185	0.587187	1.09755	1.37427	0.187588	0.000504923	0.156569	0.00688224	0.310021	0.780929	NA	PBANKA_0617000	PBANKA_0617000.1	LEM3/CDC50 family protein, putative	LEM3/CDC50 family protein, putative	CDC50A
109	S	PBANKA_0617000	_KKS[Phospho (STY)]S[Phospho (STY)]IIEK_	1.6337	1.26084	0.265124	1.218	2.56303	0.049325	2.9783712911513e-06	0.271391	6.60205636205206e-05	0.405061	1.30618	NA	PBANKA_0617000	PBANKA_0617000.1	LEM3/CDC50 family protein, putative	LEM3/CDC50 family protein, putative	CDC50A
724	S	PBANKA_0617400	_RES[Phospho (STY)]NESGNLHLTR_	1.37962	0	1.90398	3.50167	-0.460847	-8.00986	0.278687	1.98247650403567e-32	0.414502	1.58598120322854e-30	-4.23535	NA	PBANKA_0617400	PBANKA_0617400.1	conserved Plasmodium protein, unknown function	conserved Plasmodium protein, unknown function	N/A
848	S	PBANKA_0617400	_SIS[Phospho (STY)]NDIIQER_	1.27691	0	1.57643	0.997704	-0.301112	-6.21248	0.405475	0.149491	0.485231	0.209118	-3.2568	NA	PBANKA_0617400	PBANKA_0617400.1	conserved Plasmodium protein, unknown function	conserved Plasmodium protein, unknown function	N/A
2725	S	PBANKA_0617400	_KNS[Phospho (STY)]VIIPR_	2.16453	0	1.24136	2.43902	0.795437	-7.49055	0.01378	6.15694402335688e-83	0.0690321	4.90092744259207e-81	-3.34756	NA	PBANKA_0617400	PBANKA_0617400.1	conserved Plasmodium protein, unknown function	conserved Plasmodium protein, unknown function	N/A
544	S	PBANKA_0618200	_DMSVFIDDS[Phospho (STY)]NFS[Phospho (STY)]DGNDHETK_	0.877074	1.08833	1.22277	1.13731	-0.473126	-0.0627369	0.355201	0.374647	0.426799	0.460092	-0.267931	NA	PBANKA_0618200	PBANKA_0618200.1	phosphoinositide-binding protein, putative	phosphoinositide-binding protein, putative	N/A
547	S	PBANKA_0618200	_DMSVFIDDSNFS[Phospho (STY)]DGNDHETK_	0.0267309	1.35547	1.82792	1.90992	-5.51153	-0.490535	1.41871979425253e-21	0.435669	3.53793248691725e-20	0.488145	-3.00103	NA	PBANKA_0618200	PBANKA_0618200.1	phosphoinositide-binding protein, putative	phosphoinositide-binding protein, putative	N/A
600	S	PBANKA_0618200	_NES[Phospho (STY)]ELSIR_	0.959507	1.30912	1.29993	1.22783	-0.432762	0.0914973	0.365831	0.240193	0.461919	0.383499	-0.170632	NA	PBANKA_0618200	PBANKA_0618200.1	phosphoinositide-binding protein, putative	phosphoinositide-binding protein, putative	N/A
603	S	PBANKA_0618200	_NESELS[Phospho (STY)]IR_	1.15717	1.04093	1.27561	1.23002	-0.139025	-0.237937	0.335179	0.437469	0.439923	0.481706	-0.188481	NA	PBANKA_0618200	PBANKA_0618200.1	phosphoinositide-binding protein, putative	phosphoinositide-binding protein, putative	N/A
666	S	PBANKA_0618200	_NNNES[Phospho (STY)]DFKNK_	0.789461	1.22831	0.874833	0.575842	-0.145746	1.07509	0.378227	0.00306767	0.464796	0.0211035	0.46467	NA	PBANKA_0618200	PBANKA_0618200.1	phosphoinositide-binding protein, putative	phosphoinositide-binding protein, putative	N/A
723	S	PBANKA_0618200	_GEEYNC[Carbamidomethyl (C)]NKDS[Phospho (STY)]FVFDNLDEFKK_	1.48298	0.971401	0.65533	0.766188	1.1617	0.337028	0.00207362	0.161177	0.0192413	0.318365	0.749364	NA	PBANKA_0618200	PBANKA_0618200.1	phosphoinositide-binding protein, putative	phosphoinositide-binding protein, putative	N/A
883	S	PBANKA_0618200	_ILAITNIGEKFS[Phospho (STY)]DDEYVIQK_	0.822691	1.07104	1.31341	1.27187	-0.666079	-0.245063	0.225577	0.446986	0.357164	0.491272	-0.455571	NA	PBANKA_0618200	PBANKA_0618200.1	phosphoinositide-binding protein, putative	phosphoinositide-binding protein, putative	N/A
1110	S	PBANKA_0618200	_NMDGVESISSLNTSYS[Phospho (STY)]DKEK_	1.1669	1.06628	1.05792	1.18676	0.139734	-0.152593	0.253072	0.470128	0.399345	0.489768	-0.00642941	NA	PBANKA_0618200	PBANKA_0618200.1	phosphoinositide-binding protein, putative	phosphoinositide-binding protein, putative	N/A
1506	S	PBANKA_0618200	_INS[Phospho (STY)]C[Carbamidomethyl (C)]NDNESINETHK_	1.15208	1.28668	0.834663	0.982282	0.458573	0.384761	0.132662	0.0620455	0.294067	0.198602	0.421667	NA	PBANKA_0618200	PBANKA_0618200.1	phosphoinositide-binding protein, putative	phosphoinositide-binding protein, putative	N/A
1512	S	PBANKA_0618200	_INS[Phospho (STY)]C[Carbamidomethyl (C)]NDNES[Phospho (STY)]INETHK_	0.971905	1.3803	1.03231	1.07998	-0.0858142	0.350051	0.49575	0.0752927	0.498265	0.215884	0.132119	NA	PBANKA_0618200	PBANKA_0618200.1	phosphoinositide-binding protein, putative	phosphoinositide-binding protein, putative	N/A
1521	S	PBANKA_0618200	_WNS[Phospho (STY)]KNNLHTNK_	1.67607	0.779817	0.896426	0.931484	0.892737	-0.252352	0.00568745	0.341454	0.0384626	0.450647	0.320192	NA	PBANKA_0618200	PBANKA_0618200.1	phosphoinositide-binding protein, putative	phosphoinositide-binding protein, putative	N/A
1109	Y	PBANKA_0618200	_NMDGVESISSLNTSY[Phospho (STY)]S[Phospho (STY)]DKEK_	0.953593	1.05649	1.02577	1.13684	-0.103825	-0.104447	0.48969	0.436087	0.496959	0.47115	-0.104136	NA	PBANKA_0618200	PBANKA_0618200.1	phosphoinositide-binding protein, putative	phosphoinositide-binding protein, putative	N/A
1263	Y	PBANKA_0618200	_C[Carbamidomethyl (C)]M[Oxidation (M)]NIGDKLY[Phospho (STY)]EEFEEIEK_	1.18305	1.19515	0.748737	0.870715	0.65048	0.450865	0.112623	0.0517232	0.28262	0.171381	0.550673	NA	PBANKA_0618200	PBANKA_0618200.1	phosphoinositide-binding protein, putative	phosphoinositide-binding protein, putative	N/A
84	S	PBANKA_0618800	_ENSGEDS[Phospho (STY)]EVNTNSVK_	0.946861	0	0.986409	0.853055	-0.0582125	-5.9898	0.493716	0.13377	0.498325	0.180909	-3.02401	NA	PBANKA_0618800	PBANKA_0618800.1	ATP-dependent DNA helicase DDX31, putative	ATP-dependent DNA helicase DDX31, putative	DDX31
104	S	PBANKA_0618900	_ITVATFS[Phospho (STY)]DDETIR_	1.48807	1.16045	0	0.915069	6.78282	0.338244	6.48664677527222e-09	0.0934681	7.30139753922409e-08	0.253053	3.56053	NA	PBANKA_0618900	PBANKA_0618900.1	rhoptry protein, putative	rhoptry protein, putative	N/A
132	S	PBANKA_0619100	_QAVDVS[Phospho (STY)]PLR_	0.664257	1.37556	0.633931	0.783961	0.0660269	0.800513	0.434926	0.00402935	0.499182	0.0267952	0.43327	NA	PBANKA_0619100	PBANKA_0619100.1	40S ribosomal protein S5, putative	40S ribosomal protein S5, putative	N/A
102	S	PBANKA_0619700	_EFANLNQNS[Phospho (STY)]FDEINNLNSK_	0	0.919824	1.21328	1.13949	-6.49125	-0.304886	0.0776063	0.328885	0.156465	0.427443	-3.39807	NA	PBANKA_0619700	PBANKA_0619700.1	rhoptry-associated leucine zipper-like protein 1, putative	rhoptry-associated leucine zipper-like protein 1, putative	RALP1
356	S	PBANKA_0619900	_YTDLVEFKS[Phospho (STY)]EGEVK_	0	0	0.954847	0.842497	-6.15001	-5.97212	0.0821594	0.13445	0.206075	0.180909	-6.06107	NA	PBANKA_0619900	PBANKA_0619900.1	Obg-like ATPase 1, putative	Obg-like ATPase 1, putative	OLA1
217	S	PBANKA_0620000	_NNVLTNNPLINLEDS[Phospho (STY)]DNEEFEK_	1.96333	1.6037	1.74663	0.579477	0.167499	1.44724	0.0814501	4.75230863583587e-06	0.240776	0.000111539	0.80737	NA	PBANKA_0620000	PBANKA_0620000.1	pre-mRNA-splicing factor CWC15, putative	pre-mRNA-splicing factor CWC15, putative	CWC15
82	S	PBANKA_0620900	_KS[Phospho (STY)]PSYMNR_	0	0	0.803773	1.68286	-5.90534	-6.95877	0.092722	5.39625573549264e-39	0.225307	1.53106747000575e-37	-6.43206	NA	PBANKA_0620900	PBANKA_0620900.1	conserved Plasmodium protein, unknown function	conserved Plasmodium protein, unknown function	N/A
206	S	PBANKA_0620900	_NYNQSAS[Phospho (STY)]NS[Phospho (STY)]VNRK_	0	1.36586	1.0944	0	-6.34422	6.66035	0.0764898	0.00195123	0.206075	0.0185109	0.158066	NA	PBANKA_0620900	PBANKA_0620900.1	conserved Plasmodium protein, unknown function	conserved Plasmodium protein, unknown function	N/A
208	S	PBANKA_0620900	_NYNQSAS[Phospho (STY)]NS[Phospho (STY)]VNRK_	0.750157	1.50793	1.41422	0.282351	-0.902599	2.36194	0.121006	3.45396367062989e-09	0.287388	7.65628613656292e-08	0.729673	NA	PBANKA_0620900	PBANKA_0620900.1	conserved Plasmodium protein, unknown function	conserved Plasmodium protein, unknown function	N/A
978	S	PBANKA_0620900	_ETES[Phospho (STY)]NQPSIDKNEENNK_	2.44023	0.643506	1.34426	0.826277	0.85369	-0.354034	0.0113495	0.439341	0.0612477	0.499198	0.249828	NA	PBANKA_0620900	PBANKA_0620900.1	conserved Plasmodium protein, unknown function	conserved Plasmodium protein, unknown function	N/A
963	T	PBANKA_0620900	_LDPTSNLDNLFDDLDVDT[Phospho (STY)]QENLFEPIQSK_	1.59354	1.33847	1.35873	0.815763	0.227859	0.705068	0.0703671	0.00849044	0.216514	0.0490969	0.466464	NA	PBANKA_0620900	PBANKA_0620900.1	conserved Plasmodium protein, unknown function	conserved Plasmodium protein, unknown function	N/A
48	S	PBANKA_0621300	_EMSS[Phospho (STY)]QEFEQLLNSDDYC[Carbamidomethyl (C)]K_	0.346948	1.45142	1.11675	1.28063	-1.64841	0.178823	0.0873558	0.182288	0.294464	0.346181	-0.734793	NA	PBANKA_0621300	PBANKA_0621300.1	conserved Plasmodium protein, unknown function	conserved Plasmodium protein, unknown function	N/A
57	S	PBANKA_0621300	_EMSSQEFEQLLNS[Phospho (STY)]DDYC[Carbamidomethyl (C)]K_	0.952571	0.764923	1.21014	0	-0.340929	5.83509	0.428081	0.160092	0.482498	0.180909	2.74708	NA	PBANKA_0621300	PBANKA_0621300.1	conserved Plasmodium protein, unknown function	conserved Plasmodium protein, unknown function	N/A
191	S	PBANKA_0621300	_NQS[Phospho (STY)]IDILDAQFNNLK_	1.26662	1.11768	0.86352	0.632795	0.545528	0.807427	0.0498507	0.0176233	0.182481	0.0913206	0.676477	NA	PBANKA_0621300	PBANKA_0621300.1	conserved Plasmodium protein, unknown function	conserved Plasmodium protein, unknown function	N/A
237	S	PBANKA_0621300	_GDEYYLGEYTS[Phospho (STY)]DSEYLR_	0.473103	1.17859	2.08843	0	-2.11059	6.44987	0.000160763	0.0704381	0.00194377	0.209118	2.16964	NA	PBANKA_0621300	PBANKA_0621300.1	conserved Plasmodium protein, unknown function	conserved Plasmodium protein, unknown function	N/A
273	S	PBANKA_0621300	_TSNNS[Phospho (STY)]FSLWENK_	0.902738	0.724956	0	0	6.07022	5.75906	0.173451	0.163405	0.225307	0.180909	5.91464	NA	PBANKA_0621300	PBANKA_0621300.1	conserved Plasmodium protein, unknown function	conserved Plasmodium protein, unknown function	N/A
346	S	PBANKA_0621300	_IS[Phospho (STY)]PLHLTHFTR_	1.16074	0.930133	1.36557	1.03537	-0.231941	-0.152521	0.406693	0.445994	0.473434	0.481751	-0.192231	NA	PBANKA_0621300	PBANKA_0621300.1	conserved Plasmodium protein, unknown function	conserved Plasmodium protein, unknown function	N/A
394	S	PBANKA_0621300	_DNDKS[Phospho (STY)]PIDK_	0.784149	1.53658	1.30383	0.877632	-0.72369	0.798541	0.192806	0.00438087	0.337644	0.0311355	0.0374254	NA	PBANKA_0621300	PBANKA_0621300.1	conserved Plasmodium protein, unknown function	conserved Plasmodium protein, unknown function	N/A
436	S	PBANKA_0621300	_SM[Oxidation (M)]S[Phospho (STY)]PEPVR_	0.755741	0.828437	1.22683	1.05025	-0.689118	-0.337319	0.112758	0.266286	0.272669	0.406674	-0.513219	NA	PBANKA_0621300	PBANKA_0621300.1	conserved Plasmodium protein, unknown function	conserved Plasmodium protein, unknown function	N/A
457	S	PBANKA_0621300	_TSEDLIESVRLS[Phospho (STY)]PLK_	1.07081	0.978038	0.651574	1.00283	0.705069	-0.035628	0.118647	0.402636	0.28012	0.453988	0.334721	NA	PBANKA_0621300	PBANKA_0621300.1	conserved Plasmodium protein, unknown function	conserved Plasmodium protein, unknown function	N/A
579	S	PBANKA_0621300	_EKDEIDEDNSS[Phospho (STY)]FKDALEPNDENEFDIQHSYK_	0.94387	0.959456	1.62428	1.08599	-0.77451	-0.176367	0.191863	0.445329	0.346189	0.476784	-0.475439	NA	PBANKA_0621300	PBANKA_0621300.1	conserved Plasmodium protein, unknown function	conserved Plasmodium protein, unknown function	N/A
912	S	PBANKA_0621300	_NVNSNM[Oxidation (M)]S[Phospho (STY)]NIENEEDK_	0.658776	0	0	0.896544	5.62363	-6.06044	0.195956	0.131079	0.225307	0.180909	-0.218402	NA	PBANKA_0621300	PBANKA_0621300.1	conserved Plasmodium protein, unknown function	conserved Plasmodium protein, unknown function	N/A
1236	S	PBANKA_0621300	_KNS[Phospho (STY)]NNDGIDDLPFSNEIYIEK_	1.58601	1.03145	0.666666	0.466922	1.2335	1.12084	0.00479566	0.233504	0.0415034	0.499198	1.17717	NA	PBANKA_0621300	PBANKA_0621300.1	conserved Plasmodium protein, unknown function	conserved Plasmodium protein, unknown function	N/A
1362	S	PBANKA_0621300	_MHLHDS[Phospho (STY)]HNEK_	1.23551	1.06305	0.796576	0.467946	0.62457	1.16075	0.0734869	0.228769	0.229072	0.499198	0.892658	NA	PBANKA_0621300	PBANKA_0621300.1	conserved Plasmodium protein, unknown function	conserved Plasmodium protein, unknown function	N/A
83	S	PBANKA_0621400	_IQNIINDLS[Phospho (STY)]S[Phospho (STY)]DEEEGEVVEDEIPYER_	0.764523	0.793564	1.91525	0.777143	-1.30963	0.0296514	0.0728198	0.377258	0.209497	0.449332	-0.639988	NA	PBANKA_0621400	PBANKA_0621400.1	RNA-binding protein, putative	RNA-binding protein, putative	N/A
84	S	PBANKA_0621400	_IQNIINDLS[Phospho (STY)]S[Phospho (STY)]DEEEGEVVEDEIPYER_	0.764523	0.793564	1.91525	0.777143	-1.30963	0.0296514	0.0728198	0.377258	0.209497	0.449332	-0.639988	NA	PBANKA_0621400	PBANKA_0621400.1	RNA-binding protein, putative	RNA-binding protein, putative	N/A
275	S	PBANKA_0621400	_DDSFS[Phospho (STY)]S[Phospho (STY)]PDKNILLPNSK_	1.32453	0.812961	1.81446	1.02147	-0.450084	-0.324521	0.274054	0.277197	0.411689	0.414044	-0.387303	NA	PBANKA_0621400	PBANKA_0621400.1	RNA-binding protein, putative	RNA-binding protein, putative	N/A
276	S	PBANKA_0621400	_DDSFS[Phospho (STY)]S[Phospho (STY)]PDKNILLPNSK_	1.25711	0.912875	1.47239	0.701654	-0.225782	0.373278	0.357274	0.166583	0.470895	0.349824	0.0737479	NA	PBANKA_0621400	PBANKA_0621400.1	RNA-binding protein, putative	RNA-binding protein, putative	N/A
425	S	PBANKA_0621400	_IIPS[Phospho (STY)]PPYLNK_	1.28282	0.937511	1.675	1.05476	-0.381288	-0.16771	0.24537	0.454678	0.392591	0.476784	-0.274499	NA	PBANKA_0621400	PBANKA_0621400.1	RNA-binding protein, putative	RNA-binding protein, putative	N/A
659	S	PBANKA_0621400	_EAPDAADSESNGS[Phospho (STY)]K_	0.720122	0.800123	0	1.82552	5.74959	-1.17637	0.189436	0.0134637	0.225307	0.0692384	2.28661	NA	PBANKA_0621400	PBANKA_0621400.1	RNA-binding protein, putative	RNA-binding protein, putative	N/A
282	S	PBANKA_0621600	_ISFPDSNNS[Phospho (STY)]EK_	0.934178	1.07308	1.11825	1.089	-0.256056	-0.0209858	0.369055	0.348113	0.451985	0.446277	-0.138521	NA	PBANKA_0621600	PBANKA_0621600.1	conserved Plasmodium protein, unknown function	conserved Plasmodium protein, unknown function	N/A
297	S	PBANKA_0621600	_TIISHEIHQTDKS[Phospho (STY)]EK_	0.849303	0	1.34448	0	-0.654273	0	0.231826	0.438705	0.389748	0.444272	-0.327137	NA	PBANKA_0621600	PBANKA_0621600.1	conserved Plasmodium protein, unknown function	conserved Plasmodium protein, unknown function	N/A
360	S	PBANKA_0621600	_NINTS[Phospho (STY)]PSNIPTK_	0.808434	0.848348	1.49365	1.13644	-0.874616	-0.415994	0.136784	0.21439	0.301529	0.355847	-0.645305	NA	PBANKA_0621600	PBANKA_0621600.1	conserved Plasmodium protein, unknown function	conserved Plasmodium protein, unknown function	N/A
520	S	PBANKA_0621600	_DDNNTNSINIDHNS[Phospho (STY)]DKYK_	0	0.824087	0	0.765826	0	0.103995	0.455342	0.324766	0.457151	0.442211	0.0519975	NA	PBANKA_0621600	PBANKA_0621600.1	conserved Plasmodium protein, unknown function	conserved Plasmodium protein, unknown function	N/A
644	S	PBANKA_0621600	_VHDYNS[Phospho (STY)]SERPEK_	1.12101	0	1.17933	1.24295	-0.0723041	-6.52573	0.289876	0.135504	0.42438	0.209118	-3.29902	NA	PBANKA_0621600	PBANKA_0621600.1	conserved Plasmodium protein, unknown function	conserved Plasmodium protein, unknown function	N/A
658	S	PBANKA_0621600	_HIYNSS[Phospho (STY)]DNQSR_	0.730788	0	1.11606	0	-0.601741	0	0.169055	0.438705	0.334883	0.444272	-0.300871	NA	PBANKA_0621600	PBANKA_0621600.1	conserved Plasmodium protein, unknown function	conserved Plasmodium protein, unknown function	N/A
570	T	PBANKA_0621600	_QDIHIDGHKET[Phospho (STY)]DSER_	0.781869	1.1592	1.55834	0.891622	-0.982639	0.373598	0.0939439	0.0783006	0.25767	0.231422	-0.30452	NA	PBANKA_0621600	PBANKA_0621600.1	conserved Plasmodium protein, unknown function	conserved Plasmodium protein, unknown function	N/A
1509	S	PBANKA_0622200	_EVDILDC[Carbamidomethyl (C)]NYS[Phospho (STY)]DQEIGR_	0.829711	1.32467	1.65027	1.0834	-0.980371	0.286798	0.0983329	0.10195	0.256437	0.252026	-0.346786	NA	PBANKA_0622200	PBANKA_0622200.1	bromodomain protein 6, putative	bromodomain protein 6, putative	BDP6
2862	S	PBANKA_0622200	_INDYNNTS[Phospho (STY)]DFDDDKIK_	0.634708	1.1589	1.60115	0	-1.31651	6.42584	0.0288095	0.0710832	0.118505	0.209118	2.55467	NA	PBANKA_0622200	PBANKA_0622200.1	bromodomain protein 6, putative	bromodomain protein 6, putative	BDP6
338	S	PBANKA_0623100	_LTSESISVGAS[Phospho (STY)]AGEKNDEVK_	1.00984	0.553573	0.965239	0.947223	0.0642816	-0.760441	0.376444	0.497716	0.451985	0.499198	-0.34808	NA	PBANKA_0623100	PBANKA_0623100.1	tryptophan-rich protein	tryptophan-rich protein	N/A
771	S	PBANKA_0623100	_KEDTDTSS[Phospho (STY)]LNGDENK_	0	1.10441	1.36793	0.732764	-6.66251	0.582957	0.0717664	0.0408196	0.156465	0.155114	-3.03978	NA	PBANKA_0623100	PBANKA_0623100.1	tryptophan-rich protein	tryptophan-rich protein	N/A
86	T	PBANKA_0623100	_KYT[Phospho (STY)]DDQSSAPK_	0.302887	1.39332	1.05779	0.386621	-1.75915	1.81358	0.390743	3.52276822868092e-06	0.499182	5.20586860460624e-05	0.0272146	NA	PBANKA_0623100	PBANKA_0623100.1	tryptophan-rich protein	tryptophan-rich protein	N/A
187	S	PBANKA_0623300	_GHIDNELYDS[Phospho (STY)]IER_	0.694339	0.680029	1.05436	0	-0.59313	5.66853	0.155441	0.0570209	0.31854	0.178671	2.5377	NA	PBANKA_0623300	PBANKA_0623300.1	tryptophan-rich protein	tryptophan-rich protein	N/A
64	S	PBANKA_0700700	_SFFS[Phospho (STY)]NDMEFNDLVDR_	5.00778	1.01859	0.596531	0.52406	3.04081	0.940897	1.76095089177153e-07	0.0201905	7.82644840787346e-06	0.092089	1.99086	Up	PBANKA_0700700	PBANKA_0700700.1	Plasmodium exported protein, unknown function	Plasmodium exported protein, unknown function	N/A
112	S	PBANKA_0702000	_LYENFQNDEINSLS[Phospho (STY)]EEIK_	0	1.06158	1.0576	1.20462	-6.29549	-0.180187	0.0778835	0.499931	0.206075	0.499931	-3.23784	NA	PBANKA_0702000	PBANKA_0702000.1	conserved protein, unknown function	conserved protein, unknown function	N/A
84	S	PBANKA_0702400	_VGS[Phospho (STY)]IEDK_	0.718077	0.815649	0.583559	0.307644	0.293073	1.36803	0.413428	0.321065	0.499182	0.425598	0.830551	NA	PBANKA_0702400	PBANKA_0702400.1	conserved protein, unknown function	conserved protein, unknown function	N/A
100	S	PBANKA_0702400	_QANS[Phospho (STY)]FGINISGK_	0.864307	0.837692	0.917023	1.01435	-0.0841241	-0.272034	0.439323	0.324092	0.468247	0.436016	-0.178079	NA	PBANKA_0702400	PBANKA_0702400.1	conserved protein, unknown function	conserved protein, unknown function	N/A
124	S	PBANKA_0702400	_NESFNVVDTSSSDADS[Phospho (STY)]T[Phospho (STY)]PLLDIFK_	1.28288	0.511553	0.961251	1.10755	0.411327	-1.09411	0.126532	0.0336561	0.29015	0.127893	-0.341393	NA	PBANKA_0702400	PBANKA_0702400.1	conserved protein, unknown function	conserved protein, unknown function	N/A
206	S	PBANKA_0702400	_EQSENIIS[Phospho (STY)]S[Phospho (STY)]DDELLINIIK_	0.648615	0.945902	1.47547	1.22146	-1.169	-0.364208	0.0400934	0.289973	0.158389	0.421728	-0.766602	NA	PBANKA_0702400	PBANKA_0702400.1	conserved protein, unknown function	conserved protein, unknown function	N/A
[truncated: 4,551 more rows]

## Sheet: S4B Table
S4 Table. B. GO analysis of significantly dysregulated phosphoproteins in Δpbpp6 strain when comparing WT strain.
[truncated: 7 more rows]
