# Supplementary material for: Loss of serine/threonine protein phosphatase 6 severely impairs sexual stage development in malaria parasite Plasmodium berghei
Source: PLoS Pathog. 2025 Jul 7;21(7):e1013318. doi: 10.1371/journal.ppat.1013318 (PMC12233266; doi:10.1371/journal.ppat.1013318)
Supplement: S5 Table — (XLSX) [file ppat.1013318.s014.xlsx]

## Sheet: S5 Table
S5 Table. Oligonucleotides used for plasmid construction and genotype checking.
Oligo name	Oligo sequence (5‘-3‘)
PbPP6KO-HindIIIF	CCCAAGCTTGTGTGTGCATAAATATAGGAACATG
PbPP6KO-PstIR	TTCCAATGCATTGGCTGCAGGTGGACGTTTTGCAGAATTCTC
PbPP6KO-xhoIF	CCGCTCGAGCGTGCGGTTTGGGTAGCATTG
PbPP6KO-NotIR	TTTTCCTTTTGCGGCCGCCCCCACACTAGCAATTAAGC
cF1	TCTTTATAAGACCTGAATCGAG
cR1	GGTTGTGGTCATTCTCTGG
cF2	GGTGACAGATACTACTGTG
cR2	GTCCAAATTAAACCACGC
PbPP6KOpSL-NotIF1	AGAATACTCGCGGCCGCTGATGGATTGAGCAGTTACGCATGAAC
PbPP6KOpSL-AvrIIR1	TCAATCCTGACCTAGGGCAATATTTCCAAGCATTTGCATTGCC
p1	CTGACGTATACATAGGGAGAATTCTGC
p2	CTTCAATGCTACCCAAACCGCACG
p3	GCAGCACCTCTAGCACGCGTTG
p4	GAGGTTATAATAGCGTAGAAAC
PbPP6GFP-NotIF1	AGAATACTCGCGGCCGCGGATTGAGCAGTTACGCATGA
PbPP6GFP-AvrIIR1	TCAATCCTGACCTAGGTAAAAAATACGGAATGGTCGCT
